# Supplementary material for: A pipeline for metabarcoding and diet analysis from fecal samples developed for a small semi-aquatic mammal
Source: PLoS One. 2018 Aug 14;13(8):e0201763. doi: 10.1371/journal.pone.0201763 (PMC6091967; doi:10.1371/journal.pone.0201763)
Supplement: S2 File — The tree file was generated based on data from S1 Table. (TRE) [file pone.0201763.s002.tre]

((((Diptera_Aedes_geniculatus:0.13506286814754261960,((Diptera_Culiseta_morsitans:0.21387459015594570411,Diptera_Ochlerotatus_rusticus:0.06766578656091334909):0.03412107770829273662,((Diptera_Ochlerotatus_nr_detritus:0.00000100000050002909,Diptera_Ochlerotatus_detritus:0.00481382091301743933):0.09063845052464306051,(Diptera_Ochlerotatus_nr_cantans:0.04229120214244968395,Diptera_Ochlerotatus_nr_flavescens:0.05549706063996753813):0.07336868787733882846):0.05058851835876660569):0.02536544166243433554):0.03048753260928479050,Diptera_Aedes_japonicus:0.16688432199470409900):0.02936540352321195119,((((((((((Plecoptera_Leuctra_hippopus:0.16142945422042750958,(Plecoptera_Brachyptera_calabrica:0.44097237056611054973,Plecoptera_Protonemura_nimborella:0.11913371091078833741):0.08653863011015457130):0.05709220468425612455,(Plecoptera_Leuctra_braueri:0.10738126917137931493,(Plecoptera_Leuctra_geniculata:0.00739638216674125010,Plecoptera_Leuctra_vesulensis:0.00493642500219691315):0.04939308146346483436):0.17346083883261795289):0.09577257741337204255,(((Plecoptera_Isoperla_grammatica:0.28726062387869027992,Plecoptera_Capnia_vidua:0.28374671909082016530):0.11603620955158200356,((Plecoptera_Nemoura_viki:0.15238370725665428829,Plecoptera_Nemoura_cinerea:0.17719037600480511130):0.17586373514301145704,(Plecoptera_Amphinemura_standfussi:0.05678265530510808595,Plecoptera_Amphinemura_palmeni:0.10604628328839953155):0.14803302528591136267):0.08224248396394510940):0.02693627302051559286,(Plecoptera_Capnia_nigra:0.17555017303214393021,(Plecoptera_Rhabdiopteryx_acuminata:0.35601340084990579227,Plecoptera_Capnia_bifrons:0.09587058758245124712):0.09700278050134575336):0.14653337266005467265):0.04932730233277289600):0.03587951259950953459,(((Ephemeroptera_Parameletus_chelifer:0.32603919234233630364,Ephemeroptera_Ameletus_inopinatus:0.25186281110646924208):0.12161759508737891855,((Ephemeroptera_Metretopus_alter:0.06995517897643699357,Ephemeroptera_Metretopus_borealis:0.06781101355115172480):0.13626624502842837883,(Ephemeroptera_Siphlonurus_alternatus:0.17729871527126486730,Ephemeroptera_Siphlonurus_lacustris:0.14824840608239067685):0.14946996319798330766):0.06737331118874378966):0.01757602711742002957,((((Ephemeroptera_Rhithrogena_insularis:0.12884229099918137473,(Ephemeroptera_Rhithrogena_reatina:0.08713885091723067022,Ephemeroptera_Rhithrogena_nuragica:0.06313870260126913658):0.06220315140074114679):0.07748474169937512313,(Ephemeroptera_Rhithrogena_semicolorata:0.30892078772323910973,Ephemeroptera_Rhithrogena_eatoni:0.22472976777287709260):0.06167143296814946163):0.12283351833565514521,((((Ephemeroptera_Choroterpes_picteti:0.46882627927555525771,((Ephemeroptera_Ephemerella_mucronata:0.25653794496934761993,Ephemeroptera_Ephemerella_aurivillii:0.24693254845947068543):0.07805819885136927594,Ephemeroptera_Serratella_ignita:0.39729605998502975917):0.03406345077452343356):0.03256729483228527205,((((((Ephemeroptera_Baetis_fuscatus:0.40131561725342346225,((((Ephemeroptera_Baetis_melanonyx:0.39274076350391584622,Ephemeroptera_Baetis_rhodani:0.26232675409444644599):0.11145019883018168760,Ephemeroptera_Baetis_buceratus:0.33581693384559424542):0.14124834265614383266,((Ephemeroptera_Baetis_alpinus:0.32277486354526868650,Ephemeroptera_Baetis_cyrneus:0.22025374026560035068):0.13921342238804734759,Ephemeroptera_Baetis_lutheri:0.46047610847318920513):0.09654953195546943367):0.11573056616964429166,(Ephemeroptera_Nigrobaetis_niger:0.47927477381548899693,(((Ephemeroptera_Acentrella_lapponica:0.42088479225922709182,Ephemeroptera_Baetis_subalpinus:0.20521220919485069767):0.06867810786305189596,((Ephemeroptera_Baetis_sp_MZH_JV13:0.00219333259733698726,(Ephemeroptera_Baetis_sp_MZH_ES128:0.00000100000050002909,Ephemeroptera_Baetis_sp_MZH_JV14:0.00000100000050002909):0.00000100000050002909):0.00422427488028803266,((((Ephemeroptera_Baetis_sp_MZH_JV09:0.00000100000050002909,(Ephemeroptera_Baetis_sp_MZH_JV10:0.00000100000050002909,Ephemeroptera_Baetis_sp_MZH_JV11:0.00000100000050002909):0.00000100000050002909):0.00223211055619468171,(Ephemeroptera_Baetis_sp_MZH_JV12:0.00000100000050002909,Ephemeroptera_Baetis_sp_MZH_ES131:0.00367551559718524946):0.00000100000050002909):0.02081410013952253099,((Ephemeroptera_Baetis_sp_MZH_ES136:0.00000100000050002909,Ephemeroptera_Baetis_sp_MZH_ES135:0.00229842041010896786):0.00469036301740867901,(Ephemeroptera_Baetis_sp_MZH_ES129:0.02084718967001446266,Ephemeroptera_Baetis_sp_MZH_ES127:0.00768788380282129508):0.00737531742209059527):0.01334744233656805050):0.01552359457364146413,((Ephemeroptera_Baetis_sp_MZH_ES333:0.00000100000050002909,(Ephemeroptera_Baetis_sp_MZH_ES331:0.00000100000050002909,(Ephemeroptera_Baetis_sp_MZH_ES334:0.00761615470069467847,Ephemeroptera_Baetis_sp_MZH_ES332:0.00000100000050002909):0.00000100000050002909):0.00000100000050002909):0.01264004600828047206,Ephemeroptera_Baetis_sp_MZH_JV15:0.00000100000050002909):0.00334739408371466591):0.00387832797616840782):0.32822042440885651482):0.05205470827818943491,(Ephemeroptera_Baetis_macani:0.11117857778356263210,(Ephemeroptera_Baetis_liebenauae:0.09224112565697123456,Ephemeroptera_Baetis_vernus:0.04658376170264163368):0.22492876310887532920):0.05740915945844803081):0.05849494679365953992):0.07334435888809948123):0.11862212827325133158):0.10353602289858937491,(((Ephemeroptera_Takobia_muticus:0.28901371728406610728,(Ephemeroptera_Takobia_albinatii:0.36016750186122864497,Ephemeroptera_Alainites_muticus:0.15214339904526191782):0.08418906206337120612):0.22388693031623169150,(((Ephemeroptera_Cloeon_dipterum:0.30909170932690144262,Ephemeroptera_Cloeon_simile:0.21494857111104304082):0.20009553543811700593,(Ephemeroptera_Cloeon_praetextum:0.22681019088895057467,Ephemeroptera_Procloeon_pulchrum:0.34225303381424321270):0.02594430427702938344):0.07367329041786936650,Ephemeroptera_Procloeon_bifidum:0.27177574804827042687):0.17170521953812001303):0.05268651752745515116,Ephemeroptera_Centroptilum_luteolum:0.61291544762010063963):0.03045319131110185706):0.18073394466470465991,((Crustacea_Limnomysis_benedeni:0.75211848332512620807,(Crustacea_Janira_maculosa:0.89005498413934558410,(((Crustacea_Mysis_salemaai:0.02015787711586429151,Crustacea_Mysis_segerstralei:0.03540551193465719948):0.06371442192398893423,(Crustacea_Mysis_oculata:0.12593818980131180063,Crustacea_Mysis_nordenskioldi:0.09179663875048028887):0.04416927960178135271):0.37810311965918519395,(Crustacea_Caspiomysis_knipowitschi:0.59069544913270199959,((((Crustacea_Paramysis_lacustris:0.13373526695350265725,Crustacea_Paramysis_sowinskii:0.06968542443137860920):0.19112741765657889625,(Crustacea_Paramysis_baeri:0.11429115132077753703,Crustacea_Paramysis_cf_baeri_AA_2006:0.08622078221673772080):0.21807747867373519779):0.07181866345319379286,(((Crustacea_Paramysis_agigensis:0.41340530337110259484,(Crustacea_Paramysis_bacescoi:0.26304991154297180378,(Crustacea_Paramysis_kroyeri:0.36654109366418435867,Crustacea_Paramysis_nouveli:0.21284005018249843588):0.12806622846787596437):0.02881489577158979215):0.07103897003541997934,Crustacea_Schistomysis_assimilis:0.53889442433038325930):0.11458381197073720659,(Crustacea_Paramysis_kessleri:0.30236947406047004483,(Crustacea_Paramysis_intermedia:0.33975060251180466686,(Crustacea_Paramysis_ullskyi:0.02060867140948066667,Crustacea_Paramysis_inflata:0.04677508819800673540):0.21682219318669515573):0.05074738370625306305):0.07872579107448435254):0.03327018987231249864):0.15053924009294655795,Crustacea_Paramysis_arenosa:0.53211037133743432914):0.10879398809527444925):0.15282993274481099233):0.14886273145219811043):0.05223414522605358823):0.05019855191289893104,Crustacea_Haplostylus_normani:0.61500075489451089261):0.27337290266798952576):0.02146664326793626745,Ephemeroptera_Oligoneuriella_rhenana:0.58745361010478391872):0.07276103792842777973,((((Ephemeroptera_Caenis_pusilla:0.32553329893288790453,(Ephemeroptera_Caenis_macrura_group_sp_SC2014:0.10526825348169778496,Ephemeroptera_Caenis_martae:0.07597129423991511032):0.30438860281225960103):0.13655031057156935548,Ephemeroptera_Caenis_horaria:0.30844976085266251342):0.08950221748537981470,Ephemeroptera_Brachycercus_harrisella:0.34853122242267514652):0.00000100000050002909,Ephemeroptera_Caenis_beskidensis:0.40507779193766896286):0.07690023745275084699):0.06833392982914676672,(((Ephemeroptera_Paraleptophlebia_submarginata:0.33318090876245576304,(Ephemeroptera_Leptophlebia_vespertina:0.31806040744005581455,Ephemeroptera_Leptophlebia_marginata:0.37715386331890038418):0.06445591182175025580):0.04862147238513182812,Ephemeroptera_Paraleptophlebia_strandii:0.33628189350861270590):0.11786773674532345646,(Ephemeroptera_Ephemera_vulgata:0.34339064544488723252,((Ephemeroptera_Habroleptoides_sp_SC2014:0.21527378697540014429,Ephemeroptera_Habroleptoides_confusa:0.21466850236465961910):0.25756548043216165311,Ephemeroptera_Habrophlebia_eldae:0.37377522362905152287):0.07796657495891375078):0.06787661595641059087):0.04441721440821537470):0.04634675960558892055):0.03936922251975116110,(Ephemeroptera_Epeorus_assimilis:0.25296553495385332155,Ephemeroptera_Electrogena_grandiae:0.37813949455281231637):0.12872309577565851924):0.03645262263123814905,((Ephemeroptera_Kageronia_fuscogrisea:0.34062739387760787579,((Ephemeroptera_Heptagenia_longicauda:0.24055391349160198944,Ephemeroptera_Heptagenia_sulphurea:0.06636025938901089771):0.05712184096747007639,Ephemeroptera_Heptagenia_dalecarlica:0.06318739471892652337):0.16789082068661748126):0.02197846190288370652,Ephemeroptera_Nixe_joernensis:0.28829253315077246755):0.07989877235291402424):0.03310586551740506145):0.01751834110643865627,(Ephemeroptera_Electrogena_zebrata:0.26116643815896273262,(Ephemeroptera_Ecdyonurus_helveticus:0.37521493989533016844,(Ephemeroptera_Ecdyonurus_venosus:0.11160968482453766104,Ephemeroptera_Ecdyonurus_corsicus:0.21317948570314951273):0.17449460563690163961):0.10708175431219087159):0.12496226706608150325):0.02491683948831805231):0.05363127554021016041):0.09432257307144543967,((((((((Chironomidae_Bryophaenocladius_sp_7ES:0.23697757016778658867,Chironomidae_Limnophyes_difficilis:0.11807923251572192969):0.02686056341302765077,((((Chironomidae_Limnophyes_aagaardi:0.13962324494892527915,(Chironomidae_Limnophyes_sp_2ES:0.16389960787708351964,Chironomidae_Limnophyes_sp_14ES:0.18933246606320128236):0.05881028562366385354):0.05345336771913566237,Chironomidae_Limnophyes_pentaplastus:0.13683225660704392834):0.01383121770339205622,(Chironomidae_Limnophyes_bidumus:0.13348012391396804621,Chironomidae_Limnophyes_sp_1ES:0.13303600071430415897):0.03753613979026952652):0.01025256712551258359,(Chironomidae_Limnophyes_habilis:0.14189011547123242529,Chironomidae_Limnophyes_asquamatus:0.20822084158082621030):0.04272200235097699250):0.03189915401137975032):0.01140602687831282665,Chironomidae_Smittia_nudipennis:0.40859554034344863771):0.00710434980254935015,Chironomidae_Metriocnemus_tristellus:0.24944804652624760766):0.00589789119933347393,((((Chironomidae_Microtendipes_pedellus:0.14431657471176256857,(Chironomidae_Phaenopsectra_flavipes:0.11885583406732457001,(Chironomidae_Polypedilum_pedestre:0.16943289479255360663,Chironomidae_Polypedilum_albicorne:0.10826778896864250323):0.04948189948601504351):0.01513516545480761422):0.02800483116818554621,(((Chironomidae_Sergentia_baicalensis:0.15760154310057655769,Chironomidae_Sergentia_nebulosa:0.05227290445110371886):0.15362754783479160015,(Chironomidae_Polypedilum_nubeculosum:0.24202032559396802203,Chironomidae_Polypedilum_convictum:0.17517872131827447180):0.02040414649543264777):0.04851696532762415220,(Chironomidae_Polypedilum_pullum:0.23414235175843203796,Chironomidae_Polypedilum_quadriguttatum:0.12210138532722049354):0.04254174747183005201):0.02558926299523735237):0.00880942716694064348,((((Chironomidae_Chironomus_sp_EU2:0.00678448918126761495,Chironomidae_Chironomus_sp_It_tot:0.00930148709609214704):0.26109436019661097506,((Chironomidae_Dicrotendipes_pulsus:0.26015957543130047158,Chironomidae_Cladopelma_virescens:0.14212341280085602491):0.05754523734991510292,((Chironomidae_Glyptotendipes_barbipes:0.24971625770100985831,((Chironomidae_Dicrotendipes_nervosus:0.16643416743808997493,Chironomidae_Parachironomus_siljanensis:0.15296133950788154410):0.06413915327985551806,Chironomidae_Microchironomus_tener:0.13897573201383225938):0.02437727417111753767):0.01989658501319178582,(((Chironomidae_Einfeldia_sp_JM_2006:0.21225412776878746501,(Chironomidae_Chironomus_aprilinus:0.17383541169521476988,Chironomidae_Chironomus_cf_tenuistylus:0.18774978936165298560):0.04126350863699224103):0.01372957263177576083,(Chironomidae_Chironomus_muratensis:0.16054477307465087055,Chironomidae_Chironomus_plumosus:0.14685687064060259921):0.07014464401929715320):0.03130828050359484027,(Chironomidae_Chironomus_pallidivittatus:0.18754649409756868339,(Chironomidae_Chironomus_pseudothummi:0.14787260917619324263,Chironomidae_Chironomus_salinarius:0.19402196829109205622):0.05302188337783263206):0.03227428271674673971):0.06120719507876747761):0.01718743797572294327):0.01368067930429343708):0.02600106898598075755,(Chironomidae_Paratendipes_albimanus:0.21325825932644093541,Chironomidae_Paratendipes_subaequalis:0.24454471391237192490):0.05424155972039132467):0.00434271805166718504,((((((Chironomidae_Stempellinella_edwardsi:0.18010070878347081424,((Chironomidae_Stempellinella_flavidula:0.20411594544958011621,Chironomidae_Stempellinella_saltuum:0.07661925337027984673):0.07494179483023274968,(Chironomidae_Stempellinella_ciliaris:0.19032803875461176690,Chironomidae_Stempellinella_brevis:0.12724596884332692315):0.05299175347922167184):0.01546348713066689022):0.01545758968034873816,((Chironomidae_Tanytarsus_heusdensis:0.14398592330336740241,Chironomidae_Tanytarsus_sp_7XL:0.19124185692736803133):0.03460320279273599448,Chironomidae_Tanytarsus_reei:0.28285133840278703365):0.06448555426208468777):0.01888221458187821014,(((Chironomidae_Tanytarsus_inaequalis:0.10525190862645845968,Chironomidae_Tanytarsus_gregarius:0.08381793197537644458):0.04681860185504906069,(Chironomidae_Tanytarsus_heliomesonyctios:0.02561317553479693435,(Chironomidae_Tanytarsus_lugens:0.05123007666649643382,Chironomidae_Tanytarsus_bathophilus:0.01892599873542305522):0.01010489600081746972):0.09017214921835209340):0.06157021281396300727,(Chironomidae_Tanytarsus_nemorosus:0.08922199601998581642,Chironomidae_Tanytarsus_debilis:0.19273592932010163992):0.05985018381598877779):0.04649910790330404053):0.00539514428874704726,(((((((Chironomidae_Virgatanytarsus_arduennensis:0.18882015289076969911,Chironomidae_Tanytarsus_nigricollis:0.30360072064745796672):0.01378576812078536468,((((Chironomidae_Micropsectra_sp_2ES:0.10480445220022782671,Chironomidae_Micropsectra_lindrothi:0.07712316819795904388):0.09068892222418491189,(((Chironomidae_Paratanytarsus_laetipes:0.11010860013682979841,(Chironomidae_Paratanytarsus_austriacus:0.13333908962644647200,Chironomidae_Paratanytarsus_hyperboreus:0.15692897956032236806):0.14062213951316004934):0.02422551388048585497,Chironomidae_Parapsectra_uliginosa:0.15358049665296136244):0.00113358469803290555,Chironomidae_Micropsectra_mendli:0.18235153605880763394):0.03339753038034260629):0.01042520415970990891,(Chironomidae_Micropsectra_radialis:0.21178479171389297253,(Chironomidae_Micropsectra_lacustris:0.12750977793280668382,Chironomidae_Krenopsectra_acuta:0.19832876135496821379):0.01987186237847846093):0.05588724550275878111):0.00117301397158206121,((((((Chironomidae_Paratanytarsus_intricatus:0.21213340401243699351,Chironomidae_Paratanytarsus_grimmii:0.14177849551660892669):0.06051676034348588140,(Chironomidae_Paratanytarsus_dissimilis:0.08130444865408592570,Chironomidae_Paratanytarsus_inopertus:0.10996419280349997716):0.06659193593665714561):0.03348570882505071816,(Chironomidae_Paratanytarsus_bituberculatus:0.08505922407919798423,((Chironomidae_Paratanytarsus_sp_6TE:0.20918321796363581466,Chironomidae_Paratanytarsus_setosimanus:0.14710407983506748608):0.05533279630663203580,(Chironomidae_Paratanytarsus_tenuis:0.15855272029622921592,Chironomidae_Paratanytarsus_lauterborni:0.26314939885631011274):0.00000100000050002909):0.06056345005833948386):0.02470123902328937721):0.03784563829432655707,(Chironomidae_Micropsectra_pharetrophora:0.16911112715936982287,(Chironomidae_Micropsectra_chionophila:0.07311537452724164998,(Chironomidae_Micropsectra_nana:0.10120485807237374065,Chironomidae_Micropsectra_bumasta:0.06559027501270381366):0.02416206263870718587):0.08573152183474826160):0.02565860239253381705):0.02118015679922412992,(((Chironomidae_Micropsectra_recurvata:0.11310290058436292537,(Chironomidae_Micropsectra_appendica:0.15219918553414277240,(((Chironomidae_Micropsectra_insignilobus:0.16278793543525221788,Chironomidae_Micropsectra_junci:0.15122697205128041165):0.06160335929239874747,(Chironomidae_Micropsectra_notescens:0.17178147280401323549,Chironomidae_Micropsectra_contracta:0.13790138448328273513):0.02111125259542231611):0.00958796000913867547,Chironomidae_Paratanytarsus_natvigi:0.18946245361654559525):0.04038368133182500264):0.00673440474805653798):0.02364975243490034101,(Chironomidae_Micropsectra_logani:0.12348710258398061523,((Chironomidae_Micropsectra_cf_bavarica:0.08149472097893464828,((Chironomidae_Micropsectra_sofiae:0.05307606762021504360,(Chironomidae_Micropsectra_sp_To378:0.00218988917271197491,Chironomidae_Micropsectra_sp_To379:0.00000100000050002909):0.08101296236590731226):0.03085332805092113467,Chironomidae_Micropsectra_schrankelae:0.05447123188371535973):0.02665384939139052445):0.04180660974531449220,(Chironomidae_Micropsectra_borealis:0.14284365642262611407,Chironomidae_Micropsectra_roseiventris:0.25001617114461682778):0.05107302971454903695):0.01780644207791537426):0.01833620902391933094):0.01190075926843522924,(Chironomidae_Micropsectra_pallidula:0.17701159411037875602,(Chironomidae_Micropsectra_sp_5ES:0.07679500943704911653,Chironomidae_Micropsectra_atrofasciata:0.09737911817083026722):0.05971102712252149280):0.03759642587872638608):0.02110420602894638731):0.00478079865005749758,(Chironomidae_Rheotanytarsus_ringei:0.24557197342032521803,((Chironomidae_Micropsectra_sp_To391:0.11201460660102724454,Chironomidae_Micropsectra_attenuata:0.18800959643398212906):0.05874026321271336171,(Chironomidae_Paratanytarsus_penicillatus:0.16734600330919377487,(Chironomidae_Micropsectra_seguyi:0.07619831823019823647,Chironomidae_Micropsectra_oberaarensis:0.06223545223524004633):0.05950507386401999999):0.04430706504014566421):0.02711732510766562756):0.02642020228196019505):0.01711394735896091396):0.02153456663724765199):0.00922911325350123969,Chironomidae_Tanytarsus_palettaris:0.31865752015236992190):0.00230208127560760150,(Chironomidae_Cladotanytarsus_mancus:0.13676994270213577165,(Chironomidae_Cladotanytarsus_difficilis:0.13591606225583527379,(Chironomidae_Cladotanytarsus_mancus_sp_3TE:0.04406153299419192371,Chironomidae_Cladotanytarsus_pallidus:0.03876453611051915160):0.15616548895024490173):0.06831025135717100349):0.10737155935804802709):0.00727314841879148858,Chironomidae_Tanytarsus_signatus:0.24536601359253301657):0.02841498660726093570,(Chironomidae_Tanytarsus_striatulus:0.20899459876468040598,Chironomidae_Tanytarsus_occultus:0.19338139361446807230):0.01609845393770990840):0.01346004794812460589,((Chironomidae_Tanytarsus_excavatus:0.21989116195084734695,((Chironomidae_Stempellina_bausei:0.26072429721433176830,(Chironomidae_Tanytarsus_sinuatus:0.26431225311179651349,Chironomidae_Tanytarsus_gracilentus:0.22061988882977479065):0.02824651964060153134):0.04797796717550353168,(Chironomidae_Tanytarsus_paraniger:0.14420295655189979689,Chironomidae_Tanytarsus_niger:0.16202685790470403027):0.08239077288486407191):0.01974419869336795780):0.04129252443799505401,(Chironomidae_Tanytarsus_anderseni:0.21811254666236665201,(Chironomidae_Tanytarsus_lestagei:0.10642875981517953277,(Chironomidae_Tanytarsus_telmaticus:0.06092044029339914457,Chironomidae_Tanytarsus_cf_longitarsis:0.00788753663496528576):0.06405405339279431065):0.08376465686670399313):0.05260115066142525414):0.03887811732828180822):0.02357715944338870454):0.01397085776598569994,Chironomidae_Tanytarsus_mendax:0.17635350749837097606):0.00435434640401142267,(Chironomidae_Tanytarsus_brundini:0.13910453998848981705,Chironomidae_Tanytarsus_sp_13XL:0.17139006984896493213):0.10432904722458261060):0.01826758615043902120):0.03446992406150391902):0.05872357048777452487,(Chironomidae_Corynoneura_sp_6ES:0.19050352305482504134,((Chironomidae_Corynoneura_lobata:0.25722790020936603383,Chironomidae_Corynoneura_sp_15ES:0.12591010208109076896):0.05408667934564058422,(Chironomidae_Thienemanniella_cf_vittata:0.18723825068752356082,(Chironomidae_Corynoneura_cf_scutellata:0.07395038313905605287,Chironomidae_Corynoneura_carriana:0.10729785635882467532):0.08748735829393874952):0.04996819143378752187):0.01204506221032112384):0.05182261420567626370):0.01033212461393975129):0.00830702030755452528,((((((Chironomidae_Metriocnemus_fuscipes:0.33862261132059578994,Chironomidae_Metriocnemus_eurynotus:0.16146581576701787841):0.04112425802250860296,(Chironomidae_Metriocnemus_picipes:0.29061297693739063241,Chironomidae_Metriocnemus_acutus:0.12525592121392326028):0.05632235974916020849):0.00000100000050002909,Chironomidae_Metriocnemus_beringiensis:0.27089709592257971149):0.04603777625797588618,((((Chironomidae_Bryophaenocladius_sp_4ES:0.19701674296387433616,(Chironomidae_Bryophaenocladius_ictericus:0.28978422657856700573,Chironomidae_Pseudorthocladius_filiformis:0.13161940392557786028):0.04118515190349941735):0.05629527883092402818,(((Chironomidae_Bryophaenocladius_sp_8ES:0.21117003490310690128,Chironomidae_Smittia_sp_2ES:0.24486691305515231876):0.03340931072033099386,(Chironomidae_Psectrocladius_octomaculatus:0.16844238744256898044,(Chironomidae_Bryophaenocladius_flavoscutellatus:0.28209939282258783555,(Chironomidae_Cricotopus_nivalis:0.15404970976351090028,(Chironomidae_Cricotopus_scaturigineus:0.17101909765964895538,Chironomidae_Cricotopus_osellai:0.11214233448062949083):0.02283207563818531044):0.06928679361928245795):0.01943003045138870857):0.03875958802205692333):0.01931866870861604149,(Chironomidae_Bryophaenocladius_aestivus:0.16078326044233856584,(Chironomidae_Paraphaenocladius_irritus:0.23009652218286841263,Chironomidae_Heterotanytarsus_apicalis:0.14948436849307925045):0.03456105175640191568):0.06275843047924008211):0.01531709061639717484):0.01325431334392592440,((Chironomidae_Smittia_sp_8ES:0.10959117158570808037,Chironomidae_Smittia_brevipennis:0.32468631157448607505):0.06061311126802441246,((Chironomidae_Prodiamesa_olivacea:0.18109185759559492945,((Chironomidae_Hydrobaenus_sp:0.18682281940807174414,(Chironomidae_Psectrocladius_conjungens:0.29306023262292668630,Chironomidae_Bryophaenocladius_subvernalis:0.04512709210273015137):0.06911157687782100434):0.02987470136963486789,(Chironomidae_Paraphaenocladius_impensus:0.18473415542453869298,Chironomidae_Paraphaenocladius_exagitans:0.17438765527051094950):0.04412622101875024461):0.00742132154610586001):0.02668749760960077710,((Chironomidae_Chaetocladius_melaleucus:0.14005355627782795080,Chironomidae_Chaetocladius_piger:0.13511168123389186158):0.02688151538365661508,((Chironomidae_Chaetocladius_gracilis:0.26367825461328542325,(Chironomidae_Chaetocladius_dissipatus:0.18401946700167914894,(Chironomidae_Chaetocladius_laminatus:0.09137314936165119583,Chironomidae_Chaetocladius_sp_2ES:0.11165160791627734560):0.03702689903042066799):0.00469472911625534121):0.01314920584304403971,((Chironomidae_Chaetocladius_sp:0.09050156010641488558,Chironomidae_Chaetocladius_suecicus:0.14429587965746271117):0.05927058212960323313,Chironomidae_Chaetocladius_sp_6ES:0.11964227979266621460):0.04270199161343809363):0.02015965796696398554):0.04814546051897385104):0.03318931990906780899):0.00000100000050002909):0.01160261862459742964,Chironomidae_Cricotopus_triannulatus:0.22466603530705700487):0.01149904862324378947):0.01632612052652058707,Chironomidae_Parakiefferiella_sp_3SW:0.17917386534930346276):0.01494647521434907395,(((Chironomidae_Tvetenia_bavarica:0.27549872160050986603,((Chironomidae_Gymnometriocnemus_pallidus:0.14292662690413748816,Chironomidae_Gymnometriocnemus_marionensis:0.15042042409776223977):0.05058536715061538735,(Chironomidae_Gymnometriocnemus_brevitarsis:0.08892710410510512586,(Chironomidae_Gymnometriocnemus_kamimegavirgus:0.10736685817095716067,Chironomidae_Gymnometriocnemus_autumnalis:0.14086152461229445310):0.01993903288386639910):0.06877945207373574454):0.02607773011974878416):0.01856147936981514257,((Chironomidae_Krenopelopia_sp:0.16548158092435633071,((Chironomidae_Zavrelimyia_melanura:0.12057398610718546295,Chironomidae_Zavrelimyia_sp_2ES:0.07910538263286893967):0.07209228807194423272,((Chironomidae_Trissopelopia_longimana:0.10335451268023798654,Chironomidae_Trissopelopia_cf_flavida:0.11450704687507362589):0.09026528389921438522,(Chironomidae_Conchapelopia_pallidula:0.07713997322607438201,Chironomidae_Thienemannimyia_northumbrica:0.12172631877496335739):0.04667891267900984437):0.02954618333045173559):0.00968730683616049817):0.00673372168980913496,(Chironomidae_Ablabesmyia_monilis:0.12459274839858064388,(Chironomidae_Ablabesmyia_aspera:0.08921325265060675580,((Chironomidae_Procladius_sagittalis:0.10244675086471095871,(Chironomidae_Procladius_signatus:0.05682926541666643433,((Chironomidae_Procladius_cf_ruris:0.05758841337560640511,Chironomidae_Procladius_ferrugineus:0.08133524892968979625):0.01253149305550426904,Chironomidae_Procladius_culiciformis:0.07936615853541134635):0.03542287783796854717):0.01261552103807344651):0.10512470585898316122,Chironomidae_Macropelopia_notata:0.18574698550681273401):0.03688725507077150051):0.03056718260643896679):0.05396181015679730325):0.03507124709214605451):0.03250679704737205467,(((((((Chironomidae_Cricotopus_intersectus:0.15126588492888023985,((Chironomidae_Cricotopus_sp_5ES:0.05158889720569825865,((Chironomidae_Cricotopus_glacialis:0.01167531536503750925,Chironomidae_Cricotopus_sylvestris:0.00456235139105083416):0.03743920352728191681,Chironomidae_Cricotopus_sp_3ES:0.00622707001100333661):0.01543108929612201953):0.10546797138905064650,Chironomidae_Cricotopus_ornatus:0.12180403482680116078):0.06348182588759321288):0.01360709734309862098,((Chironomidae_Smittia_sp_23ES:0.20479818770966792818,Chironomidae_Smittia_sp_14ES:0.07438874991347865784):0.04173086061455076601,Chironomidae_Metriocnemus_albolineatus:0.16269633116826917596):0.04086190650201829838):0.00189293377161204126,(Chironomidae_Orthocladius_rubicundus:0.19500270609188008475,((Chironomidae_Orthocladius_thienemanni:0.06805256763266154252,Chironomidae_Orthocladius_telochaetus:0.14024493821570557794):0.08476294846933978000,((Chironomidae_Orthocladius_oblidens:0.17012560959195269228,Chironomidae_Orthocladius_sp_11TE:0.17974252453037239952):0.00980652600495973692,Chironomidae_Orthocladius_subletteorum:0.14466152134114929062):0.02947595265841790324):0.01918690113356606025):0.03551912770553901366):0.00000100000050002909,(Chironomidae_Cricotopus_similis:0.19471861864721864976,Chironomidae_Orthocladius_nitidoscutellatus:0.14838211617683788601):0.06685334453154011258):0.01233005310314959010,((Chironomidae_Cricotopus_bicinctus:0.10034111502913062308,Chironomidae_Cricotopus_rufiventris:0.22008482920013341944):0.02587076838873861653,((Chironomidae_Cricotopus_trifascia:0.17762084503625960585,(Chironomidae_Halocladius_variabilis:0.14168527237838482447,Chironomidae_Halocladius_varians:0.20719625925184406712):0.02753253650996160401):0.02171087960268195879,Chironomidae_Cricotopus_cf_septentrionalis:0.25249819225001396417):0.02589690011349574106):0.02809102815087735280):0.03376814645156880901,((Chironomidae_Psectrocladius_schlienzi:0.18690896757722127997,(Chironomidae_Psectrocladius_oligosetus:0.15651911770326229489,((Chironomidae_Psectrocladius_simulans:0.01160466519038813246,Chironomidae_Psectrocladius_limbatellus:0.02071383500769587854):0.21840201973707010219,Chironomidae_Psectrocladius_barbimanus:0.16104415755290965584):0.01505048916841713984):0.02929206797178881411):0.05551537885800530980,(Chironomidae_Rheocricotopus_atripes:0.17038769289263597240,(Chironomidae_Rheocricotopus_sp_3ES:0.06686678843243190618,Chironomidae_Rheocricotopus_effusus:0.05977591193359316213):0.13974333323838417087):0.00000100000050002909):0.02355692150154572659):0.00905881018753431841,(Chironomidae_Thienemannia_gracei:0.18724627427391316026,Chironomidae_Tvetenia_calvescens:0.20545685351817230546):0.03092036282657842708):0.00765040718142123016):0.03298287374664219535):0.02025746657096709480):0.01251222255434801187,((Megaloptera_Sialis_lutaria:0.00459503933845320251,Megaloptera_Sialis_morio:0.00415718741813923386):0.07356708372639822469,(Megaloptera_Sialis_nigripes:0.17087122670327287155,(Megaloptera_Sialis_sibrica:0.09920508546155326624,Megaloptera_Sialis_fuliginosa:0.10536853300069125294):0.01785913162979336707):0.03759737068646158697):0.24167757496761993474):0.02545687058377877482,(Chironomidae_Linevitshia_prima:0.17212814288420905107,Chironomidae_Parochlus_kiefferi:0.39904585185654500856):0.17064152109023661419):0.02154040590584722914):0.01285942053955004515,(Diptera_Thaumalea_verralli:0.16874949375373590743,((Diptera_Elporia_barnardi:0.37891548157528270879,Diptera_Edwardsina_gigantea:0.19582229934641842695):0.10882593619130810636,(Diptera_Androprosopa_americana:0.17524644471230679810,((((((Diptera_Metacnephia_lyra:0.06599559059675332018,(Diptera_Metacnephia_bilineata:0.06989397865381564989,Diptera_Metacnephia_cf_crassifistula:0.06284617279061738282):0.04118286597864103532):0.04964975184178483519,Diptera_Metacnephia_amphora:0.14582610752584618252):0.06588501880954743262,((((Diptera_Simulium_ornatum:0.05587020805212618985,Diptera_Simulium__Hellichiella__sp_IBE_GS5:0.04916542502916705637):0.04587662131170509167,(((Diptera_Simulium_posticatum:0.01024662649893039873,Diptera_Simulium_paramorsitans:0.00172391559905198479):0.11126323736394000408,Diptera_Simulium_murmanum:0.10166084220529655879):0.01159681536341016644,(Diptera_Simulium_noelleri:0.09941331867352404261,(Diptera_Simulium_longipalpe:0.00402621181929736782,Diptera_Simulium_morsitans:0.00921912472067488303):0.09364893306693980457):0.04241752774187113745):0.01516498227587311128):0.01573424296201163253,(((Diptera_Simulium_tuberosum:0.04181614795898008080,Diptera_Simulium_vulgare:0.05903390325242500319):0.08157905013695922192,Diptera_Simulium_truncatum:0.14873393151085287367):0.00000100000050002909,Diptera_Simulium_rostratum:0.10861410653504334489):0.01863133105723279587):0.02248288219975356009,Diptera_Simulium_angustipes:0.18589834475142924530):0.03104696582067925995):0.00491613382439757413,((Diptera_Simulium_equinum:0.09167914673758170707,Diptera_Simulium_lineatum:0.18727912589002251864):0.10174298258348199453,(Diptera_Simulium_lundstromi:0.06273037533852188208,(Diptera_Simulium_pusillum:0.15182876940442208147,(Diptera_Simulium_vernum:0.01222696842253918371,(Diptera_Simulium_juxtacrenobium:0.03811198697099749122,Diptera_Simulium_silvestre:0.05344947633939731158):0.00978918054524874001):0.11518040443631312464):0.05736364588132190218):0.01899459032176394058):0.05755336250301622963):0.03177558854441375064,(Diptera_Simulium_aureum:0.02958965142230234394,Diptera_Simulium_velutinum:0.05415587433194028744):0.17286545016757204341):0.00297877290893848370,(Diptera_Prosimulium_ursinum:0.11024881102267845845,Diptera_Prosimulium_hirtipes:0.15677951133585227295):0.17696157377781115971):0.01116513766394187750):0.01864564039219469144):0.02436359172268642154):0.03341257628866510510):0.00997372616353242765,(((Diptera_Rhamphomyia_anomalipennis:0.14753489072915695890,((Diptera_Empis_stercorea:0.17960096591938209953,Diptera_Empis_trigramma:0.13498865133966198027):0.06184564891334575626,Diptera_Empis_chioptera:0.14932591632934802406):0.00000100000050002909):0.00688135819416289124,(Diptera_Empis_tessellata:0.17329084229825916785,Diptera_Empis_livida:0.24997503347122715378):0.03618250281614181219):0.04038053301590293492,((Diptera_Microphor_holosericeus:0.23961467091720203837,((Diptera_Xanthochlorus_tenellus:0.23261627045529209568,((Diptera_Neurigona_quadrifasciata:0.12600995572747752949,Diptera_Neurigona_pallida:0.22581050375678557440):0.12405038622029104789,((((((Diptera_Medetera_abstrusa:0.20277551233865212521,(Diptera_Medetera_pallipes:0.14797540359943439636,Diptera_Medetera_pseudoapicalis:0.16906746812463932517):0.01770722060748040200):0.06964317945003561938,(Diptera_Medetera_infumata:0.27221953987415048459,Diptera_Medetera_jacula:0.17096446298330092439):0.05251760900600700721):0.03682647825760475974,Diptera_Medetera_sp_SEB5:0.26542702231921561085):0.01458839337153656698,Diptera_Dolichophorus_kerteszi:0.24530162399197444345):0.09973782020263058379,(((Diptera_Rhaphium_caliginosum:0.03343433740186766562,Diptera_Rhaphium_appendiculatum:0.03638183098051570724):0.22021208758164656505,(Diptera_Rhaphium_femoratum:0.14210813267818905858,(Diptera_Rhaphium_elegantulum:0.19804465490244427262,Diptera_Rhaphium_discolor:0.14220960025730941534):0.10085951105055002142):0.03939410726023542808):0.04995900819017841388,Diptera_Sciapus_platypterus:0.26713991561175015610):0.00069116294856143940):0.04632747515540099753,((((Diptera_Dolichopus_sordidatus:0.06620496729488385690,Diptera_Dolichopus_remipes:0.05615979798896306163):0.08052625463288436147,(Diptera_Dolichopus_plumipes:0.12426864439697021814,(Diptera_Dolichopus_discifer:0.07770855386089850492,Diptera_Dolichopus_stenhammari:0.05392023192261297115):0.01914617758167832390):0.02626642268345189338):0.02546803559190338045,Diptera_Dolichopus_ungulatus:0.12664900779771526285):0.03052708247938587527,Diptera_Dolichopus_latipennis:0.12735355544364140856):0.06004847684051343309):0.03627531465505234864):0.01577236890827645246):0.01954227824290468221,(Diptera_Chrysotus_sp:0.05800938221100050002,Diptera_Chrysotus_neglectus:0.08793503755350950968):0.09857890994454736322):0.02512618568617552492):0.03139764715723408761,((((Diptera_Rhagio_tringarius:0.06953650176744925748,Diptera_Rhagio_maculatus:0.08474601396861378144):0.14280423542237064005,(((Diptera_Microchrysa_polita:0.23231358978111449343,((Diptera_Sargus_iridatus:0.11992836495824157894,Diptera_Sargus_bipunctatus:0.24419177634947356048):0.06155318920258038423,Diptera_Chloromyia_formosa:0.33065867710928448231):0.03248519669898737583):0.13637653800120930203,Diptera_Pachygaster_atra:0.12374122471354767616):0.07323828805675292042,(Diptera_Beris_chalybata:0.08694855225493869355,(Diptera_Actina_chalybea:0.15449614381486820314,Diptera_Chorisops_tibialis:0.06978277071246653807):0.08679718720130633058):0.03110626552028188108):0.03568047115034590072):0.01611381403199307547,(Diptera_Rhipidia_maculata:0.17573741372723880594,Diptera_Hilara_brevistyla:0.12799942178551362848):0.04784775272559409209):0.02062760392747097632,(((Diptera_Parydra_coarctata:0.20044702989046153663,(Diptera_Hyadina_guttata:0.19813659200815253447,(Diptera_Limnellia_quadrata:0.20476175935178586585,((Diptera_Philygria_vittipennis:0.13785181187179851303,Diptera_Philygria_stictica:0.13379804620903607004):0.04342731899784360583,Diptera_Nostima_picta:0.12807672445851489562):0.02186582470143585283):0.02939323846782192912):0.00938279603473139191):0.01328328394375936049,(Diptera_Hydrellia_maura:0.12835059800189857482,Diptera_Hydrellia_griseola:0.01496612319671645173):0.16371382726550295916):0.03395124139456005830,(((Diptera_Hydromya_dorsalis:0.34185717914454866184,Diptera_Pherbellia_ventralis:0.15049483170520189246):0.11108880548909852437,((Diptera_Psilopa_leucostoma:0.18573477565659610167,(((Diptera_Cordilura_albipes:0.09530838505687805329,(((Diptera_Scathophaga_furcata:0.03730027382212287163,Diptera_Scathophaga_inquinata:0.03034300656944244681):0.01148568146906243231,Diptera_Scathophaga_stercoraria:0.02545077929197875344):0.02304454380457226365,Diptera_Norellisoma_spinimanum:0.07325615438378627053):0.03655744801510305703):0.02069798051697666758,((Diptera_Coenosia_agromyzina:0.01585156526714437755,(Diptera_Coenosia_testacea:0.06786676452098597268,(Diptera_Coenosia_attenuata:0.08720113097136127089,Diptera_Coenosia_albicornis:0.10621689534128703203):0.01688941393117977460):0.01508292223090486849):0.03099920240067003188,(Diptera_Spilogona_arctica:0.09052571329849121162,(Diptera_Lispocephala_alma:0.04392119868949827255,Diptera_Coenosia_mollicula:0.09288820410912672354):0.07394694154568677569):0.02913502117977336686):0.03390700426054124583):0.02122374688541441706,(Diptera_Lispe_pygmaea:0.25895128960612323610,(Diptera_Limnophora_triangula:0.07543031790235325829,Diptera_Limnophora_obsignata:0.16402067405714820802):0.09068453653893185362):0.04011066298950908410):0.02588545673077327289):0.00491366817883940373,((((((Diptera_Psarus_abdominalis:0.14523882967360568497,(Diptera_Ferdinandea_cuprea:0.09554757786379708406,Diptera_Ferdinandea_ruficornis:0.06111157956158353582):0.05578661628661506222):0.07760804029536289006,Diptera_Pelecocera_caledonica:0.08145981829738725699):0.03619857952053950889,((Diptera_Volucella_pellucens:0.10239999812511255128,Diptera_Volucella_inanis:0.05646411788173890528):0.06919551958329599184,(Diptera_Chrysosyrphus_niger:0.16479278486753212718,(Diptera_Brachyopa_pilosa:0.04267155271896807406,Diptera_Brachyopa_testacea:0.02749367485637614281):0.09763229908214905717):0.02755372735838429107):0.03435937092792205189):0.01631282859240321820,(((Diptera_Eumerus_funeralis:0.03176702948927521281,Diptera_Eumerus_strigatus:0.03044612218829299138):0.06521444011767572879,((((Diptera_Merodon_spinitarsis:0.16100040279126193177,(Diptera_Merodon_nanus:0.15048584296817080208,(Diptera_Merodon_equestris:0.02648613813160218336,Diptera_Merodon_albifrons:0.07054310460390222914):0.01720666815341493489):0.01562234848027429027):0.01156347874118814935,((((Diptera_Merodon_femoratoides:0.06081816930444262220,(Diptera_Merodon_avidus:0.08949666641293620162,Diptera_Merodon_testaceus:0.03312544357587907107):0.01402390141519067185):0.01907938330923020578,(Diptera_Merodon_serrulatus:0.06490153417464859797,((Diptera_Merodon_hamifer:0.09445196958661963849,Diptera_Merodon_erivanicus:0.04691334580001488286):0.00000100000050002909,Diptera_Merodon_velox:0.04661767349559271106):0.00894253311905290546):0.00356445994273785118):0.00966260121484863871,Diptera_Merodon_clunipes:0.08622659803797955158):0.04621426208339266678,(Diptera_Merodon_caerulescens:0.07248866296487223304,Diptera_Merodon_sapphous:0.11173130717059170935):0.02822078470832139335):0.01201789467060222598):0.01058290967650778180,Diptera_Merodon_papillus:0.09246269059090314602):0.03093235598990814669,Diptera_Eumerus_ornatus:0.07086255782718721419):0.03803893391911469107):0.09428455694642287610,((((Diptera_Helophilus_pendulus:0.03695532048817492393,Diptera_Helophilus_groenlandicus:0.04428981727836552029):0.02054053134448465684,(Diptera_Helophilus_hybridus:0.03881721118411142479,Diptera_Helophilus_trivittatus:0.07189314964395444874):0.00761245237153162016):0.06470219192235969474,((Diptera_Eristalis_arbustorum:0.07066753812721214556,((Diptera_Eristalis_pertinax:0.06113071794602712578,Diptera_Eristalis_similis:0.08638267189824329340):0.01115547474098904472,((Diptera_Eristalis_tenax:0.06827452611428287688,Diptera_Eristalis_anthophorina:0.05570816711702911844):0.00414510726707236279,Diptera_Eristalis_hirta:0.03341562136994646881):0.03913094438273410219):0.01076568799369256521):0.05252952649912191740,(Diptera_Anasimyia_interpunctata:0.14186779161027296414,(Diptera_Parhelophilus_consimilis:0.05258523767785889397,Diptera_Parhelophilus_versicolor:0.07502422666726349387):0.01740279697386831748):0.06171495831899372758):0.01830257331615036537):0.03892854584139406049,Diptera_Tropidia_scita:0.12227297463877896677):0.02257855582247848478):0.00905516721756267906):0.01245812164447099822,(((Diptera_Xylota_caeruleiventris:0.06119206643464011192,Diptera_Xylota_segnis:0.07922289645773694655):0.03045238903577722825,Diptera_Brachypalpoides_lentus:0.09490806767623194418):0.05035901003309929680,((Diptera_Neoascia_podagrica:0.03297817406701113174,Diptera_Neoascia_geniculata:0.01588281481343032861):0.07608675422099052399,((((Diptera_Cheilosia_proxima:0.06701635839137190520,((Diptera_Cheilosia_albitarsis:0.07057628406701335622,((Diptera_Cheilosia_grossa:0.02623339334718843147,Diptera_Cheilosia_albipila:0.01392156770047872465):0.05943619372775151011,(Diptera_Cheilosia_fraterna:0.04281582032789509745,Diptera_Cheilosia_carbonaria:0.03427400110799639493):0.01854814913241794455):0.00867847989452775678):0.00000100000050002909,((Diptera_Cheilosia_uviformis:0.00000100000050002909,Diptera_Cheilosia_psilophthalma:0.00000100000050002909):0.01669642804350488299,Diptera_Cheilosia_mutabilis:0.07423031813873638696):0.04113815091242638278):0.01492810049031194700):0.00626739171988869876,((((Diptera_Cheilosia_cumanica:0.00000100000050002909,Diptera_Cheilosia_hypena:0.00000100000050002909):0.07329446540063508375,Diptera_Cheilosia_laticornis:0.05971588275702095772):0.05584506460815054363,(Diptera_Cheilosia_illustrata:0.03740020609888341369,Diptera_Cheilosia_chrysocoma:0.03235366360559917276):0.03483277917630710208):0.02680750140385723332,Diptera_Cheilosia_soror:0.06459283217146852274):0.01653733020535978412):0.03468665530107069989,Diptera_Cheilosia_caerulescens:0.14497931845285572106):0.02458140103297933726,((Diptera_Criorhina_ranunculi:0.16757900950383289307,(Diptera_Spilomyia_diophthalma:0.24141407991570920655,Diptera_Rhingia_rostrata:0.12310704642619424432):0.01698787145831039472):0.03784888874775997614,(Diptera_Sericomyia_bombiformis:0.09705149008148902801,Diptera_Psilota_atra:0.13684450053061117392):0.02387161643518407803):0.02151737383054902475):0.01567413231413783067):0.01336717719688686017):0.01403330309483741267):0.02560878365664595244,((Diptera_Melanogaster_parumplicata:0.08661013542334602966,(Diptera_Chrysogaster_solstitialis:0.11967166861709806203,Diptera_Chrysogaster_coemiteriorum:0.08391592469347913807):0.04230894660417523767):0.05971122614499353720,Diptera_Ceriana_conopsoides:0.11802447399586003807):0.01457209997957418374):0.03642469989259387170):0.03126283880328357273):0.01254723750539849143,((Diptera_Forcipomyia_aristolochiae:0.26140670766585327733,((Diptera_Forcipomyia_sp_6ES:0.29374222999675203560,(Diptera_Brachypogon_sociabilis:0.31705630632349812714,(Diptera_Forcipomyia_sp_20:0.21316825270847569729,((Diptera_Forcipomyia_squamigera:0.40053225251916829697,Diptera_Forcipomyia_pulchrithorax:0.10089415954349349736):0.09748961257973934313,Diptera_Forcipomyia_sp_4ES:0.36269997362622202752):0.00000100000050002909):0.06282880063685447602):0.06062967737320654193):0.02893923531065772936,(Diptera_Forcipomyia_knockensis:0.22902423201366239880,Diptera_Forcipomyia_nigra:0.30581121651364384650):0.09852105795429041968):0.02049884288634126750):0.08741929311624796473,(Diptera_Atherix_variegata:0.27609789522680044938,(((Diptera_Trichopsychoda_hirtella:0.18231738343600478736,(Diptera_Philosepedon_sp_1:0.18064476306862656263,((Diptera_Pericoma_blandula:0.12617839166813482610,Diptera_Pericoma_rivularis:0.15988332303947638824):0.00100895256229895829,(Diptera_Pneumia_trivialis:0.18198032058995944338,((Diptera_Pneumia_borealis:0.10358554099048764008,Diptera_Pneumia_mutua:0.11631900626493822670):0.03998548936994608671,((Diptera_Parabazarella_subneglecta:0.18342270204450689119,Diptera_Berdeniella_freyi:0.11173230347300894261):0.05231861168820883118,Diptera_Pneumia_stammeri:0.14086324271478611880):0.01152910184924620281):0.01551461507988734397):0.02197627525044578908):0.04587154910849588346):0.03065480558407168016):0.00536513094589498220,((((Diptera_Psychoda_lobata:0.16034945632457031639,Diptera_Psychoda_sp_1:0.09103724364111369372):0.03688554523382323036,((Diptera_Psychoda_satchelli:0.11911091053521263849,Diptera_Psychoda_sp_2:0.15599991936864671116):0.02403322036117474733,(Diptera_Psychoda_trinodulosa:0.12194723293164294597,Diptera_Psychoda_alternata:0.10616973559180710451):0.01563623256170581025):0.03409363536703987480):0.01520346322628317488,(Diptera_Psychoda_grisescens:0.14915884805143861391,Diptera_Psychoda_setigera:0.08269899218917287076):0.03649339058512287431):0.01182652293525829866,(Diptera_Psychoda_cinerea:0.19766182350251090827,Diptera_Psychoda_gemina:0.10586264547426532667):0.02180275667015021610):0.02430789939458660384):0.17463290061110087192,(((((((Coleoptera_Macroplea_appendiculata:0.05569549634105560448,Coleoptera_Macroplea_mutica:0.03937902152964724289):0.33966744616569005677,(((Coleoptera_Plateumaris_consimilis:0.20726729653158568190,Coleoptera_Plateumaris_rustica:0.32050670586629981251):0.06693815837232446053,(Coleoptera_Plateumaris_sericea:0.04578936049343492604,Coleoptera_Plateumaris_discolor:0.03764780089327041113):0.14659436324356400760):0.11008941380544753907,(Coleoptera_Donacia_tomentosa:0.22767518204967648887,(Coleoptera_Donacia_semicuprea:0.24103984451144924717,(((Coleoptera_Donacia_obscura:0.12416508292228517485,(Coleoptera_Donacia_impressa:0.16860085935943355806,Coleoptera_Donacia_thalassina:0.14930432410111177388):0.07183848641428042248):0.02761348323607083419,(Coleoptera_Donacia_vulgaris:0.18269708969202347326,Coleoptera_Donacia_cinerea:0.13063059184298969617):0.08798361600660309367):0.03511388174196215101,Coleoptera_Donacia_marginata:0.11133538184448062147):0.07659737250882159287):0.05411743771078372095):0.04545770315142618617):0.00646182331470092700):0.08479449909436510835,(((Coleoptera_Bagous_subcarinatus:0.24910150077134909918,(((Coleoptera_Bagous_longitarsis:0.13947104480269287285,Coleoptera_Bagous_collignensis:0.05676078241083950399):0.19257457449464335242,Coleoptera_Bagous_limosus:0.29402854954363949469):0.08303213650265771351,Coleoptera_Bagous_tempestivus:0.27878558627915933643):0.12870718791734042652):0.01446021131647263168,Coleoptera_Bagous_glabrirostris:0.30909866852817924343):0.18116311257107994837,(Coleoptera_Micrelus_ericae:0.31156001732463839415,((((Coleoptera_Trichosirocalus_troglodytes:0.24563527808092436300,Coleoptera_Trichosirocalus_barnevillei:0.19073782465991423463):0.02034241645768187709,(((((((Coleoptera_Mogulones_asperifoliarum:0.24181267306399800709,Coleoptera_Mogulones_raphani:0.16040193819022219301):0.05329838100802811868,(Coleoptera_Mogulones_t_album:0.09841674039989335709,(Coleoptera_Thamiocolus_signatus:0.29150047643318338642,Coleoptera_Mogulones_crucifer:0.11271071539260173189):0.04875585867957474284):0.05427734392233593552):0.03532937260123619055,(Coleoptera_Mogulones_geographicus:0.21543311773045417667,Coleoptera_Mogulones_pallidicornis:0.14002254713712136702):0.05177746421228669044):0.03375763268104624293,((Coleoptera_Microplontus_campestris:0.00326981266460744284,Coleoptera_Microplontus_millefolii:0.00680257093483752680):0.31759038966948821558,(Coleoptera_Ceutorhynchus_triangulum:0.26884718203162250028,Coleoptera_Hadroplontus_litura:0.25898368584393666181):0.08556753664097020706):0.07479532481831642488):0.06971190570836685585,Coleoptera_Nedyus_quadrimaculatus:0.30656628496128190964):0.03015114093335009154,(Coleoptera_Phrydiuchus_topiarius:0.31504813674308501659,((Coleoptera_Ceutorhynchus_thomsoni:0.22794854103467476758,(((Coleoptera_Ceutorhynchus_querceti:0.29988371554363524307,((((Coleoptera_Ceutorhynchus_roberti:0.17857566196148128013,(Coleoptera_Ceutorhynchus_inaffectatus:0.14546473115000146947,Coleoptera_Ceutorhynchus_alliariae:0.18517864504166681172):0.03320231792241075397):0.02588108981327004107,Coleoptera_Ceutorhynchus_rusticus:0.17549806194932263126):0.03703641594380217839,((((Coleoptera_Ceutorhynchus_atomus:0.13186158004999634641,Coleoptera_Ceutorhynchus_cochleariae:0.13856747565512866904):0.04466852030566879905,((Coleoptera_Ceutorhynchus_hampei:0.23942876438073132372,Coleoptera_Ceutorhynchus_constrictus:0.19341522076848749467):0.01845345413659214145,((Coleoptera_Ceutorhynchus_gallorhenanus:0.02545751009800750753,Coleoptera_Ceutorhynchus_obstrictus:0.05790083716108530149):0.11943201746435243293,(Coleoptera_Ceutorhynchus_parvulus:0.14990874364839859578,Coleoptera_Ceutorhynchus_turbatus:0.11760895441312235743):0.07090494740509177551):0.03140223132140570333):0.02561672259227234030):0.01935027735188540876,(Coleoptera_Ceutorhynchus_pallidactylus:0.22594438266792196690,(Coleoptera_Ceutorhynchus_sulcicollis:0.08306722576754985155,(Coleoptera_Ceutorhynchus_quadridens:0.03514777680316252817,Coleoptera_Ceutorhynchus_picitarsis:0.04661984880171689272):0.13428449430404615361):0.06646529599195243054):0.07657764321730341217):0.02354336170788655022,(((Coleoptera_Ceutorhynchus_floralis:0.00000100000050002909,Coleoptera_Ceutorhynchus_cakilis:0.00000100000050002909):0.00471794796429141766,Coleoptera_Ceutorhynchus_typhae:0.00000100000050002909):0.15275118706626411580,Coleoptera_Ceutorhynchus_pulvinatus:0.15055177641738085037):0.02948782432596133013):0.01487979562057907719):0.00859384583103835892,((Coleoptera_Ceutorhynchus_pumilio:0.18171516877219412445,Coleoptera_Ceutorhynchus_pyrrhorhynchus:0.13668128433068715832):0.04106459903202202416,Coleoptera_Ceutorhynchus_rhenanus:0.17721560106172198901):0.01939442429491538764):0.01615222441307395673):0.01919268393717903434,(((Coleoptera_Ceutorhynchus_erysimi:0.00233952394626434773,Coleoptera_Ceutorhynchus_contractus:0.00243541549304046936):0.15402004124246651551,(Coleoptera_Drupenatus_nasturtii:0.29360712212771783447,(Coleoptera_Ceutorhynchus_barbareae:0.10893542885626583683,Coleoptera_Ceutorhynchus_ignitus:0.07217087373242199455):0.04429573119004699688):0.01998765729889158405):0.01503359957569181532,(Coleoptera_Ceutorhynchus_rapae:0.08644147242736148484,Coleoptera_Ceutorhynchus_napi:0.05417675863315049578):0.13127349521678521871):0.01669637836026845526):0.01195270987094319316,(((Coleoptera_Ceutorhynchus_puncticollis:0.04694205021559059998,Coleoptera_Ceutorhynchus_scrobicollis:0.08867125912395046328):0.15089820631543668372,(Coleoptera_Poophagus_sisymbrii:0.25427384381690021353,Coleoptera_Ceutorhynchus_scapularis:0.17898499515962704165):0.06490973782599862574):0.00000100000050002909,(Coleoptera_Ceutorhynchus_assimilis:0.14340656208417287831,Coleoptera_Ceutorhynchus_resedae:0.16840639606579110854):0.05446240244663771990):0.01815819765323066146):0.00872031189252285219):0.02944331819297347011,Coleoptera_Ceutorhynchus_hirtulus:0.26013078068966727363):0.01937083245187591618):0.01515852131574800532):0.00000100000050002909,(((Coleoptera_Stenocarus_ruficornis:0.16293042497920581790,(Coleoptera_Sirocalodes_depressicollis:0.00807107025332666483,Coleoptera_Sirocalodes_nigrinus:0.00146259235950213225):0.22899586274436406486):0.03233173491740072569,((Coleoptera_Glocianus_distinctus:0.27911170296608761587,Coleoptera_Ceutorhynchus_fennicus:0.17196415930429070906):0.01379617273518292039,(Coleoptera_Thamiocolus_pubicollis:0.20364027402669998557,Coleoptera_Glocianus_punctiger:0.23465388971840178689):0.08366105361313160016):0.03703772420925415670):0.04053604452611531822,(Coleoptera_Ceutorhynchus_apicalis:0.13059319603212829475,Coleoptera_Calosirus_terminatus:0.08182113679977173759):0.18633121572243746544):0.01865008059672176866):0.05112744847917571195):0.04749891629154593536,(Coleoptera_Mononychus_punctumalbum:0.25936277778260896643,Coleoptera_Trichosirocalus_horridus:0.23046264481897418830):0.03297230760932298721):0.04165987928130967383,((((Coleoptera_Cionus_scrophulariae:0.23534549785725233928,(((Coleoptera_Cionus_olens:0.04391353691396028547,Coleoptera_Cionus_hortulanus:0.14770583089197117377):0.03561570458855911614,Coleoptera_Cionus_tuberculosus:0.07899183964726171070):0.02294290484399736860,(Coleoptera_Cionus_nigritarsis:0.06119253612754991384,(Coleoptera_Cionus_sp_JJA_2010:0.00000100000050002909,Coleoptera_Cionus_longicollis:0.00000100000050002909):0.09169952879204684715):0.00801341970100009383):0.02289506406989516921):0.05094778989168918110,Coleoptera_Cionus_alauda:0.29116774078941698445):0.19232736947757725354,(Coleoptera_Coeliodes_rubicundus:0.16441927318160109994,(Coleoptera_Coeliodes_sp_JJA_2010:0.14342754924398465333,Coleoptera_Coeliodes_ruber:0.34622176452718778084):0.05801929900255560490):0.06681349569652712816):0.05723715420632379675,((Coleoptera_Zacladus_geranii:0.14504430710250537651,Coleoptera_Zacladus_exiguus:0.15503151673728138293):0.08933767148628361798,(Coleoptera_Auleutes_epilobii:0.29518924807914753705,(((Coleoptera_Rutidosoma_globulus:0.33770575384939766073,((Coleoptera_Rhinoncus_bruchoides:0.10157232723049146317,Coleoptera_Rhinoncus_castor:0.16294535483091907024):0.09149627739694247974,(Coleoptera_Rhinoncus_perpendicularis:0.23413700909161583308,(Coleoptera_Rhinoncus_inconspectus:0.22373887993946892094,Coleoptera_Rhinoncus_pericarpius:0.18018396962440696996):0.02344034866766453451):0.03323184139825861860):0.02996472024165364179):0.02649392489553914487,Coleoptera_Tapinotus_sellatus:0.33562267668733486436):0.04382427987957704385,(((Coleoptera_Pelenomus_canaliculatus:0.22174123656647604097,((Coleoptera_Pelenomus_comari:0.14589212112340321781,(Coleoptera_Phytobius_leucogaster:0.09797113221561519480,Coleoptera_Eubrychius_velutus:0.21800392520227621085):0.08107437547773542474):0.06116063819771693638,Coleoptera_Pelenomus_waltoni:0.23261026114758517891):0.01844106988491308816):0.03133499606891008982,(Coleoptera_Pelenomus_velaris:0.14662502850252343012,Coleoptera_Pelenomus_quadrituberculatus:0.19234773901919852146):0.11185942079006533367):0.02208799886411587018,(Coleoptera_Neophytobius_granatus:0.27380847810560049460,Coleoptera_Amalus_scortillum:0.28109495480966151248):0.05730535483537885916):0.05059453768215708275):0.05629085685686336521):0.01074735767418902310):0.08470933192376656207):0.01738269695606749557):0.03430403132892058393):0.02388583665566710798):0.07894436773275723129):0.07139350704207871046,(((((Coleoptera_Hydraena_gracilis:0.01965359264097947187,(Coleoptera_Hydraena_excisa:0.01547136341741029049,Coleoptera_Hydraena_belgica:0.01383193277701554903):0.01773478618238955376):0.06408199090799872322,(Coleoptera_Hydraena_lapidicola:0.07328803564778160751,((Coleoptera_Hydraena_polita:0.03661172838969036641,Coleoptera_Hydraena_dentipes:0.05680471865520511643):0.01766166725101476348,Coleoptera_Hydraena_truncata:0.02835366115471655429):0.02043930738609439982):0.03481275946876420668):0.05945407186291332829,Coleoptera_Hydraena_palustris:0.12772501085957468914):0.03243177287942752840,((((Coleoptera_Hydraena_nigrita:0.03790415909881200002,Coleoptera_Hydraena_subimpressa:0.04161912742613142063):0.08667103494517298945,((Coleoptera_Hydraena_melas:0.08321922538045090079,(Coleoptera_Hydraena_reyi:0.05489167058180168673,(Coleoptera_Hydraena_assimilis:0.02312303833910949943,Coleoptera_Hydraena_riparia:0.02159045647450897470):0.01906014667908885463):0.01608510368499645182):0.04983911180213788927,Coleoptera_Hydraena_britteni:0.13373061371377259476):0.03029946232161670819):0.04300131186102561232,Coleoptera_Hydraena_pulchella:0.08838226304123952826):0.01425690466733228225,(Coleoptera_Hydraena_rufipes:0.11021709028641299422,(Coleoptera_Hydraena_minutissima:0.13853658981796629357,Coleoptera_Hydraena_pygmaea:0.11219011776097516375):0.10047870190489245623):0.01678845738579614819):0.00367968280817645944):0.12732110897661233495,((Coleoptera_Ochthebius_metallescens:0.22815365860087793992,(Coleoptera_Ochthebius_marinus:0.16766014642452162220,Coleoptera_Ochthebius_pusillus:0.17192090068753906884):0.02545616548059724538):0.05050889804786684589,(((((Coleoptera_Helophorus_strigifrons:0.01055207628966680841,Coleoptera_Anacaena_lutescens:0.01190903635377078308):0.13286619016500564316,Coleoptera_Anacaena_limbata:0.12231687230538829114):0.09565614092039867455,(Coleoptera_Anacaena_globulus:0.21079017272449068754,(Coleoptera_Helophorus_nubilus:0.17973787886499717481,Coleoptera_Enochrus_morenae:0.14883962529262179109):0.04055988421315052245):0.03739440141244528698):0.05374935782962545622,((((Coleoptera_Hydrochus_crenatus:0.16244600344738599484,Coleoptera_Hydrochus_ignicollis:0.13615760700380308279):0.08570397071371098352,(Coleoptera_Hydrochus_megaphallus:0.14160754011796261587,Coleoptera_Hydrochus_brevis:0.13071185432463872100):0.06469769490098897791):0.04745746800883743344,(((Coleoptera_Laccobius_decorus:0.18283794452290541566,Coleoptera_Laccobius_minutus:0.14536712500808346427):0.06018447392301566612,((Coleoptera_Laccobius_bipunctatus:0.12843448138728402741,(Coleoptera_Laccobius_sinuatus:0.05071044547962465232,Coleoptera_Laccobius_striatulus:0.05496057958492580470):0.03313779802240224281):0.07584882904578699181,(Coleoptera_Laccobius_alternus:0.04686554773523465833,Coleoptera_Laccobius_gracilis:0.05789579553038958631):0.09165775983707984131):0.02387751647022006221):0.04116079351294207878,(((Coleoptera_Helophorus_croaticus:0.19254978676354683742,Coleoptera_Helophorus_pumilio:0.18288913243903645589):0.04018104536419390971,((Coleoptera_Georissus_laesicollis:0.34992872557809284739,(Coleoptera_Helophorus_nanus:0.11224481591064844332,(Coleoptera_Helophorus_grandis:0.17832947662654308196,Coleoptera_Helophorus_aquaticus:0.05070456623947291325):0.09812246446064462613):0.04348756826770112244):0.02743774358927079243,((Coleoptera_Helophorus_minutus:0.20650660038952969866,Coleoptera_Helophorus_dorsalis:0.09795795951671078250):0.01607638848198307199,(((Coleoptera_Helophorus_brevipalpis:0.09846819412104332314,Coleoptera_Helophorus_arvernicus:0.19148058520700053653):0.03813639293431954347,(Coleoptera_Helophorus_glacialis:0.13053678102440635644,Coleoptera_Helophorus_lapponicus:0.15340794843425176186):0.02914969240318108015):0.00000100000050002909,Coleoptera_Helophorus_granularis:0.16282519813766774264):0.02912821730652700655):0.02146732610345685258):0.00316015527969855338):0.03337096932251698567,((Coleoptera_Hydrobius_fuscipes_var_subrotundus:0.07029556719374700779,((Coleoptera_Hydrobius_fuscipes_var_rottenbergii:0.00000100000050002909,Coleoptera_Hydrobius_arcticus:0.00000100000050002909):0.03996024957730102273,Coleoptera_Hydrobius_fuscipes:0.06637536606072633183):0.01855242606797830041):0.13109621083433600774,Coleoptera_Limnoxenus_niger:0.24784517351086352011):0.06568181457382860078):0.01275692433453721152):0.02032841215858671030):0.02699780649163113083,((((((((Coleoptera_Enochrus_melanocephalus:0.18688245771425970876,(Coleoptera_Enochrus_affinis:0.01908507574263943254,Coleoptera_Enochrus_nigritus:0.03177651849773815984):0.15388362440671174425):0.04581859660989062721,((Coleoptera_Enochrus_ater:0.19306507847851939186,(Coleoptera_Enochrus_ochropterus:0.19702494760944402885,Coleoptera_Enochrus_testaceus:0.11126711792835349002):0.02824893323281077451):0.01157712650930989295,(((Coleoptera_Enochrus_halophilus:0.06012501807581396157,(Coleoptera_Enochrus_fuscipennis:0.00286828389144255921,Coleoptera_Enochrus_quadripunctatus:0.00862857249862075508):0.02860609990103729627):0.09425611635783069653,((Coleoptera_Enochrus_segmentinotatus:0.02271264376876643357,Coleoptera_Enochrus_falcarius:0.03592023348653083231):0.05340356732042150084,(Coleoptera_Enochrus_bicolor:0.08676388329005703393,(Coleoptera_Enochrus_coarctatus:0.01600065189650541966,Coleoptera_Enochrus_jesusarribasi:0.05294580085286931803):0.08759481351404439786):0.04669843865969754843):0.11844828459930502318):0.01441508365969159690,Coleoptera_Enochrus_politus:0.13811490195676889847):0.03106206118229346350):0.04711366099531061336):0.05367513943460893583,((Coleoptera_Berosus_frontifoveatus:0.20431238856464972731,Coleoptera_Berosus_luridus:0.46717645810321456468):0.10170013536253862119,((Coleoptera_Helochares_obscurus:0.08980442385182596521,Coleoptera_Helochares_lividus:0.11038786636317551859):0.10621888392449532756,(Coleoptera_Hydrophilus_aterrimus:0.25499191492057582398,(Coleoptera_Hydrochara_flavipes:0.12468691996309747005,Coleoptera_Hydrochara_caraboides:0.06623546332123550484):0.06084677327936741792):0.05539438319834304875):0.03934581136146113323):0.03302650703063053639):0.02247780681291956448,(((Coleoptera_Sphaeridium_marginatum:0.07036285120735059906,Coleoptera_Sphaeridium_bipustulatum:0.05659947777696364146):0.13081244772836433943,(Coleoptera_Sphaeridium_lunatum:0.06931183318632923307,Coleoptera_Sphaeridium_scarabaeoides:0.06256957383487184166):0.08072253931596388987):0.04843217156774581172,((((Coleoptera_Cryptopleurum_minutum:0.17078060618597237785,Coleoptera_Cryptopleurum_subtile:0.14378851545597068351):0.03211495752864756970,(Coleoptera_Cercyon_sternalis:0.10320383915187016088,Coleoptera_Cercyon_convexiusculus:0.12444944792692455571):0.04715638006488351297):0.03888747207862680577,Coleoptera_Cercyon_laminatus:0.13163786423902781864):0.02979744108629997501,(((Coleoptera_Cercyon_granarius:0.00000100000050002909,Coleoptera_Cercyon_nigriceps:0.00431993987597576595):0.24153794717746024379,(((Coleoptera_Cercyon_marinus:0.04896703244121596715,Coleoptera_Cercyon_bifenestratus:0.06466614962288069757):0.05619023206069538590,(Coleoptera_Cercyon_unipunctatus:0.00000100000050002909,Coleoptera_Cercyon_borealis:0.00000100000050002909):0.04486291965157475359):0.03643283595125301755,Coleoptera_Cercyon_quisquilius:0.07158373747823039424):0.05317762122598078400):0.04621408918192800724,(Coleoptera_Cercyon_pygmaeus:0.17672135423862805892,(((Coleoptera_Cercyon_ustulatus:0.18431521569841430308,(Coleoptera_Cercyon_tristis:0.14470247478477168968,(Coleoptera_Cercyon_castaneipennis:0.10968454171188941892,Coleoptera_Cercyon_obsoletus:0.08990286040595786565):0.09407985603136778674):0.00000777406145757540):0.03299457089371444357,(Coleoptera_Cercyon_analis:0.12836461879499772021,(Coleoptera_Cercyon_haemorrhoidalis:0.06400225575039306114,(Coleoptera_Cercyon_melanocephalus:0.07353459409986397299,Coleoptera_Cercyon_impressus:0.09780731653785328106):0.03805962499052825687):0.05792082756089746848):0.02705321863631324902):0.03361086893898314332,(Coleoptera_Cercyon_terminatus:0.23385378995797964641,Coleoptera_Cercyon_lateralis:0.09701013919841007527):0.06762522934063450175):0.02801193754767740407):0.00192866393468890066):0.01124987361397597474):0.03606850057744496324):0.04307508848384076355):0.02441847687140328085,(Coleoptera_Spercheus_emarginatus:0.18860230153785581542,Coleoptera_Berosus_signaticollis:0.24131855055770068397):0.06798350705816415263):0.00862226239485026219,Coleoptera_Dactylosternum_abdominale:0.28830764849021356389):0.01873403662382991733,(Coleoptera_Crenitis_punctatostriata:0.19306993430218688523,(Coleoptera_Chaetarthria_similis:0.04501742782124158737,Coleoptera_Chaetarthria_seminulum:0.07617046823298877223):0.16307021256985010371):0.05500558734849807924):0.01053858598776399869,(Coleoptera_Coelostoma_orbiculare:0.28817860064341360715,(Coleoptera_Georissus_sp:0.24781259721824069886,Coleoptera_Georissus_crenulatus:0.19176384692275247335):0.07919490099353039547):0.08242311069302478421):0.00719580898347394003):0.01079211293087033868):0.02648494276171441814,((Coleoptera_Ochthebius_narentinus:0.11906496432723932821,Coleoptera_Ochthebius_exsculptus:0.18119975612697186707):0.07438105140520032132,(((Coleoptera_Ochthebius_minimus:0.18100672325233346793,(Coleoptera_Ochthebius_bicolon:0.08769827037567366756,Coleoptera_Ochthebius_auriculatus:0.13189358619899521630):0.05963979234238864918):0.02978919734974199221,(Coleoptera_Limnebius_aluta:0.18594310484691692342,(Coleoptera_Limnebius_truncatellus:0.09388027905393001027,Coleoptera_Limnebius_nitidus:0.11453059173592043674):0.08269234108889952917):0.07155620421204214598):0.04503003514335990332,Coleoptera_Limnebius_atomus:0.23490345405249304922):0.01077103630215711302):0.02921319687373818974):0.00950710023361943726):0.00644218496566448078):0.02566638376261592969):0.01024784819329946882,((((Coleoptera_Hygrotus_parallelogrammus:0.36016514900378054920,((((Coleoptera_Pomatinus_substriatus:0.35900190875166804183,(Coleoptera_Dryops_nitidulus:0.24704760428357597224,((Coleoptera_Dryops_ernesti:0.09400149321594683527,(Coleoptera_Dryops_anglicanus:0.12505801835567786906,Coleoptera_Dryops_luridus:0.08987891737583313112):0.00348557401203804847):0.01147615299937697862,Coleoptera_Dryops_auriculatus:0.09543571135499577529):0.17958375452818872708):0.04554782055462061607):0.11619240665984537086,(((Coleoptera_Limnius_opacus:0.21177250631482191778,(Coleoptera_Limnius_volckmari:0.08699487844589234853,Coleoptera_Limnius_muelleri:0.13795399934025553979):0.11522776096864591200):0.07759370308894873725,((Coleoptera_Macronychus_quadrituberculatus:0.22951340302448181019,(((Coleoptera_Elmis_maugetii:0.12386888960130695847,((Coleoptera_Elmis_rietscheli:0.11352234716227764533,Coleoptera_Elmis_latreillei:0.06854223183803122288):0.05469492948773602148,(Coleoptera_Elmis_aenea:0.05074083713523708239,Coleoptera_Elmis_rioloides:0.01030970225364227257):0.07779363785472048765):0.01586241643134731968):0.03380073598066298673,Coleoptera_Elmis_obscura:0.17535197079075112714):0.10665027277929330085,((Coleoptera_Riolus_illiesi:0.06851342577531674416,Coleoptera_Riolus_subviolaceus:0.06750974388668248838):0.08074848241648616143,Coleoptera_Riolus_cupreus:0.16157353885200437249):0.11147174719733005110):0.03341177366892122275):0.03058728887525425863,(((Coleoptera_Normandia_nitens:0.21656573091629532923,(Coleoptera_Esolus_parallelepipedus:0.14048116505252705721,Coleoptera_Esolus_angustatus:0.11181305911185976387):0.07406315196384451183):0.01675820507249158389,Coleoptera_Esolus_pygmaeus:0.17089022423855565469):0.11143273320040024410,((Coleoptera_Oulimnius_tuberculatus:0.19723559622291367277,Coleoptera_Oulimnius_rivularis:0.07020486479095172649):0.15089833967234056455,(Coleoptera_Potamophilus_acuminatus:0.29685480866909691455,Coleoptera_Stenelmis_canaliculata:0.27972666907557569571):0.05860663561923066395):0.04316690665971079088):0.02163454923767871643):0.00653029486348370106):0.02172037238308294552,Coleoptera_Eubria_palustris:0.29961657096767008168):0.04035374225921467550):0.11124438776042400168,(((Coleoptera_Scirtes_orbicularis:0.00712508609800671829,Coleoptera_Scirtes_hemisphaericus:0.00000100000050002909):0.22371985218172263377,Coleoptera_Microcara_testacea:0.20213577337851221238):0.05546232370769784564,((((Coleoptera_Cyphon_kongsbergensis:0.21085329682836678744,((Coleoptera_Cyphon_variabilis:0.06147671594196987832,Coleoptera_Cyphon_laevipennis:0.08316042735614867509):0.17862911444887508150,(Coleoptera_Elodes_hausmanni:0.31746031559181248083,(Coleoptera_Elodes_minuta:0.31678710957105515877,Coleoptera_Elodes_marginata:0.33659590311243464678):0.01442838640742235765):0.15237887271813649326):0.00000100000050002909):0.03583403984780462320,Coleoptera_Cyphon_hilaris:0.28303081346228148307):0.04839414772412177490,((Coleoptera_Cyphon_pubescens:0.29530768717314387350,Coleoptera_Cyphon_padi:0.26403529436809497488):0.07426682166933398777,(Coleoptera_Cyphon_palustris:0.19789081362203286840,(Coleoptera_Cyphon_coarctatus:0.00202191837776686265,Coleoptera_Cyphon_ruficeps:0.00000100000050002909):0.13608776014330856152):0.13038703933329134910):0.04535742543039012614):0.07240943446296188579,((Coleoptera_Cyphon_ochraceus:0.26932856741144717283,Coleoptera_Hydrocyphon_deflexicollis:0.20852450634305055854):0.05858255888507967607,Coleoptera_Prionocyphon_serricornis:0.30965005001161655107):0.01799131936059218673):0.01196910319865471944):0.02389948014252525621):0.04879201755040819821,((((Coleoptera_Hygrotus_nigrolineatus:0.23604407060703896937,(Coleoptera_Hygrotus_confluens:0.21011544816225266596,Coleoptera_Hygrotus_decoratus:0.15630973825449476222):0.02690546477985694684):0.04113735366382143682,(((((Coleoptera_Scarodytes_halensis:0.13762883300371639428,Coleoptera_Hyphydrus_ovatus:0.20799305269181839195):0.01764080299945636893,((((Coleoptera_Hydroporus_notabilis:0.13735126356163757100,((Coleoptera_Hydroporus_obscurus:0.09552234117801458591,Coleoptera_Hydroporus_morio:0.07386900421219995405):0.00792905314124840201,(Coleoptera_Hydroporus_elongatulus:0.05218612960029717085,(Coleoptera_Hydroporus_erythrocephalus:0.09644260808595152279,Coleoptera_Hydroporus_rufifrons:0.08024554574293549236):0.00788585262322449160):0.01587881180776244336):0.00698323420243434669):0.02170812529398748539,(Coleoptera_Hydroporus_geniculatus:0.07515299832199595631,Coleoptera_Hydroporus_submuticus:0.08543258984043655690):0.03392225592375495286):0.01586452721836158902,(((Coleoptera_Hydroporus_memnonius:0.12904033930264671715,Coleoptera_Hydroporus_sahlbergi:0.17815755111926456777):0.02679043003644800483,((Coleoptera_Hydroporus_fuscipennis:0.12851745636099567993,Coleoptera_Hydroporus_marginatus:0.06419141438281032730):0.01896624993266079334,(Coleoptera_Hydroporus_planus:0.10430766450109045518,(Coleoptera_Hydroporus_nigrita:0.08925760989844894189,Coleoptera_Hydroporus_pubescens:0.06998705817535555429):0.03233905316206504843):0.00797971717914002128):0.02099792426119331465):0.01015236029625000633,((Coleoptera_Hydroporus_palustris:0.05913017164460165204,((Coleoptera_Hydroporus_gyllenhalii:0.07421704688947806938,Coleoptera_Hydroporus_tristis:0.04815644270729642351):0.02364652193535979330,((Coleoptera_Hydroporus_incognitus:0.06674927536591669652,Coleoptera_Hydroporus_striola:0.04968372020868227351):0.04638081876361638961,Coleoptera_Hydroporus_notatus:0.05861176548888762106):0.02243755020019074300):0.02656446872211580199):0.08956735406345965600,((Coleoptera_Laccophilus_hyalinus:0.26390644471894270096,Coleoptera_Laccophilus_minutus:0.09916686285965319037):0.07555103665472945318,(Coleoptera_Hydroporus_umbrosus:0.05827400919191761536,Coleoptera_Hydroporus_glabriusculus:0.04408479948180448610):0.04911359510501236286):0.03118489475078192394):0.01428836633328581067):0.02009906637227010587):0.03266994754053407363,(Coleoptera_Deronectes_latus:0.21407211471674045256,(Coleoptera_Hydroporus_angustatus:0.11047892314325198637,(Coleoptera_Hydroporus_neglectus:0.11111024987891778004,Coleoptera_Hydroporus_scalesianus:0.13203693433060684215):0.00000100000050002909):0.05051875434040152546):0.03212920652803442911):0.02930503793593665016):0.02005296920779920875,((Coleoptera_Laccornis_oblongus:0.23499735384741096689,(Coleoptera_Hygrotus_quinquelineatus:0.19130521326804439397,Coleoptera_Hygrotus_inaequalis:0.14528060220086380649):0.07174349279742317509):0.05977859360440051367,((Coleoptera_Coelambus_novemlineatus:0.12341356579048476383,Coleoptera_Coelambus_marklini:0.06870740385044980802):0.19217326060021652778,(Coleoptera_Graptodytes_granularis:0.11725275085092083660,Coleoptera_Graptodytes_bilineatus:0.05259181910943445948):0.12445538487694640661):0.03688471002050906083):0.01040619029578210807):0.03057815579864356370,((Coleoptera_Porhydrus_lineatus:0.21354122482828272189,((Coleoptera_Oreodytes_davisii:0.00629540804073887381,Coleoptera_Oreodytes_alpinus:0.00512431161855515013):0.14096003377618876451,Coleoptera_Oreodytes_septentrionalis:0.21219977528079483897):0.09022104314707037054):0.04183429188348332384,(Coleoptera_Hydroglyphus_geminus:0.17817622354807166607,((Coleoptera_Bidessus_delicatulus:0.00619551043858791294,Coleoptera_Bidessus_minutissimus:0.00357610520593074858):0.09093587852748584444,(Coleoptera_Bidessus_unistriatus:0.20320943361564425267,Coleoptera_Bidessus_grossepunctatus:0.10166129118966160672):0.03832456301705096380):0.03403025206518917739):0.07031455853141278800):0.01867985057730138510):0.00656852874296417165,(Coleoptera_Acilius_canaliculatus:0.20453271722304763869,((Coleoptera_Cybister_lateralimarginalis:0.23938827133881684928,(Coleoptera_Graphoderus_cinereus:0.05883051404661811257,(Coleoptera_Graphoderus_austriacus:0.08924027164758585595,Coleoptera_Graphoderus_zonatus:0.04617242274431956894):0.02169338310793976141):0.04782780115456668202):0.04393365752007630243,((Coleoptera_Nebrioporus_depressus:0.02131804818512198288,Coleoptera_Nebrioporus_elegans:0.00000100000050002909):0.20402725543230354477,(Coleoptera_Hydaticus_transversalis:0.07896322311374016911,((Coleoptera_Hydaticus_continentalis:0.01822870334700753270,Coleoptera_Hydaticus_aruspex:0.01506682880641268055):0.06281020705286780026,Coleoptera_Hydaticus_seminiger:0.04479688459336225725):0.07819451362029825048):0.02700543904781648602):0.05854927451195048732):0.01609843846153225302):0.04306536085897365307):0.00295777672699718648):0.00578395410190785889,((Coleoptera_Dytiscus_semisulcatus:0.11759708748594355221,(Coleoptera_Dytiscus_circumcinctus:0.04914512769468998288,(Coleoptera_Dytiscus_lapponicus:0.04653691887324647170,Coleoptera_Dytiscus_marginalis:0.02570110600541574211):0.01512598724671134452):0.03946487193436560431):0.08776458713393887889,((Coleoptera_Agabus_uliginosus:0.10227896428616944924,Coleoptera_Agabus_melanarius:0.12497483280939646055):0.06796958415525695962,(((Coleoptera_Colymbetes_fuscus:0.13196382380217411279,(Coleoptera_Colymbetes_paykulli:0.14660279705282636131,(Coleoptera_Colymbetes_striatus:0.06158520375097705640,Coleoptera_Colymbetes_dolabratus:0.03821690883451336895):0.03829645002740833526):0.02834574245632500919):0.11146207303833610691,((Coleoptera_Rhantus_frontalis:0.16631224577543554655,Coleoptera_Rhantus_suturalis:0.08708224633019141792):0.01706471657119380467,(Coleoptera_Rhantus_grapii:0.14512216047326542689,(Coleoptera_Rhantus_exsoletus:0.09032781511030441024,(Coleoptera_Rhantus_suturellus:0.00538936672116171068,Coleoptera_Rhantus_bistriatus:0.01424297832195400848):0.08126563891588933775):0.04872470322360758499):0.02786644346896033006):0.01879334831537323239):0.06745405595549455735,((Coleoptera_Agabus_infuscatus:0.10674486849082190365,(Coleoptera_Agabus_elongatus:0.13757212219778808260,(Coleoptera_Agabus_fuscipennis:0.09804331607600882958,(Coleoptera_Agabus_thomsoni:0.05242761694433976244,Coleoptera_Agabus_clypealis:0.02612948479292453649):0.01855016421587729267):0.04546529287280708792):0.00000100000050002909):0.08540494629932043891,Coleoptera_Liopterus_haemorrhoidalis:0.34335284093394857763):0.02828617111789474489):0.00628865892472354939):0.02935009723953022412):0.02164012815208946061):0.02375345996600927712,(((Coleoptera_Ilybius_wasastjernae:0.15962671769613456796,(Coleoptera_Ilybius_subtilis:0.15796738248008587724,Coleoptera_Ilybius_chalconatus:0.12508707936824384199):0.05279354941375370008):0.04436225942911777714,((Coleoptera_Ilybius_crassus:0.12903718429599519979,(Coleoptera_Ilybius_aenescens:0.19451708268469791729,Coleoptera_Ilybius_ater:0.13305314033811402319):0.03896759149379838694):0.05771225941846429980,((Coleoptera__:0.00000100000050002909,Coleoptera_Ilybius_angustior:0.00000100000050002909):0.12787363673139737208,Coleoptera_Ilybius_vittiger:0.14544660946961537884):0.04460101322506494076):0.01257674038968104382):0.01480534731501051762,(Coleoptera_Brychius_elevatus:0.24458581919860414300,(((Coleoptera_Haliplus_furcatus:0.06549894680454611262,Coleoptera_Haliplus_confinis:0.06315565554597796227):0.04325862772855722238,((Coleoptera_Haliplus_obliquus:0.04869148590956125233,((Coleoptera_Haliplus_fluviatilis:0.05985675375344225863,(Coleoptera_Haliplus_nr_lineolatus:0.02061076048103874583,(Coleoptera_Haliplus_lineolatus:0.02590161483008933049,Coleoptera_Haliplus_sibiricus:0.02194683120110033081):0.01934608179366806638):0.02167060914150029105):0.01334529692862920953,(Coleoptera_Haliplus_laminatus:0.02157977080116417826,((Coleoptera_Haliplus_immaculatus:0.07661165885397187847,Coleoptera_Haliplus_ruficollis:0.00936221979711034449):0.00953021636013830914,Coleoptera_Haliplus_heydeni:0.04539351033412619696):0.00987203147944362876):0.00455162644378283038):0.04000772868714018438):0.03063762529682136082,Coleoptera_Haliplus_fulvicollis:0.10478166538601157987):0.01565151155375542336):0.05795941307353718458,((Coleoptera_Haliplus_mucronatus:0.18040686659753599197,((Coleoptera_Haliplus_variegatus:0.03468771635994324226,Coleoptera_Haliplus_fulvus:0.00868188509788608148):0.04960865207378970659,Coleoptera_Haliplus_flavicollis:0.11593536481598566701):0.02620271932731300935):0.05546349535045200230,Coleoptera_Haliplus_lineatocollis:0.10225030260236245283):0.01458936895992172557):0.02616218135741574247):0.03361411814665486719):0.04426179012448622219):0.02360650735164774444):0.00298575605039892158):0.01234210495091813721,Coleoptera_Hygrobia_hermanni:0.27870341502177425896):0.01987416827873831476,((Coleoptera_Noterus_crassicornis:0.14289066657526430792,Coleoptera_Noterus_clavicornis:0.10910598990473556469):0.10808836157758329455,(Coleoptera_Suphrodytes_figuratus:0.02973693062417302746,Coleoptera_Suphrodytes_dorsalis:0.11944610226252935781):0.13084326009288715920):0.07133855455830660774):0.01784560844552656247,(Coleoptera_Peltodytes_caesus:0.28869549368419150648,((Coleoptera_Cercyon_littoralis:0.40101696515893198169,Coleoptera_Laccophilus_poecilus:0.10652713158228239998):0.02862834021959362665,(Coleoptera_Orectochilus_villosus:0.19232047226669682360,(Coleoptera_Gyrinus_minutus:0.13434857809084754798,((Coleoptera_Gyrinus_substriatus:0.06077807711680991570,Coleoptera_Gyrinus_natator:0.02166139359904291697):0.02603533276310896621,(Coleoptera_Gyrinus_suffriani:0.05901908421045150288,((Coleoptera_Gyrinus_opacus:0.05658780110132151375,(Coleoptera_Gyrinus_marinus:0.05171261060740568044,Coleoptera_Gyrinus_aeratus:0.03856502058975417452):0.01719964843594864318):0.00672332745642105489,Coleoptera_Gyrinus_paykulli:0.05520599365972227862):0.01060917501406075450):0.01093309728265339821):0.05346583470238106678):0.06182163884540919224):0.04903775406639090256):0.02484370159464024258):0.00840644533868165240):0.02192973487852942910):0.01454792457709260488,((((Trichoptera_Rhyacophila_angulata:0.21214440184955196678,((Trichoptera_Rhyacophila_pubescens:0.19506799449223646836,Trichoptera_Rhyacophila_retracta:0.24259078327600963609):0.07514008202280229864,((((((Trichoptera_Rhyacophila_kardakoffi:0.02057094116500418624,Trichoptera_Rhyacophila_lepnevae:0.01539827563754108015):0.10768350462766562714,(Trichoptera_Rhyacophila_riedeliana:0.10330626570555506705,Trichoptera_Rhyacophila_laevis:0.12526634415261131417):0.00539639246942064197):0.14854272228639078812,(Trichoptera_Rhyacophila_coreana:0.30327676227160443867,((Trichoptera_Rhyacophila_lata:0.02242027169244671311,Trichoptera_Nemotaulius_admorsus:0.00000100000050002909):0.19131450632974861259,((Trichoptera_Rhyacophila_glareosa:0.20084131604683091998,(Trichoptera_Rhyacophila_philopotamoides:0.05977869420082832647,(Trichoptera_Rhyacophila_hirticornis:0.00899138279904527528,Trichoptera_Rhyacophila_schmidinarica:0.01261334380335212176):0.15522589770584535596):0.12892459591300181598):0.12154226662804278047,Trichoptera_Rhyacophila_fischeri:0.16723630468085917689):0.16899127197646751641):0.02465630905621514837):0.07778114202118603659):0.04622784074136494781,(Trichoptera_Rhyacophila_obtusa:0.15187012592223264607,Trichoptera_Rhyacophila_orghidani:0.11903136855338340705):0.04710712844174905212):0.02569020435565796956,(Trichoptera_Rhyacophila_tristis:0.08680981729132790370,Trichoptera_Rhyacophila_aquitanica:0.05938236823689892196):0.06086910509413482467):0.05509966926868790221,(Trichoptera_Rhyacophila_loxias:0.21801240028773374857,(Trichoptera_Rhyacophila_balcanica:0.14977120786510320083,(((Trichoptera_Rhyacophila_intermedia:0.21975010648204820751,Trichoptera_Rhyacophila_munda:0.20639348909213195427):0.02375620473027146781,(Trichoptera_Rhyacophila_meridionalis:0.19674953612541354331,(Trichoptera_Rhyacophila_vulgaris:0.05924953649267330341,Trichoptera_Rhyacophila_simulatrix:0.05431899026663669638):0.08389811263679929076):0.05243320317449139123):0.03939616879857180121,(((Trichoptera_Rhyacophila_ravizzai:0.05557791220877521254,(Trichoptera_Rhyacophila_obliterata:0.09854116188152925448,(((Trichoptera_Rhyacophila_palmeni:0.05857603833821382888,Trichoptera_Rhyacophila_relicta:0.02063951959024700605):0.01048197275537210947,(Trichoptera_Rhyacophila_nevada:0.01999126987768513192,(Trichoptera_Rhyacophila_nubila:0.00229054330743765598,Trichoptera_Rhyacophila_bubila:0.00000100000050002909):0.00906722554787396315):0.03052148782712335584):0.03744925383933331298,((Trichoptera_Rhyacophila_asciata:0.03701093851162389620,Trichoptera_Rhyacophila_adjuncta:0.06802380336947731754):0.02644639661042710865,Trichoptera_Rhyacophila_aurata:0.07075206373155391859):0.01367332591262464432):0.02317841575899070444):0.00594163131331186187):0.03350987534467259749,(Trichoptera_Rhyacophila_torrentium:0.07545412264593796825,(Trichoptera_Rhyacophila_evoluta:0.05758006329961546516,Trichoptera_Rhyacophila_occidentalis:0.10128188206190337495):0.04162594992656960813):0.05753734209567684665):0.01881057375500795950,Trichoptera_Rhyacophila_praemorsa:0.12809890914454633015):0.02130085617972197337):0.03100249187281759605):0.02053395648332468140):0.03847029783818570886):0.01328795841865401499):0.00850226555336994379):0.01316882387636877580,((Trichoptera_Rhyacophila_eatoni:0.05360429776529246348,Trichoptera_Rhyacophila_pongensis:0.13436725055018022834):0.12904333290309735749,((Trichoptera_Rhyacophila_stigmatica:0.07897073307877361392,(Trichoptera_Rhyacophila_kelnerae:0.11078226655592363081,Trichoptera_Rhyacophila_bonaparti:0.18288112308780110626):0.05604332976256785198):0.02187844202322766426,Trichoptera_Rhyacophila_denticulifera:0.15273916768629605678):0.07825877377684692382):0.07267342498469825385):0.08243134062832702114,(((Trichoptera_Electragapetus_praeteritus:0.20584310863560709159,(Trichoptera_Catagapetus_nigrans:0.25013336247418388458,(((Trichoptera_Synagapetus_iridipennis:0.28973511940579893542,Trichoptera_Agapetus_delicatulus:0.17942918524758655341):0.04025920361455238156,((Trichoptera_Agapetus_levanidovae_sp_n:0.00000100000050002909,Trichoptera_Agapetus_levanidovae:0.00000100000050002909):0.23099898751912154027,(((Trichoptera_Agapetus_insons:0.11064391640189111254,Trichoptera_Agapetus_placidus:0.16940280159355511347):0.04897936615929687071,(Trichoptera_Agapetus_marlierorum:0.19756312518828897384,((Trichoptera_Synagapetus_lusitanicus:0.01765936265896631691,Trichoptera_Agapetus_lusitanicus:0.00641068200716298463):0.02287234626224969591,Trichoptera_Agapetus_diversus:0.02374570414362379284):0.06081878303937785640):0.05879933386862601363):0.05911938070641371140,(Trichoptera_Agapetus_dubitans:0.12211835482031285771,(Trichoptera_Agapetus_krawanyi:0.06135325954480855964,Trichoptera_Agapetus_padanus:0.07246872361088771419):0.06123274426402411375):0.06242961546589735622):0.06554782220162135020):0.04797421009613289655):0.01314919010575854759,(((Trichoptera_Agapetus_slavorum:0.13530532330950051367,Trichoptera_Agapetus_ochripes:0.23555139743378378236):0.00000100000050002909,(Trichoptera_Agapetus_nimbulus:0.01969406695805182156,Trichoptera_Agapetus_cravensis:0.01398309612899641119):0.15406127030462377081):0.04304247438385067070,Trichoptera_Agapetus_sibiricus:0.27742037934757757256):0.03718470961799499180):0.04471210868938588212):0.03503530780857313370):0.11923461032636266388,(Trichoptera_Padunia_lepnevae:0.46849512031794843248,((((Trichoptera_Glossosoma_altaicum:0.22887116724767966880,((Trichoptera_Glossosoma_ussuricum:0.00480195729210681002,Trichoptera_Lepidostoma_elongatum:0.00000100000050002909):0.07956798861465186334,Trichoptera_Glossosoma_intermedium:0.09885968182824189654):0.04191895322057024448):0.01802254716300221229,Trichoptera_Glossosoma_nylanderi:0.19341743799826760508):0.03299189537107845294,((Trichoptera_Glossosoma_boltoni:0.09811558560273092588,((Trichoptera_Glossosoma_HM_sp:0.00797812004804433240,Trichoptera_Glossosoma_conforme:0.00635283222894419616):0.12063002549183267365,Trichoptera_Glossosoma_neretvae:0.15123250933445228639):0.02504899807391866226):0.02680186704323719166,Trichoptera_Glossosoma_bifidum:0.11954926997356762897):0.06975585286705740518):0.06487083880417603143,Trichoptera_Glossosoma_schmidi:0.25428694829211034856):0.08961979032897181285):0.04194859333002520091):0.05257941931684784881,(((((((Trichoptera_Athripsodes_bilineatus:0.13536493352090228637,Trichoptera_Athripsodes_commutatus:0.08704992908312858546):0.12927653625992568953,Trichoptera_Athripsodes_aterrimus:0.24405620692429869090):0.00000100000050002909,Trichoptera_Athripsodes_braueri:0.27406038460155662806):0.09304183642512771357,(((((Trichoptera_Ceraclea_ensifera:0.15169305463968166259,Trichoptera_Ceraclea_aurea:0.18635474543486590937):0.02375802020667172956,Trichoptera_Ceraclea_sibirica:0.18191276731353692164):0.03223241179024775860,(((Trichoptera_Athripsodes_annulicornis:0.00000100000050002909,Trichoptera_Ceraclea_annulicornis:0.00498919256497382894):0.10825520607706719256,(Trichoptera_Ceraclea_shuotsuensis:0.08150998063643477565,Trichoptera_Ceraclea_excisa:0.12391080041273794254):0.01047400325747558508):0.14671385856275925841,((Trichoptera_Ceraclea_perplexa:0.19192054594883081742,Trichoptera_Ceraclea_lobulata:0.12857737654063286503):0.05319826765272384073,(Trichoptera_Ceraclea_coreana:0.14403060572785214566,Trichoptera_Ceraclea_riparia:0.12736463911616391353):0.05950540973485708707):0.01827246673323036988):0.04345644294567276716):0.00000100000050002909,(Trichoptera_Ceraclea_albimacula:0.00217378524723407492,(Trichoptera_Ceraclea_albogutta:0.00000100000050002909,Trichoptera_Ceraclea_alboguttata:0.00000100000050002909):0.00000100000050002909):0.30034749923305026353):0.05917926089086582991,(Trichoptera_Ceraclea_superba:0.10256285349428460874,Trichoptera_Ceraclea_nigronervosa:0.21647205469393865362):0.06213224866490142662):0.04665604993366395670):0.02036107507060453195,(((Trichoptera_Oecetis_tripunctata:0.24486010042996469993,(((Trichoptera_Oecetis_notata:0.18562050745322430934,Trichoptera_Oecetis_Brachyura:0.22806528176118812112):0.05323196435116478442,Trichoptera_Oecetis_bullata:0.09638633743272591314):0.02716075455035811201,Trichoptera_Plectrocnemia_wui:0.16624566326277206985):0.02511320950709618888):0.05517679451564495852,((Trichoptera_Parasetodes_aquilonius:0.39456334975528467579,((Trichoptera_Triaenodes_reuteri:0.13380226949094295441,(Trichoptera_Triaenodes_simulans:0.14508381820319452005,Trichoptera_Triaenodes_detruncatus:0.13249455138241297836):0.01109833353572911574):0.10753585159890675926,((Trichoptera_Triaenodes_pellectus:0.19981789544107203538,((Trichoptera_Triaenodes_unanimis:0.02676702849343583213,Trichoptera_Cyrnus_nipponicus:0.03048312123254742073):0.12847325624543928790,Trichoptera_Triaenodes_rufescens:0.25213106845770533182):0.03338508106972851858):0.03924052151535457889,Trichoptera_Triaenodes_bicolor:0.17113754879078613147):0.01501611755614071404):0.05572377666432625637):0.02795237198159464254,(((Trichoptera_Adicella_syriaca:0.14504062878613815935,Trichoptera_Adicella_cremisa:0.12380297180201835228):0.11300209627960923486,(Trichoptera_Adicella_filicornis:0.03707400459519007152,Trichoptera_Adicella_meridionalis:0.11676915117683532574):0.09964181608799761725):0.12812545047433154810,(Trichoptera_Erotesis_schachti:0.15542287018089748218,Trichoptera_Erotesis_baltica:0.11438303431237435703):0.13572758906897097742):0.02943401188587759995):0.01202767429350240849):0.03725264226444222754,(((Trichoptera_Setodes_punctatus:0.13212276212841519984,Trichoptera_Setodes_amurensis:0.15549235813839326625):0.04135531710293940261,((Trichoptera_Trichosetodes_japonicus:0.35828857729295854329,(Trichoptera_Setodes_viridis:0.25790943530309473619,((Trichoptera_Mystacides_azureus:0.13609325288300513912,Trichoptera_Mystacides_dentatus:0.00627779947982129872):0.18816291357355538483,(Trichoptera_Mystacides_nigra:0.08936022137324323156,Trichoptera_Mystacides_interjectus:0.08215178868271882928):0.00000100000050002909):0.04008539467203933726):0.04260202157516201904):0.01047755761791565113,Trichoptera_Setodes_argentatus:0.27713052120111936194):0.02606785105351536874):0.08509482744319346592,((Trichoptera_Leptocerus_biwae:0.18282809737983501952,Trichoptera_Leptocerus_interruptus:0.20984234891660413780):0.02909343214025470262,Trichoptera_Ecnomus_tenellus:0.36677418424258184659):0.12132628635335439282):0.03568648504195253562):0.01462546228270966177):0.09359466271414731975,((((Trichoptera_Psilotreta_falcula:0.13267568431670026530,(Trichoptera_Odontocerum_hellenicum:0.09351160698362030732,(Trichoptera_Odontocerum_lusitanicum:0.03352578119601792861,Trichoptera_Odontocerum_albicorne:0.00877337293139346039):0.02997271781622515632):0.15587797790659058128):0.16595199633807247719,(((Trichoptera_Ecclisomyia_kamtshatica:0.20383358653335711952,((Trichoptera_Neophylax_ussuriensis:0.22471642420539156282,(((Trichoptera_Thremma_gallicum:0.10100680504180012398,Trichoptera_Thremma_tellae:0.10650678134463917313):0.02261915594482783246,Trichoptera_Thremma_anomalum:0.09444360039895795256):0.08113093418192660056,(Trichoptera_Lithax_obscurus:0.20275370807288117803,((Trichoptera_Lithax_niger:0.16801907464267332171,((Trichoptera_Goera_curvispina:0.16715260022227496073,(Trichoptera_Goera_horni:0.00234382203898062056,Trichoptera_Goera_squamifera:0.00000100000050002909):0.13815590127421598088):0.03975271170302449586,(Trichoptera_Silo_piceus:0.03777571298188832360,(Trichoptera_Silo_graellsii:0.05574648172546722152,Trichoptera_Silo_pallipes:0.08041656873171069975):0.01823104442971952219):0.07269862043347194436):0.01191564212271813659):0.01624275219735318160,Trichoptera_Silo_nigricornis:0.13850254149249641156):0.01697967876521704750):0.04102384782533646107):0.03033143753154641034):0.02448774384613687169,((((((((Trichoptera_Arctopora_trimaculata:0.16935652350426583235,(Trichoptera_Rhyacophila_sp:0.28767927897365286327,Trichoptera_Anabolia_appendix:0.12139825090428373044):0.02645494799155301627):0.01224879884041219814,((((Trichoptera_Phacopteryx_brevipennis:0.00674959914894820122,Trichoptera_Anabolia_brevipennis:0.00505418102431338338):0.02931375083240405494,(Trichoptera_Triaenodes_cf_qinglingensis:0.00403188236093502284,Trichoptera_Anabolia_semenovi:0.00235501497372749219):0.02339412464168762543):0.11310357404141385684,(Trichoptera_Anabolia_servata:0.19091037577671504666,(Trichoptera_Anabolia_nervosa:0.08948519423287880359,((Trichoptera_Anabolia_laevis:0.00624299903425294504,Trichoptera_Anabolia_furcata:0.00250146778115973136):0.01250391725440804999,Trichoptera_Anabolia_lombarda:0.02955840490433228607):0.03748880604543070039):0.08324851065257196647):0.01853758674922283828):0.01790581737966711467,((Trichoptera_Asynarchus_impar:0.17674348351479055030,Trichoptera_Asynarchus_contumax:0.06684149543476559929):0.04354841083540947344,(Trichoptera_Asynarchus_amurensis:0.08490021799413639825,(Trichoptera_Asynarchus_lapponicus:0.01810695297707262327,Trichoptera_Asynarchus_thedenii:0.03224815576551362528):0.06289623271995546661):0.05796539946877498489):0.03563868456078492231):0.02013740537682257373):0.01265783900936047132,((Trichoptera_Lenarchus_productus:0.14047919755530918762,Trichoptera_Philarctus_rhomboidalis:0.16125680043392889851):0.04155645035899406536,Trichoptera_Lenarchus_bicornis:0.15137914125543253108):0.03198805542553598974):0.01456760590997900617,(Trichoptera_Anabolia_concentrica:0.19800106962871077965,(((((Trichoptera_Drusus_alpinus:0.13554246757906179832,Trichoptera_Ecclisopteryx_madida:0.12793411629265594165):0.03286896128174786325,(((Trichoptera_Ecclisopteryx_dalecarlica:0.01586087250912694702,Trichoptera_Ecclisopteryx_guttulata:0.00694964485466940517):0.11254884280038264521,Trichoptera_Drusus_sp_1:0.04589038589574974403):0.07500612462252692625,(Trichoptera_Drusus_botosaneanui:0.20813133157640312243,Trichoptera_Drusus_discophorus:0.07540419036582625412):0.02976321805682944147):0.00512302325299157906):0.02602124414114580578,((((Trichoptera_Ecclisopteryx_asterix:0.01734756668195678794,Trichoptera_Metanoea_rhaetica:0.00699600996383960370):0.07862910430623158697,Trichoptera_Metanoea_flavipennis:0.07919987294157226909):0.01448296141456824858,(Trichoptera_Drusus_bolivari:0.18190216075876941559,((Trichoptera_Drusus_rectus:0.11125889064318010557,Trichoptera_Monocentra_lepidoptera:0.07458319829431200865):0.02382132071789436548,((Trichoptera_Drusus_monticola:0.06576013564685154189,Trichoptera_Drusus_melanchaetes:0.10334119619473293439):0.02997175605796228645,(Trichoptera_Drusus_adustus:0.07999485061935147912,Trichoptera_Drusus_biguttatus:0.09625034201922309796):0.01427051116998293186):0.02310674160343268585):0.01907583699168790420):0.00818432409298900515):0.02231622137844325657,Trichoptera_Drusus_trifidus:0.13793227862411641671):0.02349026839917309206):0.00915468337822411202,Trichoptera_Cryptothrix_nebulicola:0.27725799126742572964):0.03465283365602744164,(Trichoptera_Limnephilus_coenosus:0.12117186301396193349,(Trichoptera_Halesus_tessellatus:0.09169674422958605520,Trichoptera_Rhadicoleptus_alpestris:0.03373670820753081612):0.08410488920713146688):0.03934135618763543590):0.02277321194492019571):0.00621891915724894634):0.01451516725428134494,((Trichoptera_Limnephilus_fuscicornis:0.15551418556245175107,(Trichoptera_Limnephilus_algosus:0.10928206222184544405,Trichoptera_Limnephilus_fuscovittatus:0.09876330239063969840):0.02013587288310626777):0.06203223234074536907,((((Trichoptera_Hydatophylax_infumatus:0.11741062662046521103,(Trichoptera_Hydatophylax_magnus:0.04277956385364552888,Trichoptera_Kisaura_aurascens:0.02609876756148747992):0.06251109351826512894):0.05662841340160882503,((Trichoptera_Brachypsyche_sibirica:0.08903578356855305909,Trichoptera_Brachypsyche_rara:0.11120437783980005597):0.04475250309414816052,Trichoptera_Chilostigma_sieboldi:0.09349921118082664406):0.06816801913388995104):0.06814372466869865475,(((Trichoptera_Limnephilus_pantodapus:0.13287715007290681890,((Trichoptera_Grammotaulius_nitidus:0.09833752118253261121,Trichoptera_Limnephilus_elegans:0.13445653199501100827):0.02572875098183802223,Trichoptera_Grammotaulius_signatipennis:0.11234057961181595497):0.01962174867690557808):0.02677835650522524674,(Trichoptera_Limnephilus_diphyes:0.11315020378544364543,(Trichoptera_Nemotaulius_punctatolineatus:0.03682283850089059646,(Trichoptera_Nemotaulius_mutatus:0.00113158805699207967,(Trichoptera_Lepidostoma_albardanum:0.00000100000050002909,Trichoptera_Nemotaulius_amurensis:0.00000100000050002909):0.00996713095331061387):0.00556100159004861358):0.11108547301462089185):0.05504377002495611931):0.00165436762075290645,((((((Trichoptera_Limnephilus_externus:0.11087803311802393869,((Trichoptera_Limnephilus_flavicornis:0.01939442719187148625,Trichoptera_Limnephilus_marmoratus:0.01729976458014617288):0.02810148382815815665,Trichoptera_Limnephilus_stigma:0.02766991964115719793):0.01857689573987145876):0.01698869184762511961,(Trichoptera_Limnephilus_alienus:0.06383511377383536967,(Trichoptera_Limnephilus_politus:0.04999855894883414864,Trichoptera_Limnephilus_abstrusus:0.04148298430862785297):0.02278382151611864706):0.03391517351199897085):0.00000100000050002909,Trichoptera_Limnephilus_rhombicus:0.10758429282647791192):0.01402031037326963853,(Trichoptera_Limnephilus_flavospinosus:0.06661491350122764055,Trichoptera_Limnephilus_correptus:0.11596518323929626282):0.01828187298211291292):0.01443041489014441556,((Trichoptera_Limnephilus_picturatus:0.03899483846873694204,Trichoptera_Limnephilus_nigriceps:0.05293373118369273239):0.05702705156258323915,((Trichoptera_Limnephilus_bipunctatus:0.00215253299111830762,(Trichoptera_Limnephilus_xanthodes:0.00209689610238450019,Trichoptera_Limnephilus_binotatus:0.00000100000050002909):0.00000100000050002909):0.15942986213232460124,((((Trichoptera_Limnephilus_fuscinervis:0.03708174696552423572,(Trichoptera_Limnephilus_borealis:0.01922155081433133544,Trichoptera_Limnephilus_femoratus:0.02640614382956914252):0.00520680457010334365):0.00701820158193412150,Trichoptera_Limnephilus_subcentralis:0.03457558768628010010):0.06184207413594147718,Trichoptera_Limnephilus_decipiens:0.09099680257335072964):0.02772062333935045725,(Trichoptera_Limnephilus_lunatus:0.00705007564350987239,(Trichoptera_Limnephilus_germanus:0.00210836956627002406,Trichoptera_Limnephilus_helveticus:0.00000100000050002909):0.00000100000050002909):0.10169080926069508364):0.02726949298609663425):0.00348996611979708561):0.01735228122673927037):0.01281309770267422508,(Trichoptera_Limnephilus_femoralis:0.15876174678808643859,Trichoptera_Glyphotaelius_pellucidus:0.13776366887138571937):0.01711045496852341141):0.02576245306102595972):0.03190904364910097241):0.01130866103515347672,(((((Trichoptera_Limnephilus_auricula:0.12926700070136412646,Trichoptera_Limnephilus_quadratus:0.07350115564359516185):0.01191379472313550125,Trichoptera_Limnephilus_fenestratus:0.07399959676448568391):0.02622276825896952338,(Trichoptera_Limnephilus_ignavus:0.09210378463447073394,(Trichoptera_Limnephilus_sericeus:0.00629327965614616836,Trichoptera_Phryganopsyche_latipennis:0.00507792739185281613):0.12185283064893442928):0.02556799919818758537):0.00688069946691109713,((Trichoptera_Limnephilus_italicus:0.04912869127555896664,Trichoptera_Limnephilus_centralis:0.10729649949784554608):0.08261419042354617437,(Trichoptera_Limnephilus_extricatus:0.13980559814512186212,((Trichoptera_Limnephilus_primoryensis:0.15897010810057521368,(Trichoptera_Limnephilus_griseus:0.10092835356522286694,(Trichoptera_Limnephilus_subnitidus:0.08796504132690406708,Trichoptera_Limnephilus_vittatus:0.11482941175365032893):0.01371672804664609766):0.01541984718220536579):0.02059188532729289839,(((Trichoptera_Limnephilus_obsoletus:0.00000100000050002909,Trichoptera_Limnephilus_sparsus:0.00629141902747314477):0.14081037508249863444,(Trichoptera_Limnephilus_affinis:0.06316833604667365654,(Trichoptera_Limnephilus_incisus:0.00397427346529916070,Trichoptera_Colpotaulius_incisus:0.00241037708833056292):0.05749083832085026546):0.01997127755372315669):0.00305888357743633538,Trichoptera_Limnephilus_hirsutus:0.14483219225988905321):0.02444038470181268338):0.00000100000050002909):0.01729323037362510626):0.00976520295145273491):0.00795023534207331579,(Trichoptera_Limnephilus_luridus:0.11385150579575879781,Trichoptera_Limnephilus_dispar:0.12464580138536822396):0.03674010898614645665):0.01974372158081299025):0.01356672522529558077):0.00000100000050002909):0.02110479208767635298,(((((Trichoptera_Mesophylax_impunctatus:0.02930054260216459483,Trichoptera_Mesophylax_aspersus:0.04168498984515027483):0.13734963015525969432,(Trichoptera_Agapetus_laniger:0.00249879863814903187,(Trichoptera_Stenophylax_lateralis:0.00000100000050002909,Trichoptera_Micropterna_lateralis:0.00000100000050002909):0.00000100000050002909):0.09916110694343716059):0.02574789941820431263,((Trichoptera_Stenophylax_mitis:0.09685218156063514494,Trichoptera_Stenophylax_mucronatus:0.07206709583451767487):0.06765273874180749436,(Trichoptera_Micropterna_fissa:0.09864709817460075303,(Trichoptera_Stenophylax_testaceus:0.01322103160243088063,Trichoptera_Micropterna_testacea:0.01411381826743380967):0.11071055810025369481):0.02587015838424891814):0.00071974113405831521):0.01922913362606126428,(Trichoptera_Potamophylax_rotundipennis:0.19634186192221836365,(Trichoptera_Enoicyla_reichenbachii:0.18142288505923781505,Trichoptera_Potamophylax_winneguthi:0.15129245624153070393):0.03433453080249586342):0.02388689676605190021):0.00611466182365332477,(Trichoptera_Stenophylax_vibex:0.12341224499702095618,(((((Trichoptera_Stenophylax_nycterobius:0.16879480056513504471,(Trichoptera_Potamophylax_cingulatus:0.08343530764868900551,Trichoptera_Potamophylax_latipennis:0.11006590068080336631):0.06951742742603005121):0.03535626450930778875,Trichoptera_Anisogamus_difformis:0.10036945674452001087):0.00484442243769174323,(Trichoptera_Potamophylax_pallidus:0.11343817479065079756,(Trichoptera_Potamophylax_luctuosus:0.10312507269486675954,Trichoptera_Potamophylax_cf_excisus:0.07035549349773434491):0.07060902107289371288):0.05292323455583712588):0.02033050080888960248,Trichoptera_Acrophylax_zerberus:0.18991147350458237320):0.03068301840070010791,(((Trichoptera_Chaetopteryx_major:0.10858663260281639640,(Trichoptera_Parachiona_picicornis:0.14888608046815543506,((Trichoptera_Halesus_digitatus:0.00000100000050002909,Trichoptera_Halesus_gritatus:0.00000100000050002909):0.05313483117421993057,Trichoptera_Halesus_radiatus:0.03126585646726869755):0.10241982087909937138):0.04185675301723192770):0.01064821093060820331,(((Trichoptera_Chaetopterygopsis_maclachlani:0.04335483961168182937,Trichoptera_Annitella_obscurata:0.04273929656343484346):0.07280102892733281150,(((Trichoptera_Psilopteryx_schmidi:0.12523324855439188497,Trichoptera_Chaetopteryx_stankovici:0.15969714276756932780):0.03771802186343424512,((Trichoptera_Chaetopteryx_morettii:0.02511776473653184322,(Trichoptera_Chaetopteryx_sahlbergi:0.01000621151458710480,Trichoptera_Chaetopteryx_villosa:0.00536237162073284479):0.01735342447478049888):0.01245322375297542271,(Trichoptera_Chaetopteryx_gessneri:0.06570294860995345987,Trichoptera_Chaetopteryx_fusca:0.04069725526792107584):0.01164494340601550902):0.09284041690373329159):0.02681044387016341679,(Trichoptera_Chaetopteryx_aproka:0.06423581878705277026,(Trichoptera_Annitella_thuringica:0.03871405355325075598,Trichoptera_Annitella_esparraguera:0.05621166513069969506):0.08803739652368440527):0.03299572142113248174):0.02098137987302035878):0.05835274327813681078,(Trichoptera_Allogamus_mortoni:0.11066637984651941928,((Trichoptera_Allogamus_antennatus:0.04639033579682134284,Trichoptera_Allogamus_auricollis:0.04454055521651430205):0.09713868360454552819,(Trichoptera_Halesus_rubricollis:0.19590526858376133834,(Trichoptera_Allogamus_hilaris:0.08539583821351078019,Trichoptera_Allogamus_mendax:0.09886607815508503816):0.02074197091445486099):0.03393032627170782661):0.04028223566327585742):0.02242663574015518746):0.01063607904075245143):0.01111435628121676573,(Trichoptera_Melampophylax_melampus:0.11143558937272857179,((Trichoptera_Consorophylax_delmastroi:0.10248581498937768541,(Trichoptera_Consorophylax_corvo:0.10387938851621951464,Trichoptera_Annitella_sp_BOLDACQ6161:0.09863721181423873441):0.02950590533265505175):0.03355805974951356352,Trichoptera_Consorophylax_montivagus:0.14572740861673380564):0.09708478686331734053):0.02500404459045177386):0.02301821106024029562):0.03468684026412765381):0.01306390787239062809):0.02261992234546312749):0.03662190168377873339,(Trichoptera_Dicosmoecus_jozankeanus:0.21769914895138042787,(Trichoptera_Ironoquia_dubia:0.20683416460804279757,Trichoptera_Nothopsyche_nigripes:0.24876412930982555460):0.03418429164433098300):0.08223670951176768884):0.05026589762680158668,(Trichoptera_Archithremma_ulachensis:0.43577784159819055176,(Trichoptera_Apatania_meridiana:0.11325075577857146580,(((Trichoptera_Apatania_sinensis:0.06802513448083949421,(Trichoptera_Apatania_maritima:0.02384837728994438147,(Trichoptera_Apatania_cimbrica:0.02864695272048066801,(Trichoptera_Apatania_muliebris:0.00442094328418539840,Trichoptera_Apatania_vepsica:0.00000100000050002909):0.00588570557853482224):0.01594463152600579872):0.03398095134891384456):0.02936505778364734490,(Trichoptera_Apatania_fimbriata:0.04064516793500254355,(Trichoptera_Apatania_auricula:0.01255799230957198309,(((Trichoptera_Apatania_nr_hispida:0.00000100000050002909,Trichoptera_Apatania_hispida:0.00000100000050002909):0.00537127972288254426,(Trichoptera_Apatania_zonella:0.01338857595208834371,Trichoptera_Apatania_forsslundi:0.01533541646204948997):0.00744361013034471226):0.00378239804211175264,Trichoptera_Apatania_dalecarlica:0.00529903958279979298):0.00271147571819791312):0.00979810545636637144):0.03616600445200806452):0.01966799992922393242,Trichoptera_Apatania_wallengreni:0.13923574516072165230):0.02382557414192966461):0.07442156372509690920):0.01728906978516811174):0.01521668445431889616):0.02572324813285620931):0.00935564855208691898,(((Trichoptera_Micrasema_primoricum:0.01033340797522659844,(Trichoptera_Micrasema__gelidum__gelidum:0.00000100000050002909,Trichoptera_Micrasema_gelidum:0.00000100000050002909):0.00147259932946532373):0.17633564143784746792,(((Trichoptera_Micrasema_longulum:0.12108100157940732133,Trichoptera_Micrasema_cenerentola:0.17378929446765584155):0.02304265765142523778,(Trichoptera_Micrasema_morosum:0.19987258984347286428,Trichoptera_Micrasema_servatum:0.16735783977805399059):0.02226629350240117572):0.05184997539871620542,(Trichoptera_Micrasema_setiferum:0.11488794889902610719,(Trichoptera_Micrasema_moestum:0.13353244059258717602,Trichoptera_Micrasema_minimum:0.07106935687723715811):0.01538439064286274693):0.05496454869763495871):0.02371689508747068173):0.01529113861519790750,((Trichoptera_Brachycentrus_maculatus:0.14594375604390144585,(Trichoptera_Brachycentrus_montanus:0.22556940712985507069,Trichoptera_Brachycentrus_subnubilus:0.10449348179463646691):0.10316258684997738071):0.03360352054477374478,(Trichoptera_Dolichocentrus_tenuis:0.20524195363908886991,Trichoptera_Brachycentrus_americanus:0.29606775890607350821):0.04026059330679530868):0.01891935946494321952):0.08701085719395583451):0.00879773744963899436,(((Trichoptera_Crunoecia_irrorata:0.15238008867889038522,Trichoptera_Crunoecia_kempnyi:0.24501740479747216583):0.15796027688164043790,(((Trichoptera_Lepidostoma_hirtum:0.23745010506269881301,Trichoptera_Lepidostoma_salomatini:0.14480068169532953060):0.01262578506908956094,Trichoptera_Lepidostoma_sinuatum:0.17159132202714991178):0.04449867095043301413,(Trichoptera_Lepidostoma_doehleri:0.22072800193035488348,Trichoptera_Lepidostoma_basale:0.21985244412303306394):0.02137165647917792580):0.05093332485989005010):0.05647334618221763747,(((Trichoptera_Agrypnia_obsoleta:0.07692197992779201132,(Trichoptera_Agrypnia_czerskyi:0.17760358894215041992,((Trichoptera_Agrypnia_pagetana:0.12337044984573872219,Trichoptera_Agrypnia_picta:0.10453552437662839980):0.03535591175830152949,Trichoptera_Agrypnia_sordida:0.10802131731031432149):0.02166307484422640844):0.01100185948345295227):0.03567836778127728148,(Trichoptera_Agrypnia_colorata:0.10875463774570331976,Trichoptera_Agrypnia_crassicornis:0.12033088758210684632):0.09441927300371184828):0.04185706693310487642,((Trichoptera_Phryganea_bipunctata:0.09667641714878406900,Trichoptera_Phryganea_grandis:0.07651055926694229348):0.13252013466386244889,((Trichoptera_Oligotricha_striata:0.17821353422972915914,Trichoptera_Oligotricha_lapponica:0.16600840503509833868):0.06048383333597815575,(Trichoptera_Oligostomis_reticulata:0.24045899010022883657,((Trichoptera_Semblis_phalaenoides:0.09588191603419528308,Trichoptera_Semblis_atrata:0.13129533756750927376):0.08299444990818612145,(Trichoptera_Hagenella_sibirica:0.09085857440000344454,Trichoptera_Hagenella_clathrata:0.06944300877430152619):0.05774307924407831583):0.02730126022786424911):0.01390087028983514120):0.03789588921577853597):0.01977885899077476070):0.04020111417872594683):0.01010036484253675274):0.10303161342730808581):0.03513534693739244624,((Trichoptera_Molanna_submarginalis:0.25072286170623475643,((Trichoptera_Molanna_angustata:0.18578425965445607981,Trichoptera_Molanna_albicans:0.19001644470995246450):0.04075319468919871152,(Trichoptera_Molanna_moesta:0.21663426528294635331,Trichoptera_Molanna_nigra:0.12066170356599199842):0.02962070742288409192):0.01484246538253463157):0.17726535314859886983,(((Trichoptera_Micrasema_cf_nigrum:0.00915294738432152581,Trichoptera_Beraeodes_minutus:0.00560642958043626807):0.33201835238214338908,(Trichoptera_Beraeamyia_squamosa:0.10483284444109142175,Trichoptera_Beraeamyia_hrabei:0.06859070554975199574):0.06630635022914709020):0.03691615583420104763,(Trichoptera_Beraea_maura:0.15437602171897796266,(Trichoptera_Beraea_malatebrera:0.16007236325966214818,(Trichoptera_Ernodes_articularis:0.12083424084919994201,Trichoptera_Ernodes_vicinus:0.10145581506245658632):0.06613783515376579769):0.03299119183184528320):0.01722983032254938804):0.11610316038261853100):0.03917694252325234355):0.01285776616664277908,((Trichoptera_Anisocentropus_pallidus:0.20762984033464218503,Trichoptera_Calamoceras_marsupus:0.17839128098598122651):0.11806708424891604325,(((Trichoptera_Helicopsyche_sp_n:0.17515879475326864845,Trichoptera_Helicopsyche_helicifex:0.19339180046248100053):0.06190353325242979599,Trichoptera_Helicopsyche_bacescui:0.15510183002643168626):0.16613529343541361127,((Trichoptera_Notidobia_melanoptera:0.00373033302523243480,Trichoptera_Notidobia_nekibe:0.00282984287267668087):0.10037282135793512694,((Trichoptera_Oecismus_monedula:0.16819853687774455331,(Trichoptera_Schizopelex_furcifera:0.13101049846774837082,((Trichoptera_Sericostoma_galeatum:0.00188481147280357940,Trichoptera_Sericostoma_flavicorne:0.01532415029693144463):0.02927109552341603665,(Trichoptera_Sericostoma_vittatum:0.00000100000050002909,Trichoptera_Sericostoma_pyrenaicum:0.00000100000050002909):0.02731577798214405994):0.12576769067060300511):0.05583872020787031265):0.04791006413332031533,(Trichoptera_Sericostoma_baeticum:0.00000100000050002909,Trichoptera_Schizopelex_festiva:0.00209504112203625801):0.16888072656794483883):0.07781544296007399109):0.16486001117732429488):0.04071692228328731289):0.02140535665291457695):0.01474117920365129557):0.05114168074941771724,(Trichoptera_Leptocerus_valvatus:0.34991838865367574929,(((((Trichoptera_Chimarra_marginata:0.35633169300373390698,((Trichoptera_Philopotamus_montanus:0.09295019951788334456,Trichoptera_Philopotamus_ludificatus:0.19297674912791895618):0.04494973364647178449,(Trichoptera_Philopotamus_variegatus:0.13734067253325613067,Trichoptera_Philopotamus_liguricus:0.15560525254751594870):0.04991291404169083401):0.10849256536760072678):0.03956625313889779172,((Trichoptera_Wormaldia_bulgarica:0.22741755443956865324,(((Trichoptera_Wormaldia_mediana:0.16654215486319728923,Trichoptera_Wormaldia_subnigra:0.17142737032153393395):0.05453359447509945751,(((Trichoptera_Wormaldia_moselyi:0.15782202940018449921,Trichoptera_Wormaldia_artillac:0.13549998043214903087):0.05120192848723462142,(Trichoptera_Wormaldia_variegata:0.22624697436096227743,(Trichoptera_Wormaldia_beaumonti:0.01311658997701875898,Trichoptera_Wormaldia_lusitanica:0.00294278848125291686):0.09674769082840210810):0.03256901479237148817):0.04392331144978180862,Trichoptera_Wormaldia_occipitalis:0.15184887368310637235):0.02041034526428839313):0.03226443001996356225,Trichoptera_Wormaldia_khourmai:0.13674648131736807932):0.02925930302013673642):0.06517645816373032752,((Trichoptera_Wormaldia_copiosa:0.15839510100830672679,(Trichoptera_Wormaldia_pulla:0.12709628406269052325,Trichoptera_Wormaldia_corvina:0.22120983856567580372):0.07744730603253031920):0.02470629238442091993,Trichoptera_Wormaldia_kakopteros:0.25087843631413048184):0.02347967389787019438):0.02948640101735955019):0.06415833945122779991,((((((Trichoptera_Tinodes_dives:0.07808926218964627741,(Trichoptera_Tinodes_unidentatus:0.00443665571982775238,Trichoptera_Tinodes_rostocki:0.03524772708017732958):0.07028581556317849144):0.04857625549381684726,((Trichoptera_Tinodes_maclachlani:0.11740435346405865558,Trichoptera_Tinodes_assimilis:0.16226047304336568833):0.02641034354181285779,(Trichoptera_Tinodes_luscinia:0.12556313353695552903,Trichoptera_Tinodes_pallidulus:0.05776183466304351394):0.03057184106728137729):0.03081416625040531154):0.00000100000050002909,(Trichoptera_Tinodes_foedellus:0.13704944343708952426,(Trichoptera_Tinodes_kimminsi:0.12301855281483144167,Trichoptera_Tinodes_sylvia:0.13606652804024460535):0.03262687403977486411):0.01789071053347425846):0.04316988327600187331,Trichoptera_Tinodes_maculicornis:0.23798557309962059536):0.08901644317538490170,(((Trichoptera_Lype_auripilis:0.16009736731001156240,(Trichoptera_Lype_phaeopa:0.13265513953110980028,Trichoptera_Lype_reducta:0.08090594472710994911):0.11609670877774259934):0.29085118309119839530,(Trichoptera_Psychomyia_uncatissima:0.28629287125246249968,(Trichoptera_Hyalopsyche_sachalinica:0.98101698462668884826,((Trichoptera_Psychomyia_forcipata:0.14385722643204193472,(Trichoptera_Psychomyia_flavida:0.09136613699904434782,Trichoptera_Psychomyiella_cruciata:0.15411827513680112500):0.08169098006754167696):0.04190768942656664109,(Trichoptera_Psychomyia_ctenophora:0.12678657328986744912,Trichoptera_Psychomyia_pusilla:0.17984739167373184343):0.03368078805024098121):0.01343795023867178778):0.03046184144327740081):0.03175565645873409948):0.05600446483144479876,(((Trichoptera_Ecnomus_deceptor:0.17645300069808131371,Trichoptera_Ecnomus_tsudai:0.14445419870300352239):0.01362487819306978584,Trichoptera_Ecnomus_yamashironis:0.21290348531380806629):0.13428374521693672849,((Trichoptera_Neucentropus_mandjuricus:0.23236278495842857539,Trichoptera_Neureclipsis_bimaculata:0.14377034584302672560):0.13373271056961397174,((Trichoptera_Holocentropus_stagnalis:0.31601223613777745802,(Trichoptera_Holocentropus_insignis:0.23037563307499020482,(Trichoptera_Cyrnus_insolutus:0.15242208891169672924,((Trichoptera_Cyrnus_fennicus:0.03996732147857959966,Trichoptera_Cyrnus_crenaticornis:0.06064999338814852647):0.06437513621115398266,Trichoptera_Cyrnus_trimaculatus:0.11523114747863588692):0.04495929083765497908):0.03036862832575660046):0.03476339868938655570):0.00623331685684845246,((Trichoptera_Cyrnus_cf_trimaculatus:0.00000100000050002909,Trichoptera_Cyrnus_flavidus:0.00000100000050002909):0.15462741611752092719,((Trichoptera_Plectrocnemia_geniculata:0.06018518741587949167,(Trichoptera_Plectrocnemia_brevis:0.06708466282310661388,(Trichoptera_Plectrocnemia_conjuncta:0.03250482258912237160,Trichoptera_Plectrocnemia_conspersa:0.00251229845307916321):0.04386466243445084207):0.03672199581261905571):0.09881859507115452190,(Trichoptera_Polyplectropus_nocturnus:0.17352783254039177985,((Trichoptera_Polycentropus_kingi:0.03757488414324445386,((Trichoptera_Polycentropus_flavomaculatus:0.02467436183871280983,Trichoptera_Polycentropus_mortoni:0.03309756052725915804):0.01954810046452435876,(Trichoptera_Polycentropus_telifer:0.10198718444171309128,((Trichoptera_Polycentropus_intricatus:0.00000100000050002909,Trichoptera_Plectrocnemia_laetabilis:0.00521699184527172483):0.07670517781968962112,(Trichoptera_Polycentropus_morettii:0.04162274936876428355,Trichoptera_Polycentropus_excisus:0.02794590397110636310):0.00839522222703522475):0.02864381175344390615):0.02775652707232972166):0.00958781096542897504):0.01516671699048167433,(Trichoptera_Polycentropus_schmidi:0.10251250693494222410,(Trichoptera_Polycentropus_irroratus:0.15596050156698354483,Trichoptera_Polycentropus_corniger:0.10748657092151536752):0.01447362859657230251):0.03897757655039414681):0.04038106689134871724):0.08714834158789143415):0.05037632633867970139):0.01446395870709105136):0.03796750961413528774):0.03635684975843059275):0.11804576764267460387):0.01201070903009755428):0.10954478271888765106,(Trichoptera_Stenopsyche_aergeri:0.15773173968553266810,(((Trichoptera_Phryganea_sinensis:0.00000100000050002909,Trichoptera_Oecetis_testacea:0.00000100000050002909):0.00215119211808244238,(Trichoptera_Stenopsyche_marmorata:0.00000100000050002909,Trichoptera_Stenopsyche_bergeri:0.00000100000050002909):0.00000100000050002909):0.01094905859191107507,(Trichoptera_Hydatophylax_soldatovi:0.00217031642073505903,(Trichoptera_Oecetis_ochracea:0.00000100000050002909,Trichoptera_Polycentropus_sp_n:0.00000100000050002909):0.00000100000050002909):0.00000100000050002909):0.17556647714526155135):0.21777206553799233202):0.07677033508985370291):0.05124417572273101684,((Trichoptera_Arctopsyche_ladogensis:0.09713117490446808444,Trichoptera_Arctopsyche_palpata:0.07096172057511608566):0.18216794008468301103,(((Trichoptera_Diplectrona_felix:0.16357037360235068824,Trichoptera_Diplectrona_atra:0.25631069065419770370):0.15871764924247744322,(((Trichoptera_Cheumatopsyche_amurensis:0.22726128209114457301,((Trichoptera_Cheumatopsyche_infascia:0.18311979928939089990,(Trichoptera_Oecetis_nigropunctata:0.00000100000050002909,Trichoptera_Cheumatopsyche_brevilineata:0.00000100000050002909):0.16705542983388116385):0.06700142408615611389,Trichoptera_Cheumatopsyche_lepida:0.28566494626063265727):0.15563613882743557171):0.05272723456589481494,Trichoptera_Potamyia_chinensis:0.36351527730425847729):0.01414341517654673849,(((((Trichoptera_Hydropsyche_tibilais:0.14093827142980427936,Trichoptera_Hydropsyche_tabacarui:0.11791896829345499542):0.07879960673664834769,(Trichoptera_Hydropsyche_botosaneanui:0.10909425415420420657,Trichoptera_Hydropsyche_incognita:0.17861110022360543459):0.08396209920339846311):0.04565283938879580866,((Trichoptera_Hydropsyche_saxonica:0.28018944314739074875,(Trichoptera_Hydropsyche_angustipennis:0.00000100000050002909,Trichoptera_Hydropsyche_bulbifera:0.00000100000050002909):0.16862190126777404364):0.02216214462495916943,((Trichoptera_Hydropsyche_dinarica:0.01946264794540873005,Trichoptera_Allotrichia_pallicornis:0.02992588927085998093):0.19716775606918954256,(Trichoptera_Hydropsyche_instabilis:0.16158483419334854214,(((Trichoptera_Hydropsyche_cf_spiritoi:0.01856974692075537628,Trichoptera_Hydropsyche_doehleri:0.03742418803358372320):0.05799124936430540694,(Trichoptera_Hydropsyche_pictetorum:0.18644568271941924786,(Trichoptera_Hydropsyche_infernalis:0.05257956994678977813,Trichoptera_Hydropsyche_siltalai:0.02963840283301561948):0.05178631850142748766):0.04933939819541031252):0.06301437546180618798,(Trichoptera_Hydropsyche_tenuis:0.20009982411582716288,(Trichoptera_Hydropsyche_rhadamanthys:0.09341081788997888935,(Trichoptera_Hydropsyche_fulvipes:0.01435355308152534183,Trichoptera_Hydropsyche_perseus:0.00805926770318264943):0.07425473798184352436):0.09229165429194159664):0.04708331308114410002):0.02703754891071983094):0.03581697840002800309):0.03818483399307710802):0.01571991570889442677):0.04155202924555290167,((Trichoptera_Hydropsyche_mostarensis:0.17221236955157362414,(((Trichoptera_Hydropsyche_kozhantschikovi:0.00447705341152937735,Trichoptera_Oxyethira_gr_ecornuta:0.00000100000050002909):0.11197195168071774618,(Trichoptera_Hydropsyche_newae:0.00000100000050002909,(Trichoptera_Potamophylax_nigricornis:0.00000100000050002909,Trichoptera_Hydropsyche_pellucidula:0.00000100000050002909):0.00000100000050002909):0.20836757656138354955):0.05347591446114655089,(Trichoptera_Hydropsyche_silfvenii:0.11810684151416296628,Trichoptera_Hydropsyche_orientalis:0.27851091406700800857):0.02882873793573872620):0.03503090406447097183):0.01195197849843249345,Trichoptera_Hydropsyche_lianchiensis:0.24235999614269490565):0.00938200297959865259):0.01798444497828045885,((Trichoptera_Hydropsyche_exocellata:0.06625020658942779028,Trichoptera_Hydropsyche_modesta:0.12186081714055051195):0.03859381912333927772,((Trichoptera_Hydropsyche_teruela:0.08629913796786332914,Trichoptera_Hydropsyche_contubernalis:0.08047780415251422348):0.08760662627436695271,(Trichoptera_Hydropsyche_guttata:0.08840255637000808686,(Trichoptera_Hydropsyche_bulgaromanorum:0.06748371644980905026,Trichoptera_Hydropsyche_ornatula:0.08054025164791629721):0.01457015302010416374):0.03812909750765968581):0.02509913676076094141):0.06566506208862464555):0.08097336646110310510):0.02711728045293226516):0.05612104766258875499,(Trichoptera_Macrostemum_radiatum:0.45165671421020842091,Trichoptera_Amphipsyche_proluta:0.34999487397554857049):0.08316041627115583479):0.01790179702783369770):0.06072502305323258104):0.04468798989712628039,((Trichoptera_Tricholeiochiton_fagesii:0.33793471096793054054,(Trichoptera_Oxyethira_mirabilis:0.26166078502482797985,(Trichoptera_Oxyethira_falcata:0.23444936787869102846,(((Trichoptera_Oxyethira_sp_D:0.04497691890644377882,Trichoptera_Oxyethira_simplex:0.05433841121525181256):0.21336978811431348002,((Trichoptera_Oxyethira_frici:0.00000100000050002909,Trichoptera_Oxyethira_sp_E:0.00000100000050002909):0.24710513046452931007,(Trichoptera_Oxyethira_tristella:0.45163403464330814652,Trichoptera_Oxyethira_tamperensis:0.14071718428865004347):0.03454265064153232145):0.05581468462901866684):0.01160609232617891388,(Trichoptera_Oxyethira_klingstedti:0.32562104844870676246,((Trichoptera_Oxyethira_distinctella:0.07712289321629538230,((Trichoptera_Oxyethira_sp_B:0.00000100000050002909,Trichoptera_Oxyethira_sp_G:0.00000100000050002909):0.00905740078419227553,Trichoptera_Oxyethira_sagittifera:0.00261229303226695854):0.15063695823236700200):0.17632336594662620377,(Trichoptera_Oxyethira_ecornuta:0.23443043723423279134,(Trichoptera_Oxyethira_flavicornis:0.30996741907501779156,Trichoptera_Oxyethira_cf_ecornuta:0.22645395466523643435):0.05830414096091622589):0.00774267665160187964):0.04979463017513437173):0.02204281162362948035):0.02987589079127518643):0.03671860451800012387):0.07047417954856609323):0.12844456640263654523,(((Trichoptera_Agraylea_multipunctata:0.17158129667068575119,Trichoptera_Agraylea_cognatella:0.18120848565118713447):0.06014816243612330915,Trichoptera_Agraylea_sexmaculata:0.29447321231039663703):0.16282497479109925287,((((Trichoptera_Hydroptila_martini:0.25537507437401318899,Trichoptera_Hydroptila_occulta:0.14385251695103867808):0.03131524697732143703,(((Trichoptera_Hydroptila_pulchricornis:0.25480820228164335894,Trichoptera_Hydroptila_angulata:0.21897472431107839475):0.03776587744021357718,((Trichoptera_Hydroptila_lotensis:0.18178402081659381095,Trichoptera_Hydroptila_simulans:0.10984691600778209719):0.07074401069085549387,(Trichoptera_Hydroptila_sparsa:0.29531028072047849076,Trichoptera_Hydroptila_autonoe:0.16786879500316853608):0.05134162334008056383):0.05047318334115192401):0.02177883048132088148,(Trichoptera_Hydroptila_spinosa:0.21707549103052420358,((Trichoptera_Hydroptila_botosaneanui:0.24267910835866352004,Trichoptera_Hydroptila_tineoides:0.19247438613387815587):0.16422051763675554747,(Trichoptera_Hydroptila_vectis:0.28199449579240210007,(Trichoptera_Hydroptila_ivisa:0.07611213168007262275,Trichoptera_Hydroptila_forcipata:0.11619011485720354138):0.07491800965314236727):0.08133487115008991575):0.03561232425491539511):0.04138087651450784304):0.05028882387527927600):0.08356483111452291113,(Trichoptera_Ithytrichia_clavata:0.24708892529584292053,Trichoptera_Ithytrichia_lamellaris:0.27095492336876825235):0.10777640930716801682):0.00969555594733644693,((Trichoptera_Orthotrichia_angustella:0.29382970945426750697,(Trichoptera_Hydroptila_dampfi:0.00716011027518645947,Trichoptera_Orthotrichia_tragetti:0.00000100000050002909):0.08174717164930070390):0.19876134031497660892,Trichoptera_Stactobiella_risi:0.32551995935472166632):0.08442560623597283875):0.02922243624024145614):0.01524033706448339048):0.06061627049565307401):0.02996721567600078157):0.02521679826554342960):0.00601363919645862225):0.00000100000050002909):0.02858925854774403350,(Trichoptera_Apsilochorema_sutshanum:0.44789772130269167594,(Trichoptera_Ptilocolepus_granulatus:0.22913012136148133702,Trichoptera_Ptilocolepus_extensus:0.17769189820174999261):0.28765284037123922678):0.10048547016059929116):0.06057500527267069973):0.01548379127743911531,((Diptera_Serromyia_femorata:0.37815275006687587567,Diptera_Chaoborus_punctipennis:0.23256367406447242541):0.12539666913413133331,(((((Crustacea_Grapsus_adscensionis:0.30464114084956256390,Crustacea_Pachygrapsus_marmoratus:0.33189407110259055989):0.26349501369822886376,((Crustacea_Troglocaris_hercegovinensis:0.49353466502907689106,(Crustacea_Troglocaris_bosnica:0.18453422997067681077,(Crustacea_Troglocaris_anophthalmus:0.08988010799562697051,Crustacea_Troglocaris_planinensis:0.04061101992466885358):0.08886503184666333377):0.09448847505626467580):0.42005391907884365166,(((Crustacea_Orconectes_immunis:0.21567535747016922110,((Crustacea_Orconectes_juvenilis:0.03037375968186243821,Crustacea_Orconectes_limosus:0.05976537536045351678):0.07463931573124686636,Crustacea_Orconectes_cf_virilis:0.07507309800667211208):0.06592486836358324442):0.06253961554452537597,((Crustacea_Procambarus_cf_acutus:0.03616638590685299082,Crustacea_Procambarus_cf_zonangulus:0.00428737791039433738):0.08830541649945250482,(Crustacea_Procambarus_clarkii:0.04601682134307061300,Crustacea_Procambarus_fallax:0.11505169464578443583):0.04998263387972700506):0.03229067935316284887):0.16344453317587254171,(Crustacea_Pacifastacus_leniusculus:0.15295613415692241310,((Crustacea_Astacus_leptodactylus:0.06938921377402766655,Crustacea_Pontastacus_leptodactylus:0.06800204497668350945):0.12751866637823902617,Crustacea_Austropotamobius_torrentium:0.20774127063032493679):0.08716329582036910772):0.06123791963320098647):0.09906901175872599719):0.04592914968104715168):0.05315955337622835924,(((Crustacea_Synurella_sp_1_AG2014:0.65831363353704164254,(((((((Crustacea_Gammarus_komareki:0.77611251271420278464,Crustacea_Gammarus_varsoviensis:0.26000801245241977888):0.03068061507763138185,(Crustacea_Rhipidogammarus_rhipidiophorus:0.56984571508290327024,(Crustacea_Gammarus_italicus:0.29737148565868071204,(Crustacea_Gammarus_setosus:0.46020820867382700170,Crustacea_Gammarus_lacustris:0.10551346081150862755):0.09878636548549145358):0.06988977724438361072):0.05013891307425585170):0.08765921646028432268,Crustacea_Gammarus_chevreuxi:0.43586864062904234762):0.03036388302456333177,(Crustacea_Gammarus_stojicevici:0.24938591370578885864,((Crustacea_Gammarus_albimanus:0.10848392532824695234,((((Crustacea_Gammarus_stankokaramani:0.00784787717226572909,Crustacea_Gammarus_ochridensis:0.00000100000050002909):0.00780030895210009033,Crustacea_Gammarus_parechiniformis:0.03052868009657646459):0.02953042737332734965,Crustacea_Gammarus_salemaai:0.04658927250568829781):0.03046395728871066980,(Crustacea_Gammarus_halilicae:0.18791913976085852789,Crustacea_Gammarus_pljakici:0.10158107715621234046):0.02581866916010295415):0.04760392378212129766):0.06243634307430237507,(Crustacea_Gammarus_bosniacus:0.16371777565526166032,Crustacea_Gammarus_balcanicus:0.27983263654890422334):0.09729532450888422890):0.03422079457372526751):0.18354677776884165130):0.02658919949339860755,((((Crustacea_Gammarus_pulex:0.14464102530341935160,Crustacea_Gammarus_ibericus:0.13551624293990621739):0.02292278973116047489,Crustacea_Gammarus_uludagi:0.32235469413765049929):0.07065756239613985024,Crustacea_Gammarus_monospeliensis:0.16501708805436585137):0.25544194756293414628,(Crustacea_Gammarus_rambouseki:0.27996475440955465031,(Crustacea_Gammarus_semicarinatus:0.18549446887976919762,Crustacea_Gammarus_roeselii:0.07801151092110084062):0.19169139241869331824):0.21340239688040665844):0.04731283304837250597):0.03400562715977672318,(Crustacea_Orchestia_montagui:0.43773188421166786544,Crustacea_Dikerogammarus_villosus:0.58985689556756670804):0.06048412162525630686):0.08660844906388784348,(Crustacea_Lyurella_sp_1_AAG2014:0.42749352540563345659,(Crustacea_Synurella_ambulans:0.62568486415485757846,(Crustacea_Stygobromus_anastasiae:0.64563171393194795922,(Crustacea_Synurella_sp_2_AG2014:0.25242516661313552095,Crustacea_Synurella_stadukhini:0.31527910299444289466):0.16907767389580194428):0.09262824214970161174):0.03213784397895631806):0.09430703163945623746):0.06606629161546090367):0.06462465646521951823,Crustacea_Synurella_dershavini:0.64268630003346449708):0.15166272766348093404,Crustacea_Amurocrangonyx_arsenjevi:0.64542123711353027726):0.30112554602124330660):0.08737008591615061381,(((((((Gastropoda_Pseudobithynia_cf_graeca_Pamisou_river_springs:0.37741853956439758155,Gastropoda_Bithynia_tentaculata:0.26045413992658000835):0.06725757765307098512,(Gastropoda_Bythinella_sp_6_AF_2009:0.03292316113375396563,((((((Gastropoda_Bythinella_luteola:0.09425904028466222662,(Gastropoda_Bythinella_dispersa:0.01376918675417387709,(Gastropoda_Bythinella_taraensis:0.00772916668849249391,Gastropoda_Bythinella_pesterica:0.00842032655286900633):0.01951061077138208782):0.12762847194056606281):0.03852698060213509412,Gastropoda_Bythinella_sp_4_AF_2009:0.07047966932131165263):0.00000100000050002909,((((Gastropoda_Bythinella_cretensis:0.03789834349434256788,Gastropoda_Bythinella_charpentieri:0.02089878474162867872):0.01885132428841955129,((Gastropoda_Bythinella_sp_G8:0.04793837445898118527,Gastropoda_Bythinella_nonveilleri:0.05993244392181337754):0.01185075295959248792,(Gastropoda_Bythinella_hansboetersi:0.00278381327421190579,((Gastropoda_Bythinella_srednogorica:0.00000100000050002909,Gastropoda_Bythinella_slaveyae:0.00000100000050002909):0.00278705709742198054,Gastropoda_Bythinella_rhodopensis:0.00579428829922717069):0.00000100000050002909):0.05733192654666471183):0.00970817688231844812):0.04419801588975993262,((((Gastropoda_Bythinella_magna:0.01252727259572413397,Gastropoda_Bythinella_kapelana:0.00000100000050002909):0.00484247386139289096,(Gastropoda_Bythinella_schmidtii:0.00265545768422943782,Gastropoda_Bythinella_bavarica:0.00000100000050002909):0.00963338766862059485):0.07071874403501228479,(((Gastropoda_Bythinella_utriculus:0.04173062263566146984,Gastropoda_Bythinella_sp_Moll9533:0.04266599529103447253):0.02006955151131910656,((Gastropoda_Bythinella_eurystoma:0.00000100000050002909,Gastropoda_Bythinella_sp_Moll9519:0.01138968205084074474):0.02028300630389928694,((Gastropoda_Bythinella_sp_Moll9517:0.00000100000050002909,Gastropoda_Bythinella_sp_Moll9518:0.00000100000050002909):0.00000100000050002909,(Gastropoda_Bythinella_cebennensis:0.00000100000050002909,Gastropoda_Bythinella_anianensis:0.00000100000050002909):0.00000100000050002909):0.03918762701361144796):0.03153984735695671004):0.01860949727788388519,(((Gastropoda_Bythinella_sp_2056:0.00000100000050002909,Gastropoda_Bythinella_sp_2049:0.00000100000050002909):0.00472238782239849369,(Gastropoda_Bythinella_austriaca:0.00000100000050002909,Gastropoda_Bythinella_metarubra:0.00000100000050002909):0.00000100000050002909):0.00474546883747991536,(Gastropoda_Bythinella_cylindrica:0.00997288420577880502,(Gastropoda_Bythinella_sp_2063:0.00245170908518556416,(Gastropoda_Bythinella_sp_2064:0.00000100000050002909,Gastropoda_Bythinella_sp_2062:0.00000100000050002909):0.00236563858471461981):0.00246042422239067197):0.00239498060183727978):0.04939308842165986840):0.00993316087109663223):0.01173971019473335660,(Gastropoda_Bythinella_opaca:0.09546574497683149585,(Gastropoda_Bythinella_pannonica:0.09804448876343510588,(Gastropoda_Bythinella_micherdzinskii:0.06678284310335907970,(Gastropoda_Bythinella_sp_1_AF_2009:0.03452020305489281182,Gastropoda_Bythinella_sp_AF_2009:0.03851733540242476689):0.03667990020189705602):0.00795350063941233608):0.01196419318504688377):0.00250510065078818995):0.01107784173881314407):0.04820257911796890088,((Gastropoda_Bythinella_viridis:0.00000100000050002909,(Gastropoda_Bythinella_carinulata:0.02757077812230311967,Gastropoda_Bythinella_lancelevei:0.00480482123474098785):0.00235807672421034552):0.12339359195165623684,((Gastropoda_Bythinella_sp_Moll9520:0.00000100000050002909,(((Gastropoda_Bythinella_reyniesii:0.00000100000050002909,(Gastropoda_Bythinella_parvula:0.00277846340959728329,Gastropoda_Bythinella_rufescens:0.00962521606722385389):0.00000100000050002909):0.00000100000050002909,(Gastropoda_Bythinella_badensis:0.00479400510285120807,(Gastropoda_Bythinella_compressa:0.00238353219588251708,(Gastropoda_Bythinella_cf_dunkeri_6850:0.00233996001314390033,(Gastropoda_Bythinella_cf_dunkeri_6848:0.00000100000050002909,(Gastropoda_Bythinella_cf_dunkeri_6847:0.00000100000050002909,Gastropoda_Bythinella_cf_dunkeri_6851:0.00000100000050002909):0.00000100000050002909):0.00000100000050002909):0.00232202857413859893):0.00243813646250671655):0.00230381785666581001):0.00475149466217057552,((Gastropoda_Bythinella_sp_4307:0.00000100000050002909,Gastropoda_Bythinella_sp_4306:0.00000100000050002909):0.00469965666057783980,(Gastropoda_Bythinella_sp_4308:0.00000100000050002909,Gastropoda_Bythinella_sp_4311:0.00000100000050002909):0.00000100000050002909):0.00235707183105358020):0.00270145146823542797):0.01706493109518907730,((Gastropoda_Bythinella_poujolensis:0.00281863601288763997,(((Gastropoda_Bythinella_bicarinata:0.00000100000050002909,Gastropoda_Bythinella_lalindei:0.00000100000050002909):0.00000100000050002909,Gastropoda_Bythinella_moulinsii:0.00000100000050002909):0.00000100000050002909,Gastropoda_Bythinella_dunkeri:0.00000100000050002909):0.00000100000050002909):0.03843647763702978670,Gastropoda_Bythinella_padiraci:0.02251304405127678432):0.00938201700562594013):0.05596349680024138157):0.02316344090065196315):0.01166081087399940125):0.01613869384348546807,Gastropoda_Bythinella_dacica:0.07963111428087021881):0.02542846764309110094,Gastropoda_Bythinella_molcsany:0.05498919038034200818):0.01213099074607526008,Gastropoda_Bythinella_sp_2_AF_2009:0.09154941027979728030):0.03526207743192689287):0.26221971431695850763):0.01409367460908927429,((Gastropoda_Lithoglyphus_prasinus:0.01327029936294355818,Gastropoda_Lithoglyphus_naticoides:0.03802464949489965662):0.20052358784627541399,((((((Gastropoda_Alzoniella_finalina:0.20358462007217820178,Gastropoda_Avenionia_brevis:0.19317048738279471443):0.07141919432125125311,(Gastropoda_Islamia_piristoma:0.18362784006890034427,Gastropoda_Fissuria_boui:0.05917952684597459906):0.02099257058369265183):0.07691047591601297972,((Gastropoda_Hauffenia_tellinii:0.13725295995249925385,(Gastropoda_Boleana_umbilicata:0.09353730663588487315,Gastropoda_Graziana_alpestris:0.12124078404443021373):0.02916664301789536479):0.03601487742917367646,((Gastropoda_Sadleriana_fluminensis:0.07348792868678365175,Gastropoda_Sadleriana_robici:0.07392072312274139412):0.29791925739060526324,(((((Gastropoda_Grossuana_codreanui:0.03202230562994504148,((Gastropoda_Grossuana_serbica:0.00911018402861017880,(Gastropoda_Grossuana_delphica:0.01777670165742558164,Gastropoda_Trichonia_kephalovrissonia:0.02361021263459120098):0.01370456746056006141):0.00433246399924150111,Gastropoda_Grossuana_vurliana:0.03939946912714991506):0.03016722888298949135):0.11000278849334203801,((Gastropoda_Daphniola_louisi:0.03774696645414152285,Gastropoda_Daphniola_sp_SH2014:0.05790295955116823295):0.07256522495900286085,(Gastropoda_Daphniola_exigua:0.00272318605641710390,Gastropoda_Daphniola_graeca:0.01828008057980848311):0.07086479402322092003):0.04299960053601371152):0.01355711297497382006,(Gastropoda_Pseudorientalia_sp_Lesvos:0.07528243005925765174,(Gastropoda_Pseudorientalia_sp_Chios:0.05813324080494229606,(Gastropoda_Pseudorientalia_sp_Samos:0.00282001863671347023,Gastropoda_Pseudorientalia_sp:0.00816203699316963432):0.07623859353623566038):0.10976753266468244896):0.08316640307492313700):0.05176186467481128789,Gastropoda_Hauffenia_sp_Patrocnica_spring:0.16598826691867277217):0.01975693983983012672,((Gastropoda_Horatia_klecakiana:0.01687090918958205135,((Gastropoda_Anagastina_zaetavalis:0.13847301757944366352,Gastropoda_Alzoniella_slovenica:0.18958527030388505619):0.02071605443702987173,Gastropoda_Orientalina_callosa:0.03682225455860606983):0.02680885262596865298):0.18759900345599417326,Gastropoda_Belgrandia_thermalis:0.22224968877050327309):0.06244083721174312207):0.00398972024357474586):0.02752636480643773365):0.05002464495723588089):0.09438701405489564877,(Gastropoda_Mercuria_similis:0.06180168661555254794,Gastropoda_Mercuria_emiliana:0.09719061322375086021):0.08747329775675408148):0.04278071730711454496,(((((Gastropoda_Pseudamnicola_hauffei:0.06022292929728721017,Gastropoda_Pseudamnicola_navasiana:0.05679271567401272119):0.03676237334098469284,Gastropoda_Pseudamnicola_astieri:0.07487394584244630447):0.01544923026631744335,(Gastropoda_Pseudamnicola_bareai:0.03849083968868908384,Gastropoda_Pseudamnicola_manueli:0.09097611972151299631):0.03479908047038029334):0.00995511733371155089,(Gastropoda_Pseudamnicola_hinzi:0.09731079335587530799,(Gastropoda_Pseudamnicola_falkneri:0.08544876479816407300,(Gastropoda_Pseudamnicola_iruritai:0.03528568644398495657,((Gastropoda_Pseudamnicola_luisi:0.06888374424410732833,Gastropoda_Pseudamnicola_marisolae:0.04532109405163247534):0.02543987517403041923,Gastropoda_Pseudamnicola_andalusica:0.05682683965130768539):0.00536032079612247872):0.04727129698206118669):0.01140492253900076726):0.00607218571330507290):0.08387403231814502536,((Gastropoda_Dianella_thiesseana:0.26760324747589625538,(Gastropoda_Ventrosia_maritima:0.22613079403850164240,(Gastropoda_Hydrobia_ulvae:0.14115001398195642368,(Gastropoda_Hydrobia_acuta:0.03218355760913325925,Gastropoda_Hydrobia_glyca:0.03353808967605535762):0.10469204241053622906):0.06816798125583678480):0.17114504378450026700):0.14033331972176224522,(Gastropoda_Pseudamnicola_gasulli:0.09832540753215041063,(Gastropoda_Adrioinsulana_conovula:0.01848694715114111362,((Gastropoda_Pseudamnicola_artanensis:0.01688895868797688285,(Gastropoda_Pseudamnicola_beckmanni:0.00000100000050002909,Gastropoda_Pseudamnicola_granjaensis:0.00219907058647466529):0.00599236546462944986):0.03708366395832312506,((Gastropoda_Pseudamnicola_lucensis:0.05402378588430258727,(Gastropoda_Pseudamnicola_subproducta:0.07373922558514597880,Gastropoda_Pseudamnicola_meloussensis:0.02629174929026083588):0.01605047793601577233):0.01181470041623174094,(Gastropoda_Pseudamnicola_exilis:0.02428536419099005389,Gastropoda_Pseudamnicola_negropontina:0.08305335150830016333):0.01093262982984591868):0.02276786507237392107):0.03098694938962632053):0.14027767133749910466):0.00000100000050002909):0.01314310068319631333):0.10540547782153242284):0.07814782302100795053,((Gastropoda_Moitessieria_cf_puteana:0.33233520392663845611,((Gastropoda_Bythiospeum_sp_France:0.00241725327020200515,(Gastropoda_Bythiospeum_pellucidum:0.01583994376126432110,Gastropoda_Bythiospeum_francomontanum:0.00752130258034022954):0.00527390811319846005):0.07196849432816154746,(Gastropoda_Bythiospeum_husmanni:0.06578143331866491417,(Gastropoda_Bythiospeum_saxigenum:0.00000100000050002909,Gastropoda_Bythiospeum_quenstedti:0.00000100000050002909):0.03996895585360753927):0.05009620546427162591):0.14373117359940110194):0.10640318761682847348,((Gastropoda_Viviparus_ater:0.72003126618052348817,(Gastropoda_Bythiospeum_hungaricum:0.11451702954548084734,Gastropoda_Bythiospeum_cf_gebhardti:0.03025777267724532801):0.23115919602261086885):0.09226025752535992053,((Gastropoda_Semisalsa_aponensis:0.05699002160945286499,(Gastropoda_Heleobia_dobrogica:0.04638071229653750738,(Gastropoda_Semisalsa_stagnorum:0.00225309660648340257,(Gastropoda_Semisalsa_scamandri:0.00000100000050002909,(Gastropoda_Semisalsa_dalmatica:0.00225268831775382247,Gastropoda_Semisalsa_foxianensis:0.00453328738518057103):0.00000100000050002909):0.00000100000050002909):0.05187404552876080654):0.02742163642866777065):0.29878211952185240730,Gastropoda_Potamopyrgus_antipodarum:0.41270959812258956045):0.03905815390991045077):0.07760610035238700577):0.07616273290129871310):0.06283169393270728043):0.03975656081478025350):0.05598463045727783416,(Gastropoda_Theodoxus_transversalis:0.08203855579864136049,(Gastropoda_Theodoxus_danubialis:0.00000100000050002909,Gastropoda_Theodoxus_prevostianus:0.00764827749790249374):0.23125841847674355467):0.38101839747120380686):0.10707358085949936211,(((Bivalvia_Anodonta_anatina:0.10589621458692147216,((Bivalvia_Anodonta_cygnea:0.20085788224270420543,((Bivalvia_Potomida_littoralis:0.28535450992107075363,(Bivalvia_Margaritifera_auricularia:0.13833956137853806179,((Bivalvia_Dahurinaia_dahurica:0.10203494108459611189,Bivalvia_Margaritifera_margaritifera:0.09323298459221057710):0.04015211163000562827,(Bivalvia_Margaritifera_laevis:0.06818063138379425181,Bivalvia_Margaritifera_middendorffi:0.03255118225216492578):0.05396777886726605855):0.07528337777046802126):0.34051902234216652188):0.11788650181811127782,((Bivalvia_Unio_gibbus:0.16222325834927142640,Bivalvia_Unio_tumidus:0.09680546440075304959):0.04071593344956850324,(Bivalvia_Unio_cf_crassus_AM_2007:0.17161779820949735198,(Bivalvia_Unio_cf_pictorum_AM_2007:0.00956489559019193386,(Bivalvia_Unio_mancus:0.03295459883209428398,Bivalvia_Unio_ravoisieri:0.04766837845472017554):0.01863223764129293483):0.08652906180328996666):0.09343110606494393899):0.09316141467530600351):0.06072918119662066433):0.07431445184628286682,Bivalvia_Pseudanodonta_complanata:0.11458726187908757632):0.11908474737806147570):1.01137179393318743514,((((Bivalvia_Dreissena_rostriformis:0.23931575100499105635,(Bivalvia_Dreissena_polymorpha:0.07908069862713534848,(Bivalvia_Dreissena_blanci:0.02715244643390215054,Bivalvia_Dreissena_presbensis:0.02266243361742511717):0.17210020382918653215):0.29486225999889692506):0.13973240858996935354,(Bivalvia_Mytilopsis_leucophaeata:0.26928020363084492761,(Bivalvia_Congeria_jalzici:0.01646947854659997629,(Bivalvia_Congeria_mulaomerovici:0.02986258813380265886,Bivalvia_Congeria_kusceri:0.13187766614106913310):0.03052018156602804774):0.29451808381147309701):0.05344013565677063066):3.87154438184369809051,(Bivalvia_Corbicula_fluminalis:0.01078250255909466056,(Bivalvia_Corbicula_fluminea:0.03193715343591214950,(Bivalvia_Corbicula_cf_fluminalis:0.00000100000050002909,Bivalvia_Corbicula_sp_CNRS_9901:0.00000100000050002909):0.01126020752930931117):0.00904597793173157229):0.94233765191905549674):0.35988845266865265859,(Bivalvia_Pisidium_cf_casertanum_UGSB_10556:0.02032970302037880386,(((Bivalvia_Pisidium_edlaueri:0.00559914152205953294,Bivalvia_Pisidium_nitidum:0.00487412703237302680):0.13481518822910101840,(Bivalvia_Pisidium_casertanum:0.06234061647263330203,((Bivalvia_Pisidium_personatum:0.12948816247690722592,Bivalvia_Pisidium_obtusale:0.06232483038259960945):0.02707730263867550932,((Bivalvia_Pisidium_lilljeborgii:0.03099840162970021740,(Bivalvia_Pisidium_henslowanum:0.01677842763406024035,Bivalvia_Pisidium_supinum:0.04920205145457724749):0.03985591646925376597):0.19172608992202891387,Bivalvia_Pisidium_globulare:0.03980323368581602239):0.04299173412676230571):0.02529707668536139431):0.01897869995908877533):0.03530897487270776708,Bivalvia_Pisidium_subtruncatum:0.04449905579143193651):0.02704810205771285628):0.96189274378934352949):1.54122781787513418728):0.74745650656034112735,(((Gastropoda_Physa_fontinalis:0.20291590642240223130,(Gastropoda_Physella_acuta:0.02383830428449296157,Gastropoda_Physa_acuta:0.00937956026765817547):0.29669425563178658534):0.09342844701375431493,((((Gastropoda_Galba_truncatula:0.17376964401360509016,((Gastropoda_Omphiscola_glabra:0.39347372841348599026,Gastropoda_Stagnicola_cf_palustris_CA_2008:0.11314126835657907499):0.08553319435429583562,Gastropoda_Lymnaea_stagnalis:0.13846213470934276568):0.10773072062523376957):0.08647437924649210850,(((Gastropoda_Radix_relicta:0.03333537197216655812,(Gastropoda_Radix_sp_1_CA_2008:0.03304296719232919372,Gastropoda_Radix_ampla:0.00744583375936797541):0.01551166050299030916):0.05442700079345026004,(Gastropoda_Radix_zazurnensis:0.10672208831790719330,Gastropoda_Radix_balthica:0.12656063705912790063):0.03120020358143707831):0.03498728357780540171,(Gastropoda_Myxas_glutinosa:0.14994168804011617779,Gastropoda_Radix_labiata:0.15140915870385743269):0.04767479740037824237):0.01869007945242291344):0.06571362643823208671,((Gastropoda_Radix_cf_auricularia_ISP2014:0.03568180557010017240,Gastropoda_Radix_auricularia:0.02057749463107804919):0.13618985983852605059,Gastropoda_Radix_sp_2_CA_2008:0.13717629412090592833):0.14526478128811609603):0.06463409736728298327,(Gastropoda_Bulinus_truncatus:0.21381892980394898163,((Gastropoda_Segmentina_nitida:0.24830247882257075465,Gastropoda_Hippeutis_complanatus:0.21425853211261691733):0.04647217071298100771,((Gastropoda_Choanomphalus_maacki:0.19208593918795668909,Gastropoda_Planorbis_planorbis:0.15856321433592224235):0.10722751985400512387,(Gastropoda_Bathyomphalus_contortus:0.17525823579712512812,(Gastropoda_Gyraulus_sp_Lake_Ohrid:0.39441382711232597647,Gastropoda_Anisus_spirorbis:0.08138152572872986434):0.04255706515814394741):0.13144595405508771591):0.06427993302907375472):0.05366486495186773009):0.20020183535849273015):0.05082730325846248481):0.48032592372451671237,(Gastropoda_Megalovalvata_piligera:0.36399944933184452678,(((Gastropoda_Valvata_stenotrema:0.04571957114345946011,((Gastropoda_Valvata_cf_hirsutecostata_UGSB_0342:0.00000100000050002909,Gastropoda_Valvata_rhabdota:0.00241577758576616347):0.05195634279313134096,Gastropoda_Valvata_cf_piscinalis_UGSB_11823:0.03832055954809410192):0.01152304301221360183):0.06264350046528441296,(Gastropoda_Valvata_confusa:0.00000100000050002909,((Gastropoda_Valvata_aliena:0.00000100000050002909,Gastropoda_Valvata_sp:0.00000100000050002909):0.00000100000050002909,Gastropoda_Valvata_sorensis:0.00000100000050002909):0.00000100000050002909):0.07045833828819648981):0.10055359936301326573,(Gastropoda_Valvata_sibirica:0.00510234762957276992,Gastropoda_Valvata_frigida:0.00000100000050002909):0.12062051387827907312):0.00989387560579733753):0.23169865098733016806):0.06853145117894175742):0.02241887132926302303):0.08146759589424688863,((((Annelida_Enchytraeus_norvegicus:0.32937277553328458968,(Annelida_Enchytraeus_lacteus:0.23993445194783846741,Annelida_Enchytraeus_luxuriosus:0.23751532699100166846):0.05813595366584728419):0.02863204413155382919,(Annelida_Enchytraeus_crypticus:0.24192934171960320255,((Annelida_Enchytraeus_buchholzi:0.07443242225936619327,Annelida_Enchytraeus_bulbosus:0.05309028586378940900):0.17245898710636267670,(Annelida_Enchytraeus_christenseni:0.25406467728318499200,Annelida_Enchytraeus_albidus:0.26058931184981048990):0.04538201478429670227):0.02557479896120496560):0.04818665011033942958):0.01505529140510582058,(((((Annelida_Fridericia_sardorum:0.17283279939410509107,Annelida_Fridericia_digitata:0.26215567471204415106):0.06355503665783497624,(Annelida_Fridericia_isseli:0.24105275126492550775,Annelida_Fridericia_cf_renatae_PDW2010:0.16697761829199883610):0.03659164472073787172):0.01577133076703247233,Annelida_Fridericia_connata:0.28773633535339049327):0.04750684058462963100,(((((((((Annelida_Bothrioneurum_vejdovskyanum:0.38420592525425939501,((Annelida_Psammoryctides_barbatus:0.36259478417622370561,(((Annelida_Heterochaeta_costata:0.34290125702491830451,Annelida_Branchiura_sowerbyi:0.30499563760553338732):0.08966713723539600223,(Annelida_Tubifex_ignotus:0.28504835309233494955,(Annelida_Limnodrilus_hoffmeisteri:0.24612489201045714693,Annelida_Limnodrilus_claparedeanus:0.28756569987926139387):0.14543508146951356075):0.04573692533097019342):0.02804372870172592430,((Annelida_Potamothrix_bavaricus:0.50585285376716804251,(Annelida_Tubifex_montanus:0.40818875406452248544,((Annelida_Tubifex_tubifex:0.30937611313730034590,Annelida_Tubifex_blanchardi:0.33334577531867415345):0.12723133040237075142,Annelida_Limnodrilus_udekemianus:0.25576563072145530597):0.03779756299032000638):0.00000100000050002909):0.01243385172814014637,Annelida_Aulodrilus_pluriseta:0.40345924206278094282):0.03153726990777208639):0.03551420014124222896):0.04446886686848169901,((Annelida_Baikalodrilus_wereschtschagini:0.06254240255597950937,Annelida_Baikalodrilus_digitatus:0.05781101949229068560):0.41499363615354073476,Annelida_Rhyacodriloides_abyssalis:0.38496125989909274479):0.10690610416481395595):0.04437163103130636194):0.02095566278412528197,(((Annelida_Thalassodrilus_prostatus:0.38287639301375964163,Annelida_Pectinodrilus_rectisetosus:0.24329823798993166495):0.08750159729706509515,Annelida_Gianius_aquaedulcis:0.33627955062062575564):0.02367534697549461206,(Annelida_Adelodrilus_pusillus:0.22797109105792373596,Annelida_Pirodrilus_minutus:0.27610081782995599120):0.14510482888954237546):0.03220300626933457477):0.04722469450692871190,((Annelida_Nais_communis:0.14947405061318830288,(Annelida_Piguetiella_blanci:0.15117307875763555391,((((Annelida_Chaetogaster_diaphanus:0.27541991389893116793,(Annelida_Nais_bretscheri:0.09999684978988918060,Annelida_Nais_alpina:0.10532573718587677492):0.06581887066929457963):0.06280357071430070492,Annelida_Vejdovskyella_comata:0.19254987974105872151):0.01226076411795659453,Annelida_Stylaria_lacustris:0.18154735439443131506):0.02663996653206203089,(Annelida_Nais_elinguis:0.20568728169401226391,Annelida_Ophidonais_serpentina:0.16610679983507736779):0.03893500225286398997):0.02115367749123881966):0.03133334321024399544):0.11055497724067450682,(Annelida_Pristina_longiseta:0.21060714364127547382,((Annelida_Rhyacodrilus_falciformis:0.29771183633686676417,Annelida_Rhyacodrilus_subterraneus:0.31454475885237026533):0.05332937805398797054,Annelida_Rhyacodrilus_coccineus:0.35910475144080877818):0.07896666229611740140):0.00515498917074157324):0.05296771601216002101):0.04608916575178589881,((Annelida_Rhynchelmis_shamanensis:0.13636412820399815282,Annelida_Rhynchelmis_alyonae:0.08533253605314984613):0.32709754219060899194,(((((Annelida_Styloscolex_baicalensis:0.01620095837764066321,Annelida_Styloscolex_chorioidalis:0.00342182030648034924):0.22116489663858562853,Annelida_Styloscolex_kolmakovi:0.21553559528609148033):0.06783327065265559730,Annelida_Styloscolex_asymmetricus:0.19106246487539288448):0.15205587357882027755,(Annelida_Rhynchelmis_brachycephala:0.34143353246906715803,Annelida_Stylodrilus_heringianus:0.34325847010848736796):0.02234600269387247706):0.03685249687317411482,((((Annelida_Lamprodrilus_sp_secernus:0.21204613389465482021,(((Annelida_Lamprodrilus_wagneri:0.24586357364781372126,(Annelida_Teleuscolex_baicalensis:0.04600931594124776230,Annelida_Lamprodrilus_dybowskii:0.05954178927678038802):0.03775870994856916907):0.03036325617164735771,((Annelida_Lamprodrilus_sp_isossimovi:0.12661791929122956368,(Annelida_Lamprodrilus_polytoreutus:0.14316309246035924252,Annelida_Agriodrilus_vermivorus:0.12647618952273159687):0.01871538609383137375):0.01354169870298751674,(Annelida_Lamprodrilus_satyriscus:0.00000100000050002909,Annelida_Lamprodrilus_decathecus:0.01420210208134559983):0.11717254368050281088):0.03021484076364334276):0.00920119848045559616,Annelida_Teleuscolex_korotneffi:0.08365332591876603607):0.01373220073040269315):0.01847151045105925246,(Annelida_Lamprodrilus_ammophagus:0.14601296777945366179,(Annelida_Lamprodrilus_achaetus:0.25449927125201987632,Annelida_Lamprodrilus_stigmatias:0.14174648934171815706):0.03703119016543143099):0.01479668625612994524):0.09391092948420898257,(Annelida_Stylodrilus_asiaticus:0.08871234130205371549,((Annelida_Stylodrilus_mirus:0.13735793244568228477,Annelida_Stylodrilus_opistoannulatus:0.15374378370506763813):0.06717311174654883033,Annelida_Stylodrilus_parvus:0.13079009921568521269):0.03660057183316980239):0.51403829608043849486):0.07669340562354326485,Annelida_Lumbriculus_variegatus:0.33243733957522819678):0.00609084269498955631):0.03483618876448457691):0.06471958809858642525):0.01194765882610568722,(((Annelida_Eiseniella_tetraedra:0.08934692223622286988,Annelida_Eiseniella_tetraedra_L2:0.05570906289445879539):0.02678582463881865744,Annelida_Eiseniella_tetraedra_L1:0.08452879925777617709):0.29532395765353819383,(((Annelida_Dendrobaena_octaedra:0.04184894113872110466,Annelida_Dendrobaena_octaedra_L1:0.08478719036279389054):0.23498014099620095907,Annelida_Dendrobaena_octaedra_L2:0.31744501378659828461):0.07996083053912396432,Annelida_Dendrobaena_attemsi:0.29922596624094732753):0.01760902722824188998):0.12534988257710757975):0.03167654122859028115,(((((Annelida_Cernosvitoviella_aggtelekiensis:0.26650955809737969515,Annelida_Cernosvitoviella_immota:0.28013736138715766844):0.42550328790457475625,Annelida_Lumbricillus_arenarius:0.25524349081707214948):0.18709209945958291121,Annelida_Lumbricillus_buelowi:0.23046352489694998944):0.06041723399537363842,((Annelida_Lumbricillus_kaloensis:0.24979837543773733555,(Annelida_Lumbricillus_rivalis:0.07948026973776159410,Annelida_Lumbricillus_lineatus:0.20065955001382332346):0.15070797655250900426):0.05827437659707071504,Annelida_Cernosvitoviella_cf_atrata_PDW2010:0.31285025712824671151):0.03815817848985104954):0.04379690043905102442,(((Annelida_Grania_maricola:0.28024916195635979355,((Annelida_Grania_variochaeta:0.31833236902942535496,Annelida_Grania_ovitheca:0.25689311639531842157):0.07981288199931306504,Annelida_Grania_pusilla:0.24264141033849145890):0.05380488305384786840):0.05794421698700787104,(Annelida_Grania_postclitellochaeta:0.23966549028364830809,Annelida_Grania_occulta:0.29662105577735770057):0.09743223680058479830):0.08569672776957569515,(Annelida_Lumbricillus_tuba:0.26207391651778283448,((Annelida_Mesenchytraeus_flavus:0.19067944230315370113,Annelida_Mesenchytraeus_pelicensis:0.07728078205415757351):0.14305492119761059611,Annelida_Mesenchytraeus_straminicolus:0.27442961880617922077):0.04424898177111778741):0.01519592502917491671):0.01689954165862263963):0.03196854180564396436):0.03269012743941994426,((Annelida_Achaeta_cf_brevivasa_PDW2010:0.27595959955348464687,Annelida_Achaeta_camerani:0.33598378884065832617):0.06532680620431922935,Annelida_Achaeta_aberrans:0.27908380149631362155):0.02687417497537458039):0.00886342139911065405,((((Annelida_Fridericia_striata:0.32056079648672525240,(Annelida_Fridericia_bulboides:0.30502371656884263995,Annelida_EnchytraeidaeGEN_sp_DPEW101539:0.19191979170158662837):0.05777271706736205464):0.01844073437716170147,(Annelida_Fridericia_sp:0.23452152275329082864,((((Annelida_Buchholzia_fallax:0.28651224436885863733,Annelida_Fridericia_galba:0.19215157830671800165):0.06357127773542875504,(Annelida_Fridericia_sohlenii:0.00000100000050002909,Annelida_Fridericia_nemoralis:0.00000100000050002909):0.26069695135946113762):0.06832681357648071052,(Annelida_Fridericia_waldenstroemi:0.27614418696234477313,((Annelida_Fridericia_bisetosa:0.01157071077270716182,Annelida_Fridericia_ratzeli:0.01453105050037846978):0.27301122895593532558,Annelida_Fridericia_sylvatica:0.19051392974047676176):0.04277219028332163164):0.04514410079700378192):0.02489183308764970556,(Annelida_Fridericia_magna:0.17886642731313553978,Annelida_Buchholzia_appendiculata:0.37129289329808273790):0.06917995814347449590):0.02795771874815679292):0.03151704724654301459):0.06271552408023932379,(Annelida_Fridericia_christeri:0.29886595607823507326,(Annelida_Fridericia_parathalassia:0.17251447721599447171,(Annelida_Cernosvitoviella_minor:0.34528494652732338865,((Annelida_Fridericia_tuberosa:0.15750585130922967192,Annelida_Fridericia_heliota:0.23123127448335384360):0.03404453484071964797,(Annelida_Hemifridericia_parva:0.27023407997439474748,Annelida_Fridericia_perrieri:0.29712553959870691145):0.04923872556750878010):0.04560209288516384185):0.03416409823878703567):0.03158599738233421744):0.08402254721673745042):0.03476863586680752072,((Annelida_Marionina_clavata:0.30685300555224226393,((Annelida_Enchytronia_parva:0.26658512307486542658,Annelida_Marionina_cf_minutissima_PDW2010:0.20328237629929701846):0.05007482432802927430,((Annelida_Marionina_southerni:0.42078647729024348800,Annelida_Marionina_argentea:0.34570185909837680693):0.16251884261721086244,(Annelida_Marionina_filiformis:0.36374801780562032727,Annelida_Marionina_nothachaeta:0.37321125548380335024):0.09571081754198194902):0.05245850429694745576):0.02870642647044810425):0.09304116986326826932,(((Annelida_Achaeta_iberica:0.35272330732025714006,Annelida_Achaeta_cf_bohemica_PDW2010:0.17508900669617394330):0.03713241164084989110,(Annelida_Achaeta_bibulba:0.37071611646424684761,(Annelida_Achaeta_bifollicula:0.16279360685015720200,Annelida_Achaeta_unibulba:0.18337570367316680109):0.09514383572398608935):0.02389306984222781122):0.01739487763431717127,(Annelida_Stercutus_niveus:0.24795727397741773590,(Annelida_Cognettia_sphagnetorum:0.29834243994037956682,Annelida_Cognettia_cognettii:0.17674905515851555005):0.04389635054152309784):0.05226558924240550658):0.01458816962439578140):0.01018421570608476871):0.02166246239778195359):0.01387620022986209636,(Annelida_Oconnorella_cambrensis:0.32045634015969920450,(Annelida_Oconnorella_tubifera:0.35588831804006620940,((Annelida_Henlea_perpusilla:0.27198663503977460465,Annelida_Henlea_nasuta:0.18880048091836088009):0.08100720047249428124,Annelida_Marionina_communis:0.29872899048233786390):0.04543922264859440868):0.03426060028410514435):0.04332445867125820499):0.00770490460931515676):0.03285225979473007513,(Annelida_Henlea_ventriculosa:0.13290544197567791262,Annelida_Henlea_cf_andreae_PDW2010:0.16412075860842159636):0.18222399462506982948):0.00000100000050002909):0.16883504717142772122,(((((Annelida_Dina_lineata:0.16213889735978262441,(((Annelida_Dina_ohridana:0.01100010959121448112,Annelida_Dina_lyhnida:0.01307245115480382656):0.00820175562553871959,(Annelida_Dina_lepinja:0.00546897159592535202,(Annelida_Dina_cf_profunda_TW2010:0.00244170112785564762,(Annelida_Dina_cf_svilesta_TW2010:0.00255000964453063481,Annelida_Dina_svilesta:0.00000100000050002909):0.00327487797221902733):0.01273805997885277957):0.00000100000050002909):0.00296109543408742959,(Annelida_Dina_krilata:0.02124476664624100689,Annelida_Dina_sp_TW2010:0.02828310284385298148):0.00292092997509392103):0.10356411231149038887):0.09337346031587295814,(Annelida_Dina_punctata:0.25362621721416783727,Annelida_Dina_latestriata:0.29916538432513334334):0.08768715011383779179):0.09011526485489140814,(Annelida_Erpobdella_testacea:0.19822061388057402032,(Annelida_Erpobdella_sp_TW2010:0.01931993563461628996,Annelida_Erpobdella_vilnensis:0.00827813125332506859):0.12296294822013169312):0.02410553050618853554):0.00000100000050002909,(Annelida_Erpobdella_nigricollis:0.12124812601999891692,(Annelida_Erpobdella_monostriata:0.18242320990294005889,Annelida_Erpobdella_octoculata:0.19655677875717533776):0.00642811678056868542):0.02119253541058394377):0.34110562620807671763,Annelida_Propappus_volki:0.69092207254207427258):0.05738680329903920324):0.17305282342727057454):0.09714555867569056591,((Crustacea_Triops_cancriformis:0.36168821085620239675,(Crustacea_Lepidurus_apus:0.17639125061361363156,(Crustacea_Lepidurus_arcticus:0.10398145281038946586,Crustacea_Lepidurus_sp_MTDTW_2042:0.23131076321713434085):0.21516078166643512470):0.12664633902148106359):0.30652665103896159504,(((((Odonata_Argia_emma:0.00000100000050002909,(Odonata_Lestes_congener:0.00000100000050002909,Odonata_Argia_vivida:0.00000100000050002909):0.04582399328642211556):0.17815780321728705293,Odonata_Argia_fumipennis:0.14295628464033713345):0.07247221820915869528,(((Odonata_Coenagrion_resolutum:0.03392829294349288677,Odonata_Coenagrion_interrogatum:0.02744956155931375583):0.03734783726213016658,Odonata_Coenagrion_angulatum:0.16989548551133198950):0.13898791910461710808,((Odonata_Amphiagrion_abbreviatum:0.30898448131968642150,(((Odonata_Enallagma_antennatum:0.12920779054606901237,Odonata_Enallagma_exsulans:0.15603117237386354699):0.06224694944838661537,((Odonata_Enallagma_divagans:0.00000100000050002909,(Odonata_Enallagma_ebrium:0.00000100000050002909,(Odonata_Enallagma_annexum:0.00000100000050002909,(Odonata_Enallagma_boreale:0.00000100000050002909,Odonata_Enallagma_hageni:0.00000100000050002909):0.00594255802535616825):0.04158491061124126864):0.00878590781275290569):0.01539776233015542443,(Odonata_Enallagma_clausum:0.01344202445497981804,(Odonata_Enallagma_doubledayi:0.00640879521781792440,((Odonata_Enallagma_minusculum:0.00000100000050002909,Odonata_Enallagma_carunculatum:0.00000100000050002909):0.00494577015137174971,(Odonata_Enallagma_civile:0.00000100000050002909,Odonata_Enallagma_geminatum:0.00000100000050002909):0.00239777311557962851):0.00957201119081404171):0.08943711354383471202):0.00887377795221371522):0.06660332748525597812):0.05070835047639041249,(Odonata_Enallagma_vesperum:0.08321103179532531036,Odonata_Enallagma_signatum:0.02269497902856534507):0.13354336257753401940):0.00000100000050002909):0.05177034044442128252,((Odonata_Ischnura_verticalis:0.00002052991085707561,Odonata_Ischnura_posita:0.01827282729936496181):0.01393522572579906221,(((Odonata_Ischnura_erratica:0.02162086383655511049,(Odonata_Ischnura_cervula:0.00000100000050002909,Odonata_Ischnura_perparva:0.00000100000050002909):0.01890452520995017718):0.00964621376332705158,Odonata_Ischnura_kellicotti:0.02246397500075115669):0.01680431836705663720,Odonata_Ischnura_damula:0.00482804183187741150):0.00741094527800497272):0.17199352917670129859):0.06055946164587575758):0.04382823458257179006):0.04067258841971865824,(((Odonata_Calopteryx_aequabilis:0.06256520883034245861,Odonata_Calopteryx_maculata:0.14538790200852169665):0.27466376157903482635,Odonata_Argia_moesta:0.19211753992238031485):0.04705668888529600247,(Odonata_Chromagrion_conditum:0.23144650214359099860,(Odonata_Nehalennia_speciosa:0.13979931418102631291,Odonata_Nehalennia_irene:0.13714339327328731177):0.06032599050028019522):0.07347165524748090759):0.05273691112859030250):0.03153816725725287068,(((((Odonata_Gomphaeschna_furcillata:0.36081036945422967355,((Odonata_Anax_junius:0.04174309889056282419,Odonata_Anax_parthenope:0.02133624563412592559):0.08133686600118375520,(Odonata_Aeshna_tuberculifera:0.08300715212559300893,(((Odonata_Aeshna_eremita:0.01431867850220737946,Odonata_Aeshna_interrupta:0.02039997488834658854):0.03142145184474352815,(Odonata_Aeshna_canadensis:0.02032268382188223352,Odonata_Aeshna_verticalis:0.01774853912045952151):0.01653959071163602426):0.01851297795022987386,((((Odonata_Boyeria_vinosa:0.00000100000050002909,Odonata_Boyeria_grafiana:0.00000100000050002909):0.18296882274363412968,Odonata_Basiaeschna_janata:0.06361107979569688431):0.03807527163237670736,(Odonata_Aeshna_subarctica:0.02258391685297543236,Odonata_Aeshna_juncea:0.01520671505374844058):0.02008217390433132341):0.00850328520556769760,((Odonata_Aeshna_septentrionalis:0.03471743798982148549,Odonata_Aeshna_sitchensis:0.02394163281858354558):0.02089242163939390717,((Odonata_Aeshna_palmata:0.00529400026014538710,Odonata_Aeshna_constricta:0.00000100000050002909):0.04943509668367797316,Odonata_Aeshna_umbrosa:0.06270690965104043502):0.00312951318300503734):0.01545160203982901513):0.01668588932417576845):0.02636464063026388444):0.01132375079821707799):0.07401090715191852021):0.08088304204823940080,(((Odonata_Libellula_quadrimaculata:0.11960122208025018853,((Odonata_Libellula_forensis:0.01752149383193823615,Odonata_Libellula_pulchella:0.01680042068253558701):0.06310384831139356776,Odonata_Libellula_luctuosa:0.04100705915242759680):0.04898922947002983669):0.08268747648268805206,((((Odonata_Pachydiplax_longipennis:0.26301066669519068686,Odonata_Sympetrum_corruptum:0.20227466744570735124):0.04963007845953919944,((((Odonata_Sympetrum_madidum:0.17374098895673684151,Odonata_Sympetrum_vicinum:0.20289085073774437706):0.02727356589819401531,(Odonata_Sympetrum_janeae:0.22329880029054183233,(Odonata_Sympetrum_danae:0.06999587043183466695,(Odonata_Sympetrum_semicinctum:0.05434007188864489746,Odonata_Sympetrum_costiferum:0.03871290511615005370):0.07000842009300332902):0.02194705697642622411):0.01840579941966548339):0.05097748868218598961,(Odonata_Pantala_flavescens:0.21211920961846023048,Odonata_Plathemis_lydia:0.24791967450111374038):0.04364841624124683045):0.03675207012540274154,Odonata_Ladona_julia:0.19362628599027739695):0.00556506185432320381):0.02674103635382348715,(Odonata_Leucorrhinia_frigida:0.12592643815649198769,(Odonata_Leucorrhinia_glacialis:0.03437711434693297569,((Odonata_Leucorrhinia_hudsonica:0.00000100000050002909,Odonata_Leucorrhinia_patricia:0.00000100000050002909):0.00000100000050002909,(Odonata_Leucorrhinia_intacta:0.00000100000050002909,Odonata_Leucorrhinia_proxima:0.00000100000050002909):0.00338186202544462321):0.02188686667068686503):0.10546552488036854689):0.08396021762774792674):0.04252607249906296960,(Odonata_Erythemis_collocata:0.03898484139131285636,Odonata_Erythemis_simplicicollis:0.00000100000050002909):0.29417066660271351530):0.04096021200982665617):0.02803165565972495082,(Odonata_Celithemis_elisa:0.19326675775792789835,((Odonata_Macromia_illinoiensis:0.08728465524128159458,Odonata_Macromia_magnifica:0.18768620873111460656):0.19618959180779246831,((Odonata_Epitheca_canis:0.02931764536120227624,(Odonata_Epitheca_spinigera:0.00566664251629387262,Odonata_Epitheca_cynosura:0.01042937794153867698):0.00000100000050002909):0.14395643666941987382,((Odonata_Dorocordulia_libera:0.09798508485802150114,Odonata_Cordulia_shurtleffii:0.17130328265766631146):0.05588889537867365587,(((Odonata_Helocordulia_uhleri:0.14528705140896172598,Odonata_Somatochlora_elongata:0.03486707831908666955):0.04453469512130375785,((Odonata_Somatochlora_minor:0.03677453086496185186,Odonata_Somatochlora_walshii:0.02241367025326589102):0.00010342180952309172,Odonata_Somatochlora_williamsoni:0.03426969851449684912):0.03233882459263197340):0.02181863856162109122,((Odonata_Somatochlora_brevicincta:0.04904302032199463202,(Odonata_Somatochlora_semicircularis:0.01366382838516434078,Odonata_Somatochlora_franklini:0.02833001127384286721):0.02165374229931232852):0.02304498894475608475,((Odonata_Somatochlora_whitehousei:0.00359964359727936575,Odonata_Somatochlora_septentrionalis:0.00694582097990513285):0.01167918728811923219,(Odonata_Somatochlora_cingulata:0.02046561586874631397,Odonata_Somatochlora_hudsonica:0.01179323661068318145):0.00326514372404565316):0.04489797426410303133):0.01400060341467788266):0.04000829173037386000):0.03902002985120061468):0.04411968168420241088):0.03029239634914244333):0.04002430516700225538):0.03357745715771997402):0.02892524699196631979,Odonata_Stylogomphus_albistylus:0.37332516608581917117):0.00340608593742434485,((((Odonata_Ophiogomphus_occidentis:0.02365773617459752259,Odonata_Ophiogomphus_severus:0.00856343047718578256):0.02130233565692285849,Odonata_Ophiogomphus_colubrinus:0.04127483221390172707):0.06068737255860659485,((Odonata_Ophiogomphus_anomalus:0.00000100000050002909,Odonata_Ophiogomphus_mainensis:0.00347148824002558535):0.03045686491277245500,Odonata_Ophiogomphus_carolus:0.00668367082625756677):0.01056342617340243206):0.14982864203026519112,(((Odonata_Gomphus_exilis:0.02527178577553279570,(Odonata_Gomphus_borealis:0.00306303026840975276,(Odonata_Gomphus_descriptus:0.01469990175326314763,(Odonata_Gomphus_graslinellus:0.00253045384096601102,Odonata_Gomphus_spicatus:0.01995217799314919979):0.00666678014525761212):0.00778207185014267739):0.04750465997972015686):0.09235159588411898102,Odonata_Dromogomphus_spinosus:0.13197613855635725866):0.02868623088453685355,(Odonata_Arigomphus_furcifer:0.17337305628205362806,(Odonata_Gomphus_adelphus:0.01103475129223642666,Odonata_Gomphus_abbreviatus:0.00462231641742057685):0.12048022249552278740):0.01420073763391978446):0.10250485074711455924):0.05434820904119808116):0.01829942874616687434,((Odonata_Lestes_unguiculatus:0.00652102983863477384,((Odonata_Hetaerina_americana:0.00000100000050002909,Odonata_Lestes_dryas:0.00357358525442434899):0.03274244121403821484,((Odonata_Lestes_rectangularis:0.00458756346483283131,Odonata_Lestes_disjunctus:0.03177347351908337003):0.00658420111140793022,Odonata_Lestes_forcipatus:0.00000100000050002909):0.02071389487993768180):0.00000100000050002909):0.18062374861360286360,(((Odonata_Octogomphus_specularis:0.17967381638691587442,Odonata_Lanthus_parvulus:0.15876297157219088074):0.04876395272312084722,Odonata_Hagenius_brevistylus:0.51329119159591307664):0.04215627119767293568,(Odonata_Cordulegaster_diastatops:0.07492626800616297711,Odonata_Cordulegaster_maculata:0.10846476340882692246):0.25799730677810889246):0.02432845472230708850):0.06900830472345939604):0.01894696240212536201):0.11995088917970379849):0.02939377607730877737):0.04863725185035826237):0.01920563498870341002,(Neuroptera_Osmylus_fulvicephalus:0.23742592190440359179,((Neuroptera_Sisyra_fuscata:0.00596356584305755746,Neuroptera_Sisyra_nigra:0.01333954533760389402):0.19362517028989062462,Neuroptera_Sisyra_terminalis:0.16478239368882696692):0.10872598701309876823):0.09586158940983062482):0.02238913524916073122):0.01057168176047091311):0.00690637798648602481):0.03075426777848438986):0.01633619742575635400):0.01891346402217087067):0.02103285899466456402):0.00780788927464086055):0.00387532003777508408):0.00000100000050002909):0.02210193516062347249):0.02736562566154293955,(((Diptera_Liogma_nodicornis:0.21335987202882952807,Diptera_Cylindrotoma_distinctissima:0.16139156542295240993):0.03573874506065965323,Diptera_Cheilotrichia_cinerascens:0.36563935964560334568):0.02778206232810725290,Diptera_Atherix_sp_SLB_2003:0.28078113039405611095):0.01678221643321820694):0.00575284359405330882,((((Diptera_Dictenidia_bimaculata:0.11966845341671429603,(Diptera_Nephrotoma_aculeata:0.25977964515937945755,((Diptera_Tipula_bosnica:0.23386033947968415392,Diptera_Tipula_luna:0.12475492004358738896):0.05009435749962125317,Diptera_Tipula_maxima:0.08154918077817485678):0.04120572950708911025):0.04229485357002382706):0.01148800597597727895,(Diptera_Tipula_laetibasis:0.13371563452658741245,Diptera_Tipula_truncorum:0.08727618285308788582):0.06241262963887678206):0.01402166663357366436,((((Diptera_Tipula_jutlandica:0.04750065675531333492,((Diptera_Tipula_matsumuriana:0.04601849243793004751,Diptera_Tipula_stenostyla:0.03315611957803637350):0.01432003449662754696,(Diptera_Tipula_luridorostris:0.07842981259726063137,Diptera_Tipula_winthemi:0.00373427819073661937):0.00921887086073940390):0.00794521624199055580):0.00000100000050002909,(Diptera_Tipula_octomaculata:0.06866522914477864170,(Diptera_Tipula_cinereocincta:0.06548650993340053572,Diptera_Tipula_pauli:0.04471238601535637569):0.01095722274535402066):0.00811685297161154722):0.01986769653570272243,(Diptera_Tipula_submarmorata:0.03187909569945054922,(Diptera_Tipula_pseudovariipennis:0.02101947944116367220,Diptera_Tipula_varipennis:0.00887808181334082992):0.01751299667476762315):0.04871329749832799955):0.01835824783204349775,(Diptera_Tipula_mutila:0.03126076159012119299,Diptera_Tipula_wahlgreni:0.01595125191072093579):0.05900014671870192767):0.07575759196706802201):0.07830991595394941329,(Diptera_Limonia_nubeculosa:0.25914110162236669854,(Diptera_Dixella_sp:0.19394851245570465803,Diptera_Dicranomyia_modesta:0.09321878016989267046):0.02087064999363300033):0.06079599434930790802):0.00993864888918422409):0.07239376692282351033,((Diptera_Coquillettidia_richiardii:0.25325197395814313950,Diptera_Culiseta_longiareolata:0.11858695141097791437):0.04299350817993517065,(((Diptera_Culex_torrentium:0.03098495865110877795,Diptera_Culex_pipiens:0.02450884882527915032):0.02253451272421133633,Diptera_Culex_modestus:0.07560709089929255888):0.05507054062584768733,Diptera_Culex_hortensis:0.14483170775219697535):0.01946563816434488531):0.02615413323810340807):0.03636841848332265925):0.05088887538272839073,Diptera_Aedes_cretinus:0.11117887780553574462,Diptera_Aedes_aegypti:0.18229460182343429353):0.0;
