# Supplementary material for: A pipeline for metabarcoding and diet analysis from fecal samples developed for a small semi-aquatic mammal
Source: PLoS One. 2018 Aug 14;13(8):e0201763. doi: 10.1371/journal.pone.0201763 (PMC6091967; doi:10.1371/journal.pone.0201763)
Supplement: S1 Table — All data is from the BOLD database. (XLSX) [file pone.0201763.s003.xlsx]

## Sheet: README
BOLD tables of aquatic species
Species were searched by taxon (e.g., Ephemeroptera, Chironomidae) on BOLD. Tables with all records were downloaded.
Tables were filtered for records from Europe only. Then, all entries that had no species name or no sequence were removed. Finally, only one sequence per species was kept.
Some search terms on BOLD:
donaciinae bagoinae ceutorhynchinae dryopidae dytiscidae elmidae gyrinidae haliplidae heliophoridae hydraenidae hydrochidae hydrophilidae hydroscaphidae hygrobiidae noteridae psephenidae scirtidae spercheidae -canada
corbiculidae dreissenidae margaritiferidae sphaeriidae unionidae -canada
acroloxidae bithyniidae hydrobiidae lymnaeidae neritidae physidae planorbidae valvatidae viviparidae -canada
argulidae artemiidae astacidae atyidae branchipodidae cambaridae chirocephalidae corophiidae crangonyctidae cyzicidae gammaridae grapsidae imnadiidae janiridae leptestheriidae ligiidae limnadiidae mysidae talitridae triopsidae -canada
aelosomatidae enchytraeidae glossoscolecidae haplotaxidae dendrobaena eiseniella lumbriculidae naididae propappidae sparganophilidae tubificidae erpobdellidae glossiphonidae haemopidae hirudinidae psicicolidae -canada

## Sheet: ALL-Sequences
Ephemeroptera	Acentrella-lapponica	TACTCTTTATTTTATTTTTGGGGCCTGGTCAGGTATAGTAGGGACTTCCTTAAGATTACTTATTCGAGCGGAGCTAGGTAACCCGGGTTCATTAATTGGGGATGATCAGATTTACAATGTAATTGTTACCGCACATGCTTTTATTATAATTTTCTTTATAGTAATACCCATTATAATTGGGGGTTTTGGTAATTGACTTGTACCCTTAATGTTAGGGGCTCCCGATATAGCTTTCCCCCGTATGAATAATATGAGTTTTTGGATACTGCCACCTTCATTGACGCTACTGGTTTCTAGAAGAGTGGTTGACGTTGGGGCGGGAACTGGCTGGACTGTGTACCCTCCTCTATCCGCCAATATTGCGCATGGAGGAGCATCAGTAGATTTTGCTATTTTCTC…
Ephemeroptera	Acentrella-lapponica	TACTCTTTATTTTATTTTTGGGGCCTGGTCAGGTATAGTAGGGACTTCCTTAAGATTACTTATTCGAGCGGAGCTAGGTAACCCGGGTTCATTAATTGGGGATGATCAGATTTACAATGTAATTGTTACCGCACATGCTTTTATTATAATTTTCTTTATAGTAATACCCATTATAATTGGGGGTTTTGGTAATTGACTTGTACCCTTAATGTTAGGGGCTCCCGATATAGCTTTCCCCCGTATGAATAATATGAGTTTTTGGATACTGCCACCTTCATTGACGCTACTGGTTTCTAGAAGAGTGGTTGACGTTGGGGCGGGAACTGGCTGGACTGTGTACCCTCCTCTATCCGCCAATATTGCGCATGGAGGAGCATCAGTAGATTTTGCTATTTTCTC…
Ephemeroptera	Alainites-muticus	TACTTTATACTTCATTTTTGGTGCCTGAGCTGGAATAGTTGGGACGTCTTTGAGACTCCTTATTCGGGCAGAATTGGGTAACCCGGGATCATTGATTGGAGATGACCAAATTTACAACGTGATTGTTACTGCTCACGCTTTTATTATGATTTTCTTCATGGTTATGCCCATTATGATTGGAGGATTCGGTAACTGATTAGTGCCATTAATGTTAGGGGCCCCAGATATGGCTTTCCCTCGATTAAATAATATAAGTTTTTGGTTGCTGCCACCATCCTTAACTTTATTAGTCTCTAGTAGTTTAGTAGATGTTGGGGCAGGTACTGGGTGGACTGTTTACCCTCCTTTAGCTGCCAATATCGCCCATGGCGGGTCATCTGTTGATTTCGCAATTTTTTC…
Ephemeroptera	Ameletus-inopinatus	CACTCTTTATTTTATTTTTGGGGCGTGAGCTGGAATAGTAGGGACTTCTTTAAGCCTTCTCATCCGAGCAGAATTAGGTCAACCCGGGTCTCTTATTGGAGATGACCAAATTTATAATGTGATTGTAACTGCTCATGCCTTTGTTATGATTTTCTTTATAGTTATACCTATTATAATTGGGGGATTTGGTAATTGACTTGTACCTTTAATACTAGGAGCTCCTGATATAGCTTTCCCTCGCATAAATAATATAAGATTTTGATTATTACCCCCTGCTCTAACTCTACTTCTGGCTAGAAGCATGGTCGAGAGTGGAGCTGGCACTGGTTGAACAGTTTATCCCCCACTTTCTTCAGGTATTGCCCATGCAGGCGCCTCTGTAGATTTGGCAATTTTTTC…
Ephemeroptera	Baetis-alpinus	GGTGCGTGGTCGGGGATGGTGGGCACTTCACTTAGTCTTTTAATTCGAGCCGAGCTTGGGAACCCTGGGTCATTAATTGGCGACGACCAAATTTATAACGTTATTGTTACTGCTCATGCTTTTATTATAATTTTTTTTATAGTGATACCAATTATAATTGGTGGATTTGGCAACTGGCTGGTGCCGCTTATGTTGGGTGCGCCTGATATGGCGTTTCCACGTATAAATAATATGAGTTTCTGGTTGTTACCTCCTTCGCTGACCTTGTTGGTGTCTAGCAGAGTAGTAGATGTTGGGGCTGGCACGGGGTGAACAGTGTATCCTCCTTTAGCTGCCAACATCGCGCATGGGGGTGCCTCAGTTGATTTTGCGATTTTTTCATTACATTTAGCGGGGGTG…
Ephemeroptera	Baetis-braaschi	ATTGATTAGTTCCACTTATATTAGGTGCTCCTGATATGGCTTTCCCTCGTATAAATAATATAAGTTTTTGGCTATTGCCACCGTCATTAACGTTATTGGTGTCTAGTAGAATTGTTGATGTTGGTGCTGGAACCGGGTGAACTGTGTACCCACCTCTAGCTGCTAATATTGCTCACGGAGGGGCGTCAGTGGATTTCGCTATTTTTTCATTGCATTTGGCGGGGATCTCATCAATTTTAGGTGCAGTTAATTTTATTACAACTGTAGTTAATATACGTAGACCGGGTATAACTTTGGATCGCATACCTCTCTTTGTGTGATCAGTGGTTATTACAGCGGTGTTGTTATTACTCTCTTTACCCGTTTTGGCCGGCGCTATCACTATATTGCTAACTGACC…
Ephemeroptera	Baetis-buceratus	GGAGCGTGGTCGGGGATGGTAGGCACATCTCTGAGTCTTTTAATTCGAGCCGAATTGGGTAATCCTGGTTCACTAATTGGGGATGACCAGATTTACAACGTTATTGTAACAGCCCATGCTTTTATTATGATTTTTTTTATAGTAATGCCAATTATGATTGGGGGGTTTGGTAATTGGTTAGTACCTCTAATACTAGGTGCACCAGACATGGCTTTTCCCCGGATGAATAACATAAGTTTTTGGTTGTTACCTCCTTCGTTGACACTATTGGTTTCTAGAAGAATTGTTGATGTGGGGGCAGGTACTGGTTGAACTGTTTATCCACCTTTGGCTGCTAATATTGCCCACGGGGGCTCATCGGTTGACTTTGCTATTTTTTCTTTACATTTAGCGGGAGTT…
Ephemeroptera	Baetis-cyrneus	GGTGCGTGGTCGGGGATGGTGGGTACTTCTTTAAGCCTATTAATTCGGGCCGAGCTTGGTAATCCGGGCTCACTAATTGGCGATGACCAAATTTATAACGTTATTGTTACTGCCCACGCTTTTATTATAATCTTTTTTATAGTGATACCAATTATAATTGGCGGGTTTGGTAATTGGCTTGTGCCTTTGATACTTGGTGCCCCTGATATGGCGTTCCCTCGTATAAATAATATAAGTTTTTGGCTACTACCTCCTTCGCTAACTCTGCTTGTGTCGAGTAGAGTGGTTGATGTAGGGGCGGGTACAGGTTGAACGGTCTACCCTCCCTTAGCGGCTAACATTGCCCACGGTGGTGCTTCGGTGGACTTTGCAATTTTTTCTTTACATCTGGCAGGGGTA…
Ephemeroptera	Baetis-fuscatus	GGTGCATGATCAGGTATAGTGGGGACTTCCCTTAGACTATTAATTCGAGCAGAACTTGGTAATCCGGGTTCTTTAATTGGGGATGACCAGATTTATAACGTTATTGTCACTGCCCATGCTTTTATTATAATTTTTTTTATAGTGATACCAATTATAATTGGTGGTTTTGGTAATTGGTTAGTGCCCCTTATATTAGGAGCTCCGGACATGGCGTTCCCTCGAATAAATAATATAAGATTTTGACTCCTACCTCCTTCATTAACTCTGTTAGTATCTAGTAGAATTGTGGATGTTGGGGCTGGAACTGGGTGAACAGTATATCCACCTCTAGCAGCAAATATTGCTCACGGTGGTTCATCTGTAGACTTCGCTATTTTTTCTCTCCACTTAGCAGGAGTT…
Ephemeroptera	Baetis-liebenauae	---------------------------------------------------------GGTGCCTGGTCGGGGATAGTGGGTACATCTTTAAGTCTACTTATTCGTGCTGAGCTCGGTAATCCAGGGTCTCTCATTGGTGAT---GACCAAATTTATAACGTTATCGTAACTGCTCATGCATTTATTATAATTTTTTTTATAGTGATACCAATTATAATTGGTGGGTTTGGAAATTGATTGGTACCTCTTATATTAGGTGCACCTGACATGGCTTTCCCTCGAATAAACAATATAAGTTTTTGACTCTTACCACCTTCTTTAACTTTATTAGTGTCGAGTAGAGTAGTAGATGTAGGAGCAGGGACTGGGTGAACTGTTTACCCTCCCTTAGCTGCTAAT…
Ephemeroptera	Baetis-lutheri	GGTGCTTGATCGGGTATGGTAGGTACTTCCCTTAGTCTTTTGATTCGCGCTGAGTTGGGTAATCCCGGTTCTTTAATTGGTGATGACCAAATTTATAACGTTATTGTTACGGCTCACGCTTTTATTATAATTTTTTTTATAGTGATACCAATCATAATTGGTGGTTTTGGAAATTGGCTTGTTCCGCTTATGCTTGGAGCTCCTGATATAGCGTTTCCACGTATAAATAACATAAGATTTTGGTTATTACCCCCTTCACTCACTCTTCTAGTTTCTAGCAGAATTGTTGACGTAGGAGCGGGTACAGGTTGGACCGTATACCCTCCCCTATCAGCAAATATCGCGCATGGGGGGTCTTCGGTAGATTTTGCAATCTTTTCACTTCATTTGGCTGGGGTG…
Ephemeroptera	Baetis-macani	CGGTGCTTGATCGGGTATGGTAGGAACGTCTTTAAGTCTACTTATTCGAGCAGAGCTCGGGAATCCTGGGTCTCTTATTGGCGATGACCAGATTTATAATGTTATTGTAACCGCCCACGCCTTTATTATAATTTTTTTTATAGTGATACCAATTATAATTGGGGGGTTTGGTAATTGACTAGTACCTCTTATATTAGGCGCTCCTGATATGGCTTTCCCTCGAATAAATAATATAAGCTTTTGGTTATTACCACCTTCTTTAACTCTACTTGTGTCAAGCAGAGTAGTTGACGTAGGTGCAGGGACAGGTTGAACTGTTTACCCTCCTCTAGCTGCTAACATCGCACACGGGGGTTCTTCAGTGGATTTTGCTATTTTTTCTTTGCATTTGGCTGGGGT…
Ephemeroptera	Baetis-melanonyx	AGCCTGTTAATTCGAGCCGAACTGGGTAACCCAGGTTCTTTAATTGGGGACGACCAGATTTACAACGTGATTGTTACCGCTCATGCGTTTATTATAATCTTTTTTATAGTGATACCAATTATAATCGGGGGGTTTGGTAACTGGTTAGTGCCTTTAATGGTGGGTGCACCAGATATGGCTTTTCCTCGTATAAATAATATAAGCTTCGGGCTACTGCCACCCTCTCTTACACTTTTAGTATCAAGAAGAATCGTTGATGTGGGTGCAGGAACTGGTTGAACCGTTTACCCTCCTCTCGCAGCTAATATTGCTCACGGGGGTTCTTCAGTAGATTTCGCAATTTTTTCTCTACACTTGGCTGGTATCTCTTCTATTTTAGGTGCAGTTAATTTCATTACA…
Ephemeroptera	Baetis-rhodani	---------------------------------------------------------------------------------------------AGACTTTTAATCCGAGCAGAGCTGGGTAATCCTGGTTCATTGATTGGTGAT---GACCAAATTTACAACGTAATCGTAACTGCCCACGCCTTTATTATAATTTTTTTTATAGTGATACCTATTATAATTGGGGGTTTTGGAAATTGGTTAGTTCCTTTGATG---CTAGGTGCTCCAGATATGGCTTTTCCTCGCATAAATAATATAAGTTTTTGGTTATTGCCCCCTTCTTTGACACTTTTAGTGTCAAGAAGAATTGTTGACGTAGGTGCTGGTACTGGTTGGACTGTTTATCCTCCTCTAGCT…
Ephemeroptera	Baetis-sp-MZH_ES127	---------------------------------------------------------------------------------------------------------CGGGCAGAGCTTGGCAACCCTGGGTCCCTTATTGGGGAT---GACCAAATTTATAACGTTATTGTTACTGCCCATGCTTTTATTATAATCTTTTTTATAGTGATACCAATTATAATTGGGGGGTTTGGCAATTGATTGGTTCCTCTGATA---TTAGGGGCTCCTGATATGGCGTTCCCCCGAATGAATAATATGAGTTTTTGGTTGTTGCCTCCCTCTTTAACTTTACTTGTGTCAAGTAGTGTGGTTGATGTGGGGGCAGGCACAGGTTGAACTGTATATCCTCCTTTAGCG…
Ephemeroptera	Baetis-sp-MZH_ES128	------------------------------------------------------------------------------------------------------------------------AACCCTGGGTCCCTTATTGGGGAT---GACCAAATTTATAACGTTATTGTTACTGCCCATGCTTTTATTATAATCTTTTTTATAGTGATACCAATTATAATTGGGGGGTTTGGCAATTGATTGGTTCCTCTGATA---TTAGGGGCTCCTGATATGGCGTTCCCCCGAATGAATAATATGAGTTTTTGGTTGTTGCCTCCCTCTTTAACTTTACTTGTGTCAAGTAGTGTGGTTGATGTGGGGGCAGGCACAGGTTGAACTGTGTATCCTCCTTTAGCG…
Ephemeroptera	Baetis-sp-MZH_ES129	------------------------------------------------------------------------------------------------------ATTCGGGCAGAGCTTGGCAACCCTGGGTCCCTTATTGGGGAT---GACCAAATTTATAACGTTATTGTTACTGCCCATGCTTTTATTATAATCTTTTTTATAGTGATACCAATTATAATTGGGGGGTTTGGCAATTGATTGGTTCCTCTGATA---TTAGGGGCTCCTGATATGGCGTTCCCCCGAATGAATAATATGAGTTTTTGGTTGTTGCCTCCCTCTTTAACTTTACTTGTGTCAAGTAGTGTGGTTGATGTGGGGGCAGGCACAGGTTGAACTGTATATCCTCCTTTAGCG…
Ephemeroptera	Baetis-sp-MZH_ES131	---------------------------------------------------------GGTGCCTGGTCTGGGATGGTAGGGACGTCTTTA---AGTCTACTTATTCGGGCAGAGCTTGGCAACCCTGGGTCCCTTATTGGGGAT---GACCAAATTTATAACGTTATTGTTACTGCCCATGCTTTTATTATAATCTTTTTTATAGTGATACCAATTATAATTGGGGGGTTTGGCAATTGATTGGTTCCTCTGATA---TTAGGGGCTCCTGATATGGCGTTCCCCCGAATGAATAATATGAGTTTTTGGTTGTTGCCTCCCTCTTTAACTTTACTTGTGTCAAGTAGTGTGGTTGATGTGGGGGCAGGCACAGGTTGAACTGTGTATCCTCCTTTAGCG…
Ephemeroptera	Baetis-sp-MZH_ES135	---------------------------------------------------------------------GGGATGGTAGGGACGTCTTTAAGTCTACTTATTCGGGCAGAGCTTGGCAACCCTGGGTCCCTTATTGGGGAT---GACCAAATTTATAACGTTATTGTTACTGCCCATGCTTTTATTATAATCTTTTTTATAGTGATACCAATTATAATTGGGGGGTTTGGCAATTGATTGGTTCCTCTGATATTAGGGGCTCCTGATATGGCGTTCCCCCGAATGAATAATATGAGTTTTTGGTTGTTGCCTCCCTCTTTAACTTTACTTGTGTCAAGTAGTGTGGTTGATGTGGGGGCAGGCACAGGTTGAACTGTATATCCTCCTTTAGCGGCCAAT…
Ephemeroptera	Baetis-sp-MZH_ES136	---------------------------------------------------------------------GGGATGGTAGGGACGTCTTTAAGTCTACTTATTCGGGCAGAGCTTGGCAACCCTGGGTCCCTTATTGGGGAT---GACCAAATTTATAACGTTATTGTTACTGCCCATGCTTTTATTATAATCTTTTTTATAGTGATACCAATTATAATTGGGGGGTTTGGCAATTGATTGGTTCCTCTGATATTAGGGGCTCCTGATATGGCGTTCCCCCGAATGAATAATATGAGTTTTTGGTTGTTGCCTCCCTCTTTAACTTTACTTGTGTCAAGTAGTGTGGTTGATGTGGGGGCAGGCACAGGTTGAACTGTATATCCTCCTTTAGCGGCCAAT…
Ephemeroptera	Baetis-sp-MZH_ES331	---------------------------------------------------------GGTGCCTGGTCTGGGATGGTAGGGACGTCTTTAAGTCTACTTATTCGGGCAGAGCTTGGCAACCCTGGGTCCCTTATTGGGGAT---GACCAAATTTATAACGTTATTGTTACTGCCCATGCTTTTATTATAATCTTTTTTATAGTGATACCAATTATAATTGGGGGGTTTGGCAATTGATTGGTTCCTCTGATATTAGGGGCTCCTGATATGGCGTTCCCCCGAATGAATAATATGAGTTTTTGGTTGTTGCCTCCCTCTTTAACTTTACTTGTGTCAAGTAGTGTGGTTGATGTGGGGGCAGGCACAGGTTGAACTGTATATCCTCCTTTAGCGGCCAAT…
Ephemeroptera	Baetis-sp-MZH_ES332	---------------------------------------------------------GGTGCCTGGTCTGGGATGGTAGGGACGTCTTTAAGTCTACTTATTCGGGCAGAGCTTGGCAACCCTGGGTCCCTTATTGGGGAT---GACCAAATTTATAACGTTATTGTTACTGCCCATGCTTTTATTATAATCTTTTTTATAGTGATACCAATTATAATTGGGGGGTTTGGCAATTGATTGGTTCCTCTGATATTAGGGGCTCCTGATATGGCGTTCCCCCGAATGAATAATATGAGTTTTTGGTTGTTGCCTCCCTCTTTAACTTTACTTGTGTCAAGTAGTGTGGTTGATGTGGGGGCAGGCACAGGTTGAACTGTATATCCTCCTTTAGCGGCCAAT…
Ephemeroptera	Baetis-sp-MZH_ES333	---------------------------------------------------------GGTGCCTGGTCTGGGATGGTAGGGACGTCTTTAAGTCTACTTATTCGGGCAGAGCTTGGCAACCCTGGGTCCCTTATTGGGGAT---GACCAAATTTATAACGTTATTGTTACTGCCCATGCTTTTATTATAATCTTTTTTATAGTGATACCAATTATAATTGGGGGGTTTGGCAATTGATTGGTTCCTCTGATATTAGGGGCTCCTGATATGGCGTTCCCCCGAATGAATAATATGAGTTTTTGGTTGTTGCCTCCCTCTTTAACTTTACTTGTGTCAAGTAGTGTGGTTGATGTGGGGGCAGGCACAGGTTGAACTGTATATCCTCCTTTAGCGGCCAAT…
Ephemeroptera	Baetis-sp-MZH_ES334	---------------------------------------------------------GGTNCCTGGTCTGGGATGGTAGGGACGTCTTTAAGTCTACTTATTCGGGCAGAGCTTGGCAACCCTGGGTCCCTTATTGGGGAT---GACCAAATTTATAACGTTATTGTTACTGCCCATGCTTTTATTATAATCTTTTTTATAGTGATACCAATTATAATTGGGGGGTTTGGCAATTGATTGGTTCCTCTGATATTAGGGGCTCCTGATATGGCGTTCCCCCGAATGAATAATATGAGTTTTTGGTTGTTGCCTCCCTCTTTAACTTTACTTGTGTCAAGTAGTGTGGTTGATGTGGGGGCAGGCACAGGTTGAACTGTATATCCTCCTTTAGCGGCCAAT…
Ephemeroptera	Baetis-sp-MZH_JV09	---------------------------------------------------------GGTGCCTGGTCTGGGATGGTAGGGACGTCTTTAAGTCTACTTATTCGGGCAGAGCTTGGCAACCCTGGGTCCCTTATTGGGGAT---GACCAAATTTATAACGTTATTGTTACTGCCCATGCTTTTATTATAATCTTTTTTATAGTGATACCAATTATAATTGGGGGGTTTGGCAATTGATTGGTTCCTCTGATATTAGGGGCTCCTGATATGGCGTTCCCCCGAATGAATAATATGAGTTTTTGGTTGTTGCCTCCCTCTTTAACTTTACTTGTGTCAAGTAGTGTGGTTGATGTGGGGGCAGGCACAGGTTGAACTGTGTATCCTCCTTTAGCGGCCAAT…
Ephemeroptera	Baetis-sp-MZH_JV10	---------------------------------------------------------GGTGCCTGGTCTGGGATGGTAGGGACGTCTTTAAGTCTACTTATTCGGGCAGAGCTTGGCAACCCTGGGTCCCTTATTGGGGAT---GACCAAATTTATAACGTTATTGTTACTGCCCATGCTTTTATTATAATCTTTTTTATAGTGATACCAATTATAATTGGGGGGTTTGGCAATTGATTGGTTCCTCTGATATTAGGGGCTCCTGATATGGCGTTCCCCCGAATGAATAATATGAGTTTTTGGTTGTTGCCTCCCTCTTTAACTTTACTTGTGTCAAGTAGTGTGGTTGATGTGGGGGCAGGCACAGGTTGAACTGTGTATCCTCCTTTAGCGGCCAAT…
Ephemeroptera	Baetis-sp-MZH_JV11	---------------------------------------------------------GGTGCCTGGTCTGGGATGGTAGGGACGTCTTTAAGTCTACTTATTCGGGCAGAGCTTGGCAACCCTGGGTCCCTTATTGGGGAT---GACCAAATTTATAACGTTATTGTTACTGCCCATGCTTTTATTATAATCTTTTTTATAGTGATACCAATTATAATTGGGGGGTTTGGCAATTGATTGGTTCCTCTGATATTAGGGGCTCCTGATATGGCGTTCCCCCGAATGAATAATATGAGTTTTTGGTTGTTGCCTCCCTCTTTAACTTTACTTGTGTCAAGTAGTGTGGTTGATGTGGGGGCAGGCACAGGTTGAACTGTGTATCCTCCTTTAGCGGCCAAT…
Ephemeroptera	Baetis-sp-MZH_JV12	---------------------------------------------------------GGTGCCTGGTCTGGGATGGTAGGGACGTCTTTAAGTCTACTTATTCGGGCAGAGCTTGGCAACCCTGGGTCCCTTATTGGGGAT---GACCAAATTTATAACGTTATTGTTACTGCCCATGCTTTTATTATAATCTTTTTTATAGTGATACCAATTATAATTGGGGGGTTTGGCAATTGATTGGTTCCTCTGATATTAGGGGCTCCTGATATGGCGTTCCCCCGAATGAATAATATGAGTTTTTGGTTGTTGCCTCCCTCTTTAACTTTACTTGTGTCAAGTAGTGTGGTTGATGTGGGGGCAGGCACAGGTTGAACTGTGTATCCTCCTTTAGCGGCCAAT…
Ephemeroptera	Baetis-sp-MZH_JV13	---------------------------------------------------------GGTGCCTGGTCTGGGATGGTAGGGACGTCTTTAAGTCTACTTATTCGGGCAGAGCTTGGCAACCCTGGGTCCCTTATTGGGGAT---GACCAAATTTATAACGTTATTGTTACTGCCCATGCTTTTATTATAATCTTTTTTATAGTGATACCAATTATAATTGGGGGGTTTGGCAATTGATTGGTTCCTCTGATATTAGGGGCTCCTGATATGGCGTTCCCCCGAATGAATAATATGAGTTTTTGGTTGTTGCCTCCCTCTTTAACTTTACTTGTGTCAAGTAGTGTGGTTGATGTGGGGGCAGGCACAGGTTGAACTGTGTATCCTCCTTTAGCGGCCAAT…
Ephemeroptera	Baetis-sp-MZH_JV14	---------------------------------------------------------GGTGCCTGGTCTGGGATGGTAGGGACGTCTTTAAGTCTACTTATTCGGGCAGAGCTTGGCAACCCTGGGTCCCTTATTGGGGAT---GACCAAATTTATAACGTTATTGTTACTGCCCATGCTTTTATTATAATCTTTTTTATAGTGATACCAATTATAATTGGGGGGTTTGGCAATTGATTGGTTCCTCTGATATTAGGGGCTCCTGATATGGCGTTCCCCCGAATGAATAATATGAGTTTTTGGTTGTTGCCTCCCTCTTTAACTTTACTTGTGTCAAGTAGTGTGGTTGATGTGGGGGCAGGCACAGGTTGAACTGTGTATCCTCCTTTAGCGGCCAAT…
Ephemeroptera	Baetis-sp-MZH_JV15	---------------------------------------------------------GGTGCCTGGTCTGGGATGGTAGGGACGTCTTTAAGTCTACTTATTCGGGCAGAGCTTGGCAACCCTGGGTCCCTTATTGGGGAT---GACCAAATTTATAACGTTATTGTTACTGCCCATGCTTTTATTATAATCTTTTTTATAGTGATACCAATTATAATTGGGGGGTTTGGCAATTGATTGGTTCCTCTGATATTAGGGGCTCCTGATATGGCGTTCCCCCGAATGAATAATATGAGTTTTTGGTTGTTGCCTCCCTCTTTAACTTTACTTGTGTCAAGTAGTGTGGTTGATGTGGGGGCAGGCACAGGTTGAACTGTATATCCTCCTTTAGCGGCCAAT…
Ephemeroptera	Baetis-subalpinus	TACGTTATATTTTATTTTCGGTGCTTGATCGGGTATAGTAGGAACGTCTTTAAGTCTACTTATTCGGGCAGAGCTAGGAAATCCAGGGTCTCTTATTGGTGATGACCAGATTTATAATGTGATTGTAACTGCTCACGCCTTTATTATGATTTTTTTTATAGTGATACCAATTATAATTGGGGGTTTTGGTAATTGACTTGTGCCACTTATATTAGGGGCTCCTGACATGGCTTTCCCTCGTATAAATAATATGAGTTTCTGGTTATTGCCACCCTCATTAACTTTACTTGTATCAAGAAGAGTGGTTGATGTTGGGGCTGGTACGGGTTGAACCGTGTATCCTCCTTTAGCTGCGAACATTGCTCATGGAGGGTCCTCAGTAGATTTCGCTATTTTTTC…
Ephemeroptera	Baetis-vernus	GGTGCCTGGTCGGGGATAGTGGGTACATCTTTAAGTCTACTTATTCGTGCTGAGCTCGGGAATCCGGGCTCTCTTATTGGCGATGACCAAATTTATAACGTTATCGTAACTGCCCATGCGTTTATTATAATTTTTTTTATAGTGATACCAATCATAATTGGTGGATTTGGAAATTGATTGGTACCTCTTATATTAGGGGCCCCTGACATGGCTTTCCCTCGAATAAACAATATAAGTTTTTGACTCTTGCCACCTTCTTTAACTTTATTAGTGTCAAGTAGAGTAGTAGATGTTGGAGCCGGGACTGGGTGAACTGTTTACCCTCCTCTAGCTGCTAATATCGCTCACGGAGGTTCTTCAGTAGACTTCGCTATTTTTTCTTTGCATTTGGCTGGGGTT…
Ephemeroptera	Brachycercus-harrisella	GGTGTTTGGTCAGGAATATTAGGGACCTCCCTAAGACTACTAATTCGAGCAGAATTAGGAAACCCGGGGTCTTTAATTGGAGATGACCAAATTTATAATGTTATTGTAACTGCCCACGCTTTTATTATAATTTTTTTCATAGTAATACCAATTATAATTGGGGGGTTTGGTAATTGATTAGTCCCTTTAATGCTAGGAGCCCCAGATATGGCTTTTCCTCGTATAAATAATATAAGCTTTTGGTTATTACCTCCTGCATTAACCCTACTTTTAACTAGTAGTCTTGTAGAAAATGGGGCAGGTACTGGTTGAACTGTGTACCCCCCTCTTGCCGCTGGGATTGCTCATGCTGGGGCTTCTGTAGACTTAGCTATTTTCTCATTGCATTTGGCAGGAGTT…
Ephemeroptera	Caenis-beskidensis	GGTGCATGATCAGGGATATTGGGGACTTCTCTTAGTTTATTAATTCGAGCTGAATTAGGGCATCCTGGGTCATTAATCGGAGATGATCAAATTTATAATGTAATTGTAACCGCCCATGCTTTCATTATAATTTTTTTTATAGTAATACCTATTATAATTGGAGGATTTGGTAATTGGTTAGTACCTTTAATGTTAGGGGCCCCAGACATGGCTTTCCCTCGAATGAATAATATAAGATTTTGATTATTGCCCCCTGCTTTAACTTTACTATTAACCAGTAGATTAGTAGAAAACGGGGCCGGGACGGGTTGAACAGTATACCCTCCTCTGGCAGCCGGAATCGCCCACGCAGGAGCTTCAGTAGACCTGGCTATTTTCTCATTACACCTAGCAGGGATT…
Ephemeroptera	Caenis-horaria	AACATTATACTTTATTTTCGGAGCTTGGTCTGGTATACTAGGGACCTCCTTAAGCCTCCTCATCCGGGCCGAACTCGGTCACCCAGGCTCATTAATTGGAGACGACCAAATCTATAACGTAATTGTTACTGCCCACGCTTTTATCATAATTTTTTTTATAGTTATGCCCATTATAATTGGGGGGTTTGGTAATTGATTAGTACCCCTAATACTGGGGGCCCCAGATATAGCTTTCCCCCGAATAAATAATATAAGTTTCTGACTATTACCCCCAGCTCTAACCCTTCTTTTAACTAGCAGCTTAGTAGAAAACGGAGCGGGTACTGGTTGAACGGTTTACCCTCCTTTGGCTGCAGGAATCGCCCATGCGGGCGCTTCAGTAGACCTGGCTATTTTTTC…
Ephemeroptera	Caenis-macrura-group-sp-SC2014	GGGGCTTGATCCGGCATAGTCGGTACCTCCCTAAGACTTTTGATCCGGGCAGAGCTAGGCCACCCCGGCTCTTTAATTGGAGACGACCAAATTTACAACGTAATCGTCACAGCTCATGCCTTTATCATAATTTTTTTCATGGTAATGCCGATCATAATTGGGGGCTTCGGGAACTGATTGGTGCCCCTTATACTAGGAGCCCCTGATATGGCCTTCCCACGAATAAATAATATAAGATTTTGATTGTTACCTCCCGCGCTTACCCTTCTATTGACTAGTAGCCTAGTGGAAAACGGGGCTGGTACAGGTTGAACGGTTTACCCCCCTCTCGCTGCAGGAATCGCGCATGCGGGAGCTTCGGTTGATTTGGCCATCTTTTCCTTACACTTGGCAGGGGTT…
Ephemeroptera	Caenis-martae	GGTGCTTGATCCGGTATAGTCGGTACCTCTTTAAGACTTTTAATCCGAGCAGAGCTGGGTCACCCCGGCTCTTTAATTGGGGACGACCAAATTTATAACGTAATCGTTACAGCTCATGCTTTTATTATAATTTTTTTCATGGTGATGCCAATTATGATTGGGGGCTTTGGTAATTGGTTGGTCCCCCTTATGTTAGGGGCCCCTGACATGGCCTTCCCGCGAATAAATAACATAAGATTTTGGTTATTACCTCCCGCGCTTACCCTACTATTAACTAGCAGCCTAGTGGAAAACGGGGCTGGTACAGGATGAACGGTTTACCCTCCCCTCGCCGCAGGAATTGCACATGCAGGAGCGTCTGTCGATTTAGCAATCTTTTCCTTACACTTGGCAGGAGTT…
Ephemeroptera	Caenis-pusilla	GGGGCTTGATCCGGAATGCTGGGCACCTCTCTAAGCCTTCTAATTCGTGCCGAGCTGGGGCACCCGGGCTCTTTAATTGGCGACGATCAAATTTACAATGTAATCGTCACAGCCCATGCTTTTATTATGATTTTTTTCATGGTTATGCCTATTATAATTGGGGGATTTGGTAATTGGTTGGTACCTTTAATATTAGGGGCCCCCGATATGGCCTTCCCGCGAATAAACAATATAAGATTTTGGCTGCTGCCGCCGGCATTAACTTTACTATTAACTAGTAGCCTAGTGGAAAATGGGGCCGGAACTGGTTGAACTGTTTACCCCCCTCTCGCCGCCGGAATCGCCCATGCTGGGGCCTCTGTCGACTTAGCTATTTTTTCACTTCATCTCGCAGGGATC…
Ephemeroptera	Centroptilum-luteolum	GGGGCTTGAGCTGGTATGGTAGGAACCTCCCTAAGATTATTGATTCGGGCTGAACTTGGTAACCCGGGGTCTCTAATCGGGGATGACCAAATTTATAATGTTATCGTTACCGCGCATGCTTTTATTATAATCTTTTTTATAGTTATGCCTATCATAATCGGAGGCTTCGGTAACTGATTAGTTCCTTTGATGTTAGGAGCTCCTGATATGGCCTTCCCTCGAATAAACAACATAAGCTTTTGGCTTCTTCCGCCATCTCTCACCCTTCTAGTGTCGAGAAGTCTCGTAGATGTGGGCGCGGGTACTGGGTGAACTGTGTACCCTCCCTTGGCTGCTAATATCGCCCATGGGGGTTCTTCAGTAGATTTCGCTATTTTCTCTCTACACTTAGCAGGGGTC…
Ephemeroptera	Choroterpes-picteti	GGAGCCTGATCAGGCATAGTCGGAACATCTTTAAGACTTTTAATTCGTGCAGAATTGGGGCAACCCGGCTCTTTAATTGGGGATGACCAAATTTATAATGTTATTGTTACAGCCCATGCTTTTATTATAATTTTCTTTATGGTCATACCCATTATAATCGGGGGATTTGGGAATTGATTAGTCCCTTTAATACTGGGTGCTCCTGACATAGCTTTCCCCCGAATAAATAATATAAGTTTTTGGCTCCTCCCTCCTTCTTTAACTCTTTTATTAGCCAGTAGTATAGTTGAGAGAGGGGCCGGTACCGGGTGGACTGTCTACCCTCCTTTGTCCGCTGGTATCGCGCATGCTGGAGCTTCAGTCGATTTAGCAATTTTTTCTTTGCATTTAGCTGGAATT…
Ephemeroptera	Cloeon-dipterum	TACTTTATACTTCATTTTTGGTGCATGAGCTGGTATAGTGGGCACTTCATTGAGTTTATTAATTCGTGCGGAACTAGGTAATCCTGGGTCTTTAATTGGTGACGACCAAATTTATAATGTTATTGTTACTGCTCACGCTTTTATTATGATTTTCTTTATGGTTATGCCAATTATGATTGGAGGTTTTGGTAATTGATTAGTACCGCTTATATTAGGAGCACCCGACATGGCTTTCCCTCGTATAAATAATATAAGTTTTTGATTATTACCTCCTTCATTAACTTTATTAGTATCAAGTAGTTTAGTTGATATGGGAGCTGGTACGGGCTGAACAGTTTATCCTCCTTTAGCGGCGAATATTGCTCATGGAGGTTCATCCGTTGATTACGCTATTTTTTC…
Ephemeroptera	Cloeon-praetextum	TACTTTGTACTTTATTTTTGGTGCTTGAGCGGGAATGGTAGGTACTTCTTTAAGATTATTAATTCGAGCTGAATTAGGTAACCCCGGTTCTTTAATTGGGGATGACCAGGTTTATAATGTAATTGTTACAGCCCATGCCTTTATTATAATTTTCTTTATGGTAATGCCTATTATAATTGGGGGTTTTGGTAACTGGTTAGTACCTCTGATACTAGGTGCCCCTGATATGGCTTTTCCTCGAATAAATAATATAAGTTTTTGGTTACTACCACCATCTCTCACTTTATTAATTTCTAGTAGTTTAGTGGATATAGGAGCAGGGACGGGTTGAACTGTGTACCCTCCCTTAGCTGCTAACATCGCTCATGGTGGGTCTTCTGTAGATTTTGCAATTTTTTC…
Ephemeroptera	Cloeon-simile	GGGGCTTGAGCAGGTATAGTAGGCACTTCTCTTAGTTTATTAATTCGAGCTGAATTAGGTAACCCTGGTTCTTTAATTGGTGATGACCAAATTTATAATGTTATTGTTACAGCTCACGCTTTTATTATAATTTTCTTTATGGTTATACCGATTATAATTGGGGGTTTCGGTAATTGATTAGTACCTTTAATATTAGGTGCTCCTGACATGGCTTTCCCACGTATAAATAATATAAGTTTTTGACTTTTACCCCCATCTTTAACGTTATTAATTTCGAGAAGCTTAGTTGATATGGGTGCTGGTACGGGGTGAACTGTATACCCGCCACTAGCCGCTAACATTGCCCACGGTGGTTCATCTGTTGATTTTGCTATTTTCTCATTACACTTAGCAGGGGTG…
Ephemeroptera	Cloeon-sp
Ephemeroptera	Ecdyonurus-corsicus	GGGGCCTGGGCTGGAATAGTAGGTACATCTTTAAGCCTTCTAATTCGTGCTGAATTGGGACAACCGGGATCCCTAATTGGTGATGATCAAATTTATAATGTTATTGTTACTGCGCATGCTTTTATTATGATTTTCTTCATGGTGATGCCTATTATAATTGGAGGATTTGGGAATTGGTTAGTTCCTCTCATACTAGGTGCCCCCGATATGGCCTTCCCTCGTATAAATAATATGAGATTTTGATTGTTGCCTCCAGCTTTAACCCTTCTTTTATCTAGTAGTATAGTTGAAAGTGGGGCCGGTACTGGTTGGACTGTTTATCCCCCTTTATCTGCAGGAATTGCCCACGCAGGTGCTTCGGTGGATCTCGCAATCTTTTCACTTCATCTTGCAGGGGTT…
Ephemeroptera	Ecdyonurus-helveticus	GGGGCTTGAGCCGGCATGGTTGGAACCTCTTTAAGCCTGCTAATTCGGGCTGAACTTGGTCAGCCAGGGTCCTTGATTGGGGATGACCAAATTTACAATGTTATTGTAACTGCTCACGCCTTTATTATAATTTTCTTCATGGTTATACCCATTATAATTGGGGGATTTGGTAATTGATTAGTGCCCTTAATACTTGGTGCTCCCGATATGGCCTTTCCCCGTATAAATAATATAAGATTTTGGTTACTTCCTCCTGCCCTGACATTGCTTTTGTCTAGTAGTATAGTAGAAAGTGGGGCAGGCACAGGTTGAACTGTCTATCCTCCTCTATCCGCGGGGATTGCCCATGCCGGAGCTTCTGTCGACCTCGCTATCTTCTCCCTCCACTTAGCAGGTGTC…
Ephemeroptera	Ecdyonurus-venosus	GGGGCCTGGGCAGGGATAGTAGGTACATCTTTAAGTCTACTAATTCGTGCTGAATTGGGACAACCCGGATCCTTAATCGGTGATGACCAAATTTATAATGTTATTGTAACTGCCCACGCTTTTATTATGATTTTCTTCATAGTTATACCTATTATAATTGGAGGATTTGGAAATTGGTTAGTACCTTTAATGTTAGGTGCCCCTGATATAGCTTTTCCTCGTATGAATAATATAAGATTTTGATTATTACCTCCAGCTTTAACTCTACTTTTATCTAGTAGTATAGTAGAAAGTGGGGCAGGTACTGGTTGGACGGTCTACCCTCCTTTATCTGCCGGAATCGCACACGCAGGTGCATCCGTGGATCTTGCAATCTTTTCTCTTCATCTTGCGGGGGTT…
Ephemeroptera	Electrogena-grandiae	GGGGCCTGATCGGGGATAGTAGGAACTTCCCTAAGACTCCTAATTCGGGCAGAACTTGGACAACCTGGTTCTTTGATTGGAGATGACCAAATTTACAATGTGATTGTAACGGCGCATGCTTTTATTATAATTTTCTTCATAGTAATGCCTATTATAATTGGAGGGTTTGGTAATTGACTTGTACCCCTCATGCTTGGTGCCCCGGACATGGCCTTCCCACGAATAAACAATATAAGCTTCTGACTACTACCCCCAGCCCTAACTTTATTATTGGCTAGTAGTATAGTTGAAAGTGGAGCAGGGACAGGATGGACCGTTTACCCCCCGCTTTCGGCTGGGATTGCCCATGCCGGGGCATCTGTCGATCTGGCCATCTTTTCCCTACACTTGGCCGGAGTA…
Ephemeroptera	Electrogena-zebrata	GGGGCTTGGTCAGGAATAGTAGGAACTTCCTTAAGTCTTTTGATTCGAGCAGAATTAGGTCAGCCAGGATCCTTAATTGGAGATGACCAAATTTATAATGTTATTGTAACCGCTCACGCCTTTATTATAATTTTCTTCATGGTTATACCTATTATAATTGGAGGATTTGGTAATTGATTAGTACCTTTAATATTGGGAGCTCCAGATATAGCCTTTCCACGAATAAATAATATAAGTTTTTGGCTATTACCTCCTGCTTTAACACTTTTATTAGCTAGAAGTATAGTAGAAAGTGGAGCTGGAACAGGTTGAACAGTTTATCCCCCACTTTCTGCTGGAATTGCTCACGCTGGTGCTTCTGTAGATTTAGCAATCTTTTCGCTTCATTTAGCAGGAGTA…
Ephemeroptera	Epeorus-assimilis	GGAGCATGATCAGGAATAGTAGGGACATCTTTAAGCCTACTCATTCGAGCAGAATTAGGACAACCCGGTTCACTCATTGGAGATGACCAAATTTATAATGTCATCGTTACTGCCCATGCCTTTATTATAATTTTCTTTATAGTGATACCAATCATGATTGGAGGGTTTGGTAATTGATTAGTGCCTCTTATACTAGGAGCTCCTGATATAGCCTTCCCCCGAATAAACAATATAAGTTTTTGGCTCCTTCCCCCCGCCCTTACACTATTACTAGCTAGAAGCATAGTAGAAAGTGGAGCTGGTACAGGATGGACCGTTTACCCCCCACTTTCCGCAGGAATTGCCCATGCTGGGGCTTCTGTCGATTTGGCTATTTTCTCTCTCCACCTCGCAGGGGTA…
Ephemeroptera	Ephemera-danica	-------------------------------------------------------------------------------------------------------------------------------------------------------------------------------------------------------------------------------------------------ATAAATAATATAAGATTTTGACTACTTCCTCCTGCTTTAACACTTCTTTTAGCTAGTAGAATAGTAGAAAGAGGAGCAGGAACAGGTTNAACTGTGTACCCTCCTTTAGCAGCAGGAATCGCCCACGCAGGAGCTTCAGTTGACTTAGCTATTTTTTC…
Ephemeroptera	Ephemera-vulgata	AACTCTTTATTTTATCTTTGGGGCTTGATCCGGTATAATTGGAACCTCATTAAGCTTATTAATTCGGGCTGAATTAGGGCAGCCAGGGTCCCTAATTGGAGACGACCAAATTTACAATGTAATTGTAACTGCCCATGCATTTATTATAATTTTCTTCATAGTAATACCCATTATAATTGGAGGTTTTGGAAATTGATTGGTACCATTAATACTAGGAGCCCCTGATATAGCCTTCCCTCGTATAAATAATATAAGATTCTGGTTATTACCTCCTGCCTTAACCCTTCTTTTAGCTAGTAGAATAGTAGAAAGAGGAGCAGGAACAGGATGAACTGTTTATCCTCCATTAGCAGCAGGAATTGCCCATGCTGGGGCATCCGTTGACCTTGCCATCTTTTC…
Ephemeroptera	Ephemerella-aurivillii	AACTTTATATTTCATTTTTGGGGCATGATCAGGTATAGTGGGGACTTCCTTAAGTCTTTTAATCCGAGCAGAATTAGGTCAACCCGGGTCTTTAATTGGAGACGATCAGATTTATAATGTTATCGTAACAGCACATGCTTTTATTATAATTTTCTTTATAGTTATACCTATTATAATTGGTGGATTTGGAAACTGGTTAGTACCTTTAATGTTAGGGGCTCCTGATATAGCCTTCCCCCGAATAAATAATATAAGCTTTTGACTTTTACCCCCTGCCTTAACTCTATTACTAGCTAGTAGCATGGTCGAAAGAGGGGCAGGAACTGGCTGAACAGTCTATCCTCCCTTAGCCTCTGGTATTGCTCATGCCGGAGGATCTGTAGACTTAGCGATTTTTTC…
Ephemeroptera	Ephemerella-major	CATTAGTCTTATAATTGAAGACTGGAATGAAGGGGAGGACGAGGTGCAAGCTGTCTTTATTAGGATTTAGAATTTCACTTTTTAGTGAAAAGGCTAAAATAGAATTAGAGGACGAGAAGACCCTATAGAACTTTATAAGAAACTTATAAATCTTTTAGGAAAGGTTGAAGATATAATAAGGGCCTTATTTTGTTGGGGTGACAGGGCAATAATATAACTTGCTTTTTACTCTACACTGATAGGTGAAACTATGAACCATATATAATGATTAAAAAATTAAGTTACCTTAGGGATAACAGCGTAATCTTCTTTGAGAGCTCATATCGATAAGAAGGGT
Ephemeroptera	Ephemerella-mucronata	AACTTTATATTTTATTTTCGGGGCTTGGTCAGGGATAGTGGGAACCTCTTTAAGCCTCCTGATTCGAGCAGAGTTAGGCCAACCCGGCTCCTTAATTGGGGATGACCAAATTTATAATGTCATTGTTACTGCCCATGCCTTCATTATAATTTTCTTTATAGTAATGCCTATTATAATTGGGGGGTTTGGTAATTGATTAGTACCCTTAATATTGGGAGCCCCTGATATAGCGTTCCCCCGAATGAATAATATAAGTTTCTGGTTACTCCCTCCTGCTTTAACTCTATTACTAGCTAGCAGCATGGTCGAAAGAGGGGCAGGAACTGGCTGGACAGTTTATCCCCCTCTAGCCTCCGGAATTGCTCATGCAGGGGGTTCTGTAGACTTAGCAATTTTTTC…
Ephemeroptera	Habroleptoides-confusa	GGAGCATGATCAGGTATAATTGGAACCTCCCTTAGCTTATTAATCCGTGCAGAACTTGGGCAACCCGGTTCTTTAATCGGAGATGACCAAATTTATAATGTCATTGTAACAGCCCATGCTTTCGTTATAATTTTCTTCATAGTAATACCTATTATAATTGGTGGGTTTGGTAATTGGCTTGTTCCACTCATGCTTGGAGCTCCAGATATGGCATTTCCTCGGATAAACAACATAAGCTTTTGGCTTCTTCCCCCAGCCCTCACCCTATTATTGGCTAGTAGTATAGTTGAAAGAGGGGCCGGAACCGGTTGAACCGTTTACCCTCCTCTTTCAGCGGGAATCACACATGCTGGAGCTTCTGTAGATCTCGCTATTTTCTCGTTACACTTAGCAGGAGTC…
Ephemeroptera	Habroleptoides-sp-SC2014	GGAGCATGATCCGGCATAATCGGGACATCCCTTAGTCTTTTAATCCGTGCTGAACTTGGGCAACCTGGTTCCTTAATTGGGGATGACCAAATTTATAATGTCATTGTTACAGCCCATGCTTTCGTTATAATTTTCTTCATAGTTATACCTATCATAATTGGTGGGTTTGGTAATTGGCTTGTACCTCTTATACTTGGAGCGCCCGACATGGCCTTTCCCCGCATAAATAACATAAGATTTTGGTTATTGCCTCCCGCTCTCACACTACTATTGGCTAGCAGCATAGTAGAAAGAGGAGCCGGGACAGGATGAACTGTCTACCCTCCTCTCTCCGCGGGAATCGCTCACGCTGGGGCGTCTGTAGACCTCGCCATTTTCTCTTTACACTTAGCTGGGGTT…
Ephemeroptera	Habrophlebia-eldae	GGTGCTTGATCTGGTATAGTTGGTACTTCTCTTAGCCTCTTAATTCGAGCAGAAGTAGGTCAGCCTGGGTCTCTAATTGGTGATGACCAAATCTATAATGTAATTGAAACTGCCCATGCCTTTATCATAATTTTCTTTATGGTAATACCAATCATAATTGGTGGTTTTGGTAATTGATTAGTTCCTTTAATATTAGGTGCTCCTGATATGGCCTTCCCACGTATAAATAATATAAGCTTTTGGCTTCTTCCGCCTGCCCTCACCTTACTTTTAGCTAGAAGTATAGTAGAAAGAGGGGCTGGAACCGGATGAACAGTCTATCCTCCCCTCTCTGCTGGAATTGCTCATGCTGGAGCTTCCGTAGATCTGGCAATTTTTTCTCTTCATTTAGCCGGTGTT…
Ephemeroptera	Heptagenia-dalecarlica	AACTTTATACTTCATTTTTGGGGCTTGATCTGGTATAGTAGGGACTTCTCTTAGTCTACTAATTCGAGCTGAATTAGGACAGCCAGGGTCCTTAATTGGAGATGACCAAATTTATAATGTGATTGTTACAGCTCACGCTTTTATTATGATTTTCTTCATGGTTATGCCTATCATAATTGGAGGATTTGGTAATTGATTAGTTCCTTTAATGTTAGGTGCCCCAGATATGGCTTTCCCTCGAATAAACAATATAAGTTTCTGATTATTGCCTCCTGCTCTAACTTTACTTCTGGCTAGAAGTATAGTTGAAAGCGGAGCAGGTACAGGTTGGACAGTTTATCCCCCACTTTCTGCGGGCATTGCTCACGCTGGAGCCTCAGTAGACTTAGCCATTTTCTC…
Ephemeroptera	Heptagenia-longicauda	GGTGCTTGATCCGGTATAGTTGGTACTTCTCTTAGTTTGTTAATTCGAGCTGAATTAGGACAACCCGGTTCTCTTATTGGAGATGATCAAATCTATAATGTGATTGTTACAGCTCATGCTTTTATTATGATTTTCTTTATGGTCATGCCTATTATAATTGGGGGGTTTGGTAATTGACTTGTCCCTTTAATGTTGGGTGCCCCAGATATAGCTTTCCCCCGAATAAATAATATGAGTTTCTGATTATTGCCTCCTGCTTTAACTTTGCTTCTGTCTAGAAGTATAGTTGAGAGCGGTGCAGGTACAGGATGGACGGTTTATCCTCCTCTTTCCGCAGGTATTGCCCATGCTGGAGCTTCAGTAGATTTAGCTATTTTTTCACTTCATCTGGCAGGGGTT…
Ephemeroptera	Heptagenia-sulphurea	AACTTTATACTTCATTTTTGGGGCTTGATCTGGTATAGTAGGGACATCTCTTAGTCTACTAATTCGAGCTGAATTAGGACAACCAGGATCCCTTATTGGAGACGACCAAATTTACAATGTAATTGTCACAGCCCATGCCTTTATTATAATTTTCTTCATGGTTATGCCCATTATAATTGGAGGATTTGGTAATTGATTAGTCCCTTTRATGTTAGGAGCACCGGATATAGCTTTCCCTCGAATRAATAATATGAGTTTCTGATTATTACCTCCTGCTTTAACCTTACTTCTGGCTAGAAGTATAGTTGAAAGCGGAGCAGGTACAGGTTGGACAGTTTACCCTCCTCTTTCTGCAGGTATTGCCCATGCGGGAGCTTCAGTAGATTTAGCTATTTTTTC…
Ephemeroptera	Kageronia-fuscogrisea	AACTTTATATTTTATTTTTGGGGCTTGATCTGGAATAGTAGGAACTTCATTAAGTTTGTTAATTCGAGCTGAACTGGGGCAACCAGGATCTTTAATTGGGGATGACCAAATTTATAATGTAATCGTTACAGCTCATGCCTTTATTATGATTTTCTTTATAGTAATGCCTATTATAATTGGAGGATTTGGTAATTGACTTGTTCCTTTAATGCTTGGTGCACCAGATATAGCATTTCCTCGAATGAACAATATAAGTTTTTGACTTCTTCCACCGGCCTTAACTCTTCTTTTGGCTAGTAGTATAGTAGAAAGAGGAGCGGGGACAGGTTGAACAGTTTATCCCCCTTTATCAGCAGGAATTGCTCATGCCGGAGCTTCGGTTGATTTAGCTATTTTTTC…
Ephemeroptera	Leptophlebia-marginata	AACCCTCTATTTTATCTTTGGTGCCTGGGCTGGCATGGTTGGTACCTCACTTAGACTACTAATCCGAGCCGAACTCGGCCAGCCTGGGTCACTAATTGGTGATGACCAGATTTATAATGTAATTGTAACAGCCCATGCCTTTATTATAATTTTCTTCATGGTTATGCCTATCATAATCGGAGGGTTTGGAAATTGACTAGTCCCTCTCATGCTAGGGGCCCCAGACATGGCTTTCCCACGAATAAACAACATAAGATTTTGGTTACTGCCCCCAGCTCTCACCCTATTATTAGCTAGCAGCATGGTTGAAAGCGGGGCTGGAACTGGATGAACCGTGTACCCTCCGCTGTCTGCGGGGATTGCCCATGCGGGTGCTTCCGTAGACCTCGCTATTTTCTC…
Ephemeroptera	Leptophlebia-vespertina	AACCTTGTATTTTATTTTTGGTGCGTGGGCTGGTATAGTTGGAACCTCTTTAAGTTTACTTATTCGGGCTGAACTTGGTCAACCAGGATCTTTAATTGGAGATGATCAAATCTACAACGTTATTGTAACCGCTCATGCTTTTATTATAATTTTCTTTATAGTCATGCCTATTATAATTGGGGGTTTTGGTAATTGACTCGTACCCCTAATACTAGGAGCACCTGATATAGCCTTCCCCCGAATAAATAATATGAGATTCTGGCTCCTCCCTCCGGCACTTACTCTTCTCTTAGCTAGTAGAATAGTTGAAAGTGGGGCTGGTACAGGGTGAACAGTGTACCCTCCCCTATCTGCTGGGATCGCTCATGCGGGAGCTTCTGTTGACCTCGCTATTTTCTC…
Ephemeroptera	Metretopus-alter	AACACTTTATTTTATCTTTGGTGCTTGAGCTGGTATAGTAGGGACTTCTTTAAGTCTTTTAATCCGTGCTGAGTTAGGGCAACCTGGGTCTTTAATTGGAGATGATCAAATTTATAATGTTATTGTAACTGCTCACGCTTTTGTAATGATTTTCTTTATAGTTATACCTATTATAATTGGGGGCTTTGGAAATTGATTAGTTCCTTTAATATTAGGAGCTCCTGATATGGCTTTCCCCCGAATGAATAATATAAGCTTTTGATTACTCCCTCCTGCTTTGACTTTATTACTCGCTAGTAGTATAGTTGAAAGTGGTGCTGGTACTGGTTGAACGGTTTACCCTCCACTTTCAGCAGGAATTGCTCATGCTGGGGCTTCTGTAGATTTAGCTATTTTTTC…
Ephemeroptera	Metretopus-borealis	AACACTTTATTTTATCTTTGGTGCTTGAGCTGGTATAGTAGGGACTTCTTTAAGTCTTTTAATTCGTGCTGAATTAGGACAACCCGGTTCTTTAATTGGAGATGATCAAATTTATAATGTTATTGTAACAGCTCACGCTTTTGTAATAATTTTCTTTATAGTAATACCTATTATAATTGGAGGTTTTGGTAATTGATTAGTTCCTTTAATATTAGGGGCTCCAGATATAGCTTTCCCTCGAATAAATAACATAAGTTTTTGATTACTTCCTCCTGCTTTGACTCTATTACTCGCTAGTAGTATAGTTGAAAGTGGTGCTGGTACTGGTTGAACGGTTTATCCCCCACTTTCAGCAGGAATCGCTCATGCCGGAGCTTCTGTAGACTTAGCTATTTTTTC…
Ephemeroptera	Nigrobaetis-niger	TACCCTTTATTTTATTTTCGGAGCTTGGTCAGGCATGGTGGGGACATCTTTAAGCTTATTAATTCGAGCAGAATTAGGGAATCCAGGCTCATTAATTGGTGATGATCAGATTTATAATGTGATTGTTACGGCACACGCTTTTATTATGATTTTTTTCATAGTTATACCTATCATGATTGGAGGATTTGGTAATTGACTAGTACCTCTTATATTAGGTGCTCCTGATATAGCTTTTCCCCGAATAAATAATATAAGTTTTTGGTTGTTACCACCTTCTTTAACTTTACTAATTTCAAGAAGCTTAGTGGATGTGGGAGCTGGTACCGGTTGGACAGTATACCCTCCTTTAGCTGCCAATATTGCCCACGGAGGGTCTTCTGTAGATTTTGCTATTTTTTC…
Ephemeroptera	Nixe-joernensis	TACACTTTATTTTATTTTTGGGGCTTGATCTGGAATAGTTGGAACTTCTCTGAGTTTATTAATTCGAGCTGAATTAGGTCAGCCCGGTTCTTTAATTGGAGATGACCAAATTTATAATGTTATTGTTACTGCGCATGCTTTTATTATGATTTTCTTCATGGTAATGCCTATTATGATTGGAGGTTTTGGAAATTGGTTAGTTCCTTTAATGCTAGGAGCCCCAGATATGGCATTCCCCCGAATAAATAATATAAGTTTCTGGTTACTCCCTCCTGCCCTAACTCTCCTACTTGCTAGAAGCATAGTTGAAAGAGGTGCTGGGACAGGATGAACTGTTTATCCTCCTCTTTCTGCAGGAATTGCCCATGCTGGGGCATCCGTAGATTTGGCCATCTTTTC…
Ephemeroptera	Oligoneuriella-rhenana	GGTATTTGATCAGGTATAGTGGGCACTTCTTTAAGTTTAATAATTCGTACAGAATTGGGCCAGCCAGGCTACTTAATTGGAGATGATCAAATTTATAATGTTATCGTAACTGCTCATGCTTTTATTATGATTTTCTTTATAGTTATACCTATTATAATTGGGGGATTTGGAAACTGATTAGTTCCTCTGATACTAGGGGCGCCAGATATGGCTTTCCCTCGGATAAACAATATAAGATTTTGGTTATTACCTCCTGCTTTGACCTTCTTATTGGCTAGTAGCATGGTAGAAAGAGGTGCGGGCACGGGGTGAACGGTGTACCCTCCTTTAGCTTCTGGCATTGCCCATGCGGGGGCGTCAGTCGATTTAGCTATTTTTTCTTTACATTTAGCCGGAGTT…
Ephemeroptera	Paraleptophlebia-strandii	AACTCTTTATTTCATCTTTGGTGCTTGGTCAGGGATAGTTGGGACTTCCCTAAGATTACTGATTCGGGCCGAACTGGGCCAACCTGGGTCTTTAATCGGAGATGACCAAATTTATAATGTTATTGTTACTGCTCACGCCTTTATTATAATTTTCTTTATAGTAATACCCATTATAATCGGAGGGTTTGGTAACTGACTTGTCCCGTTGATGCTAGGAGCACCTGACATGGCCTTCCCTCGAATAAATAATATAAGATTTTGGTTACTGCCTCCCGCACTTACTCTTCTACTAGCTAGTAGAATAGTCGAGAGTGGGGCAGGGACGGGGTGAACCGTGTACCCTCCTTTATCCGCAGGTATTGCACACGCCGGAGCGTCTGTAGACCTGGCCATTTTTTC…
Ephemeroptera	Paraleptophlebia-submarginata	GGAGCTTGATCCGGAATAGTAGGAACCTCTTTAAGCTTACTAATCCGAGCTGAACTCGGTCAACCTGGATCTTTAATCGGAGATGACCAAATCTACAACGTAATTGTGACTGCTCACGCCTTTATTATAATCTTCTTTATAGTAATGCCTATCATAATCGGAGGTTTTGGGAACTGACTAGTCCCTCTAATATTGGGTGCCCCCGATATAGCATTCCCACGGATAAATAATATAAGATTCTGACTCCTCCCCCCAGCTTTAACTCTCTTATTAGCTAGTAGCATAGTCGAAAGCGGGGCGGGAACAGGTTGAACCGTTTACCCTCCTTTGTCCGCAGGAATCGCTCACGCCGGAGCATCTGTAGACCTCGCTATTTTTTCTCTACACTTAGCTGGTGTC…
Ephemeroptera	Parameletus-chelifer	AACTCTATATTTTATTTTTGGTGCTTGAGCAGGGATGGTTGGAACTTCTTTAAGTTTATTAATTCGAGCTGAGTTAGGTCAACCAGGATCTCTCATTGGAGATGATCAAATTTATAATGTAATTGTTACAGCTCATGCTTTTGTAATAATTTTCTTTATAGTAATACCTATTATAATTGGAGGGTTTGGCAACTGATTAGTACCTTTAATATTAGGAGCTCCTGACATAGCCTTCCCCCGAATAAATAATATAAGATTTTGATTATTGCCTCCTGCCTTGACTCTTCTTCTAGCTAGAAGAATGGTTGAAAGTGGTGCGGGGACTGGTTGAACAGTTTATCCCCCACTTTCTTCAGGTATTGCTCATGCTGGTGCCTCAGTTGACCTCGCAATTTTTTC…
Ephemeroptera	Procloeon-bifidum	GGTGCTTGGGCAGGTATAGTTGGTACTTCCTTAAGTCTTTTAATTCGAGCTGAATTAGGTAACCCGGGATCTCTAATTGGTGATGACCAAATTTATAATGTTATTGTTACTGCTCATGCTTTTATTATGATTTTCTTTATAGTTATGCCTATTATAATTGGAGGGTTTGGTAATTGGTTAGTTCCTTTAATGTTAGGTGCACCTGATATGGCTTTCCCTCGAATAAATAATATAAGTTTTTGGTTGTTACCTCCTTCATTAACCCTGTTGCTTTCTAGTAGTCTAGTAGATGCTGGTGCCGGGACAGGTTGAACGGTTTATCCTCCCTTGGCTGCTAATATTGCTCACGGAGGCTCTTCTGTTGATTTTGCAATTTTTTCTTTACACCTTGCAGGGGTT…
Ephemeroptera	Procloeon-pulchrum	GGTGCGTGGGCTGGTATGGTAGGAACGTCATTGAGTTTATTAATTCGAGCTGAATTGGGTAACCCTGGGTCTTTAATTGGTGACGATCAGATTTATAATGTGATCGTTACAGCACACGCATTTATTATAATTTTCTTTATGGTTATACCTATTATAATTGGTGGTTTTGGTAATTGGTTAGTGCCGTTAATGTTAGGTGCCCCTGATATGGCTTTTCCTCGAATGAATAATATAAGTTTTTGGTTGTTACCTCCTTCGTTAACTTTATTAATTTCAAGTAGTTTGGTAGATATAGGGGCAGGTACAGGTTGAACTGTGTATCCTCCTTTGGCTGCTAATATCGCCCATGGTGGGTCCTCGGTAGATTTTGCTATTTTTTCTTTACATTTAGCGGGGGTG…
Ephemeroptera	Rhithrogena-eatoni	GGTGCTTGAGCAGGAATAGTTGGGACTTCATTAAGTCTACTAATTCGAGCTGAATTAGGTCAACCCGGTTCTCTGATTGGAGATGACCAAATTTATAATGTTATTGTGACAGCACACGCTTTTATTATGATTTTCTTCATAGTTATACCAATCATAATTGGAGGATTTGGGAATTGACTTGTACCCCTAATGTTAGGTGCTCCAGACATGGCTTTCCCCCGTATAAATAATATAAGTTTCTGATTACTTCCTCCTGCCTTAACTCTTCTTCTCGCTAGAAGTATAGTAGAAAGAGGAGCTGGAACGGGGTGAACAGTTTACCCCCCACTCTCAGCAGGGATTGCTCACGCTGGAGCTTCAGTAGATTTAGCCATCTTCTCCCTACACTTAGCGGGGGTT…
Ephemeroptera	Rhithrogena-insularis	GGAGCATGAGCAGGAATGGTAGGAACTTCTTTAAGTCTCCTTATTCGAGCTGAATTAGGTCAACCTGGATCCTTAATTGGGGATGATCAAATTTATAATGTTATTGTTACAGCACATGCATTTATTATGATTTTCTTTATAGTTATACCCATTATAATTGGTGGATTTGGAAATTGACTAGTGCCTTTAATGTTAGGAGCACCTGATATGGCCTTCCCACGAATAAATAATATAAGATTCTGACTTCTTCCTCCTGCTTTAACTCTACTTCTCGCTAGAAGTATAGTAGAAAGAGGAGCTGGTACCGGCTGAACAGTTTACCCCCCACTTTCCGCTGGAATTGCTCATGCAGGGGCTTCTGTTGATTTAGCTATTTTTTCTCTACATCTTGCTGGTGTC…
Ephemeroptera	Rhithrogena-nuragica	GGTGCATGAGCAGGAATAGTGGGAACTTCTTTAAGTTTACTTATTCGAGCTGAATTAGGTCAACCCGGGTCATTGATTGGGGATGACCAAATTTATAATGTTATTGTGACAGCACACGCTTTTATTATGATTTTCTTTATAGTTATGCCTATTATAATTGGAGGATTTGGGAATTGATTAGTACCTTTAATGTTGGGTGCTCCTGATATGGCCTTCCCTCGAATAAATAATATAAGTTTTTGGCTTCTTCCTCCTGCTTTAACTCTACTTCTTGCTAGAAGTATGGTAGAAAGAGGAGCTGGTACAGGTTGAACAGTTTACCCACCACTTTCAGCTGGAATTGCTCATGCCGGGGCTTCTGTTGATTTAGCTATTTTTTCTCTCCATCTTGCTGGTGTT…
Ephemeroptera	Rhithrogena-reatina	GGTGCATGAGCAGGAATAGTGGGAACTTCTTTAAGTTTACTTATTCGAGCTGAATTAGGTCAGCCCGGGTCATTGATTGGGGATGACCAAATTTATAATGTAATTGTTACAGCACACGCCTTTATTATAATTTTCTTTATAGTTATACCTATTATAATTGGAGGATTTGGAAATTGACTAGTGCCTTTAATGTTAGGTGCCCCTGATATAGCCTTTCCTCGAATAAATAATATAAGTTTTTGGCTTCTTCCTCCTGCGCTAACTCTACTTCTCGCTAGAAGTATAGTGGAAAGAGGAGCTGGTACAGGTTGAACCGTTTACCCACCACTTTCGGCTGGAATTGCTCATGCTGGTGCTTCGGTTGATTTAGCTATTTTTTCTCTTCATCTTGCAGGTGTT…
Ephemeroptera	Rhithrogena-semicolorata	GGAGCTTGAGCTGGAATAGTAGGAACTTCATTAAGTCTTCTTATTCGGGCTGAATTAGGCCAGCCTGGATCTTTGATTGGAGATGACCAAATTTATAATGTCATTGTTACTGCTGATGCTTTTATCATGATTTTCTTTATAGTTATGCCCATTATGATTGGAGGGTTTGGTAATTGACTCGTGCCCCTAATGCTTGGTGCACCTGACATGGCATTCCCTCGAATGAATAATATAAGATTTTGACTTTTGCCCCCGGCCTTAACTCTACTTCTCGCTAGCAGCATAGTAGAAAGAGGAGCGGGGACTGGTTGAACAGTTTACCCCCCACTTTCTGCGGGGATTGCCCATGCCGGGGCTTCTGTTGACTTAGCAATTTTTTCTTTACATCTAGCCGGGGTT…
Ephemeroptera	Serratella-ignita	GGTGCATGATCTGGTATAGTTGGAACTTCTTTGAGTCTTTTAATTCGTGCTGAGTTAGGTCAACCTGGGTCCCTAATTGGTGATGATCAAATTTATAATGTAATTGTAACTGCCCATGCTTTCATTATAATTTTCTTTATAGTAATGCCTATTATGATTGGTGGATTTGGAAATTGATTAGTCCCTTTAATGCTTGGGGCTCCCGATATAGCATTCCCACGTATAAATAATATAAGCTTCTGACTTTTGCCTCCGGCTTTAACTCTTTTATTAGCTAGAAGCATAGTGGAGAGAGGGGCCGGAACAGGCTGAACCGTGTACCCACCCTTAGCTTCTGGAATGGCTCACGCCGGAGCTTCTGTAGATTTAGCCATCTTTTCACTTCATTTGGCCGGAGTT…
Ephemeroptera	Siphlonurus-alternatus	AACTTTATATTTTATTTTCGGTGCTTGGGCCGGAATAGTTGGAACTTCTTTAAGTTTATTAATTCGTGCTGAACTTGGTCAACCGGGATCTTTAATTGGAGATGATCAAATTTATAATGTAATCGTAACTGCCCACGCTTTTGTAATAATTTTCTTTATAGTAATACCTATTATAATTGGAGGATTTGGTAATTGATTAGTTCCTTTAATGTTAGGTGCACCCGATATGGCTTTTCCTCGAATAAATAATATAAGTTTTTGACTTCTCCCACCTGCTCTAACTCTTTTACTTGCTAGTAGTATAGTTGAAAGTGGAGCTGGAACTGGTTGAACGGTTTATCCCCCGCTTTCTGCAGGTATTGCTCATGCTGGAGCATCTGTTGATTTAGCAATTTTCTC…
Ephemeroptera	Siphlonurus-lacustris	GGTGCTTGGGCCGGAATAGTCGGAACTTCATTAAGCTTATTAATTCGTGCTGAACTAGGTCAACCAGGGTCTTTAATTGGGGATGACCAGATTTATAATGTAATTGTAACAGCTCATGCTTTTGTAATAATTTTCTTTATAGTAATACCTATTATAATTGGAGGATTTGGGAATTGACTAGTTCCATTAATATTAGGTGCTCCAGATATGGCTTTTCCTCGAATAAATAATATAAGTTTTTGGCTCCTTCCTCCTGCTCTTACTCTTTTACTTGCTAGTAGCATGGTTGAAAGTGGGGCTGGTACTGGTTGAACGGTTTACCCACCACTTTCTGCAGGGATCGCTCATGCTGGGGCATCTGTTGACTTAGCAATTTTTTCACTTCATTTGGCGGGTGTC…
Ephemeroptera	Takobia-albinatii	GGTGCCTGGGCTGGCATGGTAGGTACTTCTTTGAGCCTCCTTATTCGAGCAGAGTTGGGCAATCCCGGGTCACTAATTGGGGATGATCAAATCTACAATGTAATTGTTACTGCCCACGCTTTTATCATGATTTTCTTTATGGTTATGCCTATTATGATTGGGGGTTTTGGTAACTGACTCGTACCATTAATGTTGGGGGCTCCTGATATGGCCTTCCCTCGCTTAAATAATATAAGTTTCTGGTTGTTACCCCCGTCTTTGACTTTACTGGTTTCTAGTAGTTTGGTTGACGTCGGAGCGGGTACTGGGTGGACCGTTTACCCACCTTTAGCTGCGAATATCGCACATGGTGGGTCGTCAGTTGACTTTGCAATCTTTTCCTTACACCTAGCTGGGGTT…
Ephemeroptera	Takobia-muticus	GGTGCTTGGGCTGGAATAGTAGGGACTTCGTTAAGCTTACTCATCCGAGCAGAGTTAGGGAACCCGGGATCATTAATTGGGGACGACCAGATTTACAACGTAATCGTTACTGCTCACGCTTTTATTATGATTTTCTTTATGGTTATGCCCATTATGATTGGAGGATTTGGGAATTGGTTAGTGCCCTTGATGTTAGGGGCTCCGGATATGGCCTTTCCTCGGCTAAATAATATAAGTTTTTGGTTGTTGCCTCCTTCTTTAACATTGTTAGTGTCTAGTAGATTAGTAGACGTGGGAGCAGGGACCGGTTGAACTGTTTACCCGCCTTTAGCGGCGAATATCGCCCATGGAGGGTCTTCTGTTGACTTCGCAATTTTCTCATTACACTTAGCCGGGGTT…
Plecoptera	Amphinemura-palmeni	CTCTTTACTTCATTTTTGGAGCTTGATCAGGAATAGTAGGAACATCCCTAAGTTTACTCATTCGAGCTGAATTAGGGCAACCCGGGTCTCTGATTGGAGATGACCAAATCTATAATGTAATTGTTACAGCTCATGCTTTTGTAATAATTTTTTTCATAGTTATACCTATTATAATTGGAGGATTCGGAAATTGATTAGTGCCTCTAATGCTTGGAGCGCCTGATATAGCCTTCCCTCGAATAAACAATATAAGCTTTTGACTTCTTCCACCTTCCCTAACCCTTCTATTAGCTAGTAGTTTAGTAGAAAATGGGGCTGGGACCGGATGGACAGTTTACCCTCCCCTATCCGCAGGAATTGCTCACGCAGGATCATCCGTAGATATGGCTATTTTCTCCT…
Plecoptera	Amphinemura-standfussi	CTCTTTACTTCATTTTTGGAGCTTGATCAGGAATAGTAGGGACATCCTTAAGTCTACTAATTCGAGCTGAATTAGGACAACCCGGCTCCTTAATTGGGGATGACCAAATCTATAATGTAATTGTTACAGCTCATGCTTTTGTAATAATTTTTTTTATAGTTATGCCGATTATAATTGGAGGATTCGGAAATTGATTAGTGCCTCTAATACTAGGTGCTCCTGATATAGCCTTTCCTCGAATAAACAATATAAGTTTTTGACTACTCCCCCCTTCCCTAACCCTTCTATTAGCTAGTAGTTTAGTAGAAAATGGAGCTGGGACCGGATGAACAGTTTACCCTCCCCTATCTGCAGGAATTGCTCATGCTGGATCGTCTGTAGATATGGCTATTTTCTCGT…
Plecoptera	Brachyptera-calabrica	AACACTATACTTCATCTTTGGAGCCTGAGCAGGAATGGTCGGAACATCTTTGAGACTTCTTATTCGAGCTGAATTGGGGCAACCAGGATCTCTAATTGGAGACGACCAAATTTATAATGTTATTGTAACAGCGCACGCATTTGTAATAATTTTTTTTATAGTAATGCCTATTATAATCGGAGGATTCGGAAATTGATTAGTACCCTTAATATTAGGGGCTCCAGATATAGCTTTCCCACGAATAAATAATATAAGTTTTTGACTTCTGCCTCCTTCTTTAACTCTACTCCTAGCTAGTAGCATAGTCGAAAATGGGGCAGGAACGGGTTGAACAGTTTACCCCCCACTAGCAGCAGGAATCGCACATGCCGGAGCTTCAGTTGATCTTGCCATCTTTTC…
Plecoptera	Capnia-bifrons	TCAAATTTATAATGTAATTGTTACAGCCCATGCGTTTGTAATGATTTTTTTTATAGTTATACCTATTATAATTGGGGGTTTCGGAAACTGGCTCGTTCCTTTAATGCTTGGAGCACCAGATATGGCTTTCCCCCGAATAAATAATATAAGTTTTTGATTGTTACCTCCCTCTTTAACTTTACTTTTAGCCAGAAGTTTAGTGGAAAATGGAGCAGGTACTGGGTGAACAGTCTACCCCCCTCTTTCCGCAGGAATTGCTCATGCCGGGTCTTCCGTTGATATAGCAATTTTCTCATTACATCTAGCAGGGGTTTCTTCTATTTTAGGGGCCGTAAATTTTATTACTACCGTAATCAATATACGATCTAGAGGAATAACATTAGATCGAATACCCTTATT…
Plecoptera	Capnia-nigra	AACTTTATATTTCATTTTTGGAGCATGAGCAGGCATAGTAGGAACGTCTTTAAGTTTATTAATTCGAGCCGAACTAGGCCAACCAGGTTCATTGATTGGAGATGACCAAATTTATAATGTAATTGTTACAGCTCACGCTTTTGTAATAATTTTTTTTATAGTTATGCCTATTATAATTGGAGGATTCGGGAACTGACTTGTCCCTTTAATGCTTGGGGCCCCAGATATGGCCTTCCCTCGAATAAATAATATAAGTTTTTGACTACTCCCTCCCTCCCTGACTTTACTTTTAGCCAGAAGTTTGGTGGAAAATGGAGCAGGTACTGGGTGAACAGTCTACCCCCCTCTCTCTGCAGGAATTGCCCATGCCGGCGCATCAGTTGATATGGCTATTTTCTC…
Plecoptera	Capnia-vidua	AACATTATATTTTATTTTTGGAGCATGATCCGGAATAGTAGGAACTTCTCTGAGTCTATTAATTCGTGCTGAATTAGGTCAACCAGGTTCATTAATTGGTGATGACCAAATCTATAATGTAATTGTGACAGCCCATGCTTTTGTCATAATTTTCTTTATAGTCATACCCATTATAATCGGGGGGTTTGGTAATTGATTAGTCCCCCTAATATTAGGTGCGCCTGATATGGCCTTCCCTCGAATAAATAACATAAGTTTTTGACTGTTGCCCCCCTCCTTAACCTTATTGCTAGCGAGCAGCTTAGTCGAAAATGGCGCGGGGACCGGATGAACCGTTTACCCCCCGCTCTCTGCAGGAATTGCGCACGCTGGAGCTTCGGTAGACATGGCCATTTTCTC…
Plecoptera	Isoperla-goertzi	CATTAGTCTTTTAATTGAGGGCTGGAATGAATGGTTGGACGAGGTATTGACTGTCTCAGTGTAAATGTTATTAGAATTTAACTTTTAGGTCAAAAGGCTTAAATGAATTTAAAGGACGAGAAGACCCTATAGAGCTTTATATTAAATAACTATTTCTAATTTAGATAAATTTTGGTAATAGTTAGTAAAATATTTTGTTGGGGTGACAGGAAGATAAGATTAACTCTTCTTAAGTTTAAACATTAATTTATGAATAATTGATCCATTATTAGTGATTATAAGACTAAGTTACCTTAGGGATAACAGCGTAATCTTTTTTGAGAGTTCATATCGACAAAGGGGGT
Plecoptera	Isoperla-grammatica	AACCTTATATTTTATTTTTGGTGCTTGATCTGGAATGGTTGGGACTTCATTGAGCCTTTTAATTCGAGCTGAATTAGGCCAACCAGGGTCTCTAATTGGTGACGATCAAATCTATAATGTGATTGTCACAGCCCATGCTTTTGTAATAATTTTTTTTATAGTTATACCTATTATAATTGGAGGTTTCGGGAACTGACTCGTTCCTTTAATACTAGGAGCTCCTGATATGGCATTCCCTCGAATGAATAATATAAGTTTTTGACTGTTGCCCCCTTCTTTAACTTTATTATTAGCAAGTAGCTTAGTTGAAAATGGGGCTGGGACTGGTTGAACAGTTTACCCCCCACTCTCAGCTGGAATTGCACATGCCGGTGCTTCAGTTGATATAGCAATTTTTTC…
Plecoptera	Leuctra-braueri	----------TTCATCTTTGGGGCTTGAGCAGGAATAGTAGGGACTTCTTTA---AGACTGCTCATCCGAGCTGAATTAGGACAACCTGGCTCTTTAATTGGAGAT---GACCAAATTTATAATGTCATCGTAACCGCACACGCTTTCGTAATGATTTTCTTTATAGTTATGCCTATTATAATTGGAGGATTTGGTAATTGATTAGTTCCCCTTATA---TTAGGGGCCCCAGACATGGCCTTCCCCCGAATAAATAATATAAGTTTTTGACTTTTACCTCCTTCCCTAACTTTACTACTAGCTAGTAGTATAGTGGAAAATGGAGCAGGAACAGGTTGGACCGTTTACCCTCCCCTAGCCGCCGGGATTGCCCATGCAGGAGCCTCAGTTGACCTC--…
Plecoptera	Leuctra-fusca	ATATTAGGGGCCCCAGATATGGCATTCCCACGAATAAATAATATAAGTTTTTGGCTTTTACCCCCCTCTCTAACACTATTATTAGCTAGTAGTATAGTGGAAAATGGGGCAGGGACTGGGTGAACAGTTTACCCTCCCCTTGCGGCAGGCATTGCCCATGCTGGAGCCTCAGTTGACCTCGCTATTTTTTCTTTACATCTAGCAGGGGTATCTTCTATTCTGGGGGCCGTAAATTTCATTACCACAGTGATCAATATACGATCTAATGGAATAACCCTAGACCGAATGCCTTTATTTGTATGAGCTGTAGTAATCACAGCCCTACTATTACTCCTATCACTCCCTGTTCTTGCAGGGGCAATCACCATACTACTTACTGACCGTAATTTAAATACGTCA…
Plecoptera	Leuctra-geniculata	AACATTATATTTCATCTTTGGAGCTTGGGCAGGAATAGTAGGGACATCATTAAGACTACTTATTCGAGGTGAATTAGGGCAACCTGGTTCTTTAATTGGAGACGACCAAATTTATAATGTCATCGTAACCGCACACGCTTTCGTAATAATTTTCTTTATAGTTATGCCTATTATAATTGGAGGATTTGGTAATTGATTAGTCCCCCTTATATTAGGAGCCCCAGACATGGCCTTCCCCCGAATAAATAATATAAGTTTTTGACTTTTACCTCCCTCCTTAACTTTATTACTAGCTAGTAGCATAGTAGAAAATGGAGCAGGAACAGGTTGAACTGTCTACCCGCCCCTAGCTGCAGGCATTGCCCATGCAGGGGCCTCAGTTGACCTCGCTATTTTTTC…
Plecoptera	Leuctra-hippopus	TTAAGACTTCTTATCCGAGCTGAATTAGGTCAACCAGGTTCTTTAATTGGAGATGACCAAATTTATAATGTAATTGTAACAGCCCATGCATTTGTAATAATTTTCTTTATAGTAATACCTATTATAATTGGGGGATTTGGTAATTGACTAGTGCCTTTAATACTAGGAGCACCTGATATAGCATTCCCTCGAATAAATAATATAAGTTTTTGGTTATTGCCCCCTTCTCTCACTTTACTACTCGCTAGTTCTATAGTAGAAAATGGAGCAGGGACTGGTTGAACGGTTTACCCTCCCCTAGCANCAGGGATTGCCCATGCTGGGGCCTCAGTAGACCTTGCAATTTTTTCATTACACTTAGCAGGAGTTTCTTCAATTTTAGGAGCCGTAAATTTTATT…
Plecoptera	Leuctra-nigra	CATTAGTCTTTTTATTGAAGGCTTGTATGAATGGTTGGACGAGGTATTGACTGTCTCTGTGTGGATGATAATAGAATTTAACATTTAAGTTAAAAGGCTTAATTGTATTTAAAGGACGAGAAGACCCTATAGAGCTTTATATTGTTATTATTTTTATTTATGTGGGAGTAATTGAATAAGACTGGTAAGAATATTTTGTTGGGGTGACAGGAAGATAAAAAAAACTCTTTTTAGAATTTAAATCATTGATGTATGAATTATTGATCCGTTATTAATGATTATAAGACTAAGTTACCTTAGGGATAACAGCGTAATCTTTTTCGAGAGTTCTTATCGACAAAAAGGGT
Plecoptera	Leuctra-vesulensis	AACATTATATTTCATCTTTGGAGCTTGGGCAGGAATAGTAGGGACATCATTAAGACTACTTATTCGAGCTGAATTAGGGCAACCTGGTTCTTTAATTGGAGACGACCAAATTTATAATGTCATCGTAACCGCACACGCTTTCGTAATAATTTTCTTTATAGTTATGCCTATTATAATTGGAGGATTTGGTAATTGATTAGTCCCCCTTATATTAGGAGCCCCAGACACGGCCTTCCCCCGAATAAATAATATAAGTTTTTGACTTTTACCTCCCTCCCTAACTTTATTACTAGCTAGTAGCATAGTAGAAAATGGAGCAGGAACAGGTTGAACTGTCTACCCGGCCCTAGCTGCAGGCATTGCCCATGCAGGGGCCTCAGTTGACCTCGCTATTTTTTC…
Plecoptera	Nemoura-cinerea	ATAGTAGGAACCTCTCTAAGTTTACTTATTCGAGCAGAGTTAGGACAACCTGGATCTCTTATTGGAGATGATCAAATTTATAATGTGATAGTTACAGCTCACGCTTTTGTAATAATTTTCTTTATAGTTATACCAATTATAATTGGTGGATTCGGAAACTGATTAGTACCTTTAATATTAAGGGCTCCTGATATAGCTTTCCCTCGAATAAATAATATAAGTTTTTGGTTATTACCTCCTTCATTAACCCTTCTTTTAGCCAGTAGCCTTGTAGAAAATGGTGCTGGAACTGGTTGAACAGTATACCCTCCCCTCTCAGCAGGAATTGCTCATGCAGGTTCATCAGTAGATATAGCAATTTTTTCACTACTATTAGCAGGTGTTTCTTCAATTTTAGGG…
Plecoptera	Nemoura-viki	ACCCTTTATTTTATCTTCGGAGCTTGATCTGGAATAGTAGGAACCTCACTTAGTTTACTTATTCGAGCAGAATTAGGGCAACCAGGATCCCTAATTGGTGATGACCAAATTTACAATGTAATTGTAACAGCTCACGCTTTTGTAATAATTTTTTTTATAGTTATGCCAATTATAATTGGAGGATTTGGAAACTGACTAGTCCCTTTAATACTTGGAGCACCTGATATAGCTTTCCCTCGAATAAACAATATAAGTTTTTGATTATTACCTCCTTCATTAACTCTTCTTTTAGCTAGCAGCCTTGTAGAAAATGGTGCTGGAACTGGATGAACAGTTTACCCTCCCCTTTCTGCTGGGATCGCTCATGCCGGTTCATCAGTGGATATAGCAATTTTCTCA…
Plecoptera	Nemurella-pictetii	CATTAGTCTTTTAATTGAAGGCTAGAATGAATGGTTGGACGAGGTATTGACTGTCTCAGTGTGATTGGGAATAGAATTTAACTTTTAAGTCAAAAGGCTTAAATACGTTTAAAGGACGAGAAGACCCTATAGAGCTTTATATTTGAATTTTATTATTTATTTAGGTTAATTTTTATAATAATTGTAAAAATATTTTGTTGGGGTGACAAGAAGATATAAAAAACTCTTTTTAGTTTATTTACATTGATATATGAATTGTTGATCCTTTATTATCGATTATAAGACTAAGTTACCTTAGGGATAACAGCGTAATCTTTTTTGAGAGTTCATATCGACAAAAAGGGT
Plecoptera	Perla-marginata	CATTAGTCTTTTTATTGGAGGCTGGAATGAATGGTTGGACGAGGTATTGACTGTCTCATCATTAATGGTATTAGAATTTAACTTTTAAGTGAAAAGGCTTAAATTAGTTTAGAGGACGAGAAGACCCTATAGATCTTTACTGCAGTTATTTAGCATTAGTTTAGGTGATTACGGCAAATATGTTAATGAAGCTGGTGTTTTATTGGGGTGATAGGAAGATAAGAGTAACTCTTTTTGGTGTATTTACATTGATTTATGAATTTTTGATCCGTTAAAAGCGATTATAAGACTAAGTTACCTTAGGGATAACAGCGTAATCTTTTTTGAGAGTTCTTATCGACAAGAAGGGT
Plecoptera	Perlodes-intricatus	ATAACGTCATTGTAACAGCCCACGCATTTGTTATAATTTTCTTCATAGTTATACCTATCATAATTGGAGGGTTTGGAAATTGACTTGTACCTTTAATATTAGGAGCCCCTGATATAGCATTCCCTCGAATAAATAATATAAGTTTTTGATTGTTGCCCCCTTCTTTAACTTTATTATTGGCTAGTAGCTTAGTTGAAAATGGTGCTGGGACTGGTTGAACAGTTTACCCCCCACTTTCAGCCGGAATTGCTCACGCCGGATCTTCAGTTGATATAGCAATTTTTTCCCTACATTTAGCCGGTGTCTCTTCAATTCTAGGGGCTGTCAATTTTATTACAACTGTTATTAATATACGATCAAAAGGTATGACCTTAGACCGAATGCCCCTATTCGTCTGAG…
Plecoptera	Protonemura-auberti	CATTAGTCTTTTAATTGAAGGCTAGAATGAATGGTTGGACGAGGTACTGACTGTCTCGGTGTGATTGATATTAGAATTTAACTTTTAAGTTAAAAGGCTTAAATTTATTTAGAGGACGAGAAGACCCTATAGAGCTTTATATTTCTATTCTATTATTTGTTTAGTGTACTTATTATAATATTAAAAAAAATATTTTGTTGGGGTGACAGGAAGATAAGAAAAACTCTTTTTAGTTTAATTACATTGATTTATGAATTGTTGATCCATTATTATTGATTATAAGACTAAGTTACCTTAGGGATAACAGCGTAATCTTTTTCGAGAGTTCTTATCGACAAAAAGGGT
Plecoptera	Protonemura-nimborella	AACATTATATTTTATCTTTGGAGCTTGAGCAGGAATAGTAGGGACATCTTTAAGTCTTCTTATTCGAGCTGAATTAGGACAACCAGGATCTCTAATTGGTGACGATCAAATCTATAATGTCATAGTAACAGCTCACGCATTTGTAATAATTTTTTTTATGGTTATACCTATTATAATTGGAGGGTTTGGAAATTGATTAGTCCCTCTTATACTAGGAGCACCTGATATGGCCTTCCCACGAATGAATAATATAAGTTTCTGGCTTTTACCTCCCTCTCTAACTTTACTACTAGCTAGTAGCATAGTAGAAAATGGGGCAGGTACCGGTTGAACGGTTTACCCTCCGCTAGCAGCAGGAATTGCTCATGCTGGAGCTTCAGTTGATCTGGCTATTTTTTC…
Plecoptera	Rhabdiopteryx-acuminata	----AAGATATTGGAACACTTTATTTCATTTTTGGGGCATGAGCAGGAATAGTAGGGACATCACTAAGTCTTCTAATTCGAGCTGAACTTGGGCAACCGGGTTCACTAATTGGAGACGACCAAGTGTATAATGTTATTGTTACTGCCCATGCGTTTGTTATGATTTTCTTTATAGTTATACCTATTATAATTGGTGGTTTTGGAAACTGGCTAGTCCCCTTGATACTTGGGGCCCCAGATATGGCCTTCCCACGAATAAATAATATAAGTTTCTGATTATTACCTCCTTCTTTAACACTGCTTTTAGCTAGAAGCTTAGTGGAAAACGGAGCAGGTACTGGATGAACAGTTTACCCCCCTCTTTCTGCAGGAATTGCCCATGCTGGCTCATCTGTCGAT…
Plecoptera	Siphonoperla-torrentium	CATTAGTCTTTTAATTGGGGGCTGGAATGAATGGTTGGACGAGGCATTGACTGTCTCAGTGTAAATGATATTAAAATTTAACTTTTAAGTTAAAAGGCTTAAATTTTTTTAAAGGACGAGAAGACCCTATAGAGCTTTATAATAAATAATTATAATTTATTTAGTTGGATTTATGTTATAATTTATCTATTATTTTGTTGGGGTGACAGGAAGATAGATAAAACTCTTTTTAATTTAAACCATTGATTTATGTATTGTTGATCCATTATTAATGATTATAAGACTAAGTTACCTTAGGGATAACAGCGTAATCTTTTTTGAGAGTTCTTATCGACAAAAAGGGT
Plecoptera	Tyrrhenoleuctra-sp-TYAL-02	ATACTAGGAGCTCCTGATATGGCCTTTCCCCGAATAAATAATATAAGTTTCTGATTATTGCCTCCATCCCTTACTTTACTATTAGCCAGAAGTATAGTTGAAAATGGAGCAGGAACAGGTTGAACTGTCTACCCTCCTCTAGCTGCAGGAATTGCCCATGCTGGAGCCTCAGTTGATTTAGCTATTTTTTCTCTTCATCTTGCAGGGGTTTCATCAATTTTAGGGGCTGTAAATTTTATTACAACAGTAATTAATATACGATCGAGAGGAATAACACTTGATCGTATGCCCCTATTTGTATGAGCAGTAGTAATTACTGCTTTACTTCTTTTATTATCATTACCTGTATTAGCAGGAGCAATTACTATACTCTTAACTGACCGAAATCTAAATACCTCA…
Plecoptera	Tyrrhenoleuctra-sp-TYBA-01	ATATTAGGAGCCCCTGATATGGCTTTCCCCCGAATAAATAACATAAGATTCTGATTACTGCCCCCATCCCTTACTTTACTATTAGCCAGAAGTATAGTTGAAAATGGAGCAGGAACAGGTTGAACTGTTTACCCCCCTCTAGCTGCAGGGATTGCCCATGCCGGGGCTTCAGTTGATTTAGCTATTTTCTCTCTTCATCTTGCTGGAGTCTCGTCAATTTTAGGAGCTGTAAACTTTATTACAACAGTAATTAATATGCGGTCAAGAGGAATAACACTTGACCGTATGCCTCTATTTGTATGAGCAGTAGTAATTACAGCCCTGCTTCTTTTACTTTCATTACCTGTATTGGCAGGAGCAATTACTATACTATTAACTGACCGGAATTTAAATACCTCT…
Plecoptera	Tyrrhenoleuctra-sp-TYCO-01	ATATTAGGAGCCCTTGACATGGCTTTCCCTCGAATGAATAATATAAGATTTTGGCTATTGCCTCCATCTCTTACTTTACTGTTGGCCAGAAGTATAGTTGAAAATGGGGCAGGGACAGGTTGAACCGTATACCCCCCTCTAGCTGCAGGAATTGCTCACGCTGGAGCTTCAGTTGATTTAGCTATTTTTTCTCTTCATCTTGCAGGTGTTTCATCAATTTTAGGAGCTGTAAATTTTATCACCACAGTTATTAATATACGATCAAGAGGGATAACCCTTGACCGTATACCTCTATTTGTTTGAGCAGTAGTAATTACTGCCTTACTTCTTTTATTATCTTTACCTGTACTAGCGGGGGCAATCACTATGCTTTTAACTGACCGAAACTTAAATACCTCA…
Plecoptera	Tyrrhenoleuctra-sp-TYCO-02	ATATTAGGAGCCCTTGACATGGCTTTCCCTCGAATGAATAATATAAGATTTTGGCTATTGCCTCCATCTCTTACTTTACTGTTGGCCAGAAGTATAGTTGAAAATGGGGCAGGGACAGGTTGAACCGTATACCCCCCTCTAGCTGCAGGAATTGCTCACGCTGGAGCTTCAGTTGATTTAGCTATTTTTTCTCTTCATCTTGCAGGTGTTTCATCAATTTTAGGAGCTGTAAATTTTATCACCACAGTTATTAATATACGATCAAGAGGGATAACCCTTGACCGTATACCTCTATTTGTTTGAGCAGTAGTAATTACTGCCTTACTTCTTTTATTATCTTTACCTGTACTAGCGGGGGCAATCACTATGCTTTTAACTGACCGAAACTTAAATACCTCA…
Plecoptera	Tyrrhenoleuctra-sp-TYGR-02	ATACTAGGAGCTCCTGATATGGCCTTTCCCCGAATAAATAATATAAGTTTCTGATTATTGCCTCCATCCCTTACTTTACTATTAGCCAGAAGTATAGTTGAAAATGGAGCAGGAACAGGTTGAACTGTCTACCCTCCTCTAGCTGCAGGAATTGCCCATGCTGGAGCCTCAGTTGATTTAGCTATTTTTTCTCTTCATCTTGCAGGGGTTTCATCAATTTTAGGGGCTGTAAATTTTATCACAACAGTAATTAATATACGATCGAGAGGAATAACACTTGATCGTATGCCCTTATTTGTATGAGCAGTAGTAATTACTGCTTTACTTCTTTTATTATCATTACCTGTATTAGCAGGAGCAATTACTATACTCTTAACTGATCGAAATCTAAATACCTCA…
Plecoptera	Tyrrhenoleuctra-tangerina	ATACTAGGGGCTCCTGATATAGCTTTCCCCCGAATAAACAATATAAGATTCTGGTTATTGCCTCCATCTCTTACTTTACTATTAGCTAGAAGTATAGTTGAAAATGGGGCAGGGACAGGTTGAACTGTGTACCCTCCTCTGGCTGCAGGAATTGCTCATGCTGGGGCTTCAGTTGATTTAGCTATTTTCTCTCTTCACCTTGCTGGTGTTTCATCAATTTTAGGGGCTGTAAATTTTATCACAACAGTAATTAATATACGATCAAGAGGCATAACACTTGATCGTATGCCCTTATTTGTATGAGCAGTAGTAATTACAGCCTTACTTCTTTTACTTTCATTGCCTGTATTAGCAGGAGCAATTACTATACTATTAACTGACCGAAACTTAAATACTTCA…
Plecoptera	Tyrrhenoleuctra-zavattarii	ATATTGGGGGCTCCTGATATAGCTTTCCCCCGAATAAATAATATAAGATTCTGATTATTGCCTCCATCCCTTACTTTGCTATTAGCCAGAAGTATGGTTGAAAATGGTGCAGGAACAGGTTGAACTGTTTACCCTCCTCTGGCTGCAGGAATTGCTCATGCTGGGGCTTCAGTTGATTTAGCAATCTTCTCTCTACACCTGGCCGGTGTTTCATCAATTTTAGGAGCTGTAAATTTTATTACTACAGTGATTAATATACGATCAAGAGGAATAACACTTGATCGTATGCCCTTATTTGTATGGGCAGTAGTAATTACAGCTCTACTTCTTTTACTTTCATTACCTGTATTAGCAGGAGCAATTACCATATTATTAACTGACCGAAATTTAAACACCTCA…
Trichoptera	Limnephilus-extricatus	AACTATCTACTTTATTTTCGGAATTTGAGCCGGAATAATTGGAACTTCTCTTAGAATAATTATTCGAACTGAATTAGGAACTACTGACTCATTAATTAAAAATGATCAAATCTATAATGTATTAGTAACTGCTCATGCTTTTATCATAATTTTCTTTATAGTAATACCAATTATAATTGGAGGATTTGGTAACTGACTTGTTCCCCTAATAATTGGAGCTCCAGATATAGCTTTCCCCCGAATAAACAATATGAGATTTTGACTGCTGCCCCCCTCCCTCAATCTTCTTCTAATTAGAGCTTTAATTGAAAGAGGAACAGGAACAGGCTGAACTGTTTATCCTCCTCTATCAAGTAATTTAGCTCATGCAGGAAGATCCGTTGATATTTCAATTTTTTC…
Trichoptera	Phryganea-grandis	AACTATTTATTTTATTTTCGGAATTTGAGCTGGTATAGTTGGTACTTCTTTAAGTATAATTATTCGAACTGAATTAGGAACTACTGAATCTCTAATTAAAAATGATCAAATTTATAATGTTTTAGTTACTGCTCATGCTTTTATTATAATTTTTTTCATAGTTATACCAATTATAATTGGAGGATTTGGAAACTGACTTGTACCCCTTATAATTGGAGCCCCAGATATAGCTTTCCCACGAATAAATAATATAAGATTTTGACTTTTACCCCCATCCTTAAATTTTCTATTAATTAGATCAATTGTTGAAAATGGAACAGGAACTGGTTGAACAGTTTACCCACCATTATCAGCAAATATTGCCCATGCTGGTAGATCAGTAGATATCTCCATTTTCTC…
Trichoptera	Acrophylax-zerberus	AACTATCTATTTTATCTTTGGAATTTGAGCCGGANTAATCGGGACTTCTCTAAGAATAATTATTCGAACTGAACTCGGAACAACTGAGTCACTAATTAAAAATGATCAAATTTATAATGTACTAGTAACTGCTCATGCTTTTATTATAATTTTTTTTATAGTAATACCAATTATAATCGGAGGATTCGGTAACTGATTAGTACCCCTAATAATCGGAGCCCCCGATATAGCCTTCCCGCGAATAAATAATATAAGATTTTGATTACTTCCCCCCTCTCTAAATCTCCTTTTAATTAGAGCCCTAGTCGAAAGAGGAACAGGAACCGGATGAACAGTATACCCGCCTCTTTCTAGAAATCTCGCGCATGCAGGAAGATCAGTCGATATCTCTATTTTTTC…
Trichoptera	Adicella-cremisa	AACCTTATATTTTATTTTTGGGTTATGAGCTGGCTTATTAGGAACATCCCTAAGAGTTTTAATTCGAACTGAATTAGGAATAACTGGAGCTTTTATTAAAAATGACCAAATTTATAATGTTTTAGTAACAGCTCATGCATTTATTATAATTTTCTTTATAGTAATACCTATTATAATTGGTGGTTTCGGAAACTGACTAGTCCCCCTAATATTATCAGCCCCCGATATAGCCTTTCCTCGTATAAATAACATAAGATTTTGATTACTACCCCCATCCCTAAATTTCCTTCTTCTAAGAAGAATTATTGAAAGAGGAACAGGTACTGGTTGAACAGTTTATCCACCCCTAGCTAGTAATATTGGACATTTAGGTAGATCCGTTGACCTTTCTATTTTTTC…
Trichoptera	Adicella-filicornis	AACATTATATTTTATTTTTGGTATGTGAGCAGGATTACTAGGAACCTCCTTAAGAGTTTTAATTCGAACAGAATTAGGCATAACTGGAGCTTTTATCAAAAATGATCAAATTTATAATGTTCTAGTAACTGCTCATGCATTTATTATAATTTTTTTTATAGTTATACCTATTATAATTGGAGGATTTGGAAATTGATTAGTACCTCTAATACTATCAGCCCCTGATATAGCTTTTCCTCGAATAAATAATATAAGATTTTGATTACTTCCCCCCTCCTTAAATTTTCTACTTCTTAGAAGAATTGTAGAAAGAGGAACCGGAACTGGTTGAACAGTCTATCCCCCCTTAGCTAGAAATATTGGACACTTAGGAAGTTCTGTTGATTTATCAATTTTTTC…
Trichoptera	Adicella-meridionalis	AACATTATATTTTATTTTTGGTATGTGAGCAGGATTGCTAGGAACCTCTTTAAGTGTTTTAATTCGAACAGAACTAGGCATAACAGGAGCATTTATTAAAAATGATCAAATTTATAACGTTCTTGTAACTGCTCACGCGTTTATTATAATTTTTTTTATAGTAATACCCATCATAATTGGAGGATTTGGGAACTGATTAGTCCCGTTAATATTATCAGCCCCTGATATAGCATTCCCTCGAATAAATAATATAAGATTTTGATTACTTCCCCCTTCTTTAAATTTTTTACTTCTTAGAAGAATTGTAGAAAGAGGAACTGGAACTGGTTGAACAGTCTACCCCCCCTTAGCTAGAAATATTGGACATCTAGGAAGTTCTGTTGATCTATCGATTTTTTC…
Trichoptera	Adicella-reducta	AAGCTCGTAGTTGAAATTGTGTCCTGCGGTGTCGGTCTGCCGATTGCGGTACGACAGGCACGTCTGCGGGACTTCTCGCCGGTGCGTCAACCGCCGAAGCGCGTCGGTCGATCCTCGCGGTCGTGCCGTTCGCGCCGAGGCGGAACGTTGCGGCTGTTTACTTTGAACAAATTAGAGTGCTCAAAGCGGGCTAACACTCGCCTGAATATTGTACGCATGGAATAATAGAATAGGACCTCGGTTCTGTTTTGTTGGCTTTCTGATACCAGAGGTAATGATTAATAGGGACAACTGGGGGCATTCGTATTGCGACGTTAGAGGTGAAATTCTTGGATCGTCGCAAGACGGACTAAAGCGAAAGCATTTGCCAAAGGTGTTTTCATTAATCAAGAACGAAAG…
Trichoptera	Adicella-syriaca	AACTTTATATTTCATCTTTGGCGCATGAGCCGGCTTACTTGGAACTTCTTTAAGAGTCCTAATTCGAACCGAATTAGGAACAACTGGAGCTCTAATTAAAAATGACCAAATTTACAATGTATTAGTAACAGCACATGCATTTATTATAATTTTTTTTATAGTAATACCAATTATAATTGGTGGATTCGGAAACTGACTAGTTCCCTTAATATTATCAGCCCCTGATATAGCTTTTCCTCGAATAAATAATATAAGATTTTGATTACTACCCCCATCACTAAATTTTCTTCTCCTAAGAAGAATTGTTGAAAGAGGAACAGGCACGGGTTGAACAGTATACCCCCCCTTAGCCAGTAATATAGGACATTTAGGTAGTTCTGTTGATCTATCAATTTTTTC…
Trichoptera	Agapetus-cravensis	AACTTTATATTTTATTTTTGGAATTTGAAGAGGTATAGTAGGAACATCCTTAAGAATACTAATTCGAAGGGAATTAGGGACTAATAGATTTTTAATTGGAAACGATCAAATCTATAATGTAATTGTTACAGCTCATGCATTTATTATAATTTTTTTTATAGTTATACCTATTATAATTGGAGGGTTTGGAAATTGATTAGTTCCTTTAATATTAGGGGCTCCTGATATAGCTTTCCCACGATTAAATAATATAAGATTTTGATTTCTCCCTCCTTCAATTACTTTACTAATTATGGGAGGACTAGTAGAAAGAGGGGCAGGAACAGGATGAACTGTTTACCCCCCTCTTTCTTCAACAATTGCACACATTGGGGGATCCGTTGATTTAAGAATCTTTTC…
Trichoptera	Agapetus-delicatulus	AACATTGTATTTTATTTTTGGTATTTGAAGAGGGATAGTAGGAACATCTTTAAGAATATTAATTCGAAGAGAACTAGGAACTAATAGATTCTTAATTGGAAACGATCAAATTTATAACGTTATCGTAACGGCTCATGCATTTATTATGATTTTTTTTATAGTTATACCAATTATAATTGGGGGATTTGGGAATTGATTAGTACCTCTTATATTAGGGGCCCCAGATATAGCTTTCCCTCGATTAAATAATATAAGATTCTGATTACTCCCACCCTCAATTACCTTATTAATTATGGGGGGATTAGTAGAAAGAGGGGCCGGAACTGGTTGAACTGTTTACCCTCCCCTATCTTCAACTATTGCTCATATTGGGGGATCTGTAGACTTAAGAATTTTTTC…
Trichoptera	Agapetus-diversus	AACTTTATATTTTATTTTCGGAATTTGAAGAGGGATAGTGGGCACTTCTTTAAGAGTTTTAATCCGCAGGGAGTTAGGAACAAACAGGTTTTTAATCGGGAATGACCAAATTTATAATGTAATTGTTACAGCTCATGCATTTATCATAATTTTTTTTATAGTAATACCAATTATAATCGGGGGGTTCGGAAACTGACTGGTCCCATTAATATTGGGGGCCCCCGATATAGCTTTCCCTCGTTTAAATAATATAAGATTTTGATTATTACCCCCCTCTATCACTTTATTAATTATAGGGGGATTAGTGGAAAGGGGGGCCGGAACAGGGTGAACAGTTTACCCCCCATTATCCTCAACATTAGCTCACATCGGGGGATCAGTTGATTTAAGAATTTTCTC…
Trichoptera	Agapetus-dubitans	AACTTTATATTTTATTTTTGGAATTTGAAGAGGAATAGTAGGAACCTCTCTTAGAGTTTTAATTCGAAGAGAATTAGGAACAAATAGATTTTTAATTGGGAACGACCAAATTTATAACGTAATTGTTACAGCTCATGCATTTATTATAATTTTTTTTATGGTAATACCAATTATAATTGGCGGATTTGGAAATTGACTTGTCCCTTTAATATTAGGAGCCCCTGATATAGCATTTCCACGATTAAATAATATAAGATTTTGATTATTACCCCCTTCTATTACTTTATTAATTATAGGGGGATTAGTTGAAAGGGGAGCAGGAACAGGGTGAACCGTTTACCCTCCTTTATCTTCAACATTAGCTCATATTGGAAGCTCTGTAGATTTAAGAATTTTTTC…
Trichoptera	Agapetus-fuscipes	AAGCTCGTAGTTGAAATTGTGTCTTGCGGTGTCGGTCTACCGACTGCGGTACGACAGGCACGTCTGCGGGGCTTCTCGCCGGTGCGTCCACCGCCGGCACGTTGCGGTCGTCCGCGAGGGCGGCCGCTCGTCGAGGCGGGCCGTCGCGGCTGTTTACTTTGAACAAATTAGAGTGCTCAAAGCGGGCTAAGCTTTGCCTGAATATTGTACGCATGGAATAATAGAATAGGACCTCGGTTCTGTTTTGTTGGCTTTCTGATACCAGAGGTAATGATTAATAGGGACAACTGGGGGCATTCGTATTGCGACGTTAGAGGTGAAATTCTTGGATCGTCGCAAGACGGACTAAAGCGAAAGCATTTGCCAAAGGTGTTTTCATTAATCAAGAACGAAAGTTAG…
Trichoptera	Agapetus-insons	AACTTTATATTTTATTTTCGGAATTTGAAGTGGAATAGTCGGGACCTCCCTGAGAGTTTTAATTCGCAGGGAATTAGGGACAAATAGATTTTTAATTGGAAATGACCAAATTTATAACGTAATTGTTACAGCCCATGCATTTATTATAATTTTTTTTATAGTAATGCCTATTATAATCGGAGGGTTTGGAAATTGATTAGTCCCATTAATATTAGGAGCACCTGATATGGCCTTCCCCCGTTTAAATAATATAAGATTTTGATTACTGCCCCCCTCTATCACCCTATTAATTATAGGCGGATTAGTGGAAAGAGGGGCTGGAACAGGGTGAACAGTTTACCCCCCGCTATCCTCAACACTAGCTCACATTGGGGGGTCTGTTGATTTAAGAATTTTTTC…
Trichoptera	Agapetus-krawanyi	AACTTTATATTTTATTTTTGGAATTTGAAGAGGGATGGTAGGAACTTCTCTTAGAGTTTTAATTCGAAGAGAATTAGGAACAAATAGATTTTTAATTGGGAACGACCAAATCTATAATGTAATCGTCACAGCTCATGCATTTATTATAATTTTTTTCATGGTAATACCAATTATAATTGGCGGATTTGGAAATTGACTCGTCCCCTTAATATTAGGGGCCCCTGATATAGCTTTTCCCCGATTAAATAATATAAGATTTTGACTATTACCCCCCTCTATTACTATATTAATTATAGGGGGACTAGTTGAAAGAGGAGCTGGAACAGGCTGAACAGTTTACCCCCCTTTATCTTCAACGTTAGCACACATTGGAGGATCTGTAGATTTAAGTATTTTCTC…
Trichoptera	Agapetus-laniger	AGAATAATTATTCGAACTGAATTAGGTACAACAGAATCTCTTATTAAAAAYGATCAAATCTATAATGTACTAGTTACTGCTCATGCTTTTATTATAATTTTCTTCATGGTAATGCCAATTATAATCGGAGGATTCGGAAATTGATTAGTTCCCCTAATAATTGGTGCACCTGATATAGCCTTTCCCCGCATAAATAATATAAGATTTTGACTACTCCCCCCATCYTTAAATCTTTTATTAATCAGAGCTTTAGTAGAAAGAGGAACAGGAACTGGTTGAACCGTATACCCCCCTCYATCAWSAAATTTAGCTCATGCAGGAAGATCCGTTGACATTTCCATTTTTTCCCTTCATTTAGCCGGAATTTCCTCAATTTTAGGAGCTATTAATTTTATCTCA…
Trichoptera	Agapetus-levanidovae	AACTTTATATTTTATTTTTGGTATTTGAAGAGGGATAGTTGGAACTTCTTTAAGAGTCCTTATTCGAAGAGAACTTGGAACTAACAGATTTTTAATTGGTAATGACCAAATCTATAATGTTATTGTAACTGCACATGCATTTATTATAATTTTTTTCATAGTTATACCTATCATAATCGGAGGATTTGGCAACTGACTTGTCCCATTAATGCTCGGAGCCCCTGATATAGCTTTCCCTCGATTAAATAATATAAGATTTTGACTATTACCCCCTTCAATTACTTTATTAATTATAGGTGGTTTAGTGGAAAGAGGAGCTGGAACAGGGTGAACAGTTTACCCCCCTCTTTCTTCAACTATTGCCCATATTGGGGGTTCTGTAGATTTAAGAATTTTTTC…
Trichoptera	Agapetus-levanidovae-sp-n	AACTTTATATTTTATTTTTGGTATTTGAAGAGGGATAGTTGGAACTTCTTTAAGAGTCCTTATTCGAAGAGAACTTGGAACTAACAGATTTTTAATTGGTAATGACCAAATCTATAATGTTATTGTAACTGCACATGCATTTATTATAATTTTTTTCATAGTTATACCTATCATAATCGGAGGATTTGGCAACTGACTTGTCCCATTAATGCTCGGAGCCCCTGATATAGCTTTCCCTCGATTAAATAATATAAGATTTTGACTATTACCCCCTTCAATTACTTTATTAATTATAGGTGGTTTAGTGGAAAGAGGAGCTGGAACAGGGTGAACAGTTTACCCCCCTCTTTCTTCAACTATTGCCCATATTGGGGGTTCTGTAGATTTAAGAATTTTTTC…
Trichoptera	Agapetus-lusitanicus	AACTTTATATTTTATTTTCGGAATTTGAAGGGGGATAGTGGGCACTTCTTTAAGAGTTTTAATCCGCAGAGAGCTGGGAACAAACAGATTTTTAATCGGAAATGACCAAATTTATAATGTAATTGTTACAGCTCATGCATTTATCATAATTTTTTTTATAGTAATACCAATTATAATCGGGGGGTTCGGAAACTGACTGGTTCCACTAATATTAGGGGCTCCTGATATAGCTTTCCCTCGTTTAAATAATATAAGATTTTGATTATTACCCCCCTCTATCACTTTATTAATTATAGGGGGATTAGTGGAAAGAGGAGCCGGAACAGGATGAACAGTTTACCCCCCATTATCCTCAACATTAGCTCACATCGGGGGATCAGTTGATTTAAGAATTTTCTC…
Trichoptera	Agapetus-marlierorum	AACCCTATATTTTATTTTCGGAATTTGAAGAGGAATAGTAGGGACTTCCCTAAGAGTTTTAATCCGCAGAGAATTGGGGACAAACAGGTTTCTAATTGGAAACGACCAAATTTATAACGTAATTGTCACAGCTCATGCATTTATTATAATTTTTTTTATAGTTATACCAATTATAATTGGGGGGTTCGGAAATTGACTAGTACCCTTAATATTGGGGGCCCCAGATATGGCCTTCCCCCGTTTAAACAATATGAGATTTTGACTACTACCCCCCTCCATTACCCTGCTAATTATGGGGGGTTTAGTGGAAAGGGGGGCAGGAACAGGATGAACAGTTTACCCTCCTTTATCTTCAACATTAGCCCATATTGGGGGATCAGTTGATTTAAGAATCTTTTC…
Trichoptera	Agapetus-nimbulus	NNNNNNNNNNNNNNNNNNNNNNNNNNNNNNNNNNNNNNNNNNNNCATCCTTAAGAATATTAATTCGAAGGGAATTAGGGACTAATAGATTTTTAATTGGAAACGATCAAATTTATAATGTAATTGTTACAGCCCATGCCTTTATTATAATTTTTTTTATAGTTATACCTATTATAATTGGGGGGTTTGGAAATTGATTAGTTCCTTTAATATTAGGAGCTCCTGATATAGCTTTCCCACGATTAAATAATATAAGATTTTGATTTCTCCCTCCTTCAATTACTTTACTAATTATAGGAGGACTAGTAGAAAGAGGAGCAGGAACAGGGTGAACTGTTTATCCCCCTCTTTCTTCAACAATTGCACACATTGGGGGATCCGTTGATTTAAGAATCTTTTC…
Trichoptera	Agapetus-ochripes	TTTGGAATTTGAAGAGGTATAGTAGGAACTTCTTTAAGAATATTAATTCGAAGAGAATTAGGGACTAACAGATTTTTAATTGGAAATGATCAAATTTATAATGTTATTGTAACTGCTCACGCATTCATTATAATTTTTTTTATAGTTATACCAATTATAATTGGGGGATTTGGAAACTGATTAGTACCTTTAATACTAGGAGCCCCTGATATGGCTTTCCCACGATTAAATAATATAAGATTTTGATTTTTACCCCCCTCAATTACATTATTAATTATAGGAAGTCTTGTAGAAAGAGGAGCTGGAACAGGATGAACGGTATACCCCCCACTTTCCTCTACTATTGCTCATATCGGGGGATCTGTTGACTTATCAATTTTTTCATTACATTTAGCTGGA…
Trichoptera	Agapetus-padanus	AACTTTATATTTTATTTTTGGAATTTGAAGAGGGATAGTGGGAACCTCTCTTAGAGTTTTAATTCGAAGAGAATTAGGAACAAATAGATTTTTAATTGGGAATGATCAAATCTATAATGTAATCGTCACAGCTCATGCATTTATTATAATTTTTTTTATAGTAATGCCAATCATAATTGGCGGATTTGGAAATTGACTTGTCCCCTTAATACTGGGGGCCCCTGATATAGCCTTTCCCCGATTAAATAATATAAGATTTTGATTATTACCTCCCTCTATTACAATATTAATTATAGGGGGACTAGTTGAAAGGGGGGCTGGAACAGGTTGAACAGTTTACCCGCCATTATCCTCAACATTAGCCCATATCGGAAGTTCTGTAGATTTAAGTATTTTCTC…
Trichoptera	Agapetus-placidus	AACTTTATNTTTTATTTTCGGGATCTGAAGAGGAATGGTAGGAACCTCTTTAAGAGTTTTAATTCGAAGAGAATTGGGGACAAACAGATTTTTAATTGGAAATGACCAAATTTACAATGTAATTGTCACAGCTCATGCATTTATTATAATTTTTTTCATAGTAATGCCTATTATAATTGGGGGGTTTGGAAACTGACTAGTCCCATTAATATTAGGAGCCCCTGATATAGCTTTTCCCCGCTTAAATAATATAAGATTCTGACTATTACCCCCCTCTATTACTTTATTAATTATAGGCGGATTAGTCGAAAGAGGAGCCGGAACAGGCTGAACAGTTTATCCACCACTATCTTCAACATTAGCCCACATTGGGGGGTCCGTTGATTTAAGAATTTTCTC…
Trichoptera	Agapetus-sibiricus	AACTTTATATTTTATTTTTGGAATTTGAAGGGGCATAGTAGGAACCTCCTTAAGAGTCCTTATTCGAAGAGAACTAGGAACTAATAGATTCTTAATTGGAAATGACCAAATTTATAACGTTATTGTAACTGCTCATGCTTTTATTATAATTTTTTTTATAGTAATACCAATTATAATTGGAGGATTTGGTAATTGACTAGTCCCTTTAATGTTAGGGGCCCCTGATATAGCTTTCCCACGACTTAATAATATAAGATTTTGATTTTTACCCCCCTCAATTACCCTACTAATTGTCGGAGGATTAGTTGAAAGAGGGGCCGGAACAGGCTGAACAGTTTACCCCCCTCTTTCCTCTACAATTGCTCATATTGGTGGAGCAGTTGATCTAAGAATCTTCTC…
Trichoptera	Agapetus-slavorum	AACTTTATATTTTATTTTTGGTATTTGAAGAGGTATAGTAGGAACTTCTTTGAGAATACTAATTCGAAGAGAACTAGGAACTAACAGATTCCTAATTGGAAATGATCAAATTTATAACGTTATTGTAACAGCTCATGCATTCATTATAATTTTTTTTATAGTAATGCCAATTATAATTGGGGGATTTGGAAATTGACTCGTTCCTTTAATGTTAGGGGCTCCCGATATAGCTTTCCCACGATTAAATAATATAAGATTTTGATTTTTACCCCCTTCTATTACTTTATTAATTATAGGGGGACTAGTTGAAAGAGGGGCAGGAACAGGATGAACGGTTTACCCCCCTTTATCTTCAACAATTGCTCACATTGGGGGATCTGTTGATTTAAGAATTTTCTC…
Trichoptera	Agraylea-cognatella	TATCTTATACTTCATTTTTGGAATTTGATCAGGAATTCTTGGCTCAAGAATAAGAATAATTATTCGGATAGAACTGAGAACCCCTGGATTTCTGATTGGGAATGACCAAATTTATAACGTAATTGTCACAGCCCATGCCTTTATTATAATTTTTTTTATGGTCATACCGATTATAATTGGAGGATTTGGTAACTGACTAATCCCCCTAATGCTAAGAGCCCCTGATATAGCTTTTCCACGAATAAATAATATAAGATTTTGGCTCCTCCCCCCCTCATTAACTTTACTACTATTAAGATCAATAGTCGAAAATGGAGCAGGGACAGGGTGAACAGTATACCCCCCCTTAGCTTCTAATATTGCTCATAGAGGTAGATCAGTTGACCTAACAATTTTTTC…
Trichoptera	Agraylea-multipunctata	TTATTCGAATAGAATTAAGAACACCAGGATTTCTAATTGGAAATGATCAAATTTATAACGTAATCGTAACCGCTCACGCCTTTATTATAATTTTTTTTATAGTTATGCCCATTATAATCGGAGGGTTTGGAAATTGACTAGTCCCCCTAATACTAAGAGCCCCAGATATGGCCTTCCCCCGAATAAATAATATAAGATTTTGACTTCTTCCCCCCTCACTAACTCTCCTCCTATTAAGCTCAATGGTAGAAAATGGAGCAGGAACAGGGTGAACAGTATACCCCCCCTTAGCAGCCAATATCGCCCATAGAGGAAGATCAGTAGACCTAGCAATCTTCTCCTTACATTTAGCCGGAATCTCATCTATTTTAGGAGCTATTAATTTTATCTCCACTATTT…
Trichoptera	Agraylea-sexmaculata	TATTTTATACTTTATTTTCGGTATTTGATCTGGAATTCTTGGGTCTAGAATAAGTATAATCATTCGAATAGAATTAAGAACCCCTGGATTTTTAATCGGAAATGATCAGATTTATAATGTAATTGTAACAGCCCACGCTTTCGTTATAATTTTTTTTATAGTAATACCAATTATAATTGGAGGATTTGGTAACTGATTAGTCCCTCTTATACTTTCAGCCCCTGATATAGCTTTCCCACGAATAAATAATATAAGATTTTGATTACTCCCCCCCTCAATTACTCTTCTTCTACTAAGATCAATAGTAGAAAACGGAGCAGGGACAGGATGAACTGTGTATCCTCCTTTAGCCTCTAATATCACCCATAGAGGAAGATCGGTAGATTTAACAATTTTCTC…
Trichoptera	Agrypnia-colorata	NNNTATTTATTTTATTTTTGGAGTTTGAGCTGGAATAGTGGGAACTTCACTAAGAATAATTATCCGAACAGAATTAGGAACTTCTGAATCTTTAATTAAAAATGACCAGATTTATAACGTATTAGTTACTGCCCATGCATTTATTATAATTTTCTTTATAGTTATACCAATTATAATTGGAGGATTCGGAAATTGATTAGTCCCCCTAATAATCGGTGCTCCTGACATAGCTTTCCCCCGAATAAATAATATAAGTTTTTGATTGCTTCCCCCCTCATTAAACTTTCTTCTTATTAGATCTATTGTTGAAAATGGAACAGGTACCGGTTGAACTGTGTATCCCCCCCTATCCGCTAATATTGCCCATGCAGGCAGATCTGTAGATATCTCCATTTTTTC…
Trichoptera	Agrypnia-crassicornis	NNNTATTTATTTTATTTTTGGAATTTGAGCTGGAATAATTGGAACTTCCCTAAGAATAATTATTCGAACAGAACTAGGAACTACTGAATCTTTAATCAAAAATGATCAAATTTATAATGTATTAGTTACTGCCCACGCTTTCATTATAATTTTCTTTATAGTTATACCAATTATAATCGGGGGATTTGGAAATTGATTAGTTCCCCTAATAATCGGGGCCCCTGACATAGCCTTCCCACGAATAAATAATATAAGTTTTTGACTACTTCCACCCTCATTAAATTTTCTTCTTATTAGATCTATTGTTGAAAATGGAACAGGTACTGGTTGAACAGTATACCCCCCCTTATCTGCTAATATTGCCCATGCAGGAAGCTCCGTAGATATCTCTATTTTTTC…
Trichoptera	Agrypnia-czerskyi	AACTATTTACTTTGTATTTNGAATCTGAGCTGGAATAGTGGGAACTTCTTTAAGAATAATTATCCGAACAGAATTGGGAACTACTGAATCCCTAATTAAAAATGATCAAATTTATAACGTATTAGTAACAGCTCACGCTTTTATTATAATTTTCTTTATGGTTATACCTATTATAATTGGAGGATTTGGAAATTGACTAGTCCCCCTAATAATCGGGGCCCCTGATATAGCCTTCCCTCGAATAAATAATATAAGTTTCTGACTATTGCCCCCATCTCTAAATTTCCTTCTTATTAGATCAATTGTTGAAAATGGAACTGGAACCGGCTGAACAGTCTACCCCCCTCTTTCCGCCAATATTGCTCATGCAGGTAGCTCAGTTGATATTTCTATTTTCTC…
Trichoptera	Agrypnia-obsoleta	TATTTTATTTTTGGAATTTGAGCTGGAATAATAGGAACTTCTTTAARAATAATTATTCGAACAGAATTAGGAACTACTGAATCTCTRATTAAAAATGATCARATTTATAATGTATTAGTTACAGCCCATGCCTTTATTATAATTTTTTTTATAGTTATACCTATKATAATTGGAGGGTTTGGAAATTGGTTARTCCCTCTAATAAWTGGAGCACCTGATATAGCCTTTCCTCGAAKAAATAATATAAGTTTTTGATTGCTACCCCCWTCATTAAATTTTCTTCTTATTAGATCAATTGTTGAAAACGGAACTGGAACTGGTKGAACAGKTTATCCCCCTCTTTCTGCTAATATTGCACATGCAGGARGATCAKTTGATATTTCTATTTTTTCTCTTCAT…
Trichoptera	Agrypnia-pagetana	TATTCGAACAGAATTAGGAACTACTGAATCTTTAATTAAAAATGATCAAATTTATAATGTATTAGTTACAGCCCATGCTTTTATTATAATTTTTTTTATAGTAATACCCATTATAATCGGAGGATTTGGAAACTGATTAGTCCCACTAATAATTGGAGCTCCTGATATAGCCTTCCCACGTATAAATAATATAAGATTTTGACTGTTACCCCCCTCATTAAATTTCCTAATTATTAGATCTATTGTTGAAAATGGAACTGGAACTGGATGAACAGTATACCCCCCTCTTTCCGCTAATATTGCCCATGCAGGAAGATCAGTTGACATTTCTATTTTTTCTCTTCATTTAGCAGGAATTTCTTCAATTTTAGGGGCTATCAACTTCATTTCTACAACAAT…
Trichoptera	Agrypnia-picta	NNNNNNNNNNNNNNNNNNNNNNNNNNNAGCTGGTATAGTGGGAACCTCATTAAAAATAATTATTCGAACAGAATTGGGAACTACTGAATCTCTAATTAAAAATGATCAAATTTATAATGTACTAGTTACAGCCCATGCTTTTATTATAATTTTTTTTATAGTAATACCCATTATAATCGGAGGATTTGGTAACTGATTAGTCCCCCTAATAATTGGAGCCCCTGATATAGCTTTCCCCCGAATAAATAATATAAGATTTTGACTATTACCCCCATCATTAAACTTCCTTCTAATTAAATCTATTGTTGAAAACGGAACCGGAACCGGTTGAACAGTTTACCCGCCTCTTTCTGCTAATATTGCCCATGCAGGCAGATCAGTAGACATTTCTATTTTTTC…
Trichoptera	Agrypnia-sahlbergi	TTATAGTTATACCTATTATAATTGGAGGATTTGGAAATTGATTAGTCCCCTTAATAATTGGAGCACCTGATATAGCCTTCCCTCGAATAAACAATATAAGTTTTTGATNATTACCCCCATCATTAAATTTTCTTCTTATTAGATCAATTGTTGAAAATGGAACAGGAACTGGTTGAACAGTCTACCCCCCTCTTTCTGCTAATATTGCACATGCAGGAAGATCAGTCGATATCTCTATTTTTTCTCTTCATTTAGCGGGTATTTCATCAATTTTAGGGGCTATTAATTTTATTTCTACAACAATTAATATACGATCTAATTTAATTACTTTAGATCGATTACCTTTATTTGTATGATCAGTCGCTATTACGGCTCTACTTTTACTTTTATCTTTACCAG…
Trichoptera	Agrypnia-sordida	AACTATTTATTTTGTATTTGGAATCTGGGCCGGAATAGTTGGAACTTCTTTAAGAATAATTATTCGAACAGAATTAGGWACTACTGAATCTCTTATTAAAAATGATCAAATTTATAATGTATTAGTTACAGCTCATGCCTTTATTATAATTTTTTTTATAGTAATGCCCATTATAATTGGAGGATTTGGAAACTGATTAGTCCCCCTTATAATTGGAGCCCCTGATATAGCTTTCCCCCGCATAAATAATATAAGTTTTTGATTACTACCCCCCTCACTAAATTTTCTTCTTATTAGATCAATTGTGGAAAACGGAACAGGAACTGGATGAACAGTTTATCCCCCTCTTTCTGCTAATATTGCTCATGCAGGAAGATCAGTAGACATCTCCATTTTTTC…
Trichoptera	Agrypnia-varia	AAGCTCGTAGTTGAAATTGTGTCCTGCGGTGTCGGTCTACCGAATGCGGTACGACAGGCACGTCTGCGGGGCTTCTCGCCGGTGCGTCCACCGCCGGCGTGTGTCGGTCGGCCTCACGGTCGGCCGCGCACCGAGGCGGGCCGTCGCGGCTGTTTACTTTGAACAAATTAGAGTGCTCAAAGCGGGCTAACACTTGCCTGAATATTGTACGCATGGAATAATAGAATAGGACCTCGGTTCTGTTTTGTTGGCTTTCTGATACCAGAGGTAATGATTAATAGGGACAACTGGGGGCATTCGTATTGCGACGTTAGAGGTGAAATTCTTGGATCGTCGCAAGACGGACTAAAGCGAAAGCATTTGCCAAAGGTGTTTTCATTAATCAAGAACGAAAGTTAG…
Trichoptera	Allogamus-antennatus	AACTATTTATTTTATCTTTGGAATTTGAGCTGGAATAATCGGAACCTCTCTTAGAATAATCATTCGAACAGAACTAGGTACAACCGAATCATTAATTAAAAATGATCAAATCTATAATGTATTAGTTACAGCTCATGCCTTTATTATAATTTTTTTCATAGTTATACCTATTATAATTGGAGGATTTGGTAACTGACTAGTTCCCCTAATAATTGGAGCACCCGATATAGCTTTCCCCCGAATAAATAACATAAGATTCTGACTTCTCCCCCCCTCTTTAAATCTTCTTCTAATCAGAGCTTTAGTAGAAAGAGGAACAGGTACCGGATGAACAGTATATCCGCCTCTCTCTAGAAATTTAGCTCACGCAGGAAGATCAGTTGATATCTCCATTTTTTC…
Trichoptera	Allogamus-auricollis	NNNNNNNNNNNNNNNNNNNNNNNTTTGAGCTGGAATAATCGGAACTTCTCTTAGAATAATCATTCGAACAGAACTAGGTACAACCGAATCACTAATTAAAAACGATCAAATCTATAATGTATTAGTTACAGCTCATGCCTTTATTATAATTTTTTTCATAGTAATACCAATTATAATTGGAGGATTTGGTAATTGACTAGTTCCCCTAATAATCGGAGCACCTGACATAGCTTTCCCCCGAATAAATAACATAAGATTCTGACTCCTCCCCCCCTCTTTAAATCTTCTTCTAATCAGAGCTTTAGTAGAAAGAGGTACAGGTACCGGGTGAACAGTATACCCGCCTCTTTCTAGAAATTTAGCTCACGCAGGAAGATCTGTTGATATCTCCATTTTTTC…
Trichoptera	Allogamus-hilaris	AACTATTTATTTTATTTTTGGAATCTGAGCTGGAATAATCGGAACTTCTCTTAGAATAATCATTCGAACAGAATTGGGTACAACTGAATCATTAATTAAAAATGATCAAATTTATAATGTTTTAGTTACAGCCCATGCTTTTATTATAATTTTCTTCATAGTTATACCAATTATAATTGGAGGATTCGGTAATTGATTAGTCCCCCTTATAATTGGAGCTCCAGATATAGCCTTCCCCCGAATAAATAATATAAGATTCTGACTCCTTCCCCCCTCTCTTAATCTTCTTCTAATTAGAGCTTTAGTCGAAAGAGGAACTGGTACTGGTTGAACAGTATACCCCCCTCTTTCAAGAAATTTAGCCCACGCAGGAAGATCCGTTGATATTTCCATTTTTTC…
Trichoptera	Allogamus-mendax	AACTATTTATTTTATCTTTGGAATCTGAGCCGGGATAATCGGAACTTCTCTTAGAATAATTATTCGAACAGAATTAGGCACAACTGAATCATTAATTAAAAATGATCAAATTTATAATGTATTAGTTACAGCCCATGCCTTTATTATAATTTTCTTTATAGTTATACCTATTATAATTGGTGGATTTGGTAACTGATTAGTCCCTCTTATAATTGGGGCACCTGACATAGCTTTCCCCCGAATAAATAATATAAGATTCTGACTCCTCCCCCCCTCACTCAATCTCCTTCTAATTAGAGCTCTAGTAGAAAGAGGAACTGGTACTGGTTGAACAGTATACCCCCCTCTTTCAAGAAACTTAGCCCATGCAGGAAGATCCGTTGATATCTCTATTTTCTC…
Trichoptera	Allogamus-mortoni	AACTATTTATTTTATTTTTGGAATTTGAGCCGGAATAATTGGCACTTCTCTCAGAATAATTATTCGAACAGAATTAGGTACAACTGATTCTTTAATTAAAAATGATCAAATTTATAACGTTTTAGTTACAGCTCATGCCTTTATTATAATTTTCTTTATAGTAATACCAATTATAATTGGAGGATTTGGTAACTGATTAGTTCCCCTAATAATCGGGGCCCCTGATATAGCTTTCCCCCGAATAAATAATATAAGATTTTGGCTACTCCCCCCCTCCCTCAATCTTCTTCTAATTAGAGCTTTAGTAGAAAGAGGAACAGGAACAGGTTGAACTGTTTATCCCCCCCTATCAAGAAATTTAGCTCATGCAGGAAGATCCGTTGATATCTCAATTTTTTC…
Trichoptera	Allotrichia-pallicornis	CACTTTATATTTTATTTTTGGGATTTGATCGGGCCTAATTGGATCATCTTTAAGATTTATTATCCGAATAGAACTGAGAACCCCAGGCAGATTTATTGGAAACGATCAAATTTATAATGTAATTGTAACATCACATGCATTTATTATAATTTTTTTTATAGTTATACCTATTATAATTGGTGGGTTCGGAAATTGATTAGTTCCTTTAATATTAGGGTCACCTGATATGGCCTTTCCTCGTATAAATAATTTAAGATTTTGGTTTCTTCCCCCCTCTTTAATTTTTCTTTTATTAAGAAGACTATCAAACTCAGGAGCTGGAACCGGCTGAACAGTCTACCCCCCTCTTTCTTCAAATCTATCCCACGCAGGAAGATCTGTGGATTTAACTATTTTTTC…
Trichoptera	Amphipsyche-proluta	AACTTTATATTTCTTATTTGGAATTTGATCCGGTATTTTAGGATCATCCATAAGACTATTAATTCGAATTGAATTAAGAACCCCTATAACTCTTATTGGAAATGATCAAATTTATAATGTTATTGTTACTGCTCATGCATTCATTATAATTTTTTTTATAGTAATACCCATTATAATTGGAGGGTTTGGAAATTGATTAGTGCCTCTAATACTAGGTGCCCCAGATATAGCCTTTCCTCGAATAAATAATATAAGATTTTGATTATTACCTCCCTCTTTAATATTTTTAACTTTTGGAAGACTTATAAATAATGGAGCAGGAACTGGATGAACAGTATACCCTCCTCTAGCTTCTAATCTTTCTCATGCTGGAAGTGCAGTGGATATTTCTATTTTTTC…
Trichoptera	Anabolia-appendix	AACTATTTATTTTATTTTTGGGATCTGAGCAGGAATAATCGGAACTTCCCTTAGAATAATTATTCGTACTGAACTTGGTACTACAGAGTCTTTAATCAAAAATGATCAAATTTATAATGTTTTAGTAACCGCTCATGCTTTTATTATAATTTTCTTTATAGTTATACCAATTATAATTGGGGGATTTGGAAACTGATTAGTACCATTAATAATTGGTGCCCCAGATATAGCTTTCCCACGAATAAATAATATAAGATTTTGACTTCTGCCCCCGTCATTAAATCTTCTATTAATTAGAGCTTTAATTGAAAGAGGCACAGGAACTGGGTGAACTGTTTATCCTCCCCTTTCTAGAAATTTAGCTCATGCTGGAAGATCGGTAGATATTTCTATTTTTTC…
Trichoptera	Anabolia-brevipennis	NNNNNNNNNNNNNNNNNNNNNNNNNNNNNNNNNNNNNNNNNNNACTTCTTTAAGAATAATTATTCGTACAGAACTTGGTACTACTGAGTCATTAATTAAAAATGATCAAATTTATAATGTCCTAGTAACTGCTCATGCTTTTATTATAATTTTTTTCATAGTAATACCTATTATAATTGGAGGATTTGGAAACTGACTTGTCCCATTAATAATTGGTGCGCCAGACATAGCTTTTCCCCGTATAAATAATATAAGATTTTGACTATTACCCCCCTCATTAAATTTATTACTAATTAGTGCTTTAATTGAAAGAGGAACTGGGACTGGTTGAACAGTTTACCCACCTCTTTCTAGAAATTTAGCTCATGCAGGAAGATCTGTAGATATTTCTATTTTTTC…
Trichoptera	Anabolia-concentrica	TTCGTACTGAATTAGGCACTACTGAATCCTTAATTAAAAATGACCAAATTTATAATGTACTAGTAACTGCTCACGCTTTTATTATAATTTTCTTTATAGTAATACCTATTATAATTGGAGGATTCGGAAATTGACTTGTACCCCTTATAATCGGAGCTCCTGATATAGCTTTCCCCCGTATAAATAATATAAGATTTTGACTTCTCCCCCCATCTTTAAATCTTCTATTAATTAGAGCCTTAATTGAAAGAGGAACAGGAACTGGGTGAACTGTTTACCCCCCTCTCTCAAGAAATTTAGCTCACGCAGGCAGATCTGTGGATATCTCTATCTTCTCGCTTCATTTAGCTGGAATTTCTTCTATCTTAGGAGCTATTAACTTTATTTCTACAACATTAA…
Trichoptera	Anabolia-furcata	AACTATTTATTTCATTTTTGGAATTTGAGCAGGAATAATTGGAACTTCTCTTAGAATAATTATTCGTACAGAACTTGGTACTACTGAATCATTAATCAAAAATGATCAAATCTATAACGTTCTAGTAACTGCCCATGCTTTTATTATAATTTTTTTTATAGTAATACCTATTATAATTGGAGGATTTGGAAATTGACTAGTTCCCTTAATAATTGGTGCACCTGATATAGCCTTCCCACGAATAAATAACATAAGATTTTGGTTACTTCCCCCATCATTAAATCTTTTACTAATTAGAGCCTTAATTGAAAGAGGAACTGGAACAGGATGAACAGTTTACCCCCCTCTTTCAAGAAATTTAGCTCATGCAGGAAGATCTGTAGATATCTCTATTTTTTC…
Trichoptera	Anabolia-laevis	NNNNNTTTATTTCATTTTTGGAATTGGAGCAGGAATAATTGGAACTTCTCTTAGAATAATTATTCGTACAGAACTTGGTACTACTGAATCATTAATCAAAAATGATCAAATCTATAACGTTCTAGTAACTGCCCATGCTTTTATTATAATTTTTTTTATAGTAATACCTATTATAATTGGAGGATTTGGAAATTGACTAGTTCCCTTAATAATTGGTGCACCTGATATAGCTTTCCCACGAATAAATAACATAAGATTTTGGTTACTTCCCCCATCATTAAATCTTTTATTAATTAGAGCCTTAATTGAAAGAGGAACTGGAACAGGATGAACAGTTTACCCCCCTCTTTCAAGAAATTTAGCTCATGCAGGAAGATCTGTAGATATCTCTATTTTTTC…
Trichoptera	Anabolia-lombarda	AACTATTTATTTCATTTTCGGAATTTGAGCAGGAATAATTGGAACTTCTCTTAGAATAATTATTCGAACAGAACTTGGCACTACTGAATCATTAATCAAAAATGATCAAATCTATAACGTTCTAGTAACTGCCCATGCTTTTATTATAATTTTTTTTATAGTAATACCCATTATAATTGGAGGATTTGGAAATTGACTAGTTCCTTTAATAATTGGTGCACCTGATATAGCCTTCCCACGAATAAATAATATAAGATTTTGATTACTCCCCCCATCATTAAATCTTTTACTAATTAGAGCCTTAATTGAAAGAGGAACTGGAACAGGATGAACAGTTTACCCCCCTCTTTCAAGAAATTTAGCTCATGCAGGAAGATCTGTAGATATCTCTATTTTTTC…
Trichoptera	Anabolia-nervosa	NNNNNNNNNNNNNNNNNNNNNNNNNNNNNNNNNNNNNNNNNNNNCTTCTCTTATAATAATTATCGAGACAGAACTAGGCACTACTGAATCATTAATCAAAAATGATCAAATTTATAACGTCTTAGTAACTGCTCATGCTTTTATTATAATTTTTTTTATAGTAATACCTATTATAATTGGAGGCTTTGGAAACTGACTTGTTCCCTTAATAATTGGTGCACCTGATATAGCTTTTCCACGAATAAATAATATAAGATTTTGGTTACTTCCTCCGTCATTAAATCTTCTATTAATTAGAGCCTTAATTGAAAGAGGAACTGGAACAGGATGAACAGTTTATCCTCCTCTTTCAAGAAATTTAGCTCATGCAGGAAGATCAGTAGATATCTCTATTTTTTC…
Trichoptera	Anabolia-semenovi	AACTATTTATTTTATCTTTGGAATCTGAGCAGGAATAATTGGAACTTCTTTAAGAATAATTATTCGTACAGAACTTGGTACTACTGAATCATTAATTAAAAATGATCAAATTTATAATGTCCTAGTAACTGCCCATGCTTTTATTATAATTTTTTTTATAGTAATACCTATTATAATTGGAGGATTTGGAAATTGACTTGTCCCATTAATAATTGGTGCACCAGATATAGCTTTTCCCCGCATAAATAACATAAGATTTTGACTATTACCCCCCTCATTAAATTTATTACTAATTAGTGCTTTAATTGAAAGAGGAACTGGAACTGGTTGAACAGTTTACCCGCCTCTTTCTAGAAATTTAGCTCACGCAGGAAGATCTGTAGATATTTCTATTTTTTC…
Trichoptera	Anabolia-servata	AACTATTTATTTTATTTTTGGAATTTGAGCTGGAATAATTGGAACTTCTCTTAGAATAATCATTCGTACAGAACTAGGTACTACAGAATCTTTAATTAAAAATGATCAAATCTATAATGTCCTAGTAACTGCCCATGCTTTTATCATAATTTTTTTTATAGTAATACCAATCATAATTGGAGGGTTTGGAAACTGACTTATTCCTCTTATAATTGGAGCCCCTGATATAGCTTTCCCACGAATAAACAATATAAGATTTTGGCTTTTACCCCCTTCTCTAAATCTTTTATTAATCAGAGCTTTAATTGAAAGAGGAACTGGAACTGGGTGAACAGTTTATCCCCCCCTTTCAAGAAATTTAGCACATGCAGGGAGATCCGTAGATATTTCTATTTTTTC…
Trichoptera	Anisocentropus-pallidus	TACTTTATATTTTTTATTCGGAATTTGAGCAGGAATAATTGGATCTTCTTTAAGTCTACTAGTTCGAATTGAATTAAGAAACCCAGGGTCATTGATTAAAAATGATCAAATTTATAATGTATTAGTAACTGCACATGCTTTTATTATAATTTTTTTTATAGTAATGCCAATTATAATTGGAGGATTTGGAAATTGGTTAGTCCCATTAATATTAGGAGCTCCAGATATAGCTTTTCCTCGTATAAATAATATAAGTTTTTGGCTATTACCTCCTTCATTAAACTTATTATTATTCAGAAGTTTAGTAGAAAGAGGAACTGGAACAGGCTGAACTGTTTACCCTCCTTTATCAAGAAATATTGCTCATGCAGGAAGTTCGGTTGATTTATCAATTTTTTC…
Trichoptera	Anisogamus-difformis	AACTATTTATTTTATTTTTGGAATCTGAGCTGGAATAATCGGAACTTCTCTAAGAATAATTATTCRAACTGAACTCGGAACAACTGAATCCCTAATTAAAAATGATCAAATCTATAACGTATTAGTAACTGCCCATGCTTTTATTATAATTTTTTTTATAGTAATACCAATCATAATTGGAGGATTCGGAAATTGATTAGTACCCCTAATAATCGGAGCTCCAGATATAGCATTCCCCCGTATAAATAACATAAGATTTTGACTTTTACCCCCATCTCTAAATCTCCTCTTAATTAGAGCTCTAATTGAAAGAGGAACAGGAACTGGTTGAACGGTATATCCCCCTCTTTCAAGAAACTTAGCTCATGCAGGAAGATCCGTAGATATCTCTATTTTCTC…
Trichoptera	Annitella-esparraguera	AACTATTTACTTTATTTTTGGAATCTGAGCTGGAATAATTGGCACTTCTCTTAGAATAATCATTCGAACTGAATTAGGAACAACCGAATCACTAATTAAAAATGACCAAATTTATAATGTCCTAGTAACAGCTCATGCTTTTATCATAATTTTCTTTATAGTCATACCTATCATAATCGGTGGATTTGGAAACTGATTAGTTCCCCTAATAATCGGAGCACCTGATATAGCTTTCCCCCGCATAAATAATATAAGATTTTGACTTCTCCCACCTTCATTAAATCTTCTTCTAATCAGAGCTTTAGTAGAAAGAGGAACAGGAACAGGTTGAACGGTATACCCCCCTCTCTCAAGAAATTTAGCTCATGCAGGAAGATCAGTAGACATTTCAATTTTTTC…
Trichoptera	Annitella-obscurata	GACTATCTACTTTATTTTTGGAATTTGAGCAGGAATAATCGGAAACTCTCTTAGAATAATTATTCGAACTGAATTAGGAACAACAGATTCTCTAATTAAAAATGATCAAATTTATAACGTTTTAGTTACAGCCCATGCTTTTATTATAATTTTTTTCATAGTTATACCCATCATAATCGGAGGATTTGGAAATTGATTAGTTCCCCTAATAATCGGAGCTCCCGATATAGCTTTTCCCCGAATAAATAATATAAGATTCTGACTCCTTCCCCCCTCATTAAATCTTCTCCTAATCAGTGCCCTTGTAGAAAGAGGAACCGGAACAGGCTGAACTGTTTACCCCCCTCTTTCAAGAAATTTAGCCCATGCAGGAAGATCCGTAGATATCTCAATCTTTTC…
Trichoptera	Annitella-sp-BOLDACQ6161	-----------------------------------TAATTGGAACTTCTCTCAGAATAATTATTCGAACTGAACTAGGAACAACCGAATCATTAATCAAAAATGATCAAATCTACAACGTATTAGTTACTGCTCATGCTTTTATCATAATTTTTTTCATAGTAATGCCCATTATAATCGGAGGATTCGGTAATTGACTAGTGCCCCTTATAATCGGAGCACCTGACATAGCATTTCCCCGCATAAATAACATAAGATTCTGGTTACTCCCGCCCTCTCTAAATCTCTTACTAATTAGAGCTCTAGTAGAAAGAGGAACAGGAACCGGATGAACTGTATATCCCCCACTTTCAAGAAATTTAGCCCATGCAGGAAGATCAGTCGATATTTCTATTTTTTC…
Trichoptera	Annitella-thuringica	AACTATTTACTTTATTTTTGGAATTTGAGCTGGAATAATTGGCACTTCTCTTAGAATAATTATTCGAACTGAATTAGGGACAACCGAATCACTAATTAAAAATGACCAAATTTATAATGTCCTAGTAACAGCCCATGCTTTTATTATAATTTTCTTTATAGTTATACCTATTATAATCGGGGGATTTGGAAATTGATTAGTCCCTCTAATAATTGGAGCACCTGATATAGCTTTCCCCCGTATAAATAATATAAGATTTTGACTTCTCCCACCCTCATTAAATCTTCTTCTAATCAGAGCTTTAGTAGAAAGAGGGACAGGAACAGGTTGAACTGTGTATCCGCCCCTATCAAGAAATTTAGCTCATGCAGGAAGATCAGTAGACATTTCAATTTTTTC…
Trichoptera	Apatania-auricula	TGAATTAGGAACAACTGAATCTCTTATTAAAAATGATCAAATTTATAATGTTCTAGTAACAGCCCATGCATTTATTATAATTTTTTTTATAGTTATACCTATTATAATTGGAGGGTTTGGAAACTGATTAATCCCCCTAATAATTGGAGCCCCCGATATAGCTTTTCCCCGAATAAATAATATAAGATTTTGACTACTCCCCCCTTCTTTAAATCTTTTATTAATTAGATCTTTAGTAGAAAGAGGTACTGGAACAGGGTGAACAGTATACCCCCCACTATCCAGTAATTTAGCTCACGCGGGCAGATCCGTTGATATCTCAATTTTTTCACTACATTTAGCGGGAATCTCATCAATTTTAGGAGCTATTAATTTTATTTCAACAACATTAAATATACG…
Trichoptera	Apatania-cimbrica	NNNNNNNNNNNNNNNNNNNNNNNNNNNNNNNNNNNNNNNNNNNNNNNNNNNNNNNNNNNNNNNNNNNNNNNNNNNNNNNNNNNNNNNNNNNNNNNNNNNNNNNNNNNNNNNNNNNNNNNNNNNNNNNNNNNNNCATGCATTTATTATAATTTTTTTTATAGTTATACCTATTATGATTGGGGGATTCGGAAATTGACTTATTCCATTAATAATTGGAGCCCCCGATATAGCTTTCCCCCGAATAAACAATATAAGATTTTGACTACTTCCCCCCTCATTAAATCTTTTATTAATTAGATCTTTAGTGGAAAGAGGAACTGGAACAGGATGAACAGTATACCCCCCATTATCTAGTAATTTAGCCCATGCTGGCAGATCCGTAGATATCTCAATTTTTTC…
Trichoptera	Apatania-dalecarlica	TGTTCTAGTAACAGCCCATGCATTTATTATAATTTTTTTTATAGTTATACCTATTATAATTGGAGGATTTGGAAACTGATTAATCCCACTAATAATTGGAGCTCCCGATATAGCTTTTCCCCGAATAAATAATATAAGATTTTGACTGCTCCCCCCTTCTTTAAATCTTTTATTAATTAGATCTTTAGTAGAAAGAGGTACTGGAACAGGGTGAACAGTATACCCCCCACTATCCAGTAATTTAGCTCACGCGGGCAGATCCGTTGATATCTCAATTTTTTCACTACATTTAGCGGGAATCTCATCAATTTTAGGGGCTATTAATTTTATTTCAACAACATTAAATATACGAAATAATTTAACAACCTTAGATCGAATACCTTTATTTGTTTGATCTGT…
Trichoptera	Apatania-fimbriata	AACTATTTATTTTATTTTTGGAATTTGAGCTGGTATAGTCGGAACATCTCTAAGAATAATTATTCGAACTGAATTGGGGACAACTGAATCTCTTATTAAAAATGATCAAATTTATAATGTTTTAGTGACAGCTCATGCATTTATTATAATTTTTTTTATAGTTATACCCATTATAATTGGAGGATTTGGAAATTGATTAATCCCCCTAATAATTGGAGCCCCCGATATAGCTTTTCCCCGAATAAATAATATGAGATTTTGATTACTCCCCCCTTCTTTAAATCTTTTATTAATTAGATCTTTAGTAGAAAGAGGAACTGGTACAGGGTGAACAGTATACCCCCCATTATCTAGTAATTTAGCTCACGCGGGTAGATCCGTTGATATCTCAATTTTTTC…
Trichoptera	Apatania-forsslundi	AACTATTTATTTTATTTTTGGGATTTGAGCCGGTATAGTCGGAACATCTCTGAGAATAATTATTCGAACTGAGTTAGGAACAACTGAATCTCTTATTAAAAATGATCAAATTTATAATGTTTTAGTAACAGCCCATGCATTTATTATAATTTTTTTTATAGTTATACCTATTATAATTGGAGGATTTGGAAACTGATTAATCCCGCTAATAATTGGAGCCCCCGATATAGCTTTTCCCCGAATAAATAATATAAGATTTTGACTACTCCCCCCTTCTTTAAATCTTTTATTAATTAGATCTTTAGTAGAAAGAGGTACTGGAACAGGATGAACAGTTTACCCTCCACTATCCAGTAATTTAGCTCACGCAGGCAGATCCGTTGATATCTCAATTTTTTC…
Trichoptera	Apatania-hispida	AACTATTTATTTTATTTTTGGAATTTGAGCCGGTATAGTCGGAACATCTCTAAGAATAATTATTCGAACTGAATTAGGAACAACTGAATCTCTTATTAAAAATGATCAAATTTATAATGTTCTAGTAACAGCCCATGCATTTATTATAATTTTTTTTATAGTTATACCTATTATAATTGGAGGATTTGGAAACTGATTAATCCCACTAATAATTGGAGCCCCCGATATAGCTTTTCCCCGAATAAATAATATAAGATTTTGACTACTCCCCCCTTCTTTAAATCTTTTATTAATTAGATCTTTAGTAGAAAGAGGTACTGGAACAGGGTGAACAGTATACCCCCCGCTATCCAGTAATTTAGCTCACGCAGGCAGATCCGTTGATATCTCAATTTTTTC…
Trichoptera	Apatania-maritima	AACTATTTATTTTATTTTTGGAATTTGAGCTGGCATAGTCGGAACATCTCTAAGAATAATTATTCGAACTGAATTAGGAACAACTGAATCTCTCATTAAAAATGATCAAATTTATAATGTTCTTGTAACAGCTCATGCATTTATTATAATTTTTTTTATAGTTATACCCATTATAATTGGAGGATTCGGAAATTGACTAATTCCATTAATAATTGGAGCCCCTGATATAGCTTTCCCCCGAATAAATAATATAAGATTTTGATTACTCCCCCCCTCATTAAATCTTTTATTAATTAGATCTTTAGTAGAAAGAGGAACTGGAACAGGATGAACAGTATACCCTCCATTATCTAGTAATTTAGCTCATGCTGGTAGATCTGTGGATATCTCAATTTTTTC…
Trichoptera	Apatania-meridiana	AACTATTTATTTTATTTTTGGAATTTGAGCTGGTATAGTGGGAACATCTTTAAGAATGATTATTCGAACTGAATTAGGAACAACTGAATCTCTAATCAAAAACGATCAAATTTATAATGTTCTTGTAACAGCTCACGCATTTATTATAATTTTTTTTATAGTTATACCAATTATAATTGGAGGATTTGGAAACTGATTAATTCCCTTAATAATTGGAGCCCCAGATATAGCTTTTCCCCGAATAAATAACATAAGATTTTGACTGCTACCCCCCTCATTAAATCTCTTATTAATTAGATCCCTAGTAGAAAGAGGAACCGGAACAGGTTGAACAGTCTATCCCCCCCTATCCAGTAACTTAGCTCATGCCGGAAGATCAGTTGATATTTCAATTTTTTC…
Trichoptera	Apatania-muliebris	AACTATTTATTTTATTTTTGGAATTTGAGCTGGCATAGTCGGAACATCTCTTAGAATAATTATTCGAACTGAATTAGGAACAACTGAATCTCTCATTAAAAATGATCAAATTTATAATGTTCTTGTAACAGCTCATGCATTTATTATAATTTTTTTTATAGTTATACCCATTATAATTGGAGGATTCGGAAATTGACTTATTCCATTAATAATTGGAGCTCCTGATATAGCTTTCCCCCGAATAAACAATATAAGATTTTGACTACTTCCCCCCTCATTAAATCTTTTATTAATTAGATCTTTAGTAGAAAGAGGAACTGGAACAGGATGAACAGTATACCCCCCATTATCTAGTAATTTAGCCCATGCTGGCAGATCCGTGGATATCTCAATTTTTTC…
Trichoptera	Apatania-nr-hispida	AACTATTTATTTTATTTTTGGAATTTGAGCCGGTATAGTCGGAACATCTCTAAGAATAATTATTCGAACTGAATTAGGAACAACTGAATCTCTTATTAAAAATGATCAAATTTATAATGTTCTAGTAACAGCCCATGCATTTATTATAATTTTTTTTATAGTTATACCTATTATAATTGGAGGATTTGGAAACTGATTAATCCCACTAATAATTGGAGCCCCCGATATAGCTTTTCCCCGAATAAATAATATAAGATTTTGACTACTCCCCCCTTCTTTAAATCTTTTATTAATTAGATCTTTAGTAGAAAGAGGTACTGGAACAGGGTGAACAGTATACCCCCCGCTATCCAGTAATTTAGCTCACGCAGGCAGATCCGTTGATATCTCAATTTTTTC…
Trichoptera	Apatania-sinensis	AACTATTTATTTTATTTTTGGAATTTGAGCTGGCATAGTCGGGACATCTCTAAGAATAATTATTCGAACTGAATTGGGAACAACTGAGTCTCTCATTAAAAATGATCAAATTTATAACGTTCTAGTAACAGCCCATGCATTTATTATAATTTTTTTTATAGTTATACCAATTATAATTGGAGGATTTGGTAATTGACTAATTCCACTAATAATTGGAGCCCCTGACATAGCTTTTCCTCGAATAAACAACATAAGATTTTGACTTCTTCCCCCCTCTTTAAATCTTTTATTAATTAGATCTTTAGTAGAAAGAGGAACTGGAACAGGATGAACAGTATACCCCCCATTATCCAGTAATTTAGCCCATGCCGGCAGATCAGTTGATATCTCAATCTTTTC…
Trichoptera	Apatania-stigmatella	TTTATTTTTGNAATTTGAGCTGGAATAATTGGGACTTCTTTAAGAATAATTATTCGAACTGAACTAGGAACAACTGAATCTCTTATTAAAAATGATCAAATTTATAACGTTCTAGTAACAGCCCATGCATTTATTATAATTTTTTTCATAGTTATACCTATTATAATTGGAGGATTTGGAAATTGATTAATCCCCCTAATAATCGGAGCTCCCGATATAGCTTTTCCCCGAATAAATAATATAAGATTTTGACTTTTACCCCCCTCATTAAATCTTTTATTAATTAGATCTTTAGTAGAAAGAGGAACCGGAACAGGCTGAACTGTTTACCCCCCTTTATCGAGTAATTTAGCTCATGCTGGAAGATCCGTAGACATCTCTATTTTTTCATTACATTTA…
Trichoptera	Apatania-vepsica	AACTATTTATTTTATTTTTGGAATTTGAGCTGGCATAGTCGGAACATCTCTTAGAATAATTATTCGAACTGAATTAGGAACAACTGAATCTCTCATTAAAAATGATCAAATTTATAATGTTCTTGTAACAGCTCATGCATTTATTATAATTTTTTTTATAGTTATACCCATTATAATTGGAGGATTCGGAAATTGACTTATTCCATTAATAATTGGAGCCCCTGATATAGCTTTCCCCCGAATAAACAATATAAGATTTTGACTACTTCCCCCCTCATTAAATCTTTTATTAATTAGATCTTTAGTAGAAAGAGGAACTGGAACAGGATGAACAGTATACCCCCCATTATCTAGTAATTTAGCCCATGCTGGCAGATCCGTGGATATCTCAATTTTTTC…
Trichoptera	Apatania-wallengreni	CTACTGAATCTCTTATTAAAAATGATCAAATTTATAACGTTCTGGTAACAGCCCATGCATTTATTATAATTTTTTTTATAGTTATACCCATTATAATTGGAGGATTTGGAAATTGACTAATTCCCCTAATAATTGGGGCCCCTGATATGGCTTTCCCACGAATAAATAATATAAGATTTTGATTGCTACCTCCATCTTTAAATCTTCTATTAATTAGATCTTTAGTAGAAAGAGGAACCGGAACAGGATGAACAGTTTACCCCCCGCTATCTAGTAATTTAGCTCATGCTGGTAGATCCGTTGATATTTCAATTTTTTCATTACATTTAGCTGGAATTTCCTCAATCCTAGGGGCTATTAATTTTATTTCAACAGTATTAAACATACGAAATAATTTAA…
Trichoptera	Apatania-zonella	NNNNNNNNNNNNNNNNNNNNNNNNNNNNNNNNNNNNNNNNNNNNNNNNNNNNNNNNNNNNNNNNNNNNNNNNNNNNNNNNNNNNNNNNNNNNNNNNNNNNNNNNNNNNNNNNNNNNNNNNNNNNNNNNNNNCCCATGCATTTATTATAATTTTTTTTATAGTTATACCTATTATAATTGGAGGATTTGGAAACTGATTAATCCCGCTAATAATTGGAGCTCCCGATATAGCCTTTCCCCGAATAAATAATATAAGATTTTGACTACTCCCCCCTTCTTTAAATCTTTTATTAATTAGATCTTTAGTAGAAAGAGGTACTGGAACAGGATGAACAGTATACCCCCCACTATCCAGTAATTTAGCTCACGCAGGCAGATCCGTTGATATCTCAATTTTTTC…
Trichoptera	Apsilochorema-sutshanum	AACCTTATATTTTATTTTCGGAATTTGAGCTGGAATACTGGGAACTTCTTTAAGACTATTAATTCGAGTAGAATTAGGCAGCCCGGGATCATTAATTAATAATGATCAAATTTATAACGTAATTGTCACAGCCCATGCCTTCATTATAATTTTTTTTATAGTTATGCCAATTATAATTGGAGGATTTGGAAACTGACTTGTTCCTTTAATAATCGGAGCCCCCGATATGGCATTTCCACGAATAAATAATATAAGATTTTGAATATTACCCCCCAGTCTATTTCTTCTAATTAGAAGAAGTTTTGTAGAAAGAGGGGCAGGAACAGGTTGAACTGTATACCCCCCTCTTTCTTCTAATATCTCACACGCGGGGGGATCAGTTGATTTAGCCATTTTTTC…
Trichoptera	Archithremma-ulachensis	AACTATTTATTTTATTTTCGGAATCTGAGCTGGAATAATCGGAACTTCTCTCAGTATAATTATCCGGACAGAACTAGGAACTACACACTCTCTTATTAAAAATGATCAGATTTATAACGTATTAGTTACAGCTCATGCCTTTATTATAATCTTTTTCATAGTAATACCCATTATAATCGGAGGATTTGGTAACTGATTAGTGCCCCTTATAATTGGAGCCCCAGACATAGCCTTTCCCCGAATAAATAATATAAGATTCTGACTTTTGCCCCCCTCATTAAATTTATTACTGATTAGCTCATTAGTAGAAAGAGGAACTGGAACTGGTTGAACTGTCTACCCCCCACTATCAAGAAATTTAGCCCATGCCGGAAGATCGGTAGATATTTCAATCTTTTC…
Trichoptera	Arctopora-trimaculata	AACTATTTATTTTATTTTTGGAATTTGAGCTGGGATAATTGGGACTTCTCTTAGAATAATTATTCGAACTGAACTTGGCACTACTGACTCATTAATTAAAAATGATCAAATTTATAATGTACTAGTAACTGCTCATGCTTTCATTATAATTTTCTTTATAGTAATGCCAATTATAATTGGAGGATTTGGTAATTGACTAGTTCCTTTAATAATTGGAGCACCAGATATAGCTTTCCCTCGAATAAATAACATAAGATTTTGATTACTTCCCCCTTCTTTAAACCTTTTATTAATTAGTGCTCTAATTGAAAGAGGAACTGGAACTGGATGAACAGTTTATCCCCCTCTCTCTAGTAATTTAGCTCATGCTGGTAGATCTGTAGATATTTCTATTTTTTC…
Trichoptera	Arctopsyche-ladogensis	ATCATTATATTTTATTTTTGGTATATGATCTGGAATAATTGGATCATCTATAAGATTAATTATTCGAACTGAACTTAGTACTCCTGGAAGATTAATTGGAAATGATCAAATTTACAATGTAATTGTAACAGCACATGCATTTATTATAATTTTTTTTATAGTTATACCAATTATAATTGGAGGATTTGGAAATTGATTAATCCCTTTAATAATAGGAGCCCCTGATATAGCTTTTCCTCGAATAAATAATATAAGATTTTGATTATTACCCCCATCTCTTATTTTTTTAATTTTTAGTAGATTAATTAATAATGGAGCAGGAACAGGATGAACTGTTTACCCTCCTCTTTCATCTAATTTATCTCATATAGGAAGATCAGTAGATTTAACTATTTTTTC…
Trichoptera	Arctopsyche-palpata	ATCCCTATATTTCATTTTTGGAATATGATCTGGAATAATTGGATCATCTATAAGATTAATTATTCGAACAGAACTTAGTACTCCTGGTAGATTAATCGGAAATGACCAAATCTATAATGTAATTGTAACAGCTCATGCATTTATTATAATTTTTTTTATAGTTATACCAATTATAATTGGAGGTTTTGGTAATTGATTAATTCCTCTAATAATAGGAGCCCCTGACATAGCATTTCCTCGAATAAATAATATAAGATTTTGATTATTACCCCCTTCACTTATTTTTTTAATTTTTAGAAGATTAATTAATAACGGAGCAGGAACAGGTTGAACAGTCTACCCTCCCCTTTCATCCAATCTTTCTCATATAGGAAGATCTGTGGATTTAACTATTTTTTC…
Trichoptera	Asynarchus-amurensis	AACTATTTATTTTATTTTCGGAATTTGGGCAGGAATAATCGGAACCTCTCTTAGAATAATTATTCGAACAGAACTCGGTACTACTGAGTCCCTAATTAAAAATGATCAAATTTATAATGTCTTAGTAACTGCTCATGCTTTTATTATAATTTTCTTTATAGTTATACCAATTATAATTGGGGGATTTGGAAATTGACTCGTTCCTTTAATAATCGGGGCTCCAGATATGGCTTTCCCCCGAATAAATAACATAAGATTTTGACTTCTTCCCCCCTCATTAAATCTTCTTTTAATTAGAGCATTAATTGAAAGAGGAACCGGGACAGGATGAACAGTTTACCCCCCTCTCTCAAGAAATTTAGCTCATGCTGGAAGATCCGTTGATATTTCTATTTTTTC…
Trichoptera	Asynarchus-contumax	TCAAATTTATAATGTACTAGTAACTGCTCATGCTTTTATTATAATTTTTTTTATAGTTATACCAATTATAATTGGAGGATTTGGAAATTGACTTGTCCCTTTAATAATCGGTGCCCCAGATATAGCGTTCCCTCGAATAAATAATATAAGATTTTGACTCCTTCCACCCTCATTAAATCTTTTATTAATTAGAGCTTTAGTTGAAAGAGGAACTGGAACAGGTTGAACAGTTTACCCCCCTCTTTCAAGAAATTTAGCTCACGCAGGAAGATCCGTTGACATTTCCATTTTTTCGCTTCATCTAGCTGGAATCTCATCTATTCTAGGAGCAATTAATTTCATCTCTACAACTTTAAATATACGAAATAATCTGATTACATTAGATCGAATCCCCCTATT…
Trichoptera	Asynarchus-impar	AACTATTTATTTTATTTTTGGAATTTGAGCAGGAATAGTGGGAACTTCACTTAGAATAATTATTCGTACAGAACTTGGAACTACTGAATCTCTAATCAAAAATGATCAAATTTATAACGTATTAGTAACTGCCCACGCTTTTATTATAATTTTTTTTATAGTAATACCAATCATAATTGGGGGGTTTGGGAATTGACTTGTCCCCCTAATAATCGGTGCACCAGATATAGCATTTCCTCGAATAAATAACATAAGATTTTGATTACTTCCACCTTCATTAAATCTTTTATTAATCAGAGCTTTAGTAGAAAGAGGAACAGGAACAGGTTGAACAGTATACCCTCCCCTTTCAAGTAACCTAGCTCACGCGGGGAGATCCGTTGATATTTCTATTTTTTC…
Trichoptera	Asynarchus-lapponicus	TCTTCTCTCAGAATGATTATTCGAACAGAACTTGGTACTACTGAATCTTTAATTAAAAACGACCAAATTTATAATGTCTTAGTAACTGCTCACGCTTTTATTATAATTTTTTTTATAGTTATACCAATCATAATTGGAGGATTTGGAAATTGACTCGTTCCACTTATAATTGGAGCCCCAGATATAGCATTTCCCCGAATAAATAATATAAGATTTTGACTTCTTCCCCCCTCATTAAACCTTCTTCTAATCAGAGCTTTAATTGAAAGAGGAACTGGTACAGGATGAACAGTTTATCCCCCTCTTTCAAGAAATTTAGCTCATGCCGGAAGATCCGTTGATATTTCCATTTTTTCCCTTCATTTAGCTGGAATTTCATCTATTTTAGGAGCTATTAAT…
Trichoptera	Asynarchus-thedenii	ATAATTATTCGAACAGAACTTGGTACTACTGAATCTTTAATTAAAAACGACCAAATTTATAATGTCTTAGTAACTGCTCATGCTTTTATTATAATTTTTTTTATAGTTATACCAATCATAATTGGAGGATTTGGAAACTGACTCGTTCCACTTATAATTGGAGCCCCAGATATAGCATTTCCCCGAATAAATAATATAAGATTTTGACTTCTTCCTCCCTCATTAAACCTTCTTTTAATCAGAGCTTTAATTGAAAGAGGAACTGGTACAGGATGAACAGTTTATCCCCCTCTTTCAAGAAATTTAGCTCATGCCGGAAGATCTGTTGATATTTCCATTTTTTCCCTTCATTTAGCTGGAATTTCATCTATTTTAGGGGCTATTAATTTTATTTCTACT…
Trichoptera	Athripsodes-albifrons	ATAAAATACAACTTCCAATTCAAGCCATATATTCCAGACCACAAGCCTCCAGGTACTAAGGACTTARTATACGTGGACGCCTCGCCACCTTTCTGCGAGAAGAACATCCGACTGGGAGTGCACGGCACCCAYGGGAGGCAGTGTAACGACACGTCGATAGGAGTGGACGGTTGTGATTTAATGTGTTGTGGGAGAGGGTATAGGACTCAGGAAGTTGTGTCGGTAGAAAGGTGTGCCTGTACTTTCCA
Trichoptera	Athripsodes-annulicornis	AACATTATATTTTATTTTTGGGGTGTGATCTGGATTACTAGGAACTTCATTAAGGGTCCTTATTCGTACGGAACTAGGAATAGTTGGATCACTAATTAAAAGAGATCAAATTTATAATGTTTTAGTTACAGCTCATGCTTTTATTATAATTTTTTTTATGGTTATGCCCATCATAATTGGGGGGTTTGGAAATTGATTAGTCCCTCTAATATTGGGGGCCCCAGATATAGCCTTCCCCCGCATAAATAATATAAGGTTCTGATTACTCCCCCCCTCATTAAATTTTTTATTATTAAGTAGAATAGTTGAAAGAGGAACGGGGACTGGGTGAACAGTATACCCCCCCTTAGCTAGCAATATTGCCCACATAGGTAGATCAGTCGACTTATCTATTTTCTC…
Trichoptera	Athripsodes-aterrimus	GACTTTATATTTTATTTTTGGGGTATGATCTGGTCTTTTAGGAACCTCATTAAGAGTCTTAATTCGAACTGAATTAGGTATAATTGGGTCATTAATTAAAAATGATCAAATTTATAATGTTTTAGTAACAGCTCATGCATTTATTATAATTTTTTTTATAGTTATACCAATCATGATTGGAGGCTTCGGCAATTGATTAATTCCTCTAATATTAGGGGCCCCTGATATGGCCTTTCCTCGTATAAATAATATAAGATTTTGACTACTACCTCCTTCTTTAAATTTTCTTCTATTAAGAAGAATAGTAGAAAGAGGAACTGGAACAGGTTGAACAGTTTATCCCCCCCTTGCTAGAAATATTGCTCATACAGGTAGATCAGTAGATCTTTCTATTTTTTC…
Trichoptera	Athripsodes-bilineatus	AACATTATATTTTATTTTTGGAATCTGATCTGGACTTTTAGGAACCTCATTAAGAATTTTAATTCGAACTGAACTTGGAATAACTGAATCATTAATTAAAAATGACCAAATCTACAATGTACTAGTCACAGCTCATGCTTTTATTATAATTTTTTTTATAGTAATACCTATCATAATTGGAGGGTTTGGAAATTGGTTAGTTCCTTTAATACTAGGAGCCCCAGACATGGCCTTCCCTCGAATAAATAATATAAGATTTTGATTACTCCCCCCCTCTCTAAACTTTCTTCTTTTAAGAAGAATAATTGAAAGAGGAACAGGGACAGGATGAACAGTTTATCCCCCTCTTGCAAGAAATATCGCTCACACTGGAAGCTCAGTTGATTTATCAATCTTTTC…
Trichoptera	Athripsodes-braueri	AACTTTATATTTTATTTTTGGAGTTTGATCCGGTCTCTTAGGAACTTCTCTAAGAGTTTTAATTCGAACTGAATTAAGAATAACCGGCTCATTAATCAAAAATGATCAAATTTATAACGTTTTAGTTACAGCACATGCTTTTATTATAATTTTTTTCATAGTAATGCCTATTATAATTGGGGGATTTGGTAACTGATTAGTACCTCTAATACTTGGTGCCCCTGACATAGCTTTCCCTCGAATAAATAATATAAGTTTTTGATTACTCCCCCCTTCTTTAAATTTTCTTTTACTAAGAAGGATAGTAGAAAGAGGAACTGGCACTGGTTGAACAGTATACCCCCCATTAGCTAGCAATATTGCACATACAGGCAGATCAGTTGATCTCTCTATTTTTTC…
Trichoptera	Athripsodes-cinereus	ATCAAATACAACTTCCAATTCAAACCATACATTCCAGACCACAAACCTCCAGGTCCTAAAGATTTAGTATACGTGGATGCCTCACCACCTTTCTGTGAAAAGAATATCCGACTTGGAGTGCATGGCACCCACGGAAGGCAGTGTAATGATACATCAATAGGAGTAGACGGTTGTGATTTAATGTGTTGCGGAAGAGGGTACAGGACTCAAGAAGTAGTGTCGTTAGAAAGATGTGCTTGTACTTTCCA
Trichoptera	Athripsodes-commutatus	AACGTTATATTTTATTTTTGGAATTTGATCAGGCCTTTTAGGAACCTCATTAAGAGTTTTAATCCGAACTGAACTTGGAATAACCGGGTCTTTAATTAAAAATGATCAAATTTATAACGTATTAGTTACAGCCCATGCCTTTATTATAATTTTTTTTATGGTTATACCTATTATAATTGGAGGATTCGGAAATTGATTAGTCCCTTTAATATTAGGGGCCCCTGACATAGCTTTCCCCCGAATAAATAATATAAGATTTTGATTACTCCCCCCCTCTTTAAACTTTCTTCTTTTAAGAAGAATAATTGAAAGAGGAACAGGAACTGGGTGAACAGTTTATCCCCCCCTTGCAAGGAATATTGCTCACACTGGAAGATCTGTAGATCTATCAATTTTTTC…
Trichoptera	Beraea-malatebrera	AACTCTATACTTTATTTTTGGTTTATGAGCTGGTATATTAGGAACTTCATTAAGATTATTAATTCGTATAGAACTAAGATGCCCAGGATCACTACTAAAAAATGATCAAATTTATAATGTATTAGTAACAGCCCACGCATTTATTATAATTTTTTTTATAGTAATACCAATAATAATTGGAGGATTCGGAAATTGATTAGTACCTTTAATACTAGGAGCCCCAGATATAGCCTTTCCACGAATAAATAACATAAGTTTTTGATTATTACCCCCATCACTAAATTTTCTATTATTTGGAAGTATTGTAGAAAGAGGGGTAGGTACAGGATGAACTGTTTATCCTCCCTTATCAGCAAATCTAGCTCATAGAGGCAGATCTGTAGACCTTTCTATTTTTTC…
Trichoptera	Beraea-maura	AACATTATATTTTATTTTTGGTTTATGAGCTGGAATATTAGGAACATCTCTAAGATTATTAATTCGAATAGAGTTAAGATGCCAAGGATCTCTTCTTAAAAATGATCAAATCTATAATGTATTAGTTACAGCACATGCTTTTATTATAATTTTTTTTATAGTTATACCAATAATAATTGGAGGATTTGGAAATTGATTAGTCCCATTAATATTAGGAGCTCCAGATATAGCTTTTCCACGAATAAATAATATAAGATTCTGACTCCTACCCCCCTCACTAAATTTTTTACTATTCAGAAGAATTGTAGAAAGAGGAGTAGGAACTGGATGAACAGTTTATCCCCCTCTTTCTGCTAACTTAGCTCATAGAGGAAGTTCTGTAGACTTATCAATTTTTTC…
Trichoptera	Beraea-pullata	AACCCTTTATTTTATTTTTNGGTCTTTGAGCAGGAATACTAGGAACTTCATTAAGATTATTAATTCGAATAGAATTAAGATGTCCAGGATCTCTTTTAAAAAATGACCAAATTTATAATGTTCTTGTAACAGCACATGCTTTTATTATAATTTTTTTTATAGTAATACCGATAATAATTGGAGGATTTGGGAATTGATTAGTTCCTTTAATACTAGGGGCTCCTGATATAGCTTTCCCACGAATAAATAATATAAGTTTTTGATTATTACCACCATCTTTAAATTTTTTATTATTTAGAAGAATTGTAGAAAGTGGAATAGGAACTGGATGAACAGTATACCCACCATTATCTGCCAATTTAGCTCATAGCGGTAGATCTGTAGATCTATCTATTTTTT…
Trichoptera	Beraeamyia-hrabei	AACTTTATATTTTATTTTTGGTTTATGAGCAGGAATATTAGGAACTTCTTTAAGATTATTAATTCGTATAGAACTAAGATGCCCAGGATCTCTATTAAAAAATGACCAAATCTATAATGTTTTAGTTACGGCCCATGCATTTATTATAATTTTCTTTATAGTTATACCTATAATAATTGGAGGATTTGGAAATTGATTAGTACCATTGATATTAGGAGCCCCAGACATAGCTTTCCCACGAATAAATAATATAAGTTTTTGATTACTACCTCCTTCATTAAATTTTCTTTTATTTAGTAGAATAGTAGAAAGAGGAGTAGGTACAGGTTGAACTGTATATCCACCTTTATCGGCAAATTTAGCTCATAGAGGAAGATCTGTAGATTTATCAATTTTCTC…
Trichoptera	Beraeamyia-squamosa	AACTTTATATTTTATTTTTGGTTTATGAGCAGGAATATTAGGAACCTCTTTAAGATTATTAATTCGTATAGAATTAAGATGTCCTGGATCCTTATTAAAAAATGATCAAATTTATAATGTTCTAGTTACAGCCCATGCATTTATCATAATTTTCTTTATAGTAATGCCCATAATAATTGGAGGATTTGGAAATTGACTAGTACCATTAATATTAGGTGCTCCTGATATAGCTTTCCCACGAATAAATAATATAAGTTTTTGATTACTCCCCCCCTCATTAAATTTTCTTTTATTTAGAAGAATAGTAGAAAGAGGAGTAGGAACGGGTTGAACAGTATACCCGCCATTATCAGCAAATTTAGCTCATAGAGGAAGATCTGTAGACTTATCAATTTTTTC…
Trichoptera	Beraeodes-minutus	NNNNNNNNNNNNNNNNNNNNNNNNNNNNNNNNNNNNNNNNNNNNCTTCTCTTAGACTTTTAATTCGTATTGAATTAAGATGTCCAGGATCTTTATTAAAAAATGATCAGATTTATAATACTATTGTAACAGCGCATGCCTTTATTATAATTTTTTTTATAGTAATACCTATAATAATTGGAGGATTTGGAAATTGATTAGTTCCATTAATATTAGGAGCACCAGATATAGCTTTCCCACGAATAAATAATATAAGATTTTGATTATTACCTCCTTCCTTAAATTTTTTATTATTAAGAAGAATTACAGATAATGGAGTTGGAACAGGATGAACAGTTTACCCCCCCTTATCTCATAATTTAGCTCATAGAGGCTCTGCTGTAGATTTATCTATTTTTTC…
Trichoptera	Brachycentrus-americanus	TACAATTTATTTTTTGTTTGGAATTTGATCAGGAATAGTGGGAACTTCATTAAGAATAATCCTTCGAATTGAACTATCCTCAGTTAATTCATTAATTTTAAATGATCAAATTTATAATGTATTAGTTACAGCTCATGCATTCATTATAATTTTTTTTATAGTAATACCTATTATAATTGGAGGATTTGGAAATTGATTAGTCCCATTAATGATTGGCGCTCCTGATATAGCTTTTCCCCGTATAAATAATATAAGATTTTGACTTCTTCCCCCTTCTTTAAATTTTCTTTTAATTAGAGCTATTGTTGAAAATGGAACTGGAACAGGATGAACTATTTACCCCCCTCTTTCTAGAAATTTAGCTCATTCAGGGAGATCCGTTGACTTTTCAATTTTTTC…
Trichoptera	Brachycentrus-maculatus	AACAATTTATTTTTTATTTGGTATTTGATCTGGAATAGTAGGAACTTCTTTAAGAATAATTATTCGAATTGAATTGGGGTCAACTAATTCATTAATTTTAAATGATCAGATTTATAATGTTTTAGTAACAGCTCATGCATTTATTATGATTTTTTTTATAGTTATACCTATTATAATTGGGGGCTTTGGAAATTGACTTGTCCCACTAATAATTGGCGCCCCTGATATAGCCTTCCCTCGAATAAACAACATAAGATTTTGACTATTACCCCCTTCTTTAAATTTTCTTTTAATTAGATCAATTGTAGAAAGAGGAACTGGAACAGGATGAACCGTCTATCCCCCCCTTTCTAGAAATTTAGCTCACTCAGGAAGATCCGTAGATTTCTCAATTTTTTC…
Trichoptera	Brachycentrus-montanus	AACAATTTACTTTTTATTTGGAATTTGATCTGGAATAATTGGAACTTCTTTAAGAATAATTATTCGAATTGAATTAAGATCTACTAATTCATTAATTTTAAATGATCAAATTTATAACGTTTTAGTAACTGCTCACGCATTTATTATAATTTTTTTTATAGTTATGCCCATTATAATTGGGGGATTTGGAAATTGACTTGTTCCCCTAATAATCGGAGCACCAGATATAGCTTTTCCCCGAATAAATAACATAAGATTTTGATTATTGCCCCCCTCATTAAACTTTCTATTAATTAGATCAATTGTAGAAAGAGGTACGGGAACAGGGTGAACTGTTTATCCCCCCCTTTCCAGAAACCTTGCTCACTCGGGCAGATCTGTAGACTTTTCAATCTTTTC…
Trichoptera	Brachycentrus-subnubilus	AACAATTTATTTTTTATTTGGAATTTGATCAGGAATAATTGGAACTTCTTTAAGAATAATTATTCGAATTGAATTAAGATCTACTAACTCATTAATTTTAAATGATCAAATTTATAACGTCTTAGTAACAGCCCATGCATTTATTATAATTTTTTTTATGGTCATACCTATCATAATTGGAGGATTCGGGAACTGACTAGTTCCTCTAATAATCGGGGCCCCAGATATAGCTTTTCCTCGAATAAACAATATAAGATTTTGATTACTTCCCCCCTCATTAAATTTTTTATTAATTAGATCAATTGTAGAAAGAGGCACAGGAACAGGGTGAACAGTCTACCCCCCCTTATCCAGAAATTTAGCTCACTCAGGGAGATCAGTAGATTTCTCAATTTTTTC…
Trichoptera	Brachypsyche-rara	AACTATTTATTTTATTTTTGGAATTTGAGCAGGAATAATTGGAACTTCTCTCAGAATAATTATTCGAACTGAACTCGGAACTACTGATTCTTTAATTAAAAATGATCAAATTTACAATGTTTTAGTAACAGCACATGCTTTTATTATAATTTTCTTTATAGTTATACCAATTATAATCGGAGGATTTGGTAATTGATTAGTGCCCCTAATAATTGGAGCACCTGATATAGCTTTCCCCCGAATAAATAATATAAGATTTTGACTATTACCCCCATCCTTAAACCTTTTATTAATTAGAGCCCTAATTGAAAGTGGAACAGGAACTGGTTGAACAGTTTACCCCCCACTTTCTAGAAATCTAGCTCACGCAGGAAGATCCGTTGATATCTCTATTTTTTC…
Trichoptera	Brachypsyche-sibirica	AACTATTTATTTTATTTTTGGGATTTGAGCTGGAATAGTTGGAACTTCTCTTAGAATAATTATTCGAACTGAACTTGGAACTACTGACTCTTTAATTAAAAATGATCAAATTTATAACGTATTAGTAACAGCACATGCTTTTATTATAATTTTCTTCATAGTTATACCAATTATAATTGGAGGATTCGGTAATTGATTAGTACCCCTAATAATTGGAGCACCTGATATAGCTTTCCCTCGAATAAATAATATAAGATTCTGATTACTGCCCCCTTCCCTAAATCTTTTATTAATTAGAGCCTTAATTGAAAGTGGAACAGGAACTGGTTGAACAGTATACCCACCTCTCTCTAGAAATTTAGCCCATGCAGGAAGATCTGTCGATATTTCCATTTTTTC…
Trichoptera	Calamoceras-marsupus	TACATTATATTTTTTATTTGGAATTTGAGCAGGAATAATCGGAACTTCTTTAAGAGTTTTAATTCGAATTGAATTAAGTAATCCTGGATCACTAATTAAAAATGATCAAATTTATAATGTTTTAGTTACTGCTCATGCTTTTATTATAATTTTTTTTATAGTTATACCAATTATAATTGGAGGATTTGGAAACTGATTAGTTCCATTAATATTAGGAGCCCCAGACATAGCATTTCCTCGAATAAATAATATAAGTTTTTGACTCTTACCCCCTTCTTTAAATTTATTATTATTTAGAAGTATGGTTGAAAATGGAACTGGAACTGGATGAACAGTTTATCCCCCATTATCAGCTAATATTGCTCATATAGGAAGATCAGTTGATTTATCAATTTTTTC…
Trichoptera	Catagapetus-nigrans	AACCTTATATTTTATTTTTGGAATTTGAAGGGGGATAGTTGGAACATCATTAAGAATATTAATTCGAAGAGAATTAGGTACAACTAGATTTTTAATTGGAAACGATCAAATTTATAATGTAATTGTAACAGCTCACGCTTTTATTATAATTTTTTTTATAGTTATACCAATCATAATTGGTGGATTTGGAAATTGATTAGTGCCTTTAATATTAGGGGCCCCCGATATAGCATTTCCCCGACTTAATAATATAAGATTTTGAATACTTCCACCATCAATCACACTATTAATTATAGGGGGATTAGTGGAAAGAGGGGCTGGAACTGGGTGAACAGTTTACCCCCCGCTATCATCTAATTTAGCTCACATCGGCAGATCCGTAGATTTAAGAATTTTTTC…
Trichoptera	Ceraclea-albimacula	AACCCTATATTTTATTTTTGGCGTTTGATCCGGTTTATTAGGAACATCCTTAAGGGTCTTAATTCGTACTGAATTAGGCATAGTAGGATCATTAATTAAGAACGATCAAATTTATAACGTATTAGTGACCGCCCATGCTTTTATTATAATTTTTTTTATGGTTATGCCCATTATAATCGGGGGCTTTGGAAATTGATTAGTGCCCCTAATACTAGGAGCCCCAGATATAGCCTTTCCACGTATAAATAACATAAGATTTTGACTGTTACCGCCTTCATTAAATTTTTTATTAATAAGAAGAATAGTAGAGAGAGGAACTGGTACCGGATGAACCGTTTACCCCCCGTTAGCTAGAAATATCGCTCATATGGGAAGATCAGTAGACCTTTCAATTTTTTC…
Trichoptera	Ceraclea-albogutta	AACCCTATATTTTATTTTTGGCGTTTGATCCGGTTTATTAGGAACATCCTTAAGGGTCTTAATTCGTACTGAATTAGGCATAGTAGGATCATTAATTAAGAACGATCAAATTTATAACGTATTAGTGACCGCCCATGCTTTTATTATAATTTTTTTTATGGTTATGCCCATTATAATCGGGGGCTTTGGAAATTGATTAGTGCCCCTAATACTAGGAGCCCCAGATATAGCCTTTCCACGTATAAATAACATAAGATTTTGACTGTTACCGCCTTCATTAAATTTTTTATTAATAAGAAGAATAGTAGAGAGAGGAACTGGTACCGGATGAACCGTTTACCCCCCGTTAGCTAGAAATATCGCTCATATGGGAAGATCAGTAGACCTTTCAATTTTTTC…
Trichoptera	Ceraclea-alboguttata	AACCCTATATTTTATTTTTGGCGTTTGATCCGGTTTATTAGGAACATCCTTAAGGGTCTTAATTCGTACTGAATTAGGCATAGTAGGATCATTAATTAAGAACGATCAAATTTATAACGTATTAGTGACCGCCCATGCTTTTATTATAATTTTTTTTATGGTTATGCCCATTATAATCGGGGGCTTTGGAAATTGATTAGTGCCCCTAATACTAGGAGCCCCAGATATAGCCTTTCCACGTATAAATAACATAAGATTTTGACTGTTACCGCCTTCATTAAATTTTTTATTAATAAGAAGAATAGTAGAGAGAGGAACTGGTACCGGATGAACCGTTTACCCCCCGTTAGCTAGAAATATCGCTCATATGGGAAGATCAGTAGACCTTTCAATTTTTTC…
Trichoptera	Ceraclea-annulicornis	NNNNNNNNNNNNNNNNNNNNNNNNNNNNNNNNNNNNNNNNNNNNNNNNNNNNNNNNNNNNNNNNNNNNNNNNNNNNNNNNNNNNNNNNTCACTAATTAAAAGAGATCAAATTTATAATGTTTTAGTTACAGCTCATGCTTTTATTATAATTTTTTTTATGGTTATGCCCATCATAATTGGGGGGTTTGGAAATTGATTAGTCCCTCTAATATTGGGGGCCCCAGATATAGCCTTCCCCCGCATAAATAATATAAGGTTCTGATTACTCCCCCCCTCATTAAATTTTTTATTATTAAGTAGAATAGTTGAAAGAGGAACGGGGACTGGGTGAACAGTATACCCCCCCTTAGCTAGCAATATTGCCCACATAGGTAGATCAGTCGACTTATCTATTTTCTC…
Trichoptera	Ceraclea-aurea	AACGCTATATTTTATTTTTGGGGTTTGATCCGGATTATTAGGAACTTCATTAAGAGTTTTAATTCGTACCGAACTAGGTATAGTAGGGTCTTTGATTAAAAATGATCAAATTTATAATGTTTTAGTAACAGCTCATGCATTTATTATAATTTTTTTTATAGTAATGCCAATCATGATTGGTGGCTTTGGTAACTGACTTGTTCCCCTAATACTAGGAGCTCCTGATATAGCCTTCCCTCGAATAAATAATATAAGATTTTGATTACTACCTCCCTCATTAAATTTTTTACTACTAAGTAGCTTAGTAGAAAGAGGTACAGGGACAGGATGAACCGTATACCCCCCTCTTGCAAGGAATATCGCTCACATAGGTAGGTCAGTAGATTTATCTATTTTTTC…
Trichoptera	Ceraclea-coreana	AACTTTGTATTTTATTTTTGGAGTTTGATCTGGCTTACTGGGAACTTCCCTAAGAGTTTTAATCCGTACTGAGTTAGGAATAGTGGGGTCTCTAATTAAAAGAGATCAAATTTATAATGTATTAGTAACAGCCCATGCTTTTATTATAATTTTTTTTATAGTTATACCAATTATAATTGGGGGATTTGGTAATTGATTAGTTCCTCTAATACTTGGAGCCCCAGATATGGCGTTCCCCCGAATAAATAATATAAGATTTTGACTGCTACCTCCCTCACTAAATTTTTTATTGTTAAGAAGAATGGTAGAAAGGGGGACAGGGACTGGATGAACAGTTTATCCCCCATTAGCTAGGAATATTGCTCATATAGGAAGATCTGTTGATTTATCTATTTTCTC…
Trichoptera	Ceraclea-dissimilis	ATACGTTACAACTTCCAACTCAAACCATATAAYCCTGATCACAAAACACCAGGAGTAAAAGATTTGGTTTACTTAGATGCGTCGCCAGGTTTTTGTGAAAAAAACACGCGGTTGGGCATCCAAGGCACCCACGGAAGACAATGTAATGACACATCAATAGGAGTGGATGGTTGTGATTTAATGTGTTGCGGAAGAGGTTATAGGACTCAAGAAGTGGTCTCGATTGAAAGATGTGCTTGTACTTTCCA
Trichoptera	Ceraclea-ensifera	AACACTATATTTTATTTTTGGTGTTTGATCAGGCTTATTARGAACTTCATTAAGTGTATTAATTCGTACTGAATTAGGTATAGTAGGATCTTTAATTAAAAACGATCAAATTTATAATGTTTTAGTCACAGCTCATGCTTTTATTATAATTTTTTTTATAGTAATACCAATTATAATTGGTGGGTTTGGAAATTGACTAGTTCCTTTAATATTAGGAGCTCCTGATATAGCCTTTCCTCGCATAAATAATATAAGATTTTGATTATTACCCCCGTCATTAAATTTTTTACTTTTAAGAAGATTAGTAGAAAGAGGAACAGGCACTGGGTGAACTGTATACCCCCCTCTTGCAAGAAATATTGCTCATATAGGAAGATCTGTGGATTTATCTATTTTTTC…
Trichoptera	Ceraclea-excisa	GAGTTAGGTATAGTTGGATCACTAATTAAAAGAGATCAAATTTATAACGTTTTAGTTACAGCTCATGCTTTTATTATAATTTTTTTTATAGTCATGCCTATCATAATTGGGGGATTTGGAAATTGATTAGTCCCCTTAATACTAGGGGCTCCAGATATAGCTTTCCCCCGGATAAATAATATAAGATTTTGATTACTGCCCCCCTCATTAAATTTTTTACTGTTAAGTAGTATGGTCGAAAGAGGGACAGGAACCGGATGAACCGTGTACCCCCCCTTAGCTAGCAACATCGCCCACATAGGTAGATCAGTCGATTTATCAATTTTCTCCCTTCATATGGCCGGAATTTCTTCTATTCTAGGGGCCATTAATTTTATTACCACAATCATAAGAATAAAG…
Trichoptera	Ceraclea-fulva	AAGCTCGTAGTTGAAATTGTGTCCTGCGGTGTCGGTCTGCCGATTGCGGTATGACAGGCACGTCTGCGGGACTTCTCGCCGGTGCGTCCACCGCCGAAGCGTCTCGGTCGTCCGTTCGCGGTCGCGCCGTTCGCGCTCTCGGCGGAACGTTGCGGCTGTTTACTTTGAACAAATTAGAGTGCTCAAAGCGGGCTAACACTCGCCTGAATATTGTACGCATGGAATAATAGAATAGGACCTCGGTTCTGTTTTGTTGGCTTTCTGATACCAGAGGTAATGATTAATAGGGACAACTGGGGGCATTCGTATTGCGACGTTAGAGGTGAAATTCTTGGATCGTCGCAAGACGGACTAAAGCGAAAGCATTTGCCAAAGGTGTTTTCATTAATCAAGAACGAA…
Trichoptera	Ceraclea-lobulata	AACTTTATATTTTATTTTCGGAGTTTGATCTGGCTTACTGGGGACTTCTCTTAGAGTTTTAATTCGTACAGAATTAGGTATAGTAGGATCTTTAATTAAAAGAGATCAAATCTACAATGTATTAGTAACAGCTCATGCTTTTATTATAATTTTTTTTATAGTTATACCAATTATAATTGGAGGATTCGGTAACTGACTAGTTCCTTTAATGTTAGGGGCTCCAGATATAGCTTTCCCACGAATAAATAACATAAGATTTTGATTACTACCCCCCTCATTAAATTTTTTATTACTAAGAAGAATGGTTGAAAGAGGAACTGGTACAGGGTGAACTGTTTACCCCCCTTTAGCTAGAAATATTGCTCATATAGGAAGATCAGTTGATTTATCTATTTTTTC…
Trichoptera	Ceraclea-nigronervosa	AACGTTATATTTTATTTTTGGGGTTTGGTCCGGACTTTTAGGAACATCTTTAAGAGTATTAATTCGGACTGAATTAGGTATGGTTGGTTCTTTAATTAAAAATGATCAAATTTATAATGTATTAGTAACAGCTCATGCTTTTATTATAATTTTTTTTATAGTTATACCAATTATAATTGGAGGATTTGGAAACTGACTTGTTCCTTTAATATTAGGAGCACCAGATATGGCTTTCCCACGGATAAATAACATAAGATTTTGATTATTACCCCCTTCTTTAAATTTTCTTCTACTAAGAAGAATAGTTGAAAGAGGTACTGGAACTGGTTGAACAGTGTATCCTCCATTAGCTGCAAATATTGCTCATACGGGGAGATCTGTAGATTTATCTATTTTTTC…
Trichoptera	Ceraclea-perplexa	AATGCTATATTTTATCTTTGGGGTATGATCTGGTTTATTAGGAACATCCCTCAGAGTTTTAATTCGCACTGAGTTAGGAATACTTGGATCTTTAATTAAAAGAGATCAAATTTATAATGTACTAGTCACAGCTCATGCCTTTATTATAATTTTTTTTATAGTGATACCTATCATAATTGGGGGGTTTGGTAACTGATTAGTCCCCCTAATACTAGGGGCCCCGGATATAGCCTTTCCCCGAATAAATAATATAAGATTTTGATTACTACCCCCCTCATTAAATTTCTTACTATTAAGGAGAATAGTTGAAAGGGGGGCCGGAACTGGGTGAACTGTCTACCCCCCATTAGCTAGAAATATTGCCCATGCAGGAAGATCCGTTGATTTATCTATTTTTTC…
Trichoptera	Ceraclea-riparia	AACCTTATATTTTATTTTTGGGGTTTGATCCGGCTTATTAGGAACATCACTAAGAGTTTTAATTCGTACTGAATTAGGAATAGTGGGATCTTTAATCAAAAGGGATCAAATTTATAATGTATTAGTAACCGCCCATGCTTTTATTATAATTTTTTTTATAGTTATGCCAATTATAATCGGTGGATTTGGTAATTGACTAGTTCCTCTAATACTGGGGGCCCCAGATATAGCCTTCCCTCGAATAAATAATATGAGATTCTGACTATTGCCCCCCTCACTAAACTTTTTACTGCTAAGAAGAATAGTAGAAAGAGGAACTGGGACAGGATGAACAGTTTATCCCCCATTGGCTAGAAATATCGCTCATTTAGGAAGATCTGTCGATTTATCTATTTTCTC…
Trichoptera	Ceraclea-senilis	ATACGATATAACTTCCAATTGAAACCTTACAATCCAGATCATAAAACCCCTGGAGTAAAGGACTTAGTTTATTTGGACGCGTCGCCAGGATTTTGCGAAAAGAATACGCGGTTAGGAATCCAAGGCACTCATGGAAGACAATGTAATGACACCTCAATAGGAGTCGATGGTTGTGATTTAATGTGTTGCGGAAGAGGTTATAGGACTCAAGAAGTTGTTTCAGTTGAAAGATGTGCTTGTACTTTCCA
Trichoptera	Ceraclea-shuotsuensis	AACATTATATTTTATTTTTGGTGTGTGATCCGGACTGCTGGGAACCTCATTAAGAGTCCTTATTCGAACAGAATTAGGTATAGTTGGATCATTAATTAAAAGAGATCAAATTTATAATGTTTTAGTTACAGCCCATGCTTTTATTATAATTTTTTTTATAGTTATGCCTATTATAATTGGAGGCTTTGGAAACTGATTAGTCCCTTTAATGCTCGGAGCCCCAGATATAGCTTTCCCCCGAATAAATAATATAAGATTTTGATTACTACCTCCCTCATTAAATTTTTTGCTATTAAGCAGAATAGTTGAAAGAGGGACAGGAACTGGATGAACAGTATACCCTCCCTTAGCTAGTAATATTGCCCACATGGGTAGTTCAGTCGATTTATCTATTTTCTC…
Trichoptera	Ceraclea-sibirica	AACACTATATTTTATTTTTGGGGTTTGATCTGGACTATTAGGGACATCTTTAAGAGTTTTAATTCGCACTGAATTAGGGATAGTCGGATCTTTAATTAAAAATGATCAAATTTACAACGTTTTAGTGACAGCACATGCTTTTATCATAATTTTTTTTATAGTAATGCCAATTATAATTGGAGGATTTGGTAACTGATTAGTTCCCCTAATACTAGGTGCCCCAGATATAGCTTTCCCCCGAATAAATAATATAAGATTTTGACTTTTGCCCCCCTCATTAAATTTCTTACTTTTGAGAAGGCTAGTGGAAAGAGGAACAGGGACTGGTTGAACAGTTTACCCCCCTCTTGCAAGAAATATTGCTCATATAGGAAGATCAGTGGACTTATCAATTTTTTC…
Trichoptera	Ceraclea-superba	AACATTATATTTTATTTTTGGAGTTWGATCAGGTTTATTAGGAACTTCCTTAAGAGTTTTAATTCGAACAGAATTAGGAATAGTAGGATCTTTAATTAAAAATGACCAAATTTATAATGTTTTAGTAACAGCTCATGCTTTTATTATAATTTTTTTTATAGTTATACCTATTATAATTGGAGGCTTTGGTAATTGACTAGTACCTTTAATATTAGGAGCGCCAGATATAGCCTTTCCTCGAATAAATAATATAAGATTTTGATTATTACCTCCTTCTTTAAATTTTCTTTTATTAAGAAGAATAGTAGAAAGAGGAACAGGAACTGGTTGAACAGTTTATCCTCCATTGGCTGCAAATATTGCTCATACTGGTAGATCAGTAGATTTATCTATTTTTTC…
Trichoptera	Chaetopterygopsis-maclachlani	AACTATTTACTTTATTTTTGGAATTTGAGCCGGAATAATCGGAACTTCTCTAAGAATAATTATTCGGACTGAATTAGGAACAACAGATTCTCTAATTAAAAATGATCAAATTTATAACGTTTTAGTAACAGCTCATGCTTTTATTATAATTTTTTTTATAGTCATGCCCATCATAATCGGAGGATTTGGAAATTGATTAGTTCCCCTAATAATCGGGGCTCCCGATATAGCTTTCCCCCGCATAAATAATATAAGATTCTGACTTCTTCCCCCCTCGTTAAATCTTCTCCTAATCAGTGCCCTTGTAGAAAGAGGAACCGGAACAGGTTGAACTGTGTACCCCCCTCTTTCAAGAAATTTAGCTCATGCAGGAAGATCCGTAGATATCTCAATCTTTTC…
Trichoptera	Chaetopteryx-aproka	AACTATCTATTTTATTTTTGGAATTTGAGCCGGAATAATTGGAACCTCTCTTAGAATAATTATTCGAACTGAATTAGGGACAACTGAATCACTAATTAAAAATGATCAAATTTACAATGTTCTAGTAACAGCCCACGCTTTTATTATAATTTTCTTTATAGTTATGCCCATCATAATCGGCGGATTTGGAAATTGATTAGTCCCCCTAATAATCGGAGCACCTGATATAGCCTTCCCGCGAATAAATAATATAAGATTTTGACTTCTTCCCCCCTCATTAAATCTCCTTCTAATCAGAGCCCTAGTAGAAAGAGGAACAGGAACAGGATGAACTGTATATCCCCCTCTTTCTAGAAATTTAGCTCATGCGGGAAGATCCGTAGACATTTCAATTTTTTC…
Trichoptera	Chaetopteryx-fusca	AACTATCTACTTTATTTTTGGGATTTGAGCCGGNATAATCGGGACTTCTCTCAGAATAATTATTCGAACCGAATTAGGAACAACCGAATCCCTAATTAAAAATGATCAAATTTATAACGTACTAGTCACAGCTCATGCTTTTATTATAATTTTCTTTATAGTAATGCCTATTATAATTGGAGGATTCGGAAATTGATTAGTTCCTCTAATAATTGGAGCGCCCGATATAGCCTTCCCCCGTATAAATAATATAAGATTTTGACTTCTTCCCCCCTCACTAAATCTACTTCTAATTAGAGCTCTAGTAGAAAGAGGAACAGGTACAGGCTGAACTGTATACCCGCCACTTTCTAGAAATTTAGCTCATGCAGGAAGATCAGTGGACATCTCCATTTTTTC…
Trichoptera	Chaetopteryx-gessneri	AACTATCTACTTTATTTTTGGAATTTGAGCCGGAATAATTGGAACTTCTCTCAGAATAATTATTCGAACCGAATTAGGGACAACCGAATCCCTAATTAAAAATGATCAAATTTATAACGTACTAGTCACAGCTCATGCTTTTATTATAATTTTCTTCATAGTAATGCCCATCATAATTGGAGGATTCGGAAATTGATTAATTCCCCTAATAATCGGAGCGCCCGATATAGCCTTTCCCCGTATAAATAACATAAGATTTTGGCTTCTCCCCCCCTCGCTCAATCTACTTCTAATTAGAGCTTTAGTAGAAAGAGGAACAGGTACAGGCTGAACCGTATACCCGCCACTTTCAAGAAATTTAGCCCATGCAGGAAGATCAGTAGATATTTCAATTTTTTC…
Trichoptera	Chaetopteryx-major	AACTATCTATTTTATTTTTGGAATTTGAGCTGGAATAATCGGAACTTCTCTTAGAATAATTATTCGAACTGAATTAGGAACAACTGAATCACTTATTAAAAATGATCAAATCTACAATGTCTTAGTTACAGCTCATGCTTTTATTATAATTTTCTTTATAGTAATACCCATTATAATCGGAGGATTTGGTAATTGACTAGTTCCCCTAATAATCGGAGCACCTGATATAGCCTTCCCCCGTATAAATAATATAAGATTCTGACTCCTCCCCCCCTCTCTAAATTTACTTTTAATCAGAGCTTTAGTAGAAAGAGGAACAGGAACTGGTTGAACTGTTTACCCCCCTCTTTCCAGAAATTTAGCTCATGCAGGAAGATCCGTGGATATCTCAATTTTTTC…
Trichoptera	Chaetopteryx-morettii	------------------------------------------AACTTCTCTCAGAATAATTATTCGAACTGAACTAGGAACAACCGAATCCTTAATTAAAAATGATCAAATTTATAACGTACTAGTCACAGCTCATGCTTTTATTATAATTTTCTTTATAGTAATGCCCATCATAATTGGAGGATTCGGAAATTGATTAGTTCCCCTAATAATCGGAGCACCCGATATAGCCTTCCCCCGTATAAATAATATAAGATTTTGACTTCTTCCCCCCTCACTAAATCTTCTTTTAATTAGAGCTCTAGTAGAAAGAGGGACAGGTACAGGCTGAACCGTATACCCGCCTCTTTCAAGAAATTTAGCTCATGCAGGAAGATCCGTAGATATTTCAATTTTTTC…
Trichoptera	Chaetopteryx-sahlbergi	NNNNNNNNNNNNNNNNNNNNNNNNNNNNNNNNNNNNNNNNNNNNNNNNNNNNAGAATACTTATTCGAAGGGAATTAGGGACAACCGAATCCCTAATTAAAAATGATCAAATTTATAATGTACTAGTCACAGCTCATGCTTTTATTATAATTTTCTTTATAGTAATACCTATCATAATTGGAGGATTCGGAAATTGATTAGTTCCCCTAATAATCGGAGCACCCGATATAGCCTTTCCCCGTATAAATAATATAAGATTTTGACTTCTTCCCCCCTCACTAAATCTTCTTTTAATTAGAGCTCTAGTAGAAAGAGGGACAGGTACAGGCTGAACCGTATACCCACCACTTTCAAGAAATTTAGCTCATGCAGGAAGATCCGTAGATATTTCAATTTTTTC…
Trichoptera	Chaetopteryx-stankovici	AACTATTTACTTTATTTTTGGGATTTGAGCCGGAATAATCGGAACCTCTCTCAGAATAATTATTCGAACTGAATTAGGTACAACTGAGTCACTAATTAAAAATGATCAAATTTATAACGTTCTAGTAACAGCCCATGCTTTTATTATAATTTTCTTTATAGTTATACCAATTATAATTGGTGGATTTGGAAATTGACTAGTTCCCCTAATAATTGGAGCACCAGACATAGCCTTTCCCCGAATAAATAATATGAGATTTTGACTCCTTCCCCCCTCACTAAATCTTCTTTTAATTAGAGCCCTTGTAGAAAGAGGAACAGGGACAGGCTGAACAGTATACCCCCCACTTTCCAGAAATTTAGCCCATGCAGGAAGATCCGTAGATATTTCTATTTTTTC…
Trichoptera	Chaetopteryx-villosa	GACTTTCTACTTTATTTTTGGAATTTGAGCCGGAATAATCGGAACTTCTCTCAGAATAATTATTCGAACTGAATTAGGGACAACCGAATCCCTAATTAAAAATGATCAAATTTATAACGTACTAGTCACAGCTCATGCTTTTATTATAATTTTCTTTATAGTAATACCTATCATAATTGGAGGATTCGGAAATTGATTAATTCCCCTAATAATCGGAGCACCCGATATAGCCTTTCCCCGTATAAATAATATAAGATTTTGACTTCTTCCCCCCTCACTAAATCTTCTTTTAATTAGAGCTCTAGTAGAAAGAGGGACAGGTACAGGCTGAACCGTATACCCACCACTTTCGAGAAATTTAGCTCATGCAGGAAGATCCGTAGATATTTCAATTTTTTC…
Trichoptera	Chaetopteryx-villosa-x-fusca	AAGCTCGTAGTTGAAATTGTGTCCTGCGGTGTCGGTCTACCGAATGCGGTACGACAGGCACGTCTGCGGGGCTTCTCGCCGGTGCGTCCACCGCCGGCGTGCGTCGGTCGGCCTCACGGTCGGCCGCGCACCGAGGCGGGCCGTCGCGGCTGTTTACTTTGAACAAATTAGAGTGCTCAAAGCGGGCTAACACTTGCCTGAATATTGTACGCATGGAATAATAGAATAGGACCTCGGTTCTGTTTTGTTGGCTTTCTGATACCAGAGGTAATGATTAATAGGGACGACTGGGGGCATTCGTATTGAGACGTTAGAGGTGAAATTCTTGGATCGTCGCAAGACGGACTAAAGCGAAAGCATTTGCCAAAGGTGTTTTCATTAATCAAGAACGAAAGTTAG…
Trichoptera	Cheumatopsyche-amurensis	AACTTTATATTTTATTCTAGGAATTTGATCAGGATTAATTGGATCCTCTCTTAGATTTCTAATTCGGTTAGAATTAAGAACCCCTGGATCCTTAATTGGAAATGATCAAATTTATAATGTTATTGTCACAGCTCATGCTTTTATTATAATTTTCTTTATAGTTATACCCATTATAATTGGAGGATTCGGAAATTGATTAGTTCCATTAATATTAGGGTCTCCTGATATAGCTTTCCCTCGGATAAACAATATAAGATTTTGATTTTTACCTCCTTCACTTTTTTTCCTCTTATCAAGAAGATTAATTAATTCAGGAGCAGGAACAGGATGAACTGTTTACCCTCCACTTTCTTCTAATCTTTCTCACTTAGGAAGATCAGTAGATTTAACAATTTTCTC…
Trichoptera	Cheumatopsyche-brevilineata	CACACTATACTTTATTTTCGGAATTTGATCGGGATTAGTAGGATCCTCTTTAAGTTTTCTTATTCGTATTGAATTAAGAACACCTGGATCCCTAATTGGTAATGATCAAATTTATAATGTAATTGTTACCTCTCATGCATTTATTATAATTTTTTTTATAGTTATACCTATTATAATTGGAGGATTTGGAAATTGATTAGTTCCTCTAATACTAGGGTCTCCTGACATAGCCTTTCCCCGAATAAATAATTTAAGATTTTGATTTCTTCCCCCTTCATTAATTCTTTTAATTTTAAGAAGAATAATAAACTCAGGAGCTGGAACAGGATGAACTGTTTACCCTCCTCTATCATCTAACCTTTCTCATTTAGGAAGATCAGTTGATTTAACTATTTTCTC…
Trichoptera	Cheumatopsyche-infascia	AACTCTTTATTTTATCTTTGGTATCTGATCGGGACTGGTAGGTTCTTCTTTAAGATTTCTTATTCGTATTGAATTAAGAACTCCCGGTTCTTTAATTGGAAATGATCAAATTTATAATGTAATTGTCACATCCCATGCATTTATTATAATTTTTTTTATAGTAATACCTATTATAATTGGAGGATTTGGAAACTGATTAGTTCCTTTAATACTAGGATCTCCAGATATAGCCTTTCCTCGAATAAATAACTTAAGATTCTGATTCCTCCCCCCTTCTCTTCTTCTTCTAATTCTAAGAAGAATAATAAATTCAGGAGCTGGCACAGGATGAACAGTTTACCCACCTCTATCATCTAATCTTTCTCACTTAGGGAGATCTGTAGATTTAACTATTTTTTC…
Trichoptera	Cheumatopsyche-lepida	AACCTTATATTTTATCTTTGGAATTTGATCAGGTTTAATTGGATCATCTTTGAGATTCTTAATTCGAATTGAACTTAGAACCCCAGGATCATTAATTGGGAACGATCAAATTTACAATGTCATTGTTACTTCACATGCATTTATTATAATTTTTTTTATAGTCATACCAATTATAATTGGAGGGTTTGGAAACTGACTTGTCCCCTTAATACTAGGGTCTCCTGATATGGCTTTCCCACGAATAAATAATCTTAGATTCTGATTTCTTCCCCCATCAATTATACTACTAATTTTAAGAAGAATAATAAATTCAGGAGCTGGCACCGGTTGAACAGTTTACCCTCCTTTATCTTCTAATTTATCTCATTTAGGAAGATCAGTGGATTTAACTATCTTTTC…
Trichoptera	Chilostigma-sieboldi	AACTATTTACTTTATTTTTGGGATTTGAGCTGGAATAATCGGAACTTCTCTCAGAATAATTATTCGAACTGAACTCGGAACTACAGACTCCTTAATTAAAAACGACCAAATCTATAACGTACTAGTAACAGCGCATGCCTTTATTATAATTTTCTTTATAGTAATACCAATTATAATTGGAGGATTTGGTAACTGACTTGTACCCCTAATAATCGGAGCCCCCGACATAGCTTTCCCCCGAATAAATAACATAAGATTTTGATTACTGCCCCCCTCTCTAAATCTCCTATTAATTAGAGCTCTAATTGAAAGAGGAACAGGAACTGGTTGAACAGTATACCCCCCACTATCTAGAAACCTAGCCCATGCAGGAAGATCCGTTGATATTTCAATTTTCTC…
Trichoptera	Chimarra-marginata	AACATTATATTTTATTTTTGGCCTTTGATCAAGAATACTGGGCCTGTCTTTAAGAATATTAATTCGCCTAGAATTAAGAACTCCAGGAGCCTTAATTGGAAATGATCAAATTTTTAATTCTATCGTAACTGCACATGCATTTATCATAATTTTTTTTATAGTTATACCAATCATAATTGGGGGATTTGGAAATTGATTAGTCCCATTAATGCTAGGGGCCCCTGACATGGCTTTTCCTCGAATAAATAATATAAGATTTTGATTTCTCCCACCTTCATTATTTTTCCTTTTATTTGGGATATTAATGGATAATGGGGCAGGAACTGGTTGAACAGTCTATCCTCCCTTATCAACAAATATCTCTCATATAGGAAAGGCTGTAGATTTAACAATTTTCTC…
Trichoptera	Colpotaulius-incisus	AACTATTTATTTTATCTTCGGAATCTGAGCAGGAATAATTGGAACTTCTCTTAGAATAATTATTCGAACTGAATTAGGAACTACTGATTCATTAATTAAAAATGATCAAATCTATAATGTATTAGTAACTGCTCATGCTTTCATTATAATTTTTTTTATAGTAATACCCATTATAATCGGAGGATTTGGAAATTGACTTGTCCCCCTAATAATCGGGGCCCCAGATATAGCTTTCCCCCGAATAAATAATATAAGATTTTGATTACTTCCCCCTTCTCTTAATCTTTTATTAATTAGAGCTTTAATTGAAAGAGGAACAGGAACAGGATGAACTGTTTATCCCCCCCTTTCAAGAAACTTAGCTCATGCGGGAAGATCTGTTGATATCTCAATTTTTTC…
Trichoptera	Consorophylax-corvo	AACTATCTATTTTATTTTTGGGATTTGAGCCGGAATAATCGGAACTTCCCTAAGAATAATCATTCGAACTGAACTGGGAACAACCGAGTCATTAATTAAAAATGATCAAATCTATAATGTATTAGTCACTGCTCATGCTTTTATTATAATTTTTTTTATAGTAATGCCCATTATAATTGGAGGATTCGGTAACTGACTAGTTCCCCTTATAATCGGCGCACCTGACATAGCTTTCCCCCGTATAAATAATATAAGATTTTGACTCCTCCCACCCTCCCTAAATCTTTTATTAATTAGAGCTTTAGTAGAAAGCGGAACAGGAACTGGATGAACTGTATATCCCCCTCTTTCAAGAAATTTAGCTCACGCAGGAAGATCCGTCGATATTTCTATTTTTTC…
Trichoptera	Consorophylax-delmastroi	AACTATCTATTTTATTTTCGGAATTTGAGCCGGAATAATCGGGACTTCCCTAAGAATAATCATTCGAACTGAATTAGGAACAACCGAATCATTAATCAAAAATGATCAAATTTATAATGTACTAGTTACTGCTCATGCTTTTATCATAATTTTTTTCATAGTAATACCAATTATAATCGGAGGATTCGGTAACTGATTAGTACCCCTTATAATTGGAGCCCCTGATATAGCTTTTCCTCGTATAAATAATATAAGATTCTGACTACTTCCGCCCTCCCTAAATCTACTATTAATCAGAGCCTTAGTAGAAAGTGGAACAGGAACTGGATGAACTGTATACCCCCCACTTTCAAGAAATTTAGCTCACGCAGGAAGATCAGTTGATATCTCTATTTTTTC…
Trichoptera	Consorophylax-montivagus	AACTATTTACTTTATTTTTGGAATTTGAGCTGGAATAATCGGAACTTCTCTAAGAATAATTATCCGAACTGAACTTGGTACAACTGAATCATTAATCAAAAATGATCAAATCTATAACGTATTAGTCACTGCCCACGCCTTTATCATAATTTTTTTTATAGTAATGCCCATCATAATCGGAGGATTCGGTAATTGACTAGTTCCCCTAATAATTGGAGCACCTGACATAGCCTTTCCCCGTATAAATAATATAAGATTTTGACTGCTTCCACCTTCTCTAAACCTTCTCTTAATTAGAGCTTTAGTGGAAAGTGGAACAGGAACTGGGTGAACCGTATACCCGCCTCTATCAAGAAATTTAGCTCATGCAGGAAGATCTGTTGACATTTCTATTTTTTC…
Trichoptera	Crunoecia-irrorata	AACAATTTATTTTATTTTTGGAATTTGAGCTGGAATAGTTGGAACTTCCCTAAGAATAATTATTCGTGTTGAACTTAGAAACCCTGAATCCCTAATTATAAATGATCAAATTTATAACGTATTAGTAACTGCTCACGCCTTTATTATAATTTTTTTTATGGTAATACCGATTATAATCGGAGGATTTGGAAATTGACTAGTCCCGCTAATAATCGGAGCTCCTGATATAGCTTTCCCACGAATAAATAATATAAGATTCTGATTACTACCCCCCTCACTTAATTTTCTTTTAATAAGTTCCGTGGTAGAAAGAGGAACAGGAACTGGATGAACAGTTTACCCCCCCCTTTCTGCAAATATTGCCCACGCAGGCAGATCCGTAGATATCTCAATTTTTTC…
Trichoptera	Crunoecia-kempnyi	AACAATTTATTTTATTTTTGGAATCTGGGCTGGAATAGTGGGTACTTCTTTAAGAATAATTATTCGTGTCGAATTAAGAAACCCTGAATCTTTAATCATAAACGATCAAATCTATAATGTATTAGTAACAGCCCATGCTTTTATTATAATTTTTTTTATAGTAATACCAATTATAATTGGCGGATTCGGAAATTGATTAGTACCCCTAATAATCGGGGCTCCAGATATAGCTTTCCCCCGTATAAATAACATAAGATTTTGACTTCTCCCCCCATCTCTAAATTTTTTATTAATAAGCTCTGTTGTGGAAAGAGGAACCGGAACTGGTTGAACAGTCTATCCCCCACTTTCTGCAAACATTGCTCATGCAGGCAGATCCGTTGATATTTCAATTTTTTC…
Trichoptera	Cryptothrix-nebulicola	AACTATTTATTTCATTTTTGGAATTTGGGCTGGAATAGTGGGAACTTCTTTAAGAATAATTATTCGTACAGAATTAGGCACTACTGAGTCACTAATTAAAAATGATCAAATTTATAACGTATTGGTAACAGCTCACGCTTTCATTATAATTTTTTTTATGGTAATACCAATTATAATTGGAGGATTTGGTAACTGACTCGTACCACTAATAATCGGTGCCCCAGATATAGCTTTTCCCCGAATAAACAACATAAGATTTTGATTACTACCCCCATCATTAAACTTACTATTAATCAGAGCTTTAGTCGAAAGAGGGACAGGCACTGGCTGAACTGTATACCCCCCACTATCAAGAAATCTAGCCCACGCAGGAAGATCCGTTGATATTTCTATTTTTTC…
Trichoptera	Cyrnus-cf-trimaculatus	AACACTTTATTTTATTTTTGGAATATGAGCAAGATTAGTAGGAACAACCCTTAGATTAATAATTCGAATAGAATTAAGAACAACAAGATCACTAATAATAAATGATCAAATTTATAATTCAATAGTAACCCTTCACGCATTTATTATAATTTTCTTTATAATTATACCATTAATAATTGGAGGATTTGGAAATTGATTAGTTCCACTAATATTAACAGCCCCTGACATAGCATTCCCACGAATAAATAATATAAGATTCTGACTATTACCCCCCTCAATCTTTTTTTTAATTTCTGGAATATTTATAGATAATAGAGTAGGAACAGGATGAACTGTTTATCCTCCATTGTCTAATAACTTATTTCATTCAGGAAAAGCAGTAGATATTTCTATTTTTTC…
Trichoptera	Cyrnus-crenaticornis	------------------------------------------------------------------------------------------------------TGATCAAATTTATAATTCAATTGTTACTCTTCATGCTTTCATTATAATTTTTTTTATAATTATACCATTAATAATTGGAGGATTTGGAAATTGGTTAGTTCCATTAATATTATCTGCACCAGATATAGCATTTCCACGAATAAATAATATAAGATTTTGATTACTACCCCCATCTATTTTATTTTTAATTTCTGGTATATTTTTAGATAACAGAGTAGGAACAGGATGAACTGTTTATCCCCCATTATCAAACAATACATTTCATTCAGGAAAAGCTGTAGATATTTCAATTTTCTC…
Trichoptera	Cyrnus-fennicus	AATAATATATTTTATTTTTGGGATTTGATCAAGACTAGTAGGAACTACTTTAAGACTATTAATTCGAATAGAATTAAGAACTCCTTCATCACTCTTAATAAATGATCAAATTTATAATTCAATTGTTACTCTTCATGCTTTTATTATAATTTTTTTTATAATTATACCACTAATAATTGGAGGATTTGGAAATTGATTAGTTCCATTAATATTATCTGCTCCAGATATAGCATTTCCACGAATAAATAATATAAGATTTTGATTACTACCCCCATCAATTTTATTTTTAATTTCTGGAATATTCTTAGATAATAGAGTAGGAACAGGATGAACCGTTTATCCTCCATTATCAAATAATACATTTCATTCAGGAAAAGCTGTAGATATTTCAATTTTCTC…
Trichoptera	Cyrnus-flavidus	TTTATTTTATTTTTGGAATATGAGCAAGATTAGTAGGAACAACCCTTAGATTAATAATTCGAATAGAATTAAGAACAACAAGATCACTAATAATAAATGATCAAATTTATAATTCAATAGTAACCCTTCACGCATTTATTATAATTTTCTTTATAATTATACCATTAATAATTGGAGGATTTGGAAATTGATTAGTTCCACTAATATTAACAGCCCCTGACATAGCANTCCCACGAATAAATAATATAAGATTCTGACTATTACCCCCCTCAATCTTTTTTTTAATTTCTGGAATATTTATAGATAATAGAGTAGGAACAGGATGAACTGTTTATCCTCCATTGTCTAATAACTTATTTCATTCAGGAAAAGCAGTAGATATTTCTATTTTTTCCTTAC…
Trichoptera	Cyrnus-insolutus	AATAATATACTTTATATTTGGAATTTGATCAAGTTTAATTGGAACAACATTAAGATTATTAATTCGAATAGAATTAAGAACTCCAAGGTCACTTTTAATAAATGATCAAATTTACAATTCAATTGTAACTCTACACGCATTTATTATAATTTTCTTTATAATTATACCATTAATAATTGGTGGATTTGGAAATTGATTAGTACCATTAATATTATCTGCCCCAGATATAGCATTTCCACGAATAAATAATATAAGATTTTGATTACTACCTCCTTCTATTTTTTTTTTAATTTCAGGAATATTTATAGATAATAGTGTAGGAACAGGTTGAACCGTTTACCCCCCATTATCAAATAGCATTTTCCATTCAGGAAAAGCAGTAGACATTTCAATTTTTTC…
Trichoptera	Cyrnus-nipponicus	AACTTTATATTTTATTTTTGGAGCCTGATCAGGTCTATTAGGAACTTCATTAAGAGTAATAATTCGAACTGAACTAGGCACTGTAGAATCATTAATCAAAAATGATCAAATTTATAACGTAATAGTAACAGCGCATGCTTTTATTATAATTTTTTTTATAGTTATACCTATAATAATTGGAGGTTTTGGAAATTGACTTGTCCCTTTAATACTTAGATGTCCAGATATAGCTTTCCCTCGGATAAATAATATAAGATTTTGATTACTACCTCCTTCATTAAATTTTTTACTTCTAAGAAGCTTAGTAGAAAGAGGAACAGGAACTGGCTGAACAGTTTATCCACCTTTAGCAAGAACTATCGGTCATATAGGATCATCAGTCGATTTATCTATTTTTTC…
Trichoptera	Cyrnus-trimaculatus	TATAATATATTTCATTTTTGGAATTTGATCAAGAATAGTAGGAACCACTTTAAGCTTAATAATTCGAATAGAATTAAGAACTCCTCAATCATTAATAATAAATGATCAAATTTATAATTCAATTGTAACTCTTCATGCCTTCATTATAATTTTTTTTATAATTATACCATTAATAATCGGAGGATTTGGAAATTGATTAGTCCCATTAATATTATCTGCTCCAGATATAGCATTCCCACGAATAAATAATATAAGATTTTGATTACTCCCACCTTCTATTTTATTTTTAATTTCTGGAATATTCTTAGATAATAGAGTAGGAACAGGTTGAACTGTTTACCCTCCATTATCTAATAATACTTTCCATTCAGGAAAAGCAGTTGATATTTCAATTTTCTC…
Trichoptera	Dicosmoecus-jozankeanus	AACTATTTATTTTATTTTTGGAATTTGAGCAGGAATAATTGGAACTTCCCTTAGTATAATTATCCGAACTGAATTAGGAACTACAGAATCTTTAATTAAAAATGATCAAATCTATAACGTATTAGTCACAGCCCATGCTTTCATTATAATTTTCTTTATAGTTATACCAATTATAATCGGAGGATTCGGTAATTGACTCGTACCCCTAATAATCGGAGCCCCAGACATAGCTTTTCCCCGAATAAATAATATAAGATTCTGACTACTCCCCCCCTCTTTAAACCTTCTTCTAATTAGAGCTCTTGTAGAAAGAGGGACAGGAACAGGATGAACAGTTTACCCGCCCCTATCAAGTAACTTAGCTCACGCAGGAAGCTCAGTAGATATCTCAATTTTCTC…
Trichoptera	Diplectrona-atra	AACTCTTTACTTCATCTTTGGAATTTGATCAGGACTAATTGGGTCATCACTAAGAATAATCATTCGAATTGAATTAAGTAGACCCGGTGTATTTATTGGAAATGACCAAATTTATAATGTAGTCGTTACAGCTCATGCCTTTATTATAATTTTCTTTATAGTTATACCCATTATAATTGGAGGATTCGGAAACTGATTAGTACCCTTAATACTAGGATCCCCAGATATAGCCTTCCCACGTATAAATAATATAAGATTCTGATTCTTACCCCCATCCTTAACCTTCCTAATTTTTAGAAGATTAATTAATTCAGGAGCAGGAACAGGATGAACAGTATACCCCCCTCTTTCCTCAAATCTTTCCCATATAGGATCTTCAGTTGATCTCACAATTTTTTC…
Trichoptera	Diplectrona-felix	AACAATTTACTTTATTTTCGGAATTTGATCTGGTTTAATTGGATCCTCTTTAAGAATAATTATTCGAATTGAATTAAGAAGACCTGGAGTATTTATCGGAAATGATCAAATTTATAATGTAGTAGTTACAGCCCATGCATTTATTATAATTTTTTTTATAGTTATACCAATTATAATCGGAGGATTCGGAAATTGATTAATTCCCCTAATACTCGGATCCCCCGATATAGCTTTCCCTCGAATAAATAATATAAGATTTTGATTTCTTCCACCTTCCCTAACATTTCTTATCTTCAGAAGATTAATTAATTCAGGAGCTGGAACAGGTTGAACAGTTTACCCACCTTTATCATCTAATCTATCTCATATAGGATCCTCAGTAGATCTAACCATTTTCTC…
Trichoptera	Dolichocentrus-tenuis	AACAATTTATTTTTTATTTGGAATTTGATCTGGAATAATTGGAACTTCTCTAAGAATAATTATTCGTGTAGAATTAAGATCTACTAACTCTTTAATTATAAATGATCAAATTTATAATGTATTAGTTACTGCCCATGCTTTTATTATAATTTTTTTTATAGTAATGCCTATTATAATTGGAGGATTTGGAAATTGACTTGTTCCTTTAATAATTGGAGCCCCTGACATAGCATTCCCCCGAATAAATAATATAAGATTTTGATTACTTCCCCCTTCTCTTAACTTCTTATTAATTAGATCAATTGTTGAAAGAGGAACAGGAACTGGGTGAACTGTTTACCCCCCTTTATCAAGAAATCTTGCTCATTCTGGAAGATCTGTTGATTTTTCAATTTTTTC…
Trichoptera	Drusus-adustus	NNNTATTTATTTTATTTTTGGAATTTGAGCTGGAATAATTGGAACTTCTTTAAGAATAATTATTCGAACAGAACTCGGTACTACTGATTCATTAATTAAAAACGATCAAATTTACAATGTTTTAGTAACAGCCCATGCTTTTATTATAATTTTCTTTATAGTTATACCTATTATAATTGGAGGATTTGGTAACTGACTTGTCCCTCTAATAATTGGTGCTCCAGATATAGCTTTCCCCCGAATAAACAATATAAGATTCTGATTATTGCCCCCCTCTTTAAATTTACTTTTAATTAGAGCTTTAGTTGAAAGAGGTACAGGTACAGGTTGAACTGTTTACCCCCCTCTTTCCAGAAATTTAGCTCATGCAGGAAGATCCGTTGATATCTCCATCTTTTC…
Trichoptera	Drusus-alpinus	AACTATTTATTTTATTTTTGGAATCTGAGCAGGCATAATCGGAACTTCACTTAGAATAATTATTCGAACTGAATTGGGCACTACTGAATCACTCATTAAAAATGATCAAATTTATAATGTATTAGTAACAGCCCACGCTTTTATTATAATTTTTTTTATAGTAATACCCATTATAATTGGAGGATTCGGTAATTGACTTGTCCCCCTAATAATCGGTGCTCCTGACATAGCTTTTCCCCGAATAAATAATATAAGATTTTGACTACTACCTCCCTCACTCAATCTTCTTCTAATTAGAGCTTTAGTTGAAAGAGGAACAGGAACTGGATGAACCGTCTATCCCCCCCTTTCTAGTAATCTAGCTCATGCAGGAAGATCAGTTGATATCTCTATTTTTTC…
Trichoptera	Drusus-annulatus	ACTATTTATTTTATTTTTGGAATTTGAGCTGGAATAGTTGGAACTTCACTA---AGAATAATTATTCGAACAGAATTAGGTACTACTGATTCATTAATTAAAAAC---GATCAAATTTATAACGTTTTAGTGACAGCTCATGCTTTTATTATAATTTTCTTTATAGTAATACCCATTATAATTGGGGGATTCGGTAACTGACTTGTTCCTCTAATA---ATCGGTGCTCCAGATATAGCTTTCCCCCGAATAAATAATATGAGATTTTGATTACTACCCCCCTCACTAAATTTACTCTTAATTAGAGCTTTAGTTGAAAGAGGAACAGGTACAGGTTGAACTGTCTACCCCCCTCTCTCTAGAAATTTAGCCCATGCAGGAAGATCAGTTGATATCTCT…
Trichoptera	Drusus-arbanios	NNNNNNNNNNNNNNNNNNNNNNNNNNNNNNNNNNNNNNNNNNNNNNNNNNNNNNNNNNNNNNNNNNNNNNNNNNNNNNNNNNNNNATAATAATTAGGTTTTTAATTGAAATCTAGAATGAATGATTGGACGAGATACAAGCTGTTTTATAATAATTAAT--TAAAATTTAATTTTTTAGTCAAAAAGCTAAAATTTTATTAAAAGACGAGAAGACCCTATAAATCTTTATAATAAATTTATTTTAATAAATTATTTTATTTAAAT-T--CAGTTTTAATA-ATAAATTATTTTATTGGGGTGATACAAAAATTTAATTAACTTTTTTATTA-AAATTTCTTTAATTAAAGATTTATAAAAATATGATCTACTAATAGTAATTCAGA-GAATAAGATACT…
Trichoptera	Drusus-balcanicus	NNNNNNNNNNNNNNNNNNNNNNNNNNNNNNNNNNNNNNNNNNNNNNNNNNNNNNNNNNNNNNNNNNNNNNNNNNNNNNNNNNNNNATAATAATTAGGTTTTTGATTGAAATCTAGAATGAATGATTGGACGAGATACAGGCTGTTTTATAATAATTAAT--TAAAATTTAATTTTTTAGTCAAAAAGCTAAAATTTTATTAAAAGACGAGAAGACCCTATAAATCTTTATAATAAATTTATTTTAATAAATTATTTTATTTAAAT-TAGTAGTTTTAATA-TTAAATTATTTTATTGGGGCGATACAAAAATTTAATTAACTTTTTTATTA-AAATTTCTTAAATTAAAGATTTATAAAAATATGATCTACTTTTAGTAATTCAGA-GAATAAGATACT…
Trichoptera	Drusus-biguttatus	NNNNNNNNNNNNNNNNNNNNNNNNNTGAGCTGGAATAATTGGAACTTCATTAAGAATGATTATTCGAACAGAACTTGGTACTACTGATTCACTAATCAAAAATGATCAAATTTATAATGTCTTAGTAACAGCTCATGCTTTTATTATAATTTTCTTTATAGTTATNCCCATTATAATTGGAGGATTTGGTAATTGACTTGTTCCCCTAATAATCGGTGCTCCAGATATAGCTTTCCCCCGAATAAATAATATAAGATTTTGATTATTACCCCCCTCTTTAAATTTACTTTTAATTAGAGCTTTAGTTGAAAGAGGAACAGGTACTGGTTGAACGGTATATCCCCCCCTTTCTAGAAATTTAGCTCACGCAGGAAGTTCTGTAGATATTTCTATTTTTTC…
Trichoptera	Drusus-bolivari	AACTATTTATTTTATTTTTGGGATTTGAGCTGGAATAATCGGAACTTCATTAAGAATAATTATTCGAACAGAATTAGGAACTACCGATTCATTAATTAAAAATGACCAAATTTATAACGTTTTAGTAACAGCTCATGCTTTTATTATAATTTTTTTTATAGTTATACCCATCATAATTGGAGGATTTGGAAATTGACTTATTCCCCTAATAATCGGTGCTCCTGATATAGCTTTCCCCCGAATAAACAATATGAGATTTTGACTGTTACCCCCCTCCTTAAATTTACTTCTTATTAGAGCTCTAGTGGAAAGAGGGACAGGAACTGGATGAACCGTATACCCCCCTCTTTCTAGAAATTTAGCCCATGCAGGAAGTTCTGTTGACATTTCAATTTTTTC…
Trichoptera	Drusus-botosaneanui	AACTATTTATTTTATTTTTGGAATTTGAGCAGGGATAATCGGTACCTCTCTAAGTATAATCATTCGTACAGAATTAGGAACTACTGACTCCCTAATTAAAAATGATCAAATCTATAATGTTTTAGTAACAGCTCATGCTTTTATTATAATTTTCTTTATAGTTATGCCCATTATAATCGGGGGTTTTGGTAATTGACTTGTCCCCCTTATAATTGGAGCCCCAGACATAGCCTTTCCCCGAATAAATAATATAAGATTCTGACTCCTCCCCCCGTCATTAAATTTACTTTTAATCAGAGCTTTAGTTGAAAGAGGAACGGGCACAGGGTGAACTGTTTATCCCCCTCTTTCCAGAAATTTAGCTCATAGAGGAAGATCCGTCGACATTTCAATTTTCTC…
Trichoptera	Drusus-bureschi	NNNNNNNNNNNNNNNNNNNNNNNNNNNNNNNNNNNNNNNNNNNNNNNNNNNNNNNNNNNNNNNNNNNNNNNNNNNNNNNNNNNNNATAATAATTAGGTTTTTGATTGAAATCTAGAATGAATGATTGGACGAGATACAGGCTGTTTTATAATAATTAAT--TAAAATTTAATTTTTTAGTCAAAAAGCTAAAATTTTATTAAAAGACGAGAAGACCCTATAAATCTTTATAATAAATTTATTTTAATAAATTATTTTATTTAAAT-TAATAATTTTAATA-TTAAATTATTTTATTGGGGTGATACAAAAATTTAATTAACTTTTTTATTA-AAATTTCTTAAATTAAAGATTTATAAAAATATGATCTACTTTTAGTAATTCAGA-GAATAAGATACT…
Trichoptera	Drusus-cf_nov_sp_Kosovo_1	NNNNNNNNNNNNNNNNNNNNNNNNNNNNNGCGGGCCGCCGGGAAATGTAGCGTTCGGGAGGAGAGTTATACATACACGCGCGGTCATTAGTCACGGCTGCCTGTCCAAGTTCATCTTGAACGGGGCCCGCTTACCCGCAGAGGGTGCCAGGCCCGTGGTGACGGTAGCCGGCCGCGACGGTCTCTCTCCCTAGAGTCGGGTTGCTTGAGAGTGCAGCCCTAAGTGGGTGGTAAACTCCATCTAAGGCTAAATACTACCACGAGACCGATAGCGAACAAGTACCGTGAGGGAAAGTTGAAAAGAACTTTGAAGAGAGAGTTAAAGAGTACGTGAAACCGTTCAGGGGTAAACCTGTGGAACTCAAACGAGCGAACGGGGAGATTCATCGCGTCTTCCGTC…
Trichoptera	Drusus-cf_nov_sp_Kosovo_2	NNNNNNNNNNNNNNNNNNNNNNNNNNNNNGCGGGCCGCCGGGAAATGTAGCGTTCGGGAGGAGAGTTATACATACACGCGCGGTCATTAGTCACGGCTGCCTGTCCAAGTTCATCTTGAACGGGGCCCGCTTACCCGCAGAGGGTGCCAGGCCCGTGGTGACGGTAGCCGGCCGCGACGGTCTCTCTCCCTAGAGTCGGGTTGCTTGAGAGTGCAGCCCTAAGTGGGTGGTAAACTCCATCTAAGGCTAAATACTACCACGAGACCGATAGCGAACAAGTACCGTGAGGGAAAGTTGAAAAGAACTTTGAAGAGAGAGTTAAAGAGTACGTGAAACCGTTCAGGGGTAAACCTGTGGAACTCAAACGAGCGAACGGGGAGATTCATCGTGTCTTCCGTC…
Trichoptera	Drusus-chrysotus	TGGGCACCCAGAAGTTTATATTCTAATTTTACCCGGATTCGGTATAATTTCACAAATCATTACCCAAGAAAGAGGGAAAAAAGAATCATTTGGATTTTTAGGAATAATTTATGCAATAATAACTATTGGATTATTAGGATTTATTGTCTGAGCTCACCACATGTTCACAGTTGGAATAGATGTTGATACTCGAGCTTATTTTACATCAGCCACAATAATTATTGCCATCCCCACAGGAATTAAAATTTTTAGCTGATTAGCAACTCTTCACGGAACTAAAATTAGCTCTAACCCACCGCTAATTTGAAGTTTAGGATTTATTTTTCTATTCACTATGGGGGGTTTAACGGGAGTAGTGCTAGCTAATTCTTCCATTGATATCACTCTTCATGATACTTA…
Trichoptera	Drusus-dacothracus	NNNNNNNNNNNNNNNNNNNNNNNNNNNNNNNNNNNNNNNNNNNNNNNNNNNNNNNNNNNNNNNNNNNNNNNNNNNNNNNNNNNNNATAATAATTAGGTTTTTAATTGAAATCTAGAATGAATGATTGGACGAGATACAAGCTGTTTTATAATAATTAAT--TAAAATTTAATTTTTTAGTCAAAAAGCTAAAATTTTATTAAAAGACGAGAAGACCCTATAAATCTTTATAATAAATTTATTTTAATAAATTATTTTATTTAAAT-T--CAGTTTTAATA-ATAAATTATTTTATTGGGGTGATACAAAAATTTAATTAACTTTTTTATTA-AAATTTCTTTAATTAAAGATTTATAAAAATATGATCTACTAATAGTAATTCAGA-GAATAAGATACT…
Trichoptera	Drusus-discolor	TGGACATCCTGAAGTTTACATTCTTATTTTGCCCGGATTTGGTATAATTTCTCAAATTATCACTCAAGAAAGAGGAAAAAAAGAATCATTCGGATTTTTAGGAATAATTTATGCAATAATAACCATTGGATTATTAGGATTTATTGTCTGAGCTCATCATATATTCACAGTTGGAATAGATGTTGATACTCGAGCTTATTTCACATCAGCTACAATAATTATTGCCATCCCCACAGGAATTAAAATTTTTAGCTGATTAGCAACCCTTCATGGAACTAAAATTAGCTCTAACCCAGCTCTAATTTGAAGTTTAGGATTTATTTTCTTATTCACTATAGGCGGTTTAACTGGAGTAGTATTAGCCAATTCTTCTATTGACATCACTCTTCATGACACCTA…
Trichoptera	Drusus-discophoroides	NNNNNNNNNNNNNNNNNNNNNNNNNNNNNNNNNNNNNNNNNNNNNNNNNNNNNNNNNNNNNNNNNNNNNNNNNNNNNNNNNNNNNATAATAATTAGGTTTTTGATTGAAATCTAGAATGAATGATTGGACGAGATACAGGCTGTTTTATAATAATTAAT--TAAAATTTAATTTTTTAGTCAAAAAGCTAAAATTTTATTAAAAGACGAGAAGACCCTATAAATCTTTATAATAAATTTATTTTAATAAATTATTTTATTTAAAT-TAATAGTTTTAATA-TTAAATTATTTTATTGGGGTGATATAAAAATTTAATTAACTTTTTTATTA-AAATTTCTTAAATTAAAGATTTATAAAAATATGATCTACTTTTAGTAATTCAGA-GAATAAGATACT…
Trichoptera	Drusus-discophorus	AACTATTTATTTTATTTTTGGAATTTGGGCTGGAATAATCGGAACTTCTTTAAGAATAATTATTCGAACAGAATTAGGAACTACTGATTCTTTAATTAAAAACGATCAAATTTATAATGTTTTAGTTACAGCTCATGCTTTTATTATAATTTTCTTCATAGTTATACCTATTATAATCGGAGGATTTGGTAATTGACTTGTTCCCCTAATAATTGGTGCCCCAGATATAGCTTTTCCCCGAATAAATAATATAAGATTTTGATTACTCCCCCCCTCATTAAATCTACTTTTAATTAGAGCTTTAGTTGAAAGAGGAACAGGAACTGGGTGAACTGTTTATCCCCCTCTTTCTAGCAATTTAGCCCATGCAGGAAGATCAGTTGATATTTCTATTTTTTC…
Trichoptera	Drusus-illyricus	NNNNNNNNNNNNNNNNNNNNNNNNNNNNNNNNNNNNNNNNNNNNNNNNNNNNNNNNNNNNNNNNNNNNNNNNNNNNNNNNNNNNNATAATAATTAGGTTTTTAATTGAAATCTAGAATGAATGATTGGACGAGATACAAGCTGTTTTATAATAATTAAT--TAAAATTTAATTTTTTAGTCAAAAAGCTAAAATTTTATTAAAAGACGAGAAGACCCTATAAATCTTTATAATAAATTTATTTTAATAAATTATTTTATTTAAAT-T--CAGTTTTAATA-ATAAATTATTTTATTGGGGTGATACAAAAATTTAATTAACTTTTTTATTA-AAATTTCTTTAATTAAAGATTTATAAAAATATGATCTACTAATAGTAATTCAGA-GAATAAGATACT…
Trichoptera	Drusus-juliae	NNNNNNNNNNNNNNNNNNNNNNNNNNNNNNNNNNNNNNNNNNNNNNNNNNNNNNNNNNNNNNNNNNNNNNNNNNNNNNNNNNNNNATAATAATTAGGTTTTTAATTGAAATCTAGAATGAATGATTGGACGAGATACAAGCTGTTTTATAATAATTAAT--TAAAATTTAATTTTTTGGTCAAAAAGCCAAAATTTTATTAAAAGACGAGAAGACCCTATAAATCTTTATAATAAATTTATTTTAATAAGTTATTTTATTTAAAT-TAATAATTTTAATA-ATAAATTATTTTATTGGGGTGATACAAAAATTTAATTAACTTTTTTATTT-AAATTTCTTAAATTAAAGATTTATAAAAATATGATCTATTAATAATAATTCAGA-GAATAAGATACT…
Trichoptera	Drusus-krusniki	NNNNNNNNNNNNNNNNNNNNNNNNNNNNNNNNNNNNNNNNNNNNNNNNNNNNNNNNNNNNNNNNNNNNNNNNNNNNNNNNNNNNNATAATAATTAGGTTTTTAATTGAAATCTAGAATGAATGATTGGACGAGATACAAGCTGTTTTATAATAATTAAT--TAAAATTTAATTTTTTGGTCAAAAAGCCAAAATTTTATTAAAAGACGAGAAGACCCTATAAATCTTTATAATAAATTTATTTTAATAAGTTATTTTATTTAAAT-TAATAATTTTAATA-ATAAATTATTTTATTGGGGTGATACAAAAATTTAATTAACTTTTTTATTT-AAATTTCTTAAATTAAAGATTTATAAAAATATGATCTATTAATAATAATTCAGA-GAATAAGATACT…
Trichoptera	Drusus-melanchaetes	AACTATTTATTTTATTTTTGGAATTTGAGCTGGAATAATTGGAACTTCGTTGAGAATAATTATTCGTACAGAACTAGGTACAACTGATTCTCTAATTAAAAATGATCAGATTTATAATGTTTTAGTAACAGCCCATGCCTTTATTATAATTTTCTTTATAGTAATGCCCATTATAATTGGCGGATTTGGTAACTGATTAGTTCCCCTAATAATTGGTGCCCCAGACATAGCCTTCCCCCGAATAAATAATATAAGATTTTGATTATTACCCCCTTCTCTAAATTTACTTCTAATTAGAGCTTTAGTTGAAAGAGGAACAGGTACTGGCTGAACTGTCTACCCCCCCCTTTCTAGAAATTTAGCCCACGCAGGGAGATCAGTTGATATTTCTATTTTTTC…
Trichoptera	Drusus-monticola	AACTATTTATTTTATTTTTGGAATTTGAGCTGGAATAATCGGAACCTCATTAAGAATGATTATTCGTACTGAATTAGGCACTACTGATTCATTAATTAAAAACGATCAAATTTACAATGTTTTAGTAACAGCCCATGCTTTCATTATAATTTTCTTTATAGTCATACCTATTATAATTGGTGGATTTGGTAACTGACTTGTTCCACTAATAATTGGTGCCCCAGACATAGCTTTCCCCCGAATAAATAATATAAGATTTTGACTATTACCCCCCTCTTTAAATTTACTTCTAATTAGAGCTTTAGTCGAAAGAGGAACTGGTACCGGTTGAACTGTCTACCCCCCCCTCTCTAGAAATTTAGCCCACGCAGGAAGATCCGTTGATATTTCTATTTTTTC…
Trichoptera	Drusus-muelleri	TGGACACCCTGAAGTTTACATTCTCATTTTACCCGGATTCGGTATAATTTCCCAAATTATCACCCAAGAAAGAGGAAAAAAAGAATCATTTGGATTTTTAGGAATAATTTATGCAATAATAACTATCGGATTATTAGGATTTATTGTCTGAGCTCACCACATATTCACAGTTGGAATAGACGTCGATACCCGAGCCTATTTTACATCAGCTACAATAATTATCGCCATCCCCACTGGAATTAAAATTTTTAGCTGATTAGCTACCCTCCACGGAACTAAAATTAGCTCTAATCCCGCATTAATTTGAAGTCTCGGATTTATTTTTTTATTCACTATAGGCGGTTTAACGGGGGTAGTACTAGCCAATTCTTCTATTGATATCACTCTTCACGATACCTA…
Trichoptera	Drusus-osogovicus	NNNNNNNNNNNNNNNNNNNNNNNNNNNNNNNNNNNNNNNNNNNNNNNNNNNNNNNNNNNNNNNNNNNNNNNNNNNNNNNNNNNNNATAATAATTAGGTTTTTGATTGAAATCTAGAATGAATGATTGGACGAGATACAGGCTGTTTTATAATAATTAAT--TAAAATTTAATTTTTTAGTCAAAAAGCTAAAATTTTATTAAAAGACGAGAAGACCCTATAAATCTTTATAATAAATTTATTTTAATAAATTATTTTATTTAAAT-TAGTAGTTTTAATA-TTAAATTATTTTATTGGGGTGATACAAAAATTTAATTAACTTTTTTATTA-AAATTTCTTAAATTAAAGATTTATAAAAATATGATCTACTTTTAGTAATTCAGA-GAATAAGATACT…
Trichoptera	Drusus-popovi	NNNNNNNNNNNNNNNNNNNNNNNNNNNNNNNNNNNNNNNNNNNNNNNNNNNNNNNNNNNNNNNNNNNNNNNNNNNNNNNNNNNNNATAATAATTAGGTTTTTAATTGAAATCTAGAATGAATGATTGGACGAAATACAGGCTGTTTTATAATAATTAAT--TAAAATTTAATTTTTTAGTCAAAAAGCTAAAATTTTATTAAAAGACGAGAAGACCCTATAAATCTTTATAATAAATTTATTTTAGTGAATTATTTTATTTAAAT-TAGTAATTTTAATA-TTAAATTATTTTATTGGGGTGATACAAAAATTTAATTAACTTTTTTATTA-AAATTTCTTAAATTAAAGATTTATAAAAATATGATCTACTTTTAGTAATTCAGA-GAATAAGATACT…
Trichoptera	Drusus-rectus	AACTATTTATTTTATTTTTGGAATCTGAGCCGGGATAATTGGAACTTCATTAAGAATAATTATTCGAACAGAATTGGGTACAACCGATTCATTGATTAAAAATGATCAAATTTATAACGTTTTAGTGACAGCTCACGCTTTTATTATAATTTTCTTTATAGTAATACCCATTATAATTGGAGGATTTGGTAACTGACTAGTTCCCCTAATAATCGGTGCTCCCGACATAGCTTTTCCCCGAATAAATAACATAAGATTTTGACTTTTGCCCCCCTCATTAAATCTACTTTTAATCAGAGCTTTGGTTGAAAGAGGAACAGGTACGGGCTGAACTGTCTACCCCCCTCTTTCTAGAAATTTAGCTCACGCAGGAAGATCCGTTGATATTTCTATTTTTTC…
Trichoptera	Drusus-romanicus	TGGACATCCTGAAGTTTATATTCTTATTTTACCCGGATTCGGTATAATTTCTCAAATTATCACTCAAGAAAGAGGAAAAAAAGAATCATTCGGATTTTTAGGGATAATTTATGCAATAATAACTATTGGGTTATTAGGATTCATTGTGTGAGCTCATCACATATTTACAGTTGGAATAGACGTCGATACTCGAGCTTATTTTACATCAGCTACAATAATTATTGCCATTCCCACAGGAATTAAAATTTTTAGTTGATTAGCAACTCTTCACGGAACTAAAATTAACTCTAATCCAGCATTAATTTGAAGTTTAGGATTTATTTTTTTATTCACTATAGGGGGTTTAACCGGAGTAGTATTAGCTAATTCTTCTATTGATATTACTCTACATGATACTTA…
Trichoptera	Drusus-sp-1	AACTATTTACTTTATTTTTGGAATTTGAGCCGGAATAATCGGAACTTCCCTAAGAATAATTATTCGAACAGAATTAGGAACTACAGACTCCTTAATTAAAAATGATCAAATCTATAACGTTCTAGTAACAGCCCATGCTTTTATTATAATTTTCTTCATAGTTATACCCATTATAATTGGAGGATTTGGAAATTGACTTGTACCCCTTATAATCGGAGCCCCCGATATAGCGTTTCCCCGTATAAATAATATAAGATTTTGATTACTACCCCCCTCATTAAATCTTCTTTTAATCAGAGCTCTAGTTGAAAGAGGGACAGGTACCGGTTGAACTGTCTACCCCCCTCTTTCTAGTAATTTAGCTCATGCAGGAAGATCCGTTGATATTTCTATTTTTTC…
Trichoptera	Drusus-trifidus	AACTATTTATTTTATCTTTGGAATTTGAGCAGGAATAATCGGAACTTCATTAAGAATAATTATTCGAACAGAATTAGGTACTACTGACTCATTAATTAAAAACGATCAAATTTACAATGTATTAGTAACAGCACATGCTTTTATTATAATTTTTTTTATAGTAATACCTATTATAATTGGGGGATTTGGCAATTGACTTGTTCCCCTAATAATCGGTGCCCCAGATATAGCTTTTCCCCGAATAAATAACATAAGATTTTGATTATTGCCTCCCTCATTAAATTTATTATTAATCAGAGCTTTAGTTGAAAGAGGTACTGGTACAGGTTGAACTGTTTATCCCCCTCTTTCTAGAAATTTAGCTCATGCAGGGAGATCCGTAGATATCTCCATTTTTTC…
Trichoptera	Ecclisomyia-kamtshatica	AACTATTTATTTTATTTTTGGAATTTGAGCAGGAATAGTGGGAACCTCTCTAAGAATAATTATTCGAACAGAATTGGGAACAACTGAGTCTCTAATTAAAAATGACCAAATTTATAATGTTTTAGTAACAGCACATGCATTTATTATAATTTTTTTTATAGTAATACCAATTATAATTGGAGGATTTGGAAATTGACTAGTACCCTTAATAATCGGAGCCCCTGATATAGCTTTCCCTCGAATAAATAATATAAGATTTTGACTTCTTCCCCCGTCACTAAATTTATTAATAATTAGAGCTCTTGTAGAAAGAGGTACAGGAACAGGCTGAACTGTTTACCCCCCTCTTTCCAGAAATTTAGCCCATGCAGGAAGATCAGTTGATATCTCAATTTTTTC…
Trichoptera	Ecclisopteryx-asterix	AACTATTTATTTTATTTTTGGGATTTGAGCAGGAATAATCGGAACTTCGCTAAGAATGATTATTCGAACAGAATTAGGTACTACTGATTCATTAATTAAAAATGATCAAATTTATAATGTTTTAGTAACAGCTCACGCTTTTATTATAATTTTTTTCATAGTAATACCTATTATAATTGGAGGATTTGGTAATTGACTTGTTCCCCTAATAATTGGTGCCCCAGACATAGCCTTCCCTCGAATAAATAACATAAGATTCTGACTATTACCCCCTTCTTTAAATTTACTTTTAATTAGAGCTTTAGTTGAAAGAGGAACAGGTACCGGATGAACTGTTTACCCACCTCTTTCCAGAAATTTAGCCCATGCAGGGAGTTCGGTAGATATTTCTATTTTTTC…
Trichoptera	Ecclisopteryx-dalecarlica	AACTATTTATTTTATTTTCGGANTTTGAGCCGGAATAATCGGAACTTCCCTTAGAATAATTATTCGAACAGAATTAGGGACTACAGATTCTCTAATCAAAAATGATCAAATCTATAACGTCTTGGTAACAGCCCATGCTTTTATCATAATTTTCTTCATAGTTATACCAATCATAATCGGAGGATTCGGAAACTGACTTGTACCTCTTATAATCGGAGCCCCCGATATAGCTTTCCCCCGTATAAATAACATAAGATTTTGACTTTTACCCCCCTCATTAAATCTACTCCTTATTAGAGCTTTAGTTGAAAGAGGAACAGGTACCGGTTGAACTGTTTACCCCCCTCTATCTAGTAATTTAGCCCATGCAGGAAGATCTGTTGATATCTCTATTTTTTC…
Trichoptera	Ecclisopteryx-guttulata	AACTATTTATTTTATTTTCGGAATTTGAGCCGGAATAATCGGAACTTCCCTTAGAATAATTATTCGAACAGAATTGGGAACTACAGATTCTCTAATCAAAAATGATCAAATCTATAACGTCTTAGTAACAGCCCATGCTTTTATCATAATTTTCTTCATAGTTATACCAATCATAATCGGAGGATTTGGAAACTGACTTGTACCTCTTATAATCGGAGCCCCCGATATAGCTTTCCCTCGTATAAATAACATAAGATTTTGACTTTTACCCCCCTCATTAAATCTACTCCTTATTAGAGCTTTAGTTGAAAGAGGGACAGGTACCGGTTGAACTGTTTACCCCCCTCTATCTAGTAATTTAGCCCATGCAGGAAGATCTGTTGATATCTCTATTTTTTC…
Trichoptera	Ecclisopteryx-madida	AACTATTTATTTTATTTTTGGAATTTGAGCCGGAATAATCGGAACTTCTCTTAGAATAATTATTCGAACAGAATTGGGAACTACTGATTCTCTAATTAAAAATGATCAAATTTATAATGTATTAGTAACAGCTCATGCTTTTATTATAATTTTTTTTATAGTTATACCAATTATAATTGGAGGATTCGGTAACTGATTAGTACCCCTAATGATCGGTGCCCCAGACATAGCTTTTCCTCGTATAAATAATATAAGATTCTGATTATTACCCCCCTCATTAAACTTACTCTTAATTAGAGCTTTAGTTGAAAGAGGAACAGGTACTGGTTGAACCGTATACCCCCCTCTTTCTAGTAATCTAGCCCATGCTGGAAGATCAGTTGATATTTCTATTTTTTC…
Trichoptera	Ecnomus-deceptor	AATCCTATATTTCTTATTTGGAATTTGAGCTAGATTAATCGGATCTTCATTAAGATTAATTATTCGAATAGAATTAAGATCAACTAATTCATTAATTATAAATGATCAAATTTATAACTCAATTATTACAATTCATGCATTTATTATAATTTTTTTTATAATTATACCTATTATAATTGGAGGATTCGGAAATTGATTAGTTCCTTTAATACTAGGAGCTCCAGATATAGCATTTCCACGAATAAATAATATAAGATTTTGATTACTTCCACCTTCTATTACATTTTTAATTTGCAGAATATTTATAGATAATGGATTAGGAACAGGTTGAACAGTTTATCCCCCACTCTCAAATTATAATTATCATTTAGGGAAAGCTGTAGATATCTCAATTTTTTC…
Trichoptera	Ecnomus-tenellus	NNNNNNNNNNNNNNNNNNNNNNNNNNNNNNNNNNNNNNNNNNNACATCTCTAAGAGTTATTATTCGTACCGAATTAGGCACAATTAATTCTTTAATCAAAAATGATCAAATCTACAATGKTATAGTGACAGCCCACGCTTTTATTATAATTTTTTTTATGGTTATACCTATTATAATTGGAGGATTTGGAAACTGACTTGTCCCTTTAATACTAGGAGCCCCYGACATAGCATTTCCTCGTATAAATAATATAAGATTTTGACTTCTCCCCCCCTCTCTTAATTTTCTTTTACTTAGAAGTATGGTAGAAAGTGGTACTGGAACTGGCTGAACTGTTTACCCTCCTTTATCTAGAAATATCGCTCATATAGGGTCTTCTGTAGATCTTTCAATTTTCTC…
Trichoptera	Ecnomus-tsudai	TATTCTATATTTTATCTGTGGAATCTGAGCAAGAATAATTGGATCATSACYAAGACTAATTATTCGAATAGAATTAAGAGCCCCAAATTCAATAATTGGAAATGATCAAATTTATAATTCAATTATTACAATTCATGCATTTATTATAATTTTCTTTATAATTATACCAATTATAATTGGAGGATTTGGAAATTGATTAGTACCATTAATATTAGGAGCACCTGATATAGCATTTCCACGTATAAATAATATAAGATTCTGATTATTACCCCCATCATTAATATTCCTAATTTCCAGAATATTTATAGACAATAGATTAGGAACAGGATGAACTGTTTATCCTCCTCTATCAAATTATGATTATCATTTAGGAAAAGCAGTAGATATTTCGATCTTTTC…
Trichoptera	Ecnomus-yamashironis	TATTTTATATTTCATTTTCGGAATTTGAGCTAGATTARTAGGATCATCATTAAGAATAATTATTCGAATAGAATTAAGATCCCCGAATCTAATAATCATAAATGACCAAATTTATAATTCTATCATTACAATTCATGCATTCATTATAATTTTTTTTATAATTATACCCATCATAATTGGTGGTTTTGGCAATTGATTAGTCCCATTAATATTAGGAGCCCCAGATATAGCATTCCCACGAATAAATAATATAAGATTTTGACTATTACCCCCATCACTAATATTCCTTATTTCTAGTATATTTATAGATAATGGATTAGGGACAGGATGAACCGTCTATCCTCCATTATCAAACTATAATTTCCATTTAGGAAAAGCAGTTGACATTTCAATTTTTTC…
Trichoptera	Electragapetus-praeteritus	AACTTTATATTTTATTTTTGGTATTTGAAGTGGAATAGTGGGCACATCTCTAAGAATACTTATTCGAACAGAATTAGGAACTAACGGGTCATTAATCGGAAATGATCAAATTTATAATGTAATTGTTACTGCCCATGCATTCATTATAATTTTTTTTATAGTAATACCTATTATAATTGGGGGATTTGGAAACTGATTAGTCCCTTTAATATTAGGAGCCCCTGATATAGCATTCCCACGTCTTAATAATATAAGATTTTGATTTTTACCCCCTTCAATTATATTATTAATTATAGGGGGATTAGTAGAAAGAGGAGCTGGAACAGGGTGAACCGTATACCCCCCTCTCTCATCTAATTTAGCTCATATTGGAAGATCTGTAGATTTAAGAATTTTCTC…
Trichoptera	Enoicyla-pusilla	AAGCTCGTAGTTGAAATTGTGTCCTGCGGTGTCGGTCTACCGAATGCGGTACGACAGGCACGTCTGCGGGGCTTCTCGCCGGTGCGTCCACCGCCGGCGTGTGTCGGTCGGCCTCACGGTCGGCCGCGCACCGAGGCGGGCCGTCGCGGCTGTTTACTTTGAACAAATTAGAGTGCTCAAAGCGGGCTAACACTTGCCTGAATATTGTACGCATGGAATAATAGAATAGGACCTCGGTTCTGTTTTGTTGGCTTTCTGATACCAGAGGTAATGATTAATAGGGACGACTGGGGGCATTCGTATTGAGACGTTAGAGGTGAAATTCTTGGATCGTCGCAAGACGGACTAAAGCGAAAGCATTTGCCAAAGGTGTTTTCATTAATCAAGAACGAAAGTTAG…
Trichoptera	Enoicyla-reichenbachii	AACTATTTATTTTATTTTCGGCATTTGAGCTGGAATAATCGGAACTTCTCTTAGAATAATTATTCGAACTGAACTTGGCACAACTGAATCACTAATTAAAAACGACCAAATTTATAATGTTCTAGTGACCGCTCACGCTTTTATCATAATTTTCTTTATAGTTATACCAATTATAATTGGAGGATTTGGTAATTGACTAGTCCCCCTAATAATTGGCGCACCAGATATAGCTTTCCCTCGTATAAATAATATGAGATTCTGATTATTACCCCCCTCTTTAAATCTCCTATTAATTAGAACTTTAATTGAAAGTGGTACAGGAACTGGCTGAACAGTTTATCCCCCTCTTTCAAGAAATTTAGCTCATACTAGCAGATCTGTTGATATTTCAATTTTTTC…
Trichoptera	Ernodes-articularis	AACATTATATTTTATTTTTGGTCTTTGAGCAGGAATATTAGGAACTTCATTAAGATTATTAATTCGAATAGAATTAAGATGCCCTGGATCTCTACTTAAAAATGATCAAATTTATAATGTACTAGTAACAGCTCACGCATTCATTATAATTTTTTTTATAGTTATACCTATAATAATTGGAGGGTTTGGTAATTGATTAGTTCCACTAATACTAGGAGCTCCTGATATAGCATTCCCACGAATAAATAATATAAGTTTTTGATTATTACCTCCATCTTTAAATTTTTTATTATTTTCAAGAATTATAGAAAGAGGAGTAGGAACAGGATGAACCGTTTATCCCCCTTTATCTGCTAATTTAGCCCATAGAGGAAGCTCAGTTGATCTATCAATTTTTTC…
Trichoptera	Ernodes-vicinus	AACTTTATATTTTATTTTTGGTTTATGAGCAGGAATATTAGGAACTTCATTAAGTATATTAATTCGAATAGAATTAAGATGTCCAGGATCTCTCCTTAAAAATGATCAAATTTATAATGTTTTAGTAACAGCTCATGCATTTATTATAATTTTTTTTATAGTTATACCAATAATAATCGGGGGATTTGGAAATTGACTAGTACCATTAATACTAGGAGCTCCTGATATAGCTTTTCCACGAATAAATAATATAAGTTTTTGATTATTACCACCATCCCTAAATTTTTTACTATTTTCAAGAATTATAGAAAGAGGAGTAGGTACTGGATGAACAGTTTATCCCCCTTTATCAGCTAATTTAGCTCATAGAGGAAGTTCAGTTGATTTATCAATTTTTTC…
Trichoptera	Erotesis-baltica	TAAGAGTAATTATTCGAACAGAACTAGGAATAACAGGAGCTTTAATTAAAAATGATCAAATTTATAATGTTTTAGTAACTGCTCACGCCTTTATTATAATTTTTTTTATAGTTATACCAATTATGATTGGAGGCTTTGGAAATTGATTAATTCCATTAATACTAAGATCTCCGGATATAGCTTTTCCACGAATAAACAATATAAGATTCTGACTACTCCCCCCCTCTTTAAATTTTCTTTTATTAAGAAGAATAATTGAAAGAGGAACAGGAACTGGTTGAACAGTATACCCCCCCTTAGCAAGTAACATTGGACATATAGGAAGTTCTGTTGATTTATCTATTTTTTCTCTTCATATAGCTGGAATTTCATCTATTTTAGGAGCTGTAAATTTTATTA…
Trichoptera	Erotesis-schachti	AACATTATATTTTATTTTTGGAGTTTGATCTGGACTACTAGGAACATCTTTAAGAGTAATTATTCGAACAGAACTAGGAATAACAGGAGCTTTAATCAAAAATGACCAAATTTATAATGTACTAGTAACTGCCCATGCATTTATTATAATTTTTTTTATAGTAATACCAATTATAATCGGAGGATTTGGAAATTGACTAATTCCTTTAATACTAAGATCACCTGATATAGCTTTTCCCCGTATAAATAATATAAGATTTTGATTACTACCCCCTTCATTAAACTTTCTCCTTTTAAGGAGAATAGTAGAGAGAGGAACTGGAACTGGGTGAACAGTATACCCCCCCTTAGCAAGTAATATCGGTCATATAGGAAGTTCAGTTGATTTATCCATTTTTTC…
Trichoptera	Glossosoma-altaicum	AACATTATATTTTATTTTTGGAATTTGAGCAGGGATGCTAGGAACAGCATTAAGAATACTAATTCGATTAGAATTAAGAACTTCAGGCTATTTAATTGGAAACGATCAAATTTATAATGTAATTGTGACTGCTCATGCTTTCGTAATAATTTTTTTTATGGTTATACCAATTATAATTGGGGGATTTGGCAATTGATTAGTCCCACTTATATTGGGGGCCCCAGATATAGCTTTCCCCCGACTCAATAACATAAGATTCTGACTATTACCTCCTTCTTTAACATTTCTTTTAATAAGAAGAATAGTAGAAAATGGAGCTGGCACAGGGTGAACTGTTTACCCCCCTTTATCCTCTAATTTAAGTCATATTGGAAGATCCGTAGATTTAACAATTTTTTC…
Trichoptera	Glossosoma-bifidum	AACTCTTTATTTTATTTTTGGAATTTGAGCTGGAATATTGGGCACATCATTAAGAATACTAATTCGAATAGAATTAAGAACTTCGGGATACCTAATCGGAAATGACCAAATTTATAATGTAATTGTAACAGCACATGCTTTTGTAATAATTTTTTTTATAGTTATACCAATTATAATTGGAGGATTCGGCAATTGATTAGTCCCTTTAATATTAGGGGCCCCTGATATAGCATTCCCCCGACTCAATAATATAAGATTTTGATTACTTCCCCCATCTTTAACATTTTTAATAATAAGAAGAATAGTAGAAAACGGTGCAGGAACAGGATGAACAGTTTACCCTCCACTATCTTCTAATCTCAGACATATTGGTAGATCGGTTGATCTAACAATTTTTTC…
Trichoptera	Glossosoma-boltoni	AACTCTTTATTTTATTTTTGGAATTTGAGCCGGAATATTGGGAACATCATTAAGAATGTTAATTCGAATAGAATTAAGAACCTCTGGATATCTAATTGGAAACGATCAAATTTACAATGTAATTGTAACCGCCCATGCTTTTGTAATAATTTTCTTTATAGTAATACCAATTATAATTGGAGGATTTGGTAATTGATTAGTACCCCTAATATTGGGGGCTCCTGATATGGCTTTCCCACGTCTCAATAATATAAGATTTTGATTACTTCCCCCCTCTTTGACATTTTTAATAATAAGAAGAATAGTAGAAAACGGTGCTGGTACAGGGTGAACTGTTTACCCTCCTCTATCATCTAATTTAAGACATATTGGCAGTTCAGTAGATTTAACAATTTTTTC…
Trichoptera	Glossosoma-conforme	AACCCTTTATTTTATTTTTGGAATTTGAGCAGGAATACTGGGCACATCATTAAGAATACTAATTCGTATAGAATTAAGAACTTCTGGATACCTAATTGGAAACGATCAAATTTACAATGTAATTGTAACAGCTCACGCTTTTGTCATAATTTTTTTTATAGTAATACCAATTATAATTGGAGGATTCGGTAATTGATTAGTACCACTAATGCTCGGAGCCCCTGATATAGCTTTCCCCCGTCTTAATAATATAAGATTCTGATTACTCCCCCCATCTCTAACATTTCTAATAATAAGAAGAATAGTTGAAAACGGTGCCGGAACTGGGTGAACTGTTTATCCCCCGTTATCCTCTAATTTAAGACATATTGGAAGTTCGGTAGATTTAACAATTTTCTC…
Trichoptera	Glossosoma-HM-sp	AACCCTTTATTTTATTTTTGGAATTTGAGCAGGAATACTGGGCACATCATTAAGAATACTAATTCGTATAGAATTAAGAACTTCTGGATACCTAATTGGAAACGATCAAATTTACAATGTAATTGTAACAGCTCACGCTTTTGTCATAATTTTTTTTATAGTAATACCAATTATAATTGGAGGATTCGGTAATTGATTAGTACCACTAATGCTCGGAGCCCCTGATATAGCTTTCCCCCGTCTTAATAATATAAGATTCTGATTACTCCCGCCATCTCTAACATTTCTAATAATAAGAAGAATAGTTGAAAATGGTGCCGGAACTGGATGAACTGTTTACCCCCCGTTATCCTCTAATTTAAGGCATATTGGAAGTTCGGTAGATTTAACAATTTTCTC…
Trichoptera	Glossosoma-intermedium	NNNNNNNNNNNNNNNNNNNNNNNNNNNNNNNNNNNNNNNNNNNNNNTCTTTAAGAATATTAATTCGTATAGAATTAAGAACTTCTGGTTATTTAATTGGAAACGACCAAATTTATAATGTAATTGTAACTGCCCATGCTTTTGTAATAATTTTTTTCATAGTAATACCAATTATAATTGGAGGATTTGGTAATTGATTAGTTCCTTTAATATTAGGAGCCCCTGATATAGCTTTCCCTCGACTTAACAATATAAGATTTTGATTATTACCCCCATCATTAACATTTTTATTAATAAGAAGAATAGTAGAAAACGGAGCTGGCACTGGCTGAACAGTTTATCCCCCCCTATCTTCTAATTTAAGTCATATTGGAAGATCAGTTGATTTAACAATTTTTTC…
Trichoptera	Glossosoma-neretvae	AACCCTTTATTTTATTTTCGGAATTTGAGCTGGAATATTAGGAACATCACTAAGAATATTAATTCGAATAGAATTAAGAACTTCCGGGTACCTAATTGGAAACGATCAAATTTATAACGTAATTGTAACAGCCCATGCTTTTGTAATAATTTTTTTTATGGTAATACCAATTATAATTGGAGGATTTGGTAATTGACTTGTGCCCTTAATACTCGGGGCCCCTGACATAGCTTTCCCCCGTCTTAATAATATGAGATTCTGATTGCTCCCCCCCTCTCTAACATTTTTAATAATAAGAAGAATAGTTGAAAACGGTGCCGGCACAGGATGAACTGTTTATCCACCACTATCTTCCAACTTAAGACATATTGGTAGATCAGTGGATTTAACTATTTTCTC…
Trichoptera	Glossosoma-nylanderi	TTTATTTTTGGGATTTGAGCAGGAATATTAGGTACTTCATTAAGTATATTAATTCGAATAGAACTAAGAACTTCAGGGTATTTAATTGGAAACGATCAAATTTATAATGTAATCGTAACAGCTCATGCTTTTGTAATAATTTTCTTTATAGTCATACCAATCATAATTGGTGGATTTGGAAATTGATTGGTCCCTTTAATATTAGGAGCCCCTGACATGGCATTCCCACGACTTAATAATATAAGATTTTGACTTTTACCTCCTTCTCTAACATTTTTATTAATAAGAAGAATAGTAGAAAATGGAGCCGGTACAGGATGAACCGTATACCCTCCACTATCATCTAATTTAAGTCATATTGGAAGTTCCGTTGATTTAACAATTTTTTCATTACATCTA…
Trichoptera	Glossosoma-schmidi	AACATTATATTTTATTTTCGGAATTTGAGCTGGAATAGTTGGAACATCTTTAAGAATATTAATTCGAACTGAATTATCAACTTCTGGATATTTAATTGGAAATGATCAAATTTATAATGTTATTGTAACAGCTCACGCTTTTGTTATAATTTTCTTTATAGTTATGCCTATTATAATTGGAGGATTTGGAAATTGATTAGTCCCATTAATACTGGGGGCCCCAGATATAGCTTTCCCCCGTCTTAATAATATAAGATTCTGACTACTCCCCCCTTCTCTAACATTCTTAATTATAAGAAGAATAATCGAAAATGGAGCTGGAACAGGTTGAACTGTTTACCCGCCTTTATCCTCTAATATAGGACATATTGGTAGATCTGTTGACCTAACAATTTTCTC…
Trichoptera	Glossosoma-ussuricum	AACATTATATTTTATTTTTGGAATTTGAGCCGGAATACTCGGAACATCATTAAGAATACTAATTCGTATAGAATTAAGAACTTCTGGATATTTAATTGGAAACGATCAAATTTATAATGTGATTGTAACTGCTCACGCATTTGTAATAATTTTCTTTATAGTTATACCAATTATAATTGGAGGATTCGGTAATTGATTAGTTCCTTTAATATTAGGAGCCCCAGATATGGCTTTCCCTCGACTTAATAATATAAGATTTTGATTATTACCTCCATCTTTAACATTCTTATTAATAAGAAGAATAGTAGAAAATGGAGCAGGTACTGGTTGGACCGTTTATCCTCCACTGTCTTCTAATTTAAGCCATATTGGAAGATCAGTAGATTTAACAATTTTCTC…
Trichoptera	Glyphotaelius-pellucidus	AACTATTTATTTTATTTTTGGAATTTGAGCAGGAATAGTTGGAACTTCTCTAAGAATAATTATTCGAACTGAATTAGGCACAACCGAGTCCTTAATTAAAAATGATCAAATTTATAATGTTTTAGTAACTGCCCATGCTTTTATTATAATTTTCTTTATAGTTATACCTATTATAATTGGAGGATTTGGTAATTGACTTGTTCCACTAATAATTGGAGCCCCAGATATAGCTTTTCCACGCATAAATAATATAAGATTCTGGTTACTGCCCCCCTCACTTAACCTTCTTCTAATTAGAGCTTTAATTGAAAGAGGAACTGGAACAGGATGAACAGTTTATCCCCCTCTATCAAGAAATTTAGCCCATGCAGGAAGATCTGTAGATATTTCTATTTTCTC…
Trichoptera	Goera-curvispina	AACAATTTATTTTATTTTTGGAATTTGATCGGGAATAGTAGGAACTTCATTAAGAATAATTATTCGAACTGAATTAGGAACAGCTGAATCAATAATTAAAAATGACCAAATTTATAATGTTTTAGTAACAGCACATGCTTTTATTATAATTTTTTTTATAGTTATACCTATTATAATTGGAGGATTCGGAAACTGATTAATTCCTCTAATAATTGGGGCTCCTGATATAGCCTTCCCTCGAATAAATAATATAAGATTTTGATTTTTACCCCCTTCATTAAATTTTTTATTAATTAGTTCATTTATTGAAAGAGGAACAGGAACCGGATGGACCGTTTATCCCCCTCTTTCAAGAAATTTAGCTCATGCTGGAAGTTCAGTAGATATTTCAATTTTTAG…
Trichoptera	Goera-horni	GACAATTTATTTTATTTTTGGTATTTGATCAGGAATAGTAGGAACATCTTTAAGAATAATTATTCGAACTGAATTAAGAACTATTGAATCTTTAATTAAAAATGATCAAATTTATAATGTTTTACTTACAGCTCATGCTTTTATTATAATTTTCTTTATAGTTATACCTATTATAATTGGAGGATTCGGAAATTGATTAGTTCCTTTAATAATTGGAGCCCCTGATATAGCTTTCCCTCGAATAAATAATATAAGATTTTGATTCTTACCCCCCTCATTAAATTTTTTATTAATTAGATCTTTAGTAGAAAGAGGAACAGGAACTGGTTGAACAGTATACCCCCCGCTATCTAGAAATTTAGCTCATGCTGGAAGATCAGTAGATATTTCTATTTTTAG…
Trichoptera	Goera-pilosa	AAGCTCGTAGTTGAAACTGTGTCCTGCGGTGTCGGTCTACCGAATGCGGTACGACAGGCACGTCAGCGGGGCTTCTCGCCGGTGCGTCCACCGCCGGCGTGCGTCGGTCTGCCTTCGCGGTAGGCCGCGCACCGAGGCGGGACGTCGCGGCTGTTTACTTTGAACAAATTAGAGTGCTCAAAGCGGGCTAACACTTGCCTGAATATTGTACGCATGGAATAATAGAATAGGACCTCGGTTCTGTTTTGTTGGCTTTCTGATACCAGAGGTAATGATTAATAGGGACAACTGGGGGCATTCGTATTGCGACGTTAGAGGTGAAATTCTTGGATCGTCGCAGGACGGACTAAAGCGAAAGCATTTGCCAAAGGTGTTTTCATTAATCAAGAACGAAAGTTA…
Trichoptera	Goera-squamifera	GACAATTTATTTTATTTTTGGTATTTGATCAGGAATAGTAGGAACATCTTTAAGAATAATTATTCGAACTGAATTAAGAACTATTGAATCTTTAATTAAAAATGATCAAATTTATAATGTTTTACTTACAGCTCATGCTTTTATTATAATTTTCTTTATAGTTATACCTATTATAATTGGAGGATTCGGAAATTGATTAGTTCCTTTAATAATTGGAGCCCCTGATATAGCTTTCCCTCGAATAAATAATATAAGATTTTGATTCTTACCCCCCTCATTAAATTTTTTATTAATTAGATCTTTAGTAGAAAGAGGAACAGGAACTGGTTGAACAGTATACCCCCCGCTATCTAGAAATTTAGCTCATGCTGGAAGATCAGTAGATATTTCTATTTTTAG…
Trichoptera	Grammotaulius-nigropunctatus	TTTATAGTAATACCAGTTATAATTGGTGGATTCGGAAATTGACTTGTTCCACTAATAATTGGAGCTCCAGATATAGCCTTCCCTCGAATAAATAATATAAGATTCTGATTATTACCGCCCTCTCTAAATCTTTTATTAATTAGAGCCCTAATTGAAAGAGGAACTGGTACTGGATGAACAGTTTATCCACCCCTGTCTAGAAATTTAGCCCATGCAGGAAGATCCGTTGATATCTCTATTTTCTCTCTTCATTTAGCAGGAATTTCTTCTATTTTAGGAGCCATTAATTTTATTTCTACTACACTTAATATACGAAATAATTTAATAACATTAGATCGAATTCCGCTATTCGTTTGATCAGTAGCTATTACTGCACTATTACTTTTACTTTCTTTACCT…
Trichoptera	Grammotaulius-nitidus	TGCTCATGCTTTTATTATAATTTTCTTTATAGNAATACCAATTATAATTGGTGGATTCGGAAATTGACTTGTTCCACTAATAATTGGGGCCCCAGATATAGCCTTCCCTCGAATAAATAATATAAGATTCTGATTATTACCACCCTCTCTAAATCTTTTATTAATTAGAGCCCTAATTGAAAGAGGAACTGGTACTGGATGAACAGTTTATCCGCCCCTGTCTAGAAATTTAGCCCATGCAGGAAGATCCGTTGATATCTCTATTTTCTCTCTTCATTTAGCAGGAATTTCTTCTATTTTAGGGGCCATTAATTTTATTTCTACTACACTTAATATACGAAATAATTTAATAACATTAGATCGAATTCCACTATTCGTTTGATCAGTAGCTATTACTGC…
Trichoptera	Grammotaulius-signatipennis	TTGGAACTTCTTTAAKAATAATTATTCGAACTGAACTAGGTACCACTGATTCATTAATTAAAAATGATCAAATTTATAATGTTTTAGTAACTGCTCATGCTTTTATTATAATTTTCTTTATAGTTATACCAATTATAATTGGAGGATTCGGAAATTGACTTGTTCCACTAATAATTGGAGCCCCAGATATAGCCTTTCCACGAATAAATAATATAAGATTTTGACTATTACCCCCATCATTAAATCTTTTATTAATTAGAGCTTTAATTGAAAGAGGAACCGGTACTGGATGAACAGTTTATCCCCCATTATCCAGAAATTTAGCTCATGCAGGAAGATCCGTTGATATCTCTATTTTTTCGCTTCATTTAGCTGGAATTTCATCAATTTTAGGAGCTA…
Trichoptera	Hagenella-clathrata	AACTATTTATTTTATTTTTGGAATTTGAGCAGGAATAGTTGGAACTTCATTAAGTATAATTATTCGAACAGAATTAGGAACATCTGAATCTTTAATTAAAAATGATCAAATTTATAACGTTTTAATTACAGCCCATGCTTTTATTATAATTTTTTTTATAGTTATACCAATTATAATTGGAGGATTTGGTAATTGACTAGTTCCTTTAATAATTGGAGCTCCTGATATAGCTTTCCCACGAATAAATAATATAAGTTTTTGATTACTTCCCCCTTCATTAAATTTTCTTTTAATTAGTTCTATCGTTGAAAATGGTACTGGAACTGGTTGAACAGTTTATCCTCCATTATCGGCAAATATTGCTCATGCAGGTAGATCAATTGATATCTCAATTTTTTC…
Trichoptera	Hagenella-sibirica	AACTATTTATTTTATTTTTGGAATTTGAGCTGGAATAATTGGAACTTCATTAAGTATAATTATTCGAACAGAATTAGGAACCTCTGAATCCTTAATTAAAAACGATCAAATTTATAATGTTTTAGTTACAGCCCATGCCTTTATTATAATTTTCTTTATAGTTATACCAATTATAATCGGAGGATTTGGCAACTGATTAGTTCCCCTAATAATTGGGGCTCCTGATATAGCTTTCCCACGAATAAACAATATAAGTTTTTGGTTACTTCCCCCCTCTTTAAATTTTCTTCTAATTAGTTCTATTGTTGAAAATGGAACTGGAACTGGTTGAACAGTTTACCCTCCATTATCAGCAAATATTGCCCATGCTGGGAGATCAGTTGATATCTCAATTTTTTC…
Trichoptera	Halesus-digitatus	AACTATTTATTTTATTTTTGGAATTTGAGCTGGAATAATCGGAACTTCTCTCAGAATAATTATTCGAACTGAACTTGGAACAACTGACTCTCTAATTAAAAATGATCAAATCTATAATGTTCTTGTTACAGCTCACGCTTTTATTATAATTTTTTTTATAGTTATACCTATTATAATCGGAGGATTTGGTAATTGACTAGTGCCCCTAATAATTGGAGCTCCCGATATGGCCTTCCCCCGAATAAACAATATAAGATTTTGACTACTCCCCCCCTCCTTAAATCTTTTATTAATTAGAGCTTTAGTAGAAAGAGGAACAGGAACTGGATGAACTGTTTATCCGCCCCTTTCCAGAAATCTCGCCCATGCAGGCAGATCTGTTGATATTTCTATTTTCTC…
Trichoptera	Halesus-gritatus	AACTATTTATTTTATTTTTGGAATTTGAGCTGGAATAATCGGAACTTCTCTCAGAATAATTATTCGAACTGAACTTGGAACAACTGACTCTCTAATTAAAAATGATCAAATCTATAATGTTCTTGTTACAGCTCACGCTTTTATTATAATTTTTTTTATAGTTATACCTATTATAATCGGAGGATTTGGTAATTGACTAGTGCCCCTAATAATTGGAGCTCCCGATATGGCCTTCCCCCGAATAAACAATATAAGATTTTGACTACTCCCCCCCTCCTTAAATCTTTTATTAATTAGAGCTTTAGTAGAAAGAGGAACAGGAACTGGATGAACTGTTTATCCGCCCCTTTCCAGAAATCTCGCCCATGCAGGCAGATCTGTTGATATTTCTATTTTCTC…
Trichoptera	Halesus-radiatus	NNNNNNNNNNNNNNNNNNNNNNNNNNNNNNNNNNNNNNNNNNNNNNNNNNNNNNNNNNNNNNNNNNNNNNNNNNNNNNNNNNACTGACTCTCTAATTAAAAATGATCAAATCTATAATGTTCTTGTTACAGCCCACGCTTTTATTATAATTTTTTTCATAGTTATACCCATTATAATTGGAGGATTTGGTAATTGATTANTACCTCTAATAATTGGAGCCCCCGACATAGCCTTCCCCCGAATAAACAATATAAGATTTTGACTCCTTCCCCCCTCCTTAAATCTTTTATTAATTAGAGCTTTAGTTGAAAGAGGAACAGGAACTGGATGAACTGTTTACCCCCCCCTTTCCAGAAATCTTGCCCATGCAGGCAGATCTGTTGATATCTCTATTTTTTC…
Trichoptera	Halesus-rubricollis	NNNNNNNNNNNNNNNNTTTGGGATTTGAGCCGGAATAATCGGAACATCTTTAAGAATAATTATTCGAACAGAATTAGGCACAACTGAGTCATTAATTAAAAATGATCAAATCTATAATGTCTTAGTCACAGCCCACGCTTTTATCATAATTTTCTTCATAGTCATGCCCATTATAATTGGCGGATTCGGAAATTGACTTGTTCCCCTCATAATCGGGGCACCAGATATGGCCTTTCCCCGAATAAATAATATAAGATTTTGACTTCTGCCCCCATCCCTAAATCTTCTTTTAATCAGAGCCCTAGTAGAAAGAGGTACCGGTACTGGTTGAACAGTATACCCCCCTCTTTCTAGAAATTTAGCTCATGCAGGAAGATCGGTAGATATCTCCATTTTTTC…
Trichoptera	Halesus-tessellatus	NNNNNNNNNNNNNNNNNNNNNNNNNNNNNNNNNNNNNNNNNNNNNNNNNNNNNNAATAACTATTCGAACTGAACTTGGGACTAGTTATTCTGTAATTAAAAATGATCAAATTTATTATGTTCTAGTAACAGCCCATGCTTTCATTATAATTTTTTTTATAGTAATACCCATTATAATTGGAGGATTTGGWAATTGACTTGTCCCWCTAATAATTGGWGCTCCAGACATAGCTTTCCCCCGAATAAATAAMATAAGATTYTGAMTCCTTCCCCCCTCTTTAAATTTACTTWTAATTAGAGCTTTAATTGAAATAGGAACAGGAACTGGTTGAACAGTTTACCCCCCTCTATCAAGTAATYTAGCCCATGCAGGAAGATCAGTTGATATTTCCATTTTTTC…
Trichoptera	Helicopsyche-bacescui	AACATTATATTTTTTATTTGGAATTTGAGCAGGNATGGTAGGAACTTCCATAAGTTTGTTAATTCGAATAGAATTAGGAACTCCTAATTCTTTACTAAAAGATGACCAAATTTATAATGTTTTAGTTACAGCTCACGCTTTTATTATAATTTTTTTTATAGTTATACCTATCATAATTGGAGGATTTGGAAATTGATTAGTTCCTTTAATACTGGGGGCCCCGGATATAGCCTTCCCCCGAATAAATAATATAAGTTTTTGATTATTACCCCCATCTTTAAATTTTCTTTTATTTAGAAGAATAGTGGAAAGAGGAACTGGAACAGGATGAACTGTATACCCCCCATTATCTAGAAATATTGCTCACATAGGAAGCTCTGTCGATCTATCAATTTTTTC…
Trichoptera	Helicopsyche-helicifex	AACTTTATATTTTTTATTTGGTATTTGAGCGGGTATAGTCGGAACATCAATAAGATTACTAATTCGCATAGAATTAGGAACCCCTAATTCTTTAATGAAAGACGACCAAATTTATAACGTATTAGTGACAGCACACGCTTTTATTATAATTTTTTTTATAGTTATGCCAATCATAATCGGAGGATTTGGAAATTGATTAATTCCTTTAATACTAGGAGCCCCTGATATAGCTTTCCCTCGAATAAACAATATAAGTTTCTGGCTGTTGCCCCCCTCTCTAAATTTCCTTTTATTCAGAAGAATCGTTGAAAGTGGGACAGGAACAGGTTGAACAGTTTACCCCCCTTTATCCAGAAATATTGCTCATATAGGAAGCTCAGTAGATTTATCTATTTTTTC…
Trichoptera	Helicopsyche-sp-n	AACTTTATATTTTTTATTTGGTATTTGAGCAGGAATAGTGGGTACATCAATAAGTTTGTTGATTCGCCTAGAACTAGGGACCCCCAATTCTCTCATAAAAGATGACCAAATTTATAATGTATTAGTGACAGCCCATGCCTTTATTATAATTTTTTTCATAGTTATACCTATCATAATTGGAGGATTTGGAAATTGATTAATTCCGTTAATACTCGGAGCTCCAGATATAGCTTTCCCCCGAATAAATAACATAAGTTTCTGACTTTTACCCCCTGCTTTAAATTTTCTTTTATTCAGAAGAACCGTAGAAAGAGGAACAGGAACAGGATGAACAGTGTACCCCCCCTTATCTAATAATATTGCCCACATAGGAAGTTCAGTAGATTTATCTATTTTTTC…
Trichoptera	Holocentropus-dubius	AATTTTATATTTTATTTTTGGAATTTGGTCAAGATTACTAGGTACATCTTTAAGATTTTTAATTCGACTTGAACTAAGAACTCCAGGTTCATTTATAATAAACGATCAAATCTATAATTCTATTGTAACTATACATGCATTTATTATAATCTTCTTTATAATTATGCCATTAATAATTGGAGGATTTGGTAACTGACTTGTACCACTAATATTATCAGCTCCAGATATAGCTTTTCCACGTATAAATAATATAAGATTTTGATTATTACCCCCATCAATTTTATTTTTAATTTCTAGTATATTTATAGATAATAGAATAGGAACAGGATGAACTGTATATCCACCACTTTCAAATAGAATTTTTCATTCAGGAAAAGCAGTAGATATCTCAATTTTTTC…
Trichoptera	Holocentropus-insignis	NNNNNNNNNNNNNNNNNNNNNNNNNNNNNNNNNNNNNNNNNNNNNNNNNNNNNNNNNNNNNNNNNNNNNNNNNNNNNNNNNNNNNNNTTCACTATTAATAAATGAACAAATTTATAACTCAATTGTAACACTACATGCTTTTATTATAATTTTTTTTATAATTATACCTTTAATAATTGGAGGATTTGGAAATTGATTAATTCCATTAATATTATCAGCACCCGATATAGCATTCCCTCGAATAAATAATATAAGATTCTGATTATTACCTCCATCAATTTTATTTTTAATTTCTAGAATATTTATAGATAATAGAATAGGAACAGGATGAACTGTTTATCCTCCTCTATCTAATAGAATATTTCATTCAGGAAAAGCAGTAGATATTTCAATTTTTTC…
Trichoptera	Holocentropus-picicornis	AAGCTCGTAGTTGAAATTGTGTCCTGCGGCGTCGGTCTACCGGTTGCGGTACGACAGGCGCGTCTGCGGGGCTTCTCGCCGGTGCGTGTTCACCGCCGGTACGTCGCCGCGTCGTTGCGCTCACGCGTTTCGGCGTCGACGGCGTCGAGGCGGGCCCTCGCGGCTGTTTACTTTGAACAAATTAGAGTGCTCAAAGCGGGCTAATATTTGCCTGAATATTGTGCGCATGGAATAATAGAATAGGACCTCGGTTCTGTTTTGTTGGCTTTCTGATACCAGAGGTAATGATTAATAGGGACAACTGGGGGCATTCGTATTGCGACGTTAGAGGTGAAATTCTTGGATCGTCGCAAGACGGACTAAAGCGAAAGCATTTGCCAAAGGTGTTTTCATTAATCA…
Trichoptera	Holocentropus-stagnalis	AACATTATATTTCATCTTTGGAATCTGATCTAGACTTGTAGGAACAAGACTTAGCTTCTTAATCCGACTTGAATTAAGAACTTCAGGCTCATTAATAATAAATGATCAAATCTATAACTCAATTGTAACCCTTCACGCTTTTATTATAATTTTTTTTATAATTATACCCTTAATAATTGGGGGATTCGGAAACTGGTTAGTCCCTCTAATATTATCAGCACCAGATATAGCATTCCCCCGAATAAATAACATAAGATTTTGATTATTACCCCCATCAATTTTTTTCCTAATTTCTGGAATATTTATAGATAACAGAGTAGGTACAGGTTGAACTGTCTACCCCCCACTTTCCAATAATATTTTCCACTCAGGAAAAGCAGTAGATATTTCAATTTTCTC…
Trichoptera	Hyalopsyche-sachalinica	AACAATCTACTTCATATTCGGACTTTGATCAGGAATCCTAGGAACAGCCTTAAGAATAATTATCCGTGTAGAACTTTCAACCCCAGGATCTTACATTGGAAACGATCAAATTTATAATTCAATTGTTACAATTCATGCATTTATTATAATTTTTTTTATAGTTATACCCATTATAATTGGCGGATTCGGAAACTGACTAGTCCCGTTAATAATCGGAGCTCCTGATATAGCCTTCCCACGAATAAATAATTTAAGATTTTGACTTCTCCCCCCATCCATTCTCTTCCTTCTATCCTCAATATTCATAGATATGGGGGCAGGTACTGGGTGGACTGTATACCCTCCTCTTTCAAACAATATTTTCCACTCAGGTAAAGCTATTGACATATCTATTTTCTC…
Trichoptera	Hydatophylax-infumatus	AACTATTTATTTTATTTTTGGAATTTGAGCAGGAATAATTGGAACTTCCCTAAGAATAATTATTCGAACTGAGTTAGGTACCACTGAATCATTAATCAAAAATGATCAAATTTATAATGTTTTAGTAACTGCCCATGCCTTTATTATAATTTTCTTTATAGTAATGCCCATTATAATTGGAGGATTTGGAAACTGACTTGTTCCCCTAATAATTGGCGCACCCGACATAGCTTTCCCCCGAATAAATAACATAAGATTCTGATTATTACCCCCCTCATTAAATCTTCTTTTAATCAGAGCCTTAATTGAAAGAGGAACTGGAACTGGTTGAACTGTGTACCCGCCCCTATCCAGAAATCTAGCCCATGCAGGTAGATCCGTAGATATCTCTATTTTTTC…
Trichoptera	Hydatophylax-magnus	AACTATTTATTTTATTTTTGGAATTTGAGCAGGAATAGTTGGAACTTCTCTAAGAATAATTATTCGAACGGAATTAGGTACTACTGAATCCCTAATCAAAAACGATCAAATCTATAATGTTTTAGTAACTGCCCATGCTTTTATTATAATTTTCTTTATAGTAATACCCATTATAATTGGAGGATTTGGAAATTGACTTGTCCCCCTAATAATTGGAGCACCTGATATAGCTTTCCCCCGAATAAATAATATAAGATTTTGATTATTACCCCCCTCACTAAACCTATTACTAATTAGCGCCTTAATTGAAAGAGGAACAGGAACCGGCTGAACTGTATACCCCCCACTATCTAGCAATCTAGCTCATGCAGGCAGATCCGTAGATATTTCAATTTTCTC…
Trichoptera	Hydatophylax-soldatovi	TACACTATATTTTATTTTCGGAATTTGATCAGGTATAGTAGGAACCTCTCTAAGAATAATTATTCGCTTAGAATTAAGAACCACAGGAACATTTATCGGCAACGATCAAATTTATAATTCAATTGTAACAGCCCATGCGTTCGTTATAATTTTCTTTATAGTTATACCCATTATAATTGGAGGCTTTGGAAATTGATTAGTTCCCCTAATATTAGGAGCCCCAGATATAGCCTTTCCCCGAATAAACAATATAAGATTTTGATTACTCCCCCCTTCTTTAATCTTCCTAACTTCTTCAATATTTATAGATAACGGAGCAGGAACAGGATGAACAGTCTATCCCCCACTATCTGCAAATATTTCACATAGAGGAAAGGCCGTTGATATTACAATTTTCTC…
Trichoptera	Hydropsyche-angustipennis	CACTTTATATTTTATATTCGGAATTTGATCAGGATTAGTGGGTTCGTCTTTAAGATTTATTATCCGTATAGAACTTAGAACTCCAGGAAGATTTATTGGTAATGATCAAATTTATAATGTTATTGTAACATCCCATGCATTCATCATAATTTTTTTTATAGTTATACCAATTATAATTGGAGGATTTGGAAACTGATTAGTCCCTTTAATATTAGGTTCTCCTGATATAGCTTTCCCTCGAATAAATAATTTAAGATTTTGATTTTTACCTCCTTCATTAATATTTCTTTTATTAAGAAGACTCTCTAACTCAGGAGCAGGTACAGGTTGAACAGTTTACCCTCCTCTATCTTCAAATTTATCGCACGCCGGAAGATCAGTAGATTTAACAATTTTTTC…
Trichoptera	Hydropsyche-botosaneanui	CACTCTTTACTTTATTTTCGGGATCTGATCAGGTCTAATCGGATCCTCTTTAAGATTTATTATTCGTATAGAATTAAGAACCCCTGGAAGATTTATTGGTAATGATCAAATTTATAATGTAATTGTTACATCCCATGCATTTATTATAATTTTTTTTATAGTTATACCAATTATAATCGGTGGCTTTGGTAATTGACTTGTCCCACTAATATTAGGGTCCCCAGACATAGCTTTCCCTCGAATAAATAATCTTAGATTTTGATTCCTTCCCCCCTCTTTAATTTTTTTATTATTAAGAAGATTGACTAATTCGGGCGCAGGAACAGGTTGAACGGTTTACCCTCCCCTTTCATCTAATTTATCCCACGCAGGAAGATCAGTAGATTTAACTATTTTTTC…
Trichoptera	Hydropsyche-bulbifera	CACTTTATATTTTATATTCGGAATTTGATCAGGATTAGTGGGTTCGTCTTTAAGATTTATTATCCGTATAGAACTTAGAACTCCAGGAAGATTTATTGGTAATGATCAAATTTATAATGTTATTGTAACATCCCATGCATTCATCATAATTTTTTTTATAGTTATACCAATTATAATTGGAGGATTTGGAAACTGATTAGTCCCTTTAATATTAGGTTCTCCTGATATAGCTTTCCCTCGAATAAATAATTTAAGATTTTGATTTTTACCTCCTTCATTAATATTTCTTTTATTAAGAAGACTCTCTAACTCAGGAGCAGGTACAGGTTGAACAGTTTACCCTCCTCTATCTTCAAATTTATCGCACGCCGGAAGATCAGTAGATTTAACAATTTTTTC…
Trichoptera	Hydropsyche-bulgaromanorum	TACTTTATATTTTATATTTGGTATTTGATCGGGTTTAATTGGATCTTCTATAAGATTAATCATTCGAATAGAATTGAGAACACCTGGTAGATTAATTGGTAATGACCAAATTTATAATGTTATTGTTACATCCCATGCATTTATTATAATTTTCTTTATAGTTATACCCATTATAATTGGAGGATTTGGTAATTGATTAGTCCCTTTAATATTAGGATCCCCTGATATAGCTTTCCCTCGAATAAATAATTTAAGATTTTGATTTTTACCTCCTTCATTATTATTCCTTTTATTAAGAAGAATAGTAAATTCAGGAGCAGGAACTGGATGAACAGTTTATCCTCCTCTTTCTTCAAATCTTTCTCATGCAGGTAGATCAGTCGATTTAACTATTTTTTC…
Trichoptera	Hydropsyche-cf-spiritoi	CACCCTATATTTTATATTTGGAATTTGATCGGGATTAATTGGTTCGTCTTTAAGTTTTATTATCCGCATGGAATTAAGAACCCCAGGAAGTTTTATTGGAAATGATCAAATCTATAATGTTATTGTAACTTCTCATGCTTTTATTATAATTTTTTTTATAGTTATACCCATTATAATCGGGGGGTTCGGAAACTGATTAGTACCTCTAATATTAGGCTCACCTGATATAGCCTTCCCCCGAATAAATAATTTAAGATTTTGATTTCTTCCCCCCTCTCTTATATTTCTATTATTAAGAAGACTATCTAATTCAGGAGCCGGGACTGGATGAACCGTTTACCCTCCCCTTTCTTCCAATCTATCTCACGCTGGAAGATCTGTAGATTTAACAATTTTCTC…
Trichoptera	Hydropsyche-contubernalis	TACTTTATATTTTATATTTGGAATTTGATCTGGACTAATTGGATCTTCTATAAGACTAATTATTCGTATAGAATTAAGAACTCCTGGTAGATTCATTGGTAATGACCAAATTTATAATGTCATTGTAACATCTCATGCATTTATTATAATTTTCTTCATAGTTATACCCATTATAATCGGAGGATTCGGTAATTGATTAGTTCCATTAATACTCGGATCTCCTGATATAGCTTTCCCTCGAATAAATAATTTAAGATTTTGATTTCTTCCCCCATCACTTATATTTCTTTTATTAAGAAGAATAGTTAATTCAGGGGCTGGTACAGGATGAACTGTTTACCCTCCCTTATCTTCTAATTTATCTCATGCAGGTAGATCTGTAGATTTAACAATTTTTTC…
Trichoptera	Hydropsyche-dinarica	NNNNNNNNNNNNNNNNNNNNNNNNNNNNNCAGGCCTAATTGGATCATCTTTAAGATTTATTATCCGAATAGAACTGAGAACCCCAGGCAGATTTATTGGAAACGATCAAATTTATAATGTAATTGTAACATCACACGCATTTATTATAATTTTTTTTATAGTTATACCTATTATAATTGGTGGATTCGGAAATTGATTAGTTCCTTTAATATTGGGGTCGCCTGATATAGCCTTTCCTCGTATAAATAATTTAAGATTTTGATTTCTTCCCCCCTCTTTAATTTTTCTTTTATTAAGAAGACTATCAAACTCAGGAGCTGGAACCGGCTGAACAGTCTACCCTCCCCTCTCTTCAAATCTATCCCACGCAGGAAGATCTGTGGATTTAACTATTTTTTC…
Trichoptera	Hydropsyche-doehleri	CACCCTATATTTTATATTTGGAATTTGATCAGGATTAATTGGTTCGTCTTTAAGTTTTATTATCCGTATAGAATTAAGAACCCCAGGAAGTTTTATTGGAAATGATCAAATCTATAATGTTATTGTAACTTCTCATGCTTTTATTATAATTTTTTTTATAGTTATACCCATTATAATCGGGGGGTTCGGAAACTGATTAGTACCTCTAATATTAGGTTCACCTGATATAGCCTTCCCCCGAATAAATAATCTAAGATTTTGATTTCTTCCCCCCTCTCTTATATTTCTATTATTAAGAAGACTATCTAATTCAGGAGCTGGAACTGGATGAACCGTTTATCCTCCTCTTTCTTCCAATCTATCTCACGCTGGGAGATCTGTGGATTTAACAATTTTCTC…
Trichoptera	Hydropsyche-exocellata	TACTTTATACTTTATATTTGGAATTTGAGCAGGTTTAATTGGATCTTCTATAAGATTTATTATTCGTATAGAATTAAGAACCCCTGGTAGATTTATTGGAAATGATCAAATTTATAATGTTATTGTTACATCTCATGCATTTATTATAATTTTTTTTATAGTAATACCAATTATAATTGGAGGGTTTGGTAATTGATTAGTACCATTAATACTAGGATCCCCTGACATAGCTTTCCCTCGAATAAATAACTTAAGATTCTGATTTCTTCCTCCTTCATTAATATTTCTTTTATTAAGAAGAATAGTTAATTCAGGAGCGGGAACAGGTTGAACAGTTTACCCACCCCTATCTTCAAATTTATCTCATGCTGGAAGATCAGTAGATTTAACTATTTTCTC…
Trichoptera	Hydropsyche-fulvipes	CACTCTTTACTTTATATTCGGAATTTGATCAGGATTAGTCGGATCATCTTTAAGTTTTATTATTCGAATAGAATTAAGAACTCCAGGAAGATTTATTGGAAATGATCAAATCTATAATGTTGTAGTTACCTCCCATGCCTTTATTATAATTTTCTTTATAGTTATACCAATTATAATTGGAGGTTTTGGAAATTGATTAGTACCATTAATACTAGGCTCCCCCGATATAGCTTTTCCTCGAATAAATAATTTAAGATTTTGATTTCTTCCCCCCTCTTTAATATTTTTATTATTAAGTAGACTTTCAAATTCAGGAGCAGGGACAGGTTGGACAGTTTACCCTCCCCTTTCCTCGAATCTATCTCATTCTGGTAGATCAGTAGATTTAACAATTTTCTC…
Trichoptera	Hydropsyche-guttata	TACTTTATATTTTATATTCGGTATTTGATCGGGTTTAATTGGATCTTCTATAAGTTTAATTATTCGTATGGAATTAAGAACTCCAGGTAGATTAATTGGTAACGATCAAATCTATAATGTTATTGTTACATCACATGCATTTATTATAATTTTTTTTATAGTTATACCTATTATAATTGGAGGGTTCGGTAATTGATTAGTTCCTTTAATATTAGGGTCTCCTGATATAGCTTTCCCTCGAATAAATAATTTAAGATTTTGATTTTTACCTCCTTCATTAATATTCTTATTATTAAGAAGAATAGTAAATTCAGGAGCAGGAACAGGTTGAACAGTTTACCCCCCTCTTTCCTCTAATCTATCTCACGCAGGCAGATCAGTTGATTTAACTATTTTTTC…
Trichoptera	Hydropsyche-incognita	CACCCTTTATTTTATTTTCGGAATTTGATCAGGTTTAGTAGGATCATCTTTAAGATTTATTATTCGTATAGAATTAAGAACTCCTGGTAGATTTATTGGTAATGATCAAATTTATAATGTAATTGTTACATCTCACGCATTCATTATAATTTTTTTTATAGTTATGCCAATTATAATTGGAGGCTTCGGAAACTGACTTGTTCCACTAATATTAGGATCACCTGATATAGCTTTTCCACGAATAAATAATTTAAGATTTTGATTCCTTCCTCCCTCCTTAATTTTTTTATTATTAAGAAGACTTACTAATTCCGGGGCAGGAACTGGCTGAACTGTGTACCCCCCCCTGTCATCAAATTTATCACATGCTGGGAGATCAGTAGATTTAACTATTTTCTC…
Trichoptera	Hydropsyche-infernalis	CACTCTCTATTTTATATTTGGAATTTGGTCAGGATTAATCGGATCATCTTTAAGTTTTATCATTCGTATGGAACTTAGAACACCAGGAAGTTTTATTGGAAACGATCAAATCTATAATGTTATTGTAACTTCTCATGCTTTTATTATAATTTTTTTTATAGTTATACCAATTATAATCGGAGGATTCGGAAACTGATTAGTTCCCCTTATATTAGGTTCTCCAGACATGGCCTTCCCCCGAATAAATAATCTAAGATTTTGATTTTTACCCCCTTCTTTAATATTTTTATTATTAAGAAGACTATCTAATTCAGGGGCTGGGACTGGATGAACTGTTTATCCTCCCCTATCTTCTAATTTATCTCACGCAGGCAGTTCTGTCGACTTAACAATTTTCTC…
Trichoptera	Hydropsyche-instabilis	NNNNNNNNNNNNNNNNNNNNNNNNNNNNNNNGGCTTAGTAGGATCATCTTTAAGTTTTATTATTCGAATAGAATTAAGAACTCCTGGAAGATTTATTGGAAATGACCAAATTTATAATGTTGTAGTAACTTCTCATGCTTTTATCATAATTTTTTTTATAGTAATGCCTATTATAATCGGAGGATTTGGAAACTGATTAGTTCCCTTAATATTAGGTTCTCCAGATATAGCTTTCCCTCGAATAAATAATTTAAGATTCTGATTCCTTCCCCCTTCATTAATATTTCTATTATTAAGTAGTCTATCAAATTCAGGAGCAGGCACTGGATGAACTGTTTATCCTCCTCTTTCATCTAATTTATCTCACGCTGGAAGATCTGTAGATTTAACAATTTTTTC…
Trichoptera	Hydropsyche-kozhantschikovi	TACATTATATTTTATATTTGGGATTTGATCAGGATTAGTAGGATCTTCATTAAGTTTTATTATTCGTATAGAACTTAGAACTCCTGGTAGATTTATTGGTAATGATCAAATTTATAATGTAATTGTAACATCACATGCTTTTATTATAATTTTTTTTATAGTTATACCTATTATAATTGGTGGATTTGGAAATTGATTAATTCCTTTAATACTAGGATCCCCAGATATAGCATTTCCTCGAATAAATAATCTTAGATTTTGATTTTTACCCCCCTCTTTAATTTTCCTCCTATTAAGAAGAATAACTAATTCAGGAGCTGGAACTGGTTGAACAGTTTATCCTCCTCTTTCTTCTAATCTTTCACATGCTGGAAGATCAGTTGATCTTACAATTTTTTC…
Trichoptera	Hydropsyche-lianchiensis	CACATTATACTTTATATTTGGAATCTGATCTGGATTAATTGGGTCTTCTCTAAGTTTTATTATTCGAATAGAATTAAGAACCCCCGGAAGCTTTATTGGAAATGATCAAATTTATAATGTTATTGTAACTTCTCACGCTTTTATTATAATTTTTTTTATAGTTATACCAATTATAATCGGAGGATTTGGAAATTGATTAGTGCCACTAATACTTGGATCACCTGATATAGCTTTTCCTCGAATAAATAACTTAAGATTTTGATTTTTACCTCCATCACTAATATTTCTTATCTTAAGAAGAATAACTAATTCAGGAGCTGGAACAGGTTGAACTGTTTACCCTCCCTTATCTTCTAATTTATCTCACGCAGGTAGATCAGTTGATTTGACAATTTTTTC…
Trichoptera	Hydropsyche-modesta	NNNNNNNNNNNNNNNNNNNNNNNNNNNNNNNNNNNNNNNNNNNNCATCAATAAGTCTTATCATTCGAATAGAACTAAGAACTCCTGGAAGATTTATTGGAAATGATCAAATTTATAATGTTATTGTTACATCTCATGCATTTATTATAATTTTTTTTATAGTAATGCCTATTATAATTGGTGGATTTGGAAATTGATTAGTTCCTTTAATATTAGGATCTCCTGATATAGCTTTCCCTCGCATAAATAATTTAAGATTTTGATTCCTCCCCCCTTCATTAATATTCCTCTTATTAAGAAGAATAGTTAATTCAGGAGCTGGAACAGGATGAACAGTTTACCCACCTCTTTCTTCAAATTTATCTCATGCTGGAAGATCAGTAGATTTAACTATTTTTTC…
Trichoptera	Hydropsyche-mostarensis	TACCCTTTATTTTATATTTGGCATTTGATCTGGCTTAATTGGATCTTCTCTTAGATTTATTATTCGTATAGAATTAAGAACCCCAGGGAGATTAATTGGAAATGATCAAATTTATAATGTTATTGTTACATCCCATGCATTTATTATAATTTTTTTTATAGTTATACCAATTATAATTGGAGGATTTGGAAATTGATTAGTTCCTCTTATACTAGGATCCCCAGATATAGCTTTTCCACGAATAAATAATTTAAGATTTTGATTTCTTCCCCCCTCTTTAATTTTTTTATTATTAAGAAGAATAACTAATTCAGGAGCGGGCACAGGATGAACAGTCTACCCTCCTTTATCTTCTAATCTTTCTCACTCAGGAAGATCAGTTGATTTAACAATTTTTTC…
Trichoptera	Hydropsyche-newae	TACATTATATTTTATATTTGGGATTTGATCTGGCCTAATTGGTTCTTCATTAAGATTTATTATTCGTATAGAATTAAGAACTCCTGGAAGATTAATTGGAAACGATCAAATTTATAATGTAATTGTAACATCACATGCTTTTATTATAATTTTTTTTATAGTTATACCCATCATAATTGGAGGATTTGGAAATTGACTTGTACCTCTAATATTAGGATCCCCAGACATAGCCTTCCCTCGTATAAATAATCTTAGATTTTGATTCTTGCCCCCTTCTTTAATCTTCCTCCTTCTAAGAAGGATAACAAACTCAGGTGCTGGTACTGGCTGAACTGTATACCCCCCTCTTTCATCTAATCTATCTCACGCAGGAAGATCCGTAGATTTAACTATTTTTTC…
Trichoptera	Hydropsyche-orientalis	AACTTTATATTTTATCTTCGGTATTTGATCTGGACTGGTAGGATCTTCTCTTAGTTTTATTATTCGAATAGAACTTAGAACCCCCGGAAGATTTATTGGAAATGATCAAATCTATAATGTAGTTGTAACAGCTCACGCTTTCATTATAATTTTTTTTATGGTTATACCTATCATAATCGGAGGATTCGGAAACTGACTCGTTCCCTTAATATTAGGATCCCCAGATATGGCCTTCCCTCGAATAAATAACCTCAGATTTTGATTCCTTCCTCCTTCACTATTATTCCTCCTTTTAAGAAGAATAACTAATTCAGGAGCTGGAACAGGGTGAACTGTTTACCCTCCCCTATCTTCTAATCTATCTCATGCTGGGAGATCGGTGGATCTAACTATTTTTTC…
Trichoptera	Hydropsyche-ornatula	TACTTTATATTTTATGTTTGGTATCTGATCAGGTTTAATTGGGTCTTCCATAAGATTAATTATTCGTATAGAATTAAGAACTCCAGGCAGTTTAATTGGTAATGATCAAATTTATAATGTTATTGTTACATCTCACGCATTTATTATAATTTTTTTTATAGTTATACCTATTATAATTGGAGGATTCGGTAATTGATTAGTTCCTTTAATACTAGGTTCTCCTGATATGGCTTTCCCTCGTATAAATAATTTAAGATTTTGATTTTTACCTCCTTCTTTATTATTCCTTTTATTAAGAAGAATAGTTAACTCAGGAGCAGGAACTGGATGAACAGTTTACCCACCCCTTTCTTCTAATCTTTCTCATGCAGGTAGGTCAGTAGATTTAACAATTTTTTC…
Trichoptera	Hydropsyche-pellucidula	TACATTATATTTTATATTTGGGATTTGATCTGGCCTAATTGGTTCTTCATTAAGATTTATTATTCGTATAGAATTAAGAACTCCTGGAAGATTAATTGGAAACGATCAAATTTATAATGTAATTGTAACATCACATGCTTTTATTATAATTTTTTTTATAGTTATACCCATCATAATTGGAGGATTTGGAAATTGACTTGTACCTCTAATATTAGGATCCCCAGACATAGCCTTCCCTCGTATAAATAATCTTAGATTTTGATTCTTGCCCCCTTCTTTAATCTTCCTCCTTCTAAGAAGGATAACAAACTCAGGTGCTGGTACTGGCTGAACTGTATACCCCCCTCTTTCATCTAATCTATCTCACGCAGGAAGATCCGTAGATTTAACTATTTTTTC…
Trichoptera	Hydropsyche-perseus	CACTCTTTACTTTATATTCGGAATTTGATCGGGATTAGTCGGATCATCTTTAAGTTTTATTATTCGAATAGAATTAAGAACTCCAGGAAGATTTATTGGAAACGATCAAATCTATAATGTTGTAGTTACCTCTCATGCCTTTATTATAATTTTCTTTATAGTTATACCAATTATAATTGGAGGTTTTGGAAATTGATTAGTACCATTAATACTAGGCTCCCCCGATATAGCTTTTCCTCGAATAAATAATTTAAGATTTTGATTTCTTCCCCCCTCTCTAATATTTTTATTATTAAGTAGACTTTCAAATTCAGGAGCAGGGACAGGTTGAACAGTTTACCCTCCTCTTTCCTCTAATCTATCTCATTCTGGTAGATCAGTGGATTTAACAATTTTCTC…
Trichoptera	Hydropsyche-pictetorum	CACTTTATATTTCATATTCGGAATTTGATCTGGATTAATTGGATCTTCTTTAAGTTTTATTATTCGTATAGAACTTAGAACACCAGGAAGTTTTATTGGAAACGATCAAATTTATAATGTTATCGTAACTTCTCACGCCTTTATTATAATTTTTTTTATAGTTATACCCATTATAATTGGAGGATTTGGGAATTGACTTGTACCTCTTATATTGGGCTCTCCTGATATAGCTTTTCCTCGAATAAATAACCTAAGATTTTGATTTTTACCCCCCTCTCTAATATTTTTATTATTAAGAAGACTATCCAATTCAGGAGCCGGAACAGGATGAACAGTATACCCCCCTCTATCTTCTAATTTATCTCACGCAGGTAGATCTGTAGATCTAACAATTTTTTC…
Trichoptera	Hydropsyche-rhadamanthys	NNNNNNNNNNNNNNAATTTGGATTTAGATCGGGATTAGTTGGATCATCTTTAAGTTTTATTATTCGAATAGAATTAAGAACCCCCGGGAGATTTATTGGAAACGATCAAATTTATAACGTTGTAGTTACTTCTCATGCCTTCATTATAATTTTCTTTATAGTTATACCAATTATAATTGGAGGATTTGGAAATTGATTAGTTCCACTCATATTAGGATCTCCTGATATGGCTTTCCCCCGAATAAATAATTTAAGATTTTGATTTCTTCCCCCCTCTCTGATATTCTTATTATTAAGTAGTCTATCAAACTCAGGAGCAGGAACAGGTTGAACAGTTTACCCTCCCCTTTCTTCTAATCTATCTCATTCTGGTAGATCAGTAGATTTAACAATTTTTTC…
Trichoptera	Hydropsyche-saxonica	TACCCTCTATTTCATATTTGGAATTTGATCTGGTTTAGTAGGATCCTCCCTAAGATTTATTATTCGTATAGAACTTAGAACACCAGGCAGATTTATTGGAAACGATCAAATTTATAACGTTGTTGTAACCTCACACGCCTTTATTATAATTTTTTTTATAGTTATACCAATTATAATTGGTGGATTTGGAAACTGACTAGTTCCATTAATATTGGGCTCCCCAGACATAGCTTTCCCACGTATAAATAATCTTAGATTCTGATTCCTCCCCCCATCACTCATATTCTTATTATTAAGCAGCCTATCTAATTCAGGAGCTGGCACAGGATGAACTGTTTACCCCCCTCTTTCTTCTAATCTTTCACATGCTGGGAGATCAGTAGATTTAACAATTTTTTC…
Trichoptera	Hydropsyche-silfvenii	TACCTTATATTTTATATTTGGAATTTGATCAGGCTTAGTGGGTTCGTCTTTAAGTTTTATTATTCGAATAGAATTAAGAACCCCAGGAAGATTTATTGGAAATGATCAAATTTATAATGTAATTGTAACTTCCCACGCTTTTATTATAATTTTTTTTATAGTTATACCCATTATAATTGGAGGATTTGGAAATTGATTAGTTCCTTTAATATTGGGATCCCCAGATATAGCATTCCCTCGAATAAATAATCTTAGATTTTGATTTCTACCCCCATCCTTAGTATTTCTAATATTAAGAAGAATAACTAATTCAGGAGCAGGAACAGGGTGAACAGTATACCCCCCACTATCTTCTAATCTCTCTCACGCCGGAAGATCAGTAGACTTAACAATTTTTTC…
Trichoptera	Hydropsyche-siltalai	NNNNNNNNNNNNNNNNNNNNNNNNNNNNNNNNNNNTANTTGGATCATCTTTAAGTTTTATTATTCGTATGGAACTTAGAACACCAGGAAGTTTTATTGGAAATGATCAAATCTATAATGTTATTGTAACTTCTCATGCCTTTATCATAATTTTTTTTATAGTTATACCAATTATAATCGGAGGATTCGGGAACTGATTAGTTCCCCTTATATTAGGTTCTCCAGATATAGCTTTTCCCCGAATAAATAATCTAAGATTTTGATTTTTACCCCCTTCTCTAATATTTTTATTATTAAGAAGTCTATCTAATTCAGGAGCTGGAACTGGATGAACTGTTTACCCTCCCCTATCTTCTAATCTATCTCATGCAGGTAGTTCTGTCGACTTAACAATTTTCTC…
Trichoptera	Hydropsyche-tabacarui	CACTCTTTATTTTATATTTGGAATTTGATCAGGCTTAGTAGGATCTTCTCTTAGTTTTATTATTCGAATAGAATTAAGAACTCCAGGAAGATTTATTGGTAATGATCAAATTTATAACGTAATTGTTACTTCCCACGCATTTATTATAATTTTTTTTATAGTTATACCAATTATAATCGGCGGATTTGGAAATTGATTAGTACCATTAATATTAGGATCTCCCGATATAGCTTTCCCTCGCATAAATAATTTAAGATTTTGGTTTTTACCCCCTTCTCTCATATTCCTTCTATTAAGAAGATTAACAAATTCAGGAGCAGGAACAGGTTGAACAGTTTATCCTCCTCTCTCTTCTAATTTATCTCACGCTGGAAGTTCTGTAGATTTAACTATTTTCTC…
Trichoptera	Hydropsyche-tenuis	AACCCTTTATTTTATATTTGGAATTTGGGCTGGATTAATTGGATCATCATTAAGCTTTATCATTCGAATAGAATTAAGAACACCAGGAAGATTCATTGGGAATGATCAAATTTATAATGTTATCGTAACTTCTCATGCCTTTATTATAATTTTCTTTATAGTTATACCTATTATAATTGGTGGATTTGGAAACTGACTAGTACCATTAATACTAGGGTCTCCTGATATAGCCTTTCCTCGAATAAATAATCTAAGATTTTGATTTTTACCCCCTTCTTTAATATTTTTATTGTTAAGAAGCCTGTCAAATTCGGGAGCAGGGACTGGATGAACAGTCTACCCACCTCTTTCTTCAAATTTATCTCATGCTGGAAGATCTGTAGATTTAACAATTTTTTC…
Trichoptera	Hydropsyche-teruela	TACATTATATTTTATATTTGGCATTTGATCTGGATTAATTGGATCATCTATAAGAATAATTATTCGAATAGAATTAAGAACTCCAGGCAGATTTATTGGTAATGATCAAATTTATAATGTTATTGTAACATCTCATGCATTTATTATAATTTTCTTTATAGTTATACCTATTATAATCGGAGGATTTGGTAATTGACTAGTTCCTCTAATATTAGGATCACCTGACATAGCTTTCCCTCGAATAAATAATTTAAGATTTTGATTTCTCCCTCCATCACTTATATTCCTTTTATTAAGAAGAATAGTTAATTCAGGGGCTGGGACAGGATGAACCGTTTATCCCCCACTTTCCTCTAATCTATCCCATGCAGGTAGATCTGTAGATTTAACAATTTTTTC…
Trichoptera	Hydropsyche-tibilais	CACTCTTTATTTTATATTTGGAATTTGATCAGGCCTAGTAGGATCTTCCTTAAGTTTTATTATTCGAATAGAGTTAAGAACTCCAGGAAGATTTATTGGTAATGACCAAATTTATAATGTTATTGTTACTTCTCATGCATTTATTATAATTTTTTTTATAGTTATACCAATTATAATTGGTGGGTTCGGAAATTGATTAGTTCCCCTTATATTAGGGTCCCCAGACATAGCTTTTCCTCGAATAAATAATTTAAGATTCTGATTTTTACCCCCATCCCTAATATTTCTCCTATTAAGGAGAATAACAAACTCAGGCGCAGGAACTGGATGAACTATTTACCCTCCACTATCTTCTAATCTATCTCACGCTGGAAGCTCCGTAGATTTAACTATTTTTTC…
Trichoptera	Hydroptila-angulata	ATATTATATTTTATTTTAGGAATTTGAGCAGGAATACTCGGGACTTCATTAAGAATATTAATTCGATTAGAATTAAGATCCCCCGGATTCCTAATTGGAAATGATCAAATTTATAATGTAATTGTAACTAGACATGCTTTTATCATAATTTTCTTTATAGTAATACCTATTATAGTAGGAGGATTTGGCAATTGGTTAGTTCCTCTAATATTAGGTATCCCTGATATAGCTTTCCCCCGAATAAATAATATAAGATTTTGATTATTACCCCCCTCACTTTTTTTACTCTTAACAAGATCATTAGTTGATAACGGAGCAGGAACAGGTTGAACTGTGTACCCTCCATTAGCTTCAAATATCGCTCACAGAGGAGCTTCAGTAGACTTAGCCATTTTTTCC…
Trichoptera	Hydroptila-autonoe	AATTTTATATTTTATTTTAGGAATTTGAGCAGGAATAGTAGGAACTTCATTAAGAATACTTATTCGATTAGAACTAAGATCCCCAGGATTTCTGATTGGAAACGATCAAATTTATAATGTAATTGTAACTAGTCACGCTTTCATTATAATCTTTTTTATAGTTATACCTATTATAGTGGGAGGATTTGGAAACTGATTAGTTCCTTTAATATTAGGTATCCCCGATATAGCTTTCCCTCGAATAAATAATATAAGCTTCTGATTACTCCCTCCTTCACTATTTCTTTTACTTTTAAGTTCTATTATTAATAACGGGGCAGGTACTGGATGAACTGTTTATCCCCCATTAGCTTCAAATATTGCTCACAGAGGAGCTTCTGTAGATTTAGCTATTTTCTC…
Trichoptera	Hydroptila-botosaneanui	TATATTATATTTTATCCTAGGAATTTGAGCGGGAATAGTGGGAACTTCGCTCAGAATATTAATTCGATTAGAGCTGAGATCTCCCGGATTTTTAATTGGAAACGACCAAATTTATAATGTAATTGTGACAGCTCATGCTTTTATTATAATTTTTTTTATGGTAATACCCATTATAGTTGGTGGATTCGGTAACTGATTAGTGCCCCTGATACTAGGAATCCCTGATATAGCTTTCCCCCGAATAAATAATATAAGATTTTGATTACTCCCCCCAGCTTTATTATTATTATTACTGAGATCTATAATTGACAGAGGGGCCGGGACTGGGTGAACTGTTTATCCACCACTAGCTTCAAATATCGCCCATAGAGGAGCTTCTGTTGATCTAACTATTTTTTC…
Trichoptera	Hydroptila-dampfi	AACTTTATATTTTTTATTTGGAATTTGATCAGGGATATTAGGAACATCTTTAAGAATATTAATTCGATTAGAATTAAGAACTCCTGGATTTTGAATTGGTAATGATCAAATTTATAATACTATTGTTACCGCCCATGCATTTATTATAATTTTTTTTTTAGTTATGCCAATAATAATTGGAGGATTTGGAAATTGATTAGTACCTTTAATATTAGGATGTCCAGATATAGCTTTCCCTCGAATAAATAATATAAGATTTTGATTATTACCTCCTTCTTTATCTTTATTAATTATAGGGTCTATAACAGAAAACGGAGCAGGAACTGGATGAACTGTATATCCCCCCCTATCTAATAATATTGCTCATAGAGGAGCTTCAGTTGATTTAACAATTTTTTC…
Trichoptera	Hydroptila-forcipata	ATATTATATTTTATCTTAGGAATATGGGCTGGAATAGTCGGAACTTCTCTA---AGAATGTTAATTCGATTAGAATTAAGATCTCCTGGATTCTTAATTGGAAAT---GATCAAATTTATAACGTAATTGTAACAGCTCACGCCTTTATTATAATTTTTTTCATAGTTATACCCATTATAGTAGGAGGATTCGGAAATTGATTAGTCCCTCTAATA---TTAGGGATCCCAGACATAGCTTTCCCCCGAATAAATAATATAAGATTCTGACTCTTGCCCCCCGCTTTATTATTACTTTTATTAAGCTCTATAGTTGATAAGGGAGCAGGAACTGGTTGAACAGTATATCCCCCATTAGCATCAAATATTGCTCACAGAGGAGCTTCTGTAGACTTA---…
Trichoptera	Hydroptila-ivisa	AATATTATATTTTATTTTAGGGTTATGAGCCGGAATAATCGGAACTTCCCTGAGTATATTAATTCGATTAGAATTAAGATCTCCCGGATTCTTAATTGGAAATGATCAAATTTATAATGTAATTGTAACAGCTCACGCCTTTATTATAATTTTTTTTATAGTTATACCCATCATAGTCGGGGGATTCGGAAATTGACTAGTTCCTTTAATATTGGGAATTCCAGATATAGCATTCCCCCGAATGAATAATATAAGATTCTGACTCCTGCCCCCCGCTTTATTACTACTTTTATTAAGCTCTATAATCGATAAGGGGGCAGGAACTGGTTGAACAGTATACCCCCCATTAGCGTCAAATATTGCTCATAGCGGGGCTTCCGTAGATTTAGCTATTTTTTC…
Trichoptera	Hydroptila-lotensis	AATACTATACTTTATTTTAGGCATTTGAGCAGGAATAGTGGGAACTTCCATAAGAATACTAATCCGTTTAGAACTAAGTTCTCCTGGATTTTTAATTGGGAATGATCAAATTTATAACGTAATCGTAACAAGTCACGCTTTTATTATAATTTTTTTTATGGTAATACCTATCATAGTGGGAGGGTTTGGAAACTGGCTAGTACCTCTCATATTAGGAATCCCTGATATAGCTTTCCCACGAATAAATAACATAAGTTTCTGACTACTCCCCCCCGCACTCTTATTACTCTTACTAAGATCAATAACTGATAATGGAGCAGGTACCGGTTGAACAGTATACCCCCCATTAGCTTCTAATATAGCTCATAGAGGAGCTTCTGTTGATTTAGCTATTTTTTC…
Trichoptera	Hydroptila-martini	AATCTTATATTTTATTTTTGGAATTTGGGCCGGAATAATTGGAACTTCACTAAGAATATTAATTCGACTGGAATTAAGTTCCCCGGGATTTTTAATTGGAGATGATCAAATTTATAATGTAATTGTGACAGCTCATGCTTTTATCATAATTTTTTTTATAGTTATACCAATCATAATTGGGGGGTTTGGAAATTGACTAATCCCCCTAATATTAGGAATTCCTGATATAGCATTCCCGCGAATAAATAATATAAGATTTTGATTACTACCACCAGCCCTTTTTTTATTACTGATAAGTTCAATAATTGATAATGGTGCCGGGACTGGGTGAACTGTTTACCCCCCACTAGCTTCTAATATTGCCCATAGAGGAGCTTCAGTAGATTTAACAATTTTCTC…
Trichoptera	Hydroptila-occulta	AATTTTATATTTTATTTTTGGAAGATGAGCAGGAATAATTGGAACTTCACTTAGAATATTAATTCGACTAGAATTAAGTTCTCCAGGATTTTTAATCGGAAACGACCAAATTTATAATGTTATTGTAACAGCCCATGCTTTTATTATAATTTTTTTTATAGTAATACCTATTATAATTGGGGGATTTGGAAATTGATTAGTTCCTTTAATATTAGGAATCCCTGATATAGCATTCCCCCGAATAAACAATATAAGATTCTGATTATTACCTCCAGCTTTATTACTACTATTATTGAGATCATTAATTGACAATGGTGCAGGAACTGGTTGAACAGTATATCCTCCTTTAGCTTCTAATATTGCCCACAGAGGAGCTTCAGTTGATTTAACAATTTTTTC…
Trichoptera	Hydroptila-pulchricornis	AATATTATATTTTATCTTAGGAATTTGATCTGGAATAATTGGATCTTCTTTGAGAATACTAATTCGTTTAGAACTTAGCTCATCAGGATTTTTAATTGGAAATGATCAAATTTATAATGTAATTGTAACTAGCCATGCATTCATTATAATTTTTTTTATAGTAATACCTATTATAGTCGGAGGATTTGGAAATTGAATAGTACCCCTTATACTAGGGATTCCTGATATAGCTTTCCCCCGCATAAATAATATAAGATTTTGATTTTTACCCCCCTCCCTATTCCTATTAATTTTAAGTTCAATAATTAATGCTGGAGTGGGAACTGGGTGAACTGTATACCCCCCCTTAGCCTCTAATATCGCCCATAGAGGAGCTTCAGTGGATTTAGCTATTTTTTC…
Trichoptera	Hydroptila-simulans	AATATTATATTTTATTTTAGGAATTTGAGCAGGAATAGTAGGAACTTCTTTAAGTATATTAATTCGATTAGAGTTAAGTTCTCCAGGATTTCTAATTGGTAATGATCAAATTTATAATGTAATTGTAACAAGTCATGCTTTTATTATAATTTTTTTTATAGTAATACCTATCATAGTAGGAGGATTTGGAAACTGATTAGTCCCACTAATGTTAGGAATTCCTGATATAGCCTTTCCCCGAATAAATAATATAAGTTTCTGATTACTTCCTCCTGCTTTATTTTTACTCTTACTTAGATCAATAACTGATAATGGAGCAGGAACTGGATGAACTGTATATCCTCCGTTAGCTTCAAATATTGCTCATAGAGGAGCTTCTGTAGACTTAGCTATTTTTTC…
Trichoptera	Hydroptila-sparsa	AATATTATATTTTATTTTAGGAATTTGAGCAGGAATGGTCGGAACATCTTTAAGAATACTAATTCGATTAGAATTAAGCTCTCCTGGTCTTCTCATTGAAAATAACCAAATTTATAACGTAATCGTGACTAGCCACGCTTTCATCATAATCTTTTTTATAGTAATACCTATTATAGTGGGGGGATTTGGAAATTGATTAGTCCCACTAATACTGGGAATCCCTGATATAGCTTTTCCCCGAATAAACAATATAAGCTTTTGACTCCTACCACCAGCTTTATTACTCTTACTACTAAGTTCTATAATTGATAGAGGAGCAGGAACTGGCTGAACTGTATACCCCCCCTTGGCTTCTAACATCGCCCATAGAGGAGCTTCAGTTGATTTAGCTATTTTTTC…
Trichoptera	Hydroptila-spinosa	AATATTATACTTCATTTTAGGAATCTGAGCTGGTATAATCGGTACATCATTAAGAATACTAATCCGATTGGAACTAAGATCCCCTGGATTTTTAATTGGAAATGACCAAATTTATAATGTAATTGTTACGGCCCATGCTTTTATTATAATTTTTTTTATAGTTATACCGATCATAGTGGGAGGGTTTGGTAATTGATTAGTCCCCCTAATATTAGGAATCCCAGATATAGCATTCCCCCGCATAAATAATATAAGATTCTGACTGCTTCCCCCTGCTCTTTTATTACTTCTATTAAGCTCAATAATTGATAACGGAGCAGGAACCGGTTGAACAGTATACCCTCCCTTAGCTTCTAATATTGCTCACAGAGGAGCTTCCGTTGACTTAGCAATTTTTTC…
Trichoptera	Hydroptila-tineoides	AATATTATATTTTATTTTAGGAATTTGGGCTGGAATAGTAGGAACCTCCTTAAGAATGCTCATTCGATTAGAACTTAGATCCCCCGGATTTTTAATCGGAAACGACCAAATTTATAATGTGATTGTTACTGCCCATGCTTTTATCATAATTTTTTTTATAGTGATACCTATCATAGTGGGCGGATTTGGTAACTGATTAGTCCCCCTAATATTAGGTATTCCTGACATAGCTTTCCCACGAATAAATAATATAAGATTTTGACTTCTTCCCCCAGCTTTAATATTATTATTATTAAGCTCTATAATTGATAGAGGAGCGGGAACTGGTTGAACAGTTTACCCCCCATTAGCCGCAAATGTAGCCCATAGTGGAGCTTCCGTTGATCTAGCTATTTTCTC…
Trichoptera	Hydroptila-vectis	AATTTTATATTTTATTTTGGGGATATGAGCTGGAATAGTCGGAACATCTCTAAGAATATTAATTCGTCTAGAATTAAGATCCCCCGGATTTTTAATTGGTAATGATCAAATTTATAATGTAATTGTTACAGCCCATGCATTCATTATAATTTTTTTTATGGTAATACCCATTATGGTGGGGGGATTCGGAAACTGACTAGTGCCATTAATATTGGGAATCCCTGATATAGCATTCCCACGAATAAATAATATAAGTTTTTGACTTTTACCCCCTGCTCTACTTCTTCTGTTATTAAGTTCAATAATCGATAAGGGGGCAGGAACAGGATGAACTGTATACCCCCCTCTAGCTGCTAATATTGCTCACAGAGGAGCATCAGTAGATTTAGCCATTTTTTC…
Trichoptera	Ironoquia-dubia	AACTATTTATTTTATTTTTGGAATTTGAGCTGGAATAATCGGAACCTCTTTAAGAATAATTATCCGAACAGAACTAGGAACTACAGAGTCACTAATTAAAAATGATCAAATTTATAACGTATTAGTAACAGCCCATGCTTTTATCATAATTTTCTTTATAGTTATACCAATTATAATTGGAGGATTCGGTAACTGATTAGTGCCCCTCATAATTGGTGCGCCAGATATAGCCTTCCCACGAATAAATAACATAAGATTCTGACTTTTACCACCATCCCTTAATCTCCTCTTAATCAGAGCATTAGTAGAAAGAGGCACTGGAACCGGATGAACGGTTTATCCCCCTCTTTCAAGAAACTTAGCCCATGCAGGCAGATCTGTTGATATTTCAATTTTTTC…
Trichoptera	Ithytrichia-clavata	AACTCTATATTTTATTTTTGGAATCTGAGCTGGAATAATTGGAACTTCCCTCAGAATATTAATTCGAATTGAGTTAAGAACCCCCGGATTTTTAATTGGAAATGATCAAATTTATAATGTTATTGTTACAGCTCATGCTTTTGTAATAATTTTCTTTATAGTTATACCAATTATAATTGGAGGGTTTGGAAATTGATTAGTCCCCCTAATACTTGGGGCCCCTGATATGGCATTCCCGCGAATAAATAATATAAGTTTTTGACTATTACCCCCATCTCTCTTTCTTCTATTAATCAGATCCATAGTCGAAAATGGAGCTGGAACAGGATGAACTGTTTACCCCCCATTAGCCTCTAATATCGCACATAATGGAGCTTCAGTCGATTTAACAATTTTTTC…
Trichoptera	Ithytrichia-lamellaris	NNNNNNNNNNNNNNNNNNNNNNNNNNNNNNNNNNNNNNNNNNNNNNTCTATTAGAATACTAATTCGCGTAGAATTAAGAACACCAGGATTTTTAATTGGAAATGATCAAATTTATAATGTTATTGTTACTGCACATGCTTTCATTATAATTTTTTTTATAGTAATACCAATCATAATTGGGGGATTTGGAAACTGATTAGTCCCACTAATATTAGGAGCCCCTGATATAGCCTTCCCCCGAATAAATAATATAAGTTTTTGATTATTACCCCCCTCTCTTTTTCTTCTTCTAATAAGATCACTTGTAGAAAATGGGGCAGGAACGGGATGAACAGTTTATCCCCCGCTAGCTTCTAATATTGCACATAACGGAGCTTCAGTAGATTTAACTATTTTTTC…
Trichoptera	Kisaura-aurascens	AACTATTTACTTTATTTTTGGAATTTGAGCGGGAATAGTGGGAACTTCCCTAAGAATAATTATTCGAACGGAATTAGGTACTACTGAATCCCTAATCAAAAATGATCAAATCTATAATGTTCTAGTAACTGCCCATGCTTTTATTATAATTTTCTTTATAGTAATACCTATTATAATTGGAGGATTTGGAAATTGACTTGTCCCCCTAATAATTGGAGCACCTGATATAGCTTTCCCCCGAATAAATAACATAAGATTTTGATTACTACCCCCCTCACTAAATCTCTTACTAATTAGCGCCTTAATTGAAAGAGGAACAGGAACTGGTTGAACTGTATACCCCCCACTATCTAGTAATCTAGCTCATGCAGGTAGATCAGTAGATATTTCAATTTTCTC…
Trichoptera	Lasiocephala-basalis	AAGCTCGTAGTTGAAATTGTGTCCTGCGGTGTCGGTCTACCGAATGCGGTACGACAGGCACGTCTGCGGGGCTTCTCGCCGGTGCGTCCACCGCCGGCGTGTGTCGGTCTCTGTAACCCAGTAGGCCGCGCACCGAGGCGGGCCGTCGCGGCTGTTTACTTTGAACAAATTAGAGTGCTCAAAGCGGGCTAACACTTGCCTGAATATTGTACGCATGGAATAATAGAATAGGACCTCGGTTCTGTTTTGTTGGCTTTCTGATACCAGAGGTAATGATTAATAGGGACAACTGGGGGCATTCGTATTGCGACGTTAGAGGTGAAATTCTTGGATCGTCGCAAGACGGACTAAAGCGAAAGCATTTGCCAAAGGTGTTTTCATTAATCAAGAACGAAAGTT…
Trichoptera	Lenarchus-bicornis	AACTATTTACTTTATTTTTGGAATTTGAGCCGGAATAATTGGAACATCCCTTAGAATAATCATTCGAACTGAACTAGGAACTACAGAATCATTAATCAAAAATGATCAAATTTATAATGTATTAGTAACTGCCCATGCTTTTATTATAATTTTTTTCATGGTTATACCTATTATAATTGGAGGATTTGGTAATTGACTTGTGCCATTAATAATCGGAGCCCCAGATATAGCTTTTCCCCGAATAAATAATATAAGATTCTGATTATTACCTCCCTCATTAAATCTTTTATTAATTAGAGCTTTAATTGAAAGTGGAACTGGAACAGGATGAACCGTTTACCCCCCACTTTCAAGAAATTTAGCTCATGCAGGAAGCTCCGTAGATATCTCTATTTTTTC…
Trichoptera	Lenarchus-productus	NNNNNNNNNNNNNNNNNNNNNNNNNNNNNNNNNNNNNNNNNNNNNNNNNNNNNNNNNNNNNNNNNNNNNNNNNNNNNGTACTACAGAATCACTAATTAAAAATGATCAAATTTATAATGTATTAGTAACTGCTCATGCTTTCATCATAATTTTCTTTATAGTTATACCAATTATAATTGGTGGATTTGGTAATTGACTTGTTCCATTAATAATTGGAGCCCCAGATATAGCTTTCCCACGAATAAATAATATAAGATTTTGACTCTTGCCCCCCTCACTTAACCTTTTATTAGTTAGAGCTTTAATTGAAAGAGGGACTGGAACTGGGTGAACAGTTTATCCCCCCCTTTCAAGTAATTTAGCTCACGCAGGCAGATCTGTAGATATTTCTATTTTTTC…
Trichoptera	Lepidostoma-albardanum	AACTATTTATTTTATTTTCGGAATCTGAGCAGGAATAGTAGGAACTTCTCTTAGAATAATTATTCGGACTGAATTAGGTACTACTGAATCATTAATTAAAAATGATCAAATCTATAATGTATTAGTTACCGCTCATGCTTTTATTATAATTTTCTTTATAGTTATACCCATTATAATTGGAGGATTTGGAAATTGACTTGTTCCTTTAATAATTGGTGCTCCAGATATAGCTTTCCCTCGAATAAATAATATAAGTTTTTGACTATTGCCCCCCTCTTTAAATTTACTACTAATTAGAGCTTTAATTGAAAGAGGTACTGGTACTGGATGAACTGTATACCCGCCTCTTTCTAGAAATTTAGCTCATGCAGGGAGTTCTGTTGATATTTCTATTTTTTC…
Trichoptera	Lepidostoma-basale	AACAATCTATTTTATTTTCGGGATTTGATCTGGAATAGTAGGAACTTCACTTAGAATAATTATTCGAACCGAATTAGGAACCCCACAATCTCTAATTATAAACGATCAAATTTATAATGTATTAGTGACAGCCCATGCTTTCATTATAATTTTTTTTATAGTAATACCTATTATAATTGGAGGATTTGGTAATTGATTAGTACCCCTAATAATTGGAGCACCTGATATAGCATTCCCCCGTATAAATAATATAAGATTCTGACTCCTACCCCCTTCTTTAAATTTTCTTTTAATTAGATCAATTGTAGAGAGAGGAACTGGTACAGGATGAACAGTTTACCCCCCTCTTTCTTCAAATATTGCTCACGCAGGTAGATCAGTAGACATCTCCATTTTTTC…
Trichoptera	Lepidostoma-doehleri	AACAATTTATTTTATTTTCGGAATTTGATCTGGAATAGTGGGAACTTCTCTCAGAATAATCATTCGAATTGAATTAGGTACACCTCAATCCCTTATTATAAATGATCAAATTTATAATGTTTTAGTAACAGCTCATGCATTTATTATAATTTTTTTTATAGTCATACCAATTATAATCGGAGGATTCGGAAATTGATTAGTTCCCCTAATAATTGGAGCCCCTGACATAGCATTTCCTCGAATAAATAATATAAGATTTTGACTTTTACCACCCTCTTTAAATTTCTTATTAATTAGATCTATTATTGAAAGAGGAACAGGAACTGGGTGAACTGTATACCCGCCCCTATCTGCCAATATTGCACATGCAGGTAGATCTGTGGATATTTCTATTTTCTC…
Trichoptera	Lepidostoma-elongatum	AACATTATATTTTATTTTTGGAATTTGAGCCGGAATACTAGGAACATCATTAAGAATACTAATTCGTATAGAATTAAGAACTTCTGGATATTTAATTGGAAACGATCAAATTTATAATGTGATTGTAACTGCTCACGCATTTGTAATAATTTTCTTTATAGTTATACCAATTATAATTGGAGGATTCGGTAATTGATTAGTTCCTTTAATATTAGGAGCCCCAGATATGGCTTTCCCTCGACTTAATAATATAAGATTTTGATTATTACCTCCATCTTTAACATTCTTATTAATAAGAAGAATAGTAGAAAATGGAGCAGGTACTGGTTGGACCGTTTATCCTCCACTGTCTTCTAATTTAAGCCATATTGGAAGATCAGTAGATTTAACAATTTTCTC…
Trichoptera	Lepidostoma-hirtum	NNNNNNNNNNNNNNNNNNNNNNNNNNNNNNNNNNNNNNNNNGAACTTCTCTAAGAATAATTATTCGTACTGAATTATCTACGCCCCAATCACTTATTATAAATGACCAAATCTATAATGTTTTAGTTACAGCCCATGCTTTTATTATAATTTTTTTCATAGTAATACCAATTATAATTGGAGGATTCGGAAATTGATTAGTACCTCTAATAATCGGAGCTCCAGATATAGCTTTCCCCCGTATAAATAATATAAGATTTTGACTCCTCCCCCCCTCTTTAAATTTTTTATTAATTAGATCCTTGGTAGAAAGAGGTACAGGAACTGGATGAACTGTTTATCCCCCCCTATCTTCTAATATTGCTCATGCTGGCAGATCAGTAGATATCTCAATTTTCTC…
Trichoptera	Lepidostoma-salomatini	AACAATTTATTTTATTTTCGGAATATGATCAGGAATAGTCGGAACTTCCCTTAGAATAATTATTCGTACTGAATTATCTACTCCCCAATCTCTCATTATAAATGATCAAATTTATAATGTTTTAGTTACAGCCCATGCTTTTATTATAATTTTTTTTATAGTTATACCTATCATAATTGGAGGGTTCGGAAATTGATTAGTCCCCCTTATAATCGGAGCTCCTGATATAGCTTTCCCTCGAATAAATAATATAAGATTTTGATTACTGCCCCCCTCTCTAAATTTCCTATTAATTAGATCAATCGTCGAAAGAGGAACAGGTACAGGATGAACTGTCTACCCGCCCCTTTCTGCTAATATCGCCCATGCTGGTAGGTCAGTAGATATTTCAATTTTTTC…
Trichoptera	Lepidostoma-sinuatum	AACAATTTATTTTATTTTTGGCCTATGATCAGGAATAGTCGGCACTTCTCTTAGTATAATTATTCGGACAGAACTTTCTACCCCTCAATCTTTAATTATAAATGATCAAATTTATAATGTTCTAGTAACTGCTCATGCATTTATTATAATTTTTTTTATAGTTATACCAATTATAATTGGAGGATTTGGAAATTGATTAGTCCCCCTAATAATCGGAGCTCCTGATATAGCATTCCCCCGAATAAATAACATAAGATTTTGACTTCTTCCACCCTCATTAAATTTTCTTTTAATTAGATCAATCGTAGAAAGAGGAACTGGAACAGGCTGAACAGTTTACCCCCCTCTCTCATCTAATATTGCTCACGCAGGAAGATCAGTAGATATCTCAATTTTTTC…
Trichoptera	Leptocerus-biwae	AACTTTATATTTTATTTTTGGTATTTGATCAGGACTATTAGGAACTTCTTTAAGAGTTATTATTCGAACTGAATTAGGGACAATTGGATCCTTAATTAAAAATGATCAAATTTATAATGTTATAGTTACTGCTCATGCATTTATCATAATTTTTTTTATAGTTATACCTATTATAATTGGAGGATTTGGTAATTGACTTGTACCTCTAATACTAGGAGCTCCTGATATAGCCTTTCCACGAATAAATAACATAAGATTTTGACTACTACCCCCCTCATTAAATTTTCTTCTTCTAAGAAGAATAGTTGAAAGAGGCACAGGAACAGGATGAACAGTATACCCACCGTTATCTAGTAATATTGCCCATATAGGTGCCTCTGTTGATTTATCAATTTTTTC…
Trichoptera	Leptocerus-interruptus	AACATTATACTTTATTTTCGGGATCTGGTCTGGATTACTGGGAACCTCTTTAAGAGTTATTATTCGAACTGAATTAGGAACAATTAATTCACTAATTAAAAATGATCAAATTTATAATGTAATAGTCACAGCTCATGCATTTATTATAATTTTTTTTATAGTAATGCCCATCATAATTGGAGGATTTGGAAATTGACTAGTACCACTAATATTAGGAGCCCCAGATATAGCATTTCCTCGGATAAATAATATAAGATTTTGACTTCTACCTCCTTCACTAAACTTTCTACTTTTAAGTAGAATAGTCGAAAGAGGAACTGGAACAGGATGAACAGTTTATCCCCCATTATCTAGAAATATCGCTCACATGGGCCCTTCTGTAGACCTTTCTATTTTCTC…
Trichoptera	Leptocerus-tineiformis	AATCGTTACAATTTCCAACTGAAACCGCACAACGCGGACCACAAAATACCTGGTGTAAAGGATTTGGTTTACTTGGACCCGTCACCTTCATTTTGCGAGAGGAATCCTAGGATAGGGATACAAGGAACTCTCGGTAGACAATGTAACGACACGTCGATTGGAGTTGACGGTTGTGATTTAATGTGTTGTGGTAGGGGCTATAGAACTCAAGAAATAGTTGCTGTAGAAAGATGTGGCTGCATTTTCCA
Trichoptera	Leptocerus-valvatus	TACTTTATATTTCATTTTTGGAATTTGAGCAGGTATAGTAGGAACTTCTCTTAGATTATTAATTCGAACTGAATTAGGAACTGCGGGATCTTTAATTGGAGAKGATCAAATTTATAAKACTATTGTTACAGCTCATGCTTTTATTATAATTTTTTTTATAGTTATACCAATTATAATTGGAGGATTCGGAAATTGACTAGTTCCATTAATACTAGGAGCACCAGATATAGCATTTCCACGAATAAATAACATAAGTTTCTGATTATTACCCCCMTCWTTAATTCTWTTAATTTCAAGAAGAATCGTTGAAAATGGAGCAGGTACTGGATGAACTGTTTATCCTCCTTTATCTTCTAATATTGCTCATGGAGGATCATCAGTAGATTTAKCTATTTTTTC…
Trichoptera	Limnephilus-abstrusus	AACTATTTATTTTATTTTTGGGATCTGAGCAGGAATAGTAGGAACCTCATTAAGAATAATTATTCGAACCGAATTAGGAACTACAGAATCATTAATCAAAAATGATCAAATTTATAATGTCTTAGTAACTGCTCACGCTTTTATTATAATTTTTTTTATAGTAATACCTATTATAATTGGAGGATTCGGTAATTGACTCGTTCCCCTAATAATTGGAGCCCCAGATATAGCTTTCCCCCGAATAAATAACATAAGATTTTGATTACTACCCCCTTCTCTTAATCTTTTACTAATTAGAGCATTAATTGAAAGAGGAACTGGTACTGGATGAACTGTTTATCCCCCATTATCAAGAAATTTAGCTCATGCAGGAAGATCCGTTGATATTTCTATTTTTTC…
Trichoptera	Limnephilus-affinis	NNNNNNNNNNNNNNNNNNNNNNNNNNNNNNNNNNNNNNNNNNNNNNNNNNNNNNNNNNNNNNNNNNNNNNNNNNNNNGTACTACTGATTCACTAATTAAAAATGATCAAATCTATAATGTATTAGTAACTGCTCATGCTTTTATTATAATTTTTTTTATAGTAATACCAATTATAATTGGAGGATTTGGAAATTGACTTGTCCCATTAATAATTGGAGCCCCAGATATAGCCTTCCCCCGAATAAATAATATAAGATTCTGATTACTTCCCCCCTCCCTCAATCTTTTATTAATTAGAGCCTTAATTGAAAGAGGAACAGGAACAGGGTGAACTGTTTATCCCCCCTTATCAAGAAATTTAGCTCATGCGGGAAGTTCCGTTGATATTTCAATTTTTTC…
Trichoptera	Limnephilus-algosus	TTTATTTTATCTTTGGAATTTGAGCTGGTATAATTGGAACTTCTCTAAGAATAATTATCCGAACTGAATTAGGCACTACTGACTCACTCATTAAGAATGACCAAATTTATAACGTTCTTGTTACTGCCCATGCCTTTATTATAATTTTTTTTATAGTAATACCAATCATAATTGGAGGATTTGGAAATTGACTTGTCCCCCTAATAATCGGCGCTCCAGATATAGCTTTCCCACGAATAAACAATATAAGATTCTGGCTGCTCCCCCCCTCTTTAAATCTTTTACTAATTAGAGCTCTAATTGAAAGAGGGACTGGAACTGGATGAACGGTATACCCGCCCCTATCAAGAAATTTAGCTCATGCGGGAAGATCCGTTGATATTTCAATTTTCTCACTCC…
Trichoptera	Limnephilus-alienus	AACTATTTATTTTATTTTTGGGATCTGAGCAGGAATAGTGGGAACTTCATTAAGAATAATTATTCGAACCGAACTAGGTACTACAGAATCATTAATCAAAAATGATCAAATTTATAACGTTTTAGTAACTGCCCACGCTTTTATTATAATTTTCTTTATAGTAATACCTATCATAATTGGAGGATTCGGTAATTGACTTGTTCCCCTAATAATTGGAGCTCCAGATATAGCTTTCCCTCGAATAAATAATATAAGATTTTGATTATTACCTCCCTCCCTTAATCTATTATTAATTAGAGCTTTAATCGAAAGAGGAACTGGAACTGGATGAACTGTTTATCCCCCTTTATCAAGAAATCTAGCTCACGCAGGAAGATCCGTTGATATTTCTATTTTTTC…
Trichoptera	Limnephilus-auricula	AACTATTTATTTTATTTTTGGAATTTGAGCAGGAATAATCGGAACCTCTCTTAGAATAATTATTCGTACTGAATTAGGAACTACTGACTCATTAATCAAAAATGATCAAATTTATAATGTTTTAGTCACAGCTCATGCTTTTATTATAATTTTCTTTATAGTAATGCCAATTATAATCGGGGGATTTGGTAATTGACTAGTTCCACTAATAATTGGTGCCCCAGATATAGCTTTCCCTCGGATAAATAATATAAGATTTTGATTACTCCCCCCCTCTTTAAATCTTTTATTAATTAGAGCTTTAATTGAAAGTGGGACAGGAACAGGATGAACTGTTTACCCCCCTCTATCAAGAAATTTAGCCCATGCAGGAAGATCTGTAGATATCTCAATTTTCTC…
Trichoptera	Limnephilus-binotatus	AACTATTTATTTTATCTTTGGAATTTGAGCTGGAATAGTTGGAACTTCGTTAAGAATAATTATTCGAACTGAATTAGGAACAACAGATTCACTAATCAAAAATGATCAAATTTATAACGTTTTAGTAACCGCTCATGCTTTTATTATAATTTTTTTTATAGTAATACCCATTATAATTGGTGGATTCGGAAATTGACTTGTTCCCTTAATAATTGGGGCTCCAGATATAGCTTTTCCCCGTATAAATAATATAAGATTTTGACTACTTCCCCCATCACTTAATCTCCTATTAATTAGAGCCTTAATTGAAAGAGGAACCGGAACAGGATGAACAGTCTACCCCCCTCTATCAAGAAACTTAGCTCATGCAGGAAGATCTGTTGATATCTCTATTTTTTC…
Trichoptera	Limnephilus-bipunctatus	AACTATTTATTTTATCTTTGGAATTTGAGCTGGAATAGTTGGAACTTCGTTAAGAATAATTATTCGAACTGAATTAGGAACAACAGATTCACTAATCAAAAATGATCAAATTTATAACGTTTTAGTAACCGCTCATGCTTTTATTATAATTTTTTTTATAGTAATACCCATTATAATTGGTGGATTCGGAAATTGACTTGTTCCCTTAATAATTGGGGCTCCAGATATAGCTTTTCCCCGTATAAATAATATAAGATTTTGACTACTTCCACCATCACTTAATCTCCTATTAATTAGAGCCTTAATTGAAAGAGGAACCGGAACAGGATGAACAGTCTACCCCCCTCTATCAAGAAACTTAGCTCATGCAGGAAGATCTGTTGATATCTCTATTTTTTC…
Trichoptera	Limnephilus-borealis	TGAATTAGGCACTACAGAATCTCTAATTAAAAATGATCAAATTTATAATGTTTTAGTAACCGCTCATGCTTTTATTATAATTTTCTTTATAGTAATACCTATTATAATTGGAGGATTTGGTAACTGACTTATTCCTCTAATAATTGGGGCCCCAGATATAGCCTTCCCCCGAATAAATAATATAAGATTTTGATTACTCCCCCCATCTCTAAATCTTTTATTAATTAGAGCTCTAATTGAAAGAGGAACTGGTACTGGATGAACAGTATACCCGCCCCTATCAAGTAACTTAGCCCATGCAGGAAGATCTGTTGACATTTCTATTTTCTCGCTTCATTTGGCCGGAATTTCTTCTATTTTAGGGGCTATTAACTTTATTTCTACAACATTAAATATACG…
Trichoptera	Limnephilus-centralis	AACTATTTATTTTATTTTTGGGATTTGAGCTGGAATAATTGGAACTTCTTTAAGAATAATTATTCGAACTGAATTGGGTACGACAGACTCTTTAATTAAAAATGATCAAATCTATAATGTATTAGTAACTGCCCATGCTTTCATTATAATTTTCTTTATAGTAATGCCCATTATAATTGGAGGATTCGGTAATTGACTTGTCCCCCTAATAATCGGAGCCCCCGATATAGCATTCCCGCGAATAAATAATATAAGTTTTTGACTTTTGCCCCCCTCACTAAACCTCCTACTAATTAGAGCTTTAATTGAAAGAGGAACTGGAACTGGATGAACTGTTTACCCTCCTTTATCAAGAAATTTAGCTCATGCAGGCAGATCTGTTGACATCTCAATTTTCTC…
Trichoptera	Limnephilus-cf-flavicornis	AAGCTCGTAGTTGAAATTGTGTCCTGCGGTGTCGGTCTACCGAATGCGGTACGACAGGCACGTCTGCGGGGCTTCTCGCCGGTGCGTCCACCGCCGGCGTGTGTCGGTCGGCCTCACGGTCGGCCGCGCACCGAGGCGGGCCGTCGCGGCTGTTTACTTTGAACAAATTAGAGTGCTCAAAGCGGGCTAACACTTGCCTGAATATTGTACGCATGGAATAATAGAATAGGACCTCGGTTCTGTTTTGTTGGCTTTCTGATACCAGAGGTAATGATTAATAGGGACGACTGGGGGCATTCGTATTGAGACGTTAGAGGTGAAATTCTTGGATCGTCGCAAGACGGACTAAAGCGAAAGCATTTGCCAAAGGTGTTTTCATTAATCAAGAACGAAAGTTAG…
Trichoptera	Limnephilus-coenosus	NNNNNNNNNNNNNNNNNNNNNNNNNNNNNNNNNNNNNNNNNNNNNNNNNNNNAGAATAATTATTCTAACTGAACTCGGCACTACTAATTCCTTAATCAAAAATGATCAGATTTATAATGTACTAGTAACTGCTCATGCTTTTATTATAATTTTNTTTATAGTTATACCCATTATAATTGGAGGATTTGGTAATTGATTAGTCCCCCTAATAATTGGTGCTCCTGATATAGCTTTCCCCCGAATAAATAACATAAGATTTTGATTATTACCCCCCTCATTAAATCTTTTGTTAATTAGAGCTTTAATTGAAAGAGGAACTGGAACTGGTTGAACAGTATACCCCCCACTTTCAAGTAATTTAGCTCATGCAGGAAGATCCGTCGATATTTCTATTTTCTC…
Trichoptera	Limnephilus-correptus	AACTATTTATTTTATCTTTGGAATCTGAGCAGGAATAGTCGGAACTTCGTTAAGAATAATTATTCGAACCGAATTGGGTACTACAGAATCATTAATTAAAAATGACCAAATTTATAACGTACTAGTAACTGCTCATGCTTTTATTATAATTTTCTTTATAGTAATGCCCATTATAATTGGAGGATTCGGAAACTGACTTGTCCCACTAATAATCGGAGCCCCAGATATAGCCTTCCCCCGCATAAATAATATAAGATTTTGATTACTACCCCCCTCTCTCAATCTTCTATTAATTAGAGCTTTAATTGAAAGAGGGACTGGAACTGGATGAACTGTCTATCCCCCCCTATCAAGAAATCTAGCTCACGCAGGCAGATCCGTTGATATTTCTATTTTTTC…
Trichoptera	Limnephilus-decipiens	NNNNNNNNNNNNNNNNNNNNNNNNNNNNNNNNNNNNNNNNNNNNNNNNNNNNNNNNNNNNNNNNNNNNNNNNNNNNGGGACCACAGAATCACTAATTAAAAATGATCAAATTTATAATGTTTTAGTAACTGCTCATGCCTTTATTATAATTTTCTTCATAGTAATGCCTATTATAATTGGAGGGTTTGGTAACTGACTTGTTCCCCTAATAATTGGGGCCCCAGATATGGCTTTCCCTCGAATAAATAATATAAGATTTTGATTACTCCCACCATCTCTAAATCTTTTATTAATTAGAGCACTAATTGAAAGAGGAACCGGTACTGGATGAACAGTATATCCCCCTCTATCGAGTAACTTAGCCCATGCAGGGAGATCTGTTGACATTTCTATTTTTTC…
Trichoptera	Limnephilus-diphyes	NNNTATTTATTTTATCTTTGGAATTTGAGCAGGAATAATTGGTACTTCACTTAGAATAATTATTCGAACTGAGTTAGGAACTACTGAGTCACTAATTAAAAATGATCAAATTTATAACGTATTAGTAACAGCTCACGCTTTTATTATAATTTTCTTTATAGTAATACCAATTATAATTGGAGGATTTGGAAATTGACTTGTTCCTTTAATAATTGGTGCTCCTGATATAGCCTTCCCCCGAATAAATAATATAAGTTTTTGGTTACTTCCCCCTTCTCTTAACTTTTTATTAATTAGAGCTCTAATTGAAAGAGGAACAGGAACTGGTTGAACAGTATACCCCCCTCTTTCTAGAAATTTAGCTCATGCAGGAAGATCCGTTGATATTTCTATTTTTTC…
Trichoptera	Limnephilus-dispar	AACTATTTATTTTATTTTTGGGATCTGAGCAGGAATAATCGGAACTTCTTTAAGAATAATTATTCGAACTGAATTAGGTACTACCGATTCATTAATCAAAAATGATCAAATTTATAACGTACTAGTAACTGCCCACGCTTTTATTATAATTTTTTTTATAGTAATACCAATTATAATCGGAGGATTTGGTAATTGACTTATTCCTTTAATAATCGGTGCCCCAGATATAGCTTTCCCCCGAATAAATAATATAAGATTTTGACTCTTACCCCCTTCTCTTAATCTCCTATTAATTAGAGCCTTAATTGAAAGAGGAACAGGAACAGGGTGAACCGTCTATCCCCCCTTATCAAGAAACTTAGCTCATGCTGGAAGATCAGTAGATATCTCAATTTTTTC…
Trichoptera	Limnephilus-elegans	NNNNNTTTATTTTATCTTTGGAATTTGAGCAGGAATAATCGGAACTTCTCTAAGAATAATTATTCGAACTGAATTAGGCACAACTGAATCATTAATTAAAAATGATCAAATTTACAATGTCTTAGTAACAGCTCATGCCTTTATTATAATTTTCTTTATAGTCATACCTATTATAATTGGAGGGTTTGGGAATTGACTTGTTCCATTAATAATTGGAGCCCCAGATATAGCCTTCCCTCGAATAAATAATATAAGATTCTGATTATTACCTCCCTCATTAAATCTTTTATTAATTAGAGCCTTAATTGAAAGAGGCACAGGTACTGGATGAACTGTTTATCCCCCCTTATCTAGAAATTTAGCCCATGCAGGTAGATCTGTAGATATCTCAATTTTCTC…
Trichoptera	Limnephilus-externus	AACTATTTATTTTATTTTTGGAATTTGAGCAGGAATAATTGGAACTTCATTAAGAATAATTATTCGAACTGAGCTAGGAACAACAGAATCACTAATTAAAAATGATCAAATTTATAATGTATTAGTTACAGCTCATGCTTTTATTATAATTTTCTTCATAGTTATACCTATTATAATTGGAGGATTCGGAAATTGACTTGTTCCTTTAATAATCGGAGCTCCCGATATAGCTTTCCCCCGAATAAATAATATAAGATTTTGATTACTCCCCCCCTCTCTCAATCTTTTATTAATTAGAGCTCTAATTGAAAGAGGGACTGGTACAGGATGAACTGTTTATCCCCCATTATCAAGAAATTTAGCTCATGCAGGAAGATCAGTTGATATCTCCATTTTTTC…
Trichoptera	Limnephilus-extricatus	AAGCTCGTAGTTGAAATTGTGTCCTGCGGTGTCGGTCTACCGAATGCGGTACGACAGGCACGTCTGCGGGGCTTCTCGCCGGTGCGTCCACCGCCGGCGTGTGTCGGTCGGCCTCACGGTCGGCCGCGCACCGAGGCGGGCCGTCGCGGCTGTTTACTTTGAACAAATTAGAGTGCTCAAAGCGGGCTAACACTTGCCTGAATATTGTACGCATGGAATAATAGAATAGGACCTCGGTTCTGTTTTGTTGGCTTTCTGATACCAGAGGTAATGATTAATAGGGACGACTGGGGGCATTCGTATTGAGACGTTAGAGGTGAAATTCTTGGATCGTCGCAAGACGGACTAAAGCGAAAGCATTTGCCAAAGGTGTTTTCATTAATCAAGAACGAAAGTTAG…
Trichoptera	Limnephilus-femoralis	NNNTATTTATTTTATTTTTGGAATCTGAGCAGGAATAGTGGGAACTTCTCTAAGAATAATTATTCGAACTGAATTAGGAACTACTGAATCATTAATTAAAAATGATCAAATCTACAACGTACTTGTAACTGCCCATGCTTTTATTATAATTTTTTTTATAGTTATACCCATTATAATTGGGGGATTTGGAAATTGACTTGTTCCTTTAATAATTGGAGCCCCAGATATAGCCTTCCCCCGAATAAACAATATAAGATTTTGATTACTACCACCCTCACTTAATCTTTTATTAATTAGAGCCTTAATTGAAAGAGGAACAGGTACTGGATGAACAGTGTATCCCCCTTTATCTAGAAACTTAGCTCATGCAGGCAGATCCGTTGACATTTCTATTTTTTC…
Trichoptera	Limnephilus-femoratus	GACTATTTATTTTATTTTTGGTATTTGAGCAGGAATAGTCGGAACTTCATTAAGAATAATTATTCGAACTGAATTGGGCACTACAGAATCTCTAATTAAAAATGATCAAATTTATAATGTTTTAGTAACCGCTCATGCTTTTATTATAATTTTCTTTATAGTAATACCCATTATAATTGGGGGATTTGGTAACTGACTTGTTCCCCTAATAATTGGAGCCCCAGATATAGCCTTCCCCCGAATAAATAATATAAGATTTTGATTACTCCCCCCATCTCTAAATCTTTTATTAATTAGAGCTCTAATTGAAAGAGGGACTGGTACTGGATGAACAGTATACCCACCCCTATCAAGTAACTTAGCCCATGCAGGAAGATCTGTTGACATTTCTATTTTCTC…
Trichoptera	Limnephilus-fenestratus	AACTATTTATTTTATTTTTGGAATCTGAGCGGGAATAATTGGAACCTCTCTTAGAATAATTATTCGTACTGAATTAGGTACTACTGATTCATTAATTAAAAACGATCAAATTTATAATGTTTTAGTAACTGCTCATGCTTTTATTATAATTTTCTTCATAGTAATACCAATTATAATTGGGGGATTCGGTAATTGACTTGTTCCCTTAATAATTGGTGCCCCAGATATAGCTTTCCCCCGAATAAATAATATAAGATTTTGACTACTACCCCCCTCATTAAATCTTTTATTAATTAGAGCTCTAATTGAAAGCGGAACAGGAACGGGATGAACTGTTTACCCCCCTTTATCAAGAAATTTAGCTCACGCAGGAAGATCCGTAGATATTTCAATTTTTTC…
Trichoptera	Limnephilus-flavicornis	GACTATTTATTTTATTTTTGGAATCTGAGCAGGAATAGTTGGAACTTCACTAAGAATGATTATACGAACCGAATTAGGTACTACAGAATCATTAATTAAAAATGATCAAATTTATAATGTTTTAGTAACTGCCCATGCTTTTATTATAATTTTCTTTATAGTAATACCTATTATAATTGGAGGATTCGGAAATTGACTTGTCCCTTTAATAATCGGAGCTCCCGATATAGCTTTCCCCCGAATAAATAATATAAGATTTTGACTATTACCCCCCTCCCTTAACCTTTTATTAATTAGAGCTTTAATTGAAAGAGGAACCGGTACTGGATGAACTGTTTATCCCCCCTTATCAAGAAACTTAGCCCATGCAGGAAGATCTGTTGACATTTCTATTTTTTC…
Trichoptera	Limnephilus-flavospinosus	AACTATTTATTTTATTTTTGGAATTTGAGCAGGAATAGTAGGAACTTCACTTAGAATAATTATTCGAACCGAACTAGGTACTACAGAATCATTAATTAAAAATGATCAAATCTATAATGTTCTAGTAACTGCTCATGCTTTTATTATAATTTTTTTTATGGTAATGCCCATTATAATTGGAGGATTTGGAAACTGACTTGTTCCCCTAATAATTGGAGCTCCAGATATAGCCTTTCCTCGAATAAATAATATAAGATTTTGGTTATTACCCCCTTCTCTAAATCTTCTATTAATTAGAGCTTTAATTGAAAGAGGAACTGGTACTGGATGAACTGTTTACCCCCCATTATCAAGAAACTTAGCACATGCAGGAAGATCCGTTGATATCTCCATTTTTTC…
Trichoptera	Limnephilus-fuscicornis	AACTATTTATTTTATTTTTGGAATTTGAGCTGGAATAATCGGAACTTCTTTAAGAATAATTATTCGAACTGAATTAGGTACCACTGACTCTCTAATTAAAAATGACCAAATTTATAACGTACTTGTTACTGCACATGCCTTTATTATAATTTTTTTTATGGTAATACCAATTATAATTGGAGGATTTGGAAATTGACTTGTTCCTTTAATAATCGGTGCCCCGGACATAGCTTTCCCACGAATAAATAATATAAGATTTTGATTACTACCGCCTTCTCTTAATCTATTATTAATTAGAGCTTTAATTGAAAGAGGCACTGGAACTGGGTGAACTGTGTACCCCCCTTTATCCAGAAATCTAGCACATGCTGGAAGATCAGTTGATATCTCAATTTTTTC…
Trichoptera	Limnephilus-fuscinervis	TACAGAATCTCTAATTAAAAATGATCAAATTTATAATGTTTTAGTAACCGCTCATGCCTTTATTATAATTTTCTTTATAGTAATACCTGTAATAATTGGGGGATTTGGTAACTGACTTGTTCCCCTAATAATTGGAGCCCCAGATATAGCCTTCCCCCGAATAAACAATATAAGATTTTGATTACTCCCCCCATCTCTAAATCTTTTATTAATTAGAGCTCTAATTGAAAGAGGAACTGGTACTGGATGAACAGTATACCCGCCCCTATCAAGTAACTTAGCCCATGCAGGAAGATCTGTTGACATTTCTATTTTCTCGCTTCACCTAGCCGGAATTTCTTCTATTTTAGGAGCTATTAATTTTATCTCTACAACATTAAATATACGAAATAATTTAAT…
Trichoptera	Limnephilus-fuscovittatus	AACTATTTATTTTATCTTTGGAATTTGAGCAGGTATAATTGGTACTTCTTTAAGAATAATTATCCGAACTGAATTGGGTACTACTGATTCATTAATTAAAAATGACCAAATTTATAACGTACTAGTTACTGCCCATGCTTTCATTATAATTTTTTTCATAGTTATACCAATTATAATTGGAGGATTCGGAAACTGACTTGTACCTTTAATAATTGGTGCCCCAGATATAGCTTTCCCCCGAATAAATAATATAAGATTTTGGCTACTTCCCCCTTCTTTAAATCTTTTACTAATTAGAGCTTTAATTGAAAGAGGAACTGGAACTGGATGAACAGTTTATCCACCTTTATCTAGAAATTTAGCTCATGCTGGAAGATCCGTTGATATTTCAATTTTTTC…
Trichoptera	Limnephilus-germanus	AACTATTTATTTTATTTTTGGAATCTGGGCAGGAATAATTGGAACCTCGCTAAGAATAATTATTCGAACTGAACTAGGCACTACAGAATCACTAATCAAAAATGATCAAATTTATAATGTCTTAGTAACTGCCCACGCTTTTATTATAATTTTCTTTATAGTAATACCAATTATAATTGGAGGATTTGGTAATTGACTTGTTCCACTAATAATTGGAGCCCCCGATATAGCCTTCCCTCGAATAAACAATATAAGATTTTGATTACTCCCCCCATCTTTAAACCTTCTTTTAATTAGAGCCTTAATTGAGAGAGGAACTGGTACAGGATGAACAGTCTACCCCCCTTTATCAAGTAATTTAGCTCATGCAGGAAGATCTGTTGATATTTCCATTTTTTC…
Trichoptera	Limnephilus-griseus	GACTATTTATTTTATTTTTGGGATTTGAGCTGGAATAATTGGAACTTCACTTAGAATAATCATTCGAACTGAATTGGGCACTACTGATTCACTAATTAAAAATGATCAAATCTATAATGTCCTAGTTACTGCCCATGCCTTTATTATAATTTTCTTTATAGTAATACCCATTATAATTGGAGGATTCGGTAATTGACTTGTCCCATTAATAATTGGAGCCCCAGATATAGCCTTCCCCCGAATAAATAATATAAGATTCTGACTACTACCCCCCTCTCTTAATCTTTTATTAATCAGAGCCTTAATTGAAAGAGGAACAGGAACAGGATGAACAGTTTATCCCCCCCTATCAAGAAATTTAGCTCACGCAGGAAGATCCGTAGATATTTCAATTTTTTC…
Trichoptera	Limnephilus-helveticus	AACTATTTATTTTATTTTTGGRATCTGAGCAGGAATAATTGGAACCTCGCTAAGAATAATTATTCGAACTGAACTAGGCACTACAGAATCACTAATCAAAAATGATCAAATTTATAATGTCTTAGTAACTGCCCACGCTTTTATTATAATTTTCTTTATAGTAATACCAATTATAATTGGAGGATTTGGTAATTGACTTGTTCCACTAATAATTGGAGCCCCCGATATAGCCTTCCCTCGAATAAACAATATAAGATTTTGATTACTCCCCCCATCTTTAAACCTTCTTTTAATTAGAGCCTTAATTGAGAGAGGAACTGGTACAGGATGAACAGTCTACCCCCCTTTATCAAGTAATTTAGCTCATGCAGGAAGATCTGTTGATATTTCCATTTTTTC…
Trichoptera	Limnephilus-hirsutus	AACTATTTATTTTATTTTTGGAATTTGAGCAGGAATAATTGGAACTTCTCTCAGAATAATCATTCGAACTGAATTAGGTACTACCGATTCTTTAATTAAAAATGATCAAATCTATAATGTATTAGTAACTGCTCACGCTTTTATTATAATTTTTTTCATAGTAATACCAATTATAATTGGAGGATTTGGTAATTGACTTGTACCTTTAATAATTGGAGCACCAGATATAGCTTTCCCCCGAATAAATAATATAAGATTCTGATTACTCCCCCCTTCTCTTAACCTTCTTTTAATTTCAGCCTTAATTGAAAGAGGTACAGGAACAGGATGAACAGTCTACCCCCCCTTATCAAGAAATTTAGCTCATGCAGGAAGATCGGTTGATATCTCAATTTTTTC…
Trichoptera	Limnephilus-ignavus	GACTATTTATTTTATTTTTGGGATCTGAGCAGGAATAATTGGAACCTCCCTTAGAATAATTATTCGAACTGAATTAGGTACTACTGACTCATTAATTAAAAATGATCAAATTTATAATGTCCTAGTAACTGCCCATGCTTTTATTATAATTTTTTTTATGGTTATACCAATTATAATCGGAGGATTTGGTAATTGACTTGTTCCCCTAATAATCGGTGCCCCAGATATAGCTTTCCCCCGAATAAATAATATAAGATTTTGACTACTGCCCCCCTCTCTTAATCTATTATTGATTAGAGCTTTAATTGAAAGAGGCACAGGAACAGGATGAACTGTTTATCCCCCCTTATCAAGAAATCTAGCTCATGCAGGAAGATCAGTTGATATCTCAATTTTCTC…
Trichoptera	Limnephilus-incisus	AACTATTTATTTTATCTTCGGAATCTGAGCAGGAATAATTGGAACTTCTCTTAGAATAATTATTCGAACTGAATTGGGAACTACTGATTCATTAATTAAAAATGATCAAATCTATAATGTATTAGTAACTGCTCATGCTTTCATTATAATTTTTTTTATAGTAATACCCATTATAATTGGAGGATTTGGAAATTGACTTGTCCCCCTAATAATCGGGGCCCCAGATATAGCTTTCCCCCGAATAAATAATATAAGATTTTGATTACTCCCCCCTTCTCTTAATCTTTTATTAATTAGAGCTTTAATTGAAAGAGGAACAGGAACAGGATGAACTGTTTATCCCCCCCTTTCAAGAAACTTAGCTCATGCGGGAAGATCTGTTGATATCTCAATTTTTTC…
Trichoptera	Limnephilus-italicus	AACTATTTATTTTATTTTTGGAATCTGAGCTGGAATAATCGGAACTTCTTTAAGAATAATTATTCGAACTGAATTAGGTACTACAGATTCTTTGATTAAAAATGATCAAATCTATAATGTATTAGTAACTGCCCATGCTTTTATTATAATTTTCTTTATAGTTATACCTATTATAATTGGAGGATTTGGTAATTGACTTGTTCCACTAATAATTGGAGCTCCAGATATAGCTTTCCCACGAATAAATAACATAAGTTTTTGACTTTTACCCCCCTCATTAAACCTTTTATTAATTAGAGCTTTAATTGAAAGAGGAACTGGAACAGGATGAACTGTTTATCCTCCTTTATCGAGAAATTTAGCTCATGCGGGCAGATCTGTTGATATCTCAATTTTTTC…
Trichoptera	Limnephilus-lunatus	TGAACTAGGCACTACAGAATCACTAATCAAAAATGATCAAATTTATAATGTCCTAGTAACTGCCCACGCTTTTATTATAATTTTCTTTATAGTAATACCAATTATAATTGGAGGATTTGGTAATTGACTTGTTCCACTAATAATTGGAGCCCCCGATATAGCCTTCCCTCGAATAAACAATATAAGATTTTGATTACTCCCCCCATCTTTAAACCTTCTTTTAATTAGAGCCTTAATTGAGAGAGGAACTGGTACAGGATGAACAGTCTACCCCCCTTTATCAAGTAATTTAGCTCATGCAGGAAGATCTGTTGATATTTCTATTTTTTCACTTCATTTAGCTGGAATTTCGTCTATTTTAGGTGCTATTAATTTTATTTCTACTACATTAAATATACG…
Trichoptera	Limnephilus-luridus	AACTATTTATTTTATTTTTGGGATTTGAGCAGGAATAGTTGGAACTTCTCTTAGAATAATTATTCGTACTGAATTAGGTACTACTGATTCATTAATTAAAAATGATCAAATTTATAATGTATTAGTAACTGCTCATGCTTTTATTATAATTTTTTTTATAGTCATACCTATTATAATTGGAGGATTTGGTAATTGACTTGTGCCCTTAATAATTGGTGCTCCAGATATAGCCTTCCCTCGAATAAATAATATAAGATTTTGACTTTTACCCCCTTCTTTAAATTTACTTTTAATTAGAGCTTTAATTGAAAGAGGAACAGGAACAGGATGAACTGTTTACCCTCCTTTATCTAGTAATTTAGCCCATGCAGGAAGATCAGTTGATATCTCAATTTTCTC…
Trichoptera	Limnephilus-marmoratus	AACTATTTATTTTATTTTTGGAATCTGAGCAGGAATAGTTGGAACTTCATTAAGAATAATTATTCGAACCGAATTAGGTACTACAGAATCATTAATTAAAAATGATCAAATTTATAATGTTTTAGTAACTGCCCATGCTTTTATTATAATTTTCTTTATAGTAATACCTATCATAATTGGAGGATTCGGAAATTGACTTGTCCCTTTAATGATCGGAGCTCCCGATATAGCTTTCCCTCGAATAAATAATATAAGATTTTGACTATTACCCCCCTCCCTTAACCTTTTATTAATTAGAGCTTTAATTGAAAGAGGAACTGGTACTGGATGAACTGTTTATCCCCCCTTATCAAGAAACTTAGCTCATGCAGGAAGATCAGTTGACATTTCTATTTTTTC…
Trichoptera	Limnephilus-nigriceps	AACTATTTATTTTATTTTTGGGATCTGAGCAGGGATAATTGGAACTTCATTAAGTATAATTATTCGAACTGAACTGGGTACTACAGAATCATTAATTAAAAATGATCAAATTTATAATGTTTTAGTAACTGCCCATGCTTTTATTATAATTTTCTTTATGGTAATACCAATTATAATTGGAGGATTCGGAAACTGACTTGTCCCTCTAATAATTGGAGCCCCAGATATAGCTTTCCCCCGAATAAATAATATAAGATTTTGGTTACTCCCCCCATCTCTTAATCTTCTATTAATTAGAGCCTTAATTGAAAGAGGAACTGGTACCGGATGAACAGTTTATCCCCCCCTATCAAGAAATTTAGCCCATGCAGGTAGATCCGTTGATATCTCTATTTTCTC…
Trichoptera	Limnephilus-obsoletus	AACTATTTATTTTATTTTTGGAATTTGAGCGGGAATAATTGGAACTTCTCTTAGAATAATTATTCGAACTGAACTCGGTACTACTGATTCATTAATTAAAAATGACCAAATTTATAATGTATTAGTAACTGCCCATGCTTTTATTATAATTTTTTTTATAGTAATACCTATTATAATTGGAGGATTTGGAAATTGACTTGTACCCCTAATAATCGGAGCCCCAGATATAGCCTTCCCCCGAATAAATAATATAAGATTCTGATTATTGCCCCCCTCTCTAAATCTTCTATTAATTAGAGCTTTAATTGAAAGAGGAACAGGAACTGGTTGAACTGTTTATCCCCCTCTCTCAAGAAATTTAGCCCACGCAGGAAGATCCGTTGATATTTCAATTTTTTC…
Trichoptera	Limnephilus-pantodapus	TAATTATTCGAACTGAATTGGGTACAACTGAATCATTAATTAAAAATGATCAAATTTATAATGTCCTAGTAACAGCTCATGCTTTTATCATAATTTTCTTCATAGTAATACCAATTATAATTGGGGGGTTTGGAAATTGACTCGTCCCACTAATAATCGGAGCTCCAGATATGGCCTTTCCCCGAATAAATAATATAAGATTTTGGTTATTACCCCCCTCTCTAAATCTTTTATTAATTAGAGCTTTAATTGAAAGAGGGACTGGAACTGGGTGAACTGTTTACCCCCCTCTATCCAGAAATTTAGCCCATGCAGGAAGATCTGTAGATATCTCAATTTTTTCACTTCATTTAGCAGGAATTTCTTCTATTTTAGGAGCTATTAACTTTATTTCTACAA…
Trichoptera	Limnephilus-picturatus	AGGCACCACAGAGTCATTAATTAAAAATGATCAAATTTATAATGTTTTAGTAACTGCCCATGCTTTTATTATAATTTTCTTTATAGTAATACCAATTATAATTGGAGGATTCGGAAATTGACTTGTCCCACTAATAATTGGAGCTCCAGATATAGCCTTCCCTCGAATAAATAATATAAGATTTTGATTACTTCCCCCMTCTCTTAATCTTTTATTAATTAGARCTTTAATTGAAAGAGGAACTGGTACCGGATGAACAGTTTATCCCCCCCTATCAAGAAATTTAGCCCATGCAGGTAGATCCGTTGATATCTCTATTTTCTCATTACATTTAGCAGGAATTTCRTCTATTTTAGGAGCTATTAATTTTATTTCTACCACATTAAATATACGAAATAA…
Trichoptera	Limnephilus-politus	AACTATTTATTTTATTTTTGGAATCTGAGCAGGAATAATGGGAACCTCACTAAGAATAATTATTCGAACCGAATTAGGAACTACAGAATCATTAATCAAGAATGACCAAATTTATAATGTTTTAGTAACTGCTCATGCTTTTATTATAATTTTCTTTATAGTAATACCTATTATAATTGGAGGATTCGGTAATTGACTCGTTCCCTTAATAATTGGGGCCCCAGATATAGCCTTTCCTCGAATAAATAATATAAGATTTTGATTACTGCCCCCTTCCCTTAATCTTTTATTAATTAGAGCTTTAATTGAAAGAGGAACTGGCACTGGGTGAACTGTTTATCCTCCATTATCGAGAAATTTAGCTCATGCAGGAAGATCCGTTGATATTTCTATTTTTTC…
Trichoptera	Limnephilus-primoryensis	AACTATTTATTTTATCTTTGGAATTTGAGCTGGNATAATTGGTACTTCACTTAGAATAATTATCCGAACCGAATTAGGTACTACTGAATCATTAATTAAAAATGACCAAATTTATAATGTACTAGTTACTGCCCATGCTTTTATTATAATTTTCTTTATAGTAATACCTATTATAATTGGAGGATTTGGAAACTGACTTGTCCCCCTCATAATTGGTGCACCTGATATAGCTTTCCCCCGAATAAATAATATAAGATTCTGACTCCTTCCCCCCTCACTAAATTTATTATTAATCAGAGCTTTAATTGAAAGAGGAACAGGAACCGGATGAACTGTCTATCCCCCCTTATCAAGAAATCTAGCTCATGCTGGAAGATCCGTTGATATTTCAATTTTTTC…
Trichoptera	Limnephilus-quadratus	TGGACTATTTATTTTATTTTTGGAATCTGAGCTGGAATAATTGGAACTTCTCTAAGAATAATTATTCGTACTGAACTAGGTACTACTGATTCATTAATCAAAAATGATCAGATTTATAACGTTTTAGTAACTGCCCATGCTTTTATTATAATTTTCTTTATAGTAATACCAATCATAATTGGAGGATTTGGTAACTGACTTGTTCCTTTAATGATTGGTGCCCCAGATATAGCTTTCCCCCGAATAAATAATATAAGATTTTGATTATTACCCCCTTCTTTAAATCTCTTATTAATTAGAGCTTTAATCGAAAGCGGAACAGGAACAGGATGAACTGTCTACCCCCCCCTATCAAGAAATTTAGCTCACGCAGGAAGATCCGTAGATATCTCAATTTTT…
Trichoptera	Limnephilus-rhombicus	AACTATTTATTTTATCTTTGGAATCTGAGCAGGAATAGTTGGGACTTCATTAAGAATAATTATTCGAACCGAATTAGGTACTACAGAGTCATTAATTAAAAATGATCAAATTTATAATGTTTTAGTAACTGCCCATGCTTTCATTATAATTTTCTTTATAGTAATACCTATCATAATTGGGGGATTCGGAAACTGACTTATCCCCTTAATGATTGGTGCCCCAGATATAGCTTTCCCCCGAATAAATAATATAAGATTCTGATTATTGCCCCCCTCTCTTAACCTTTTATTAATCAGAGCTCTAATTGAAAGAGGCACTGGAACTGGATGAACTGTCTATCCTCCATTATCAAGAAACTTAGCTCATGCAGGAAGATCTGTTGATATTTCTATTTTTTC…
Trichoptera	Limnephilus-sericeus	NNNNNNNNNNNNNNNNNNNNNNNNNNNNNNNNNNNNNNNNNNNACTTCACTCAGAATAATTATTCGAACTGAATTAGGTACTACAGATTCATTAATCAAAAATGATCAAATTTATAATGTTTTAGTAACTGCTCATGCTTTTATTATAATTTTCTTCATGGTTATACCAATCATAATTGGAGGATTTGGTAATTGACTTGTTCCTTTAATAATTGGAGCACCAGATATAGCCTTCCCGCGAATAAACAATATAAGATTTTGATTGCTGCCCCCCTCTCTTAATCTATTATTAATTAGAGCTTTAATCGAAAGAGGAACAGGTACAGGATGAACTGTCTATCCCCCTTTATCAAGAAATTTAGCTCATGCGGGTAGATCCGTAGATATTTCAATCTTTTC…
Trichoptera	Limnephilus-sparsus	AACTATTTATTTTATTTTTGGAATTTGAGCGGGAATAATTGGAACTTCTCTTAGAATAATTATTCGAACTGAACTCGGTACTACTGATTCATTAATTAAAAATGACCAAATTTATAATGTATTAGTAACTGCCCATGCTTTTATTATAATTTTTTTTATGGTAATACCTATTATAATTGGAGGATTTGGAAATTGACTTGTACCCCTAATAATCGGAGCCCCAGATATAGCCTTCCCCCGAATAAATAATATAAGATTCTGATTATTGCCCCCCTCTCTAAATCTTCTATTAATTAGAGCTTTAATTGAAAGAGGAACAGGAACTGGTTGAACTGTTTATCCCCCTCTCTCAAGAAATTTAGCCCACGCAGGAAGATCCGTTGATATTTCAATTTTTTC…
Trichoptera	Limnephilus-stigma	AACTATTTATTTTATTTTTGGANTCTGAGCAGGAATAGTAGGAACTTCGCTAAGAATAATTATTCGAACCGAATTAGGTACTACAGAATCATTAATCAAAAATGATCAAATTTATAATGTTTTAGTAACTGCCCATGCTTTTATTATAATTTTCTTTATAGTAATACCCATTATAATTGGAGGATTCGGAAATTGACTTGTCCCTCTAATAATTGGAGCCCCCGATATAGCCTTCCCCCGAATAAATAATATAAGATTTTGACTATTACCCCCCTCTCTTAATCTTCTATTAATTAGAGCTTTAATTGAAAGAGGAACTGGTACTGGATGAACTGTTTATCCCCCATTATCAAGAAACTTAGCTCATGCAGGAAGATCAGTTGACATTTCTATTTTTTC…
Trichoptera	Limnephilus-subcentralis	NNNNNNNNNNNNNNNNNNNNNNNNNNNNNNNNGGATAGTCGGAACTTCATTAGGAATAGATATTCGAACTGAATTAGGCACTACAGAATCTCTAATTAAAAATGATCAAATTTATAATGTTTTAGTAACTGCTCATGCTTTTATTATAATTTTCTTTATAGTAATACCTATTATAATTGGAGGATTTGGTAACTGACTTGTTCCCCTAATAATTGGAGCCCCAGATATAGCTTTCCCTCGAATAAATAATATAAGATTTTGATTACTCCCCCCATCTCTAAATCTTTTATTAATTAGAGCACTAATTGAAAGAGGAACTGGTACTGGATGAACAGTATACCCGCCCCTATCAAGTAACTTAGCCCATGCAGGAAGATCTGTTGACATTTCTATTTTTTC…
Trichoptera	Limnephilus-subnitidus	TTATTCGAACTGAATTAGGCACCACTGATTCACTAATTAAAAATGACCAAATCTATAATGTTCTTGTCACTGCTCATGCTTTTATTATAATTTTCTTTATAGTAATACCAATTATAATTGGAGGGTTTGGTAATTGACTTGTCCCTCTAATAATCGGAGCCCCAGATATGGCTTTTCCCCGAATAAATAATATAAGATTTTGACTTCTACCCCCCTCTCTTAACCTTTTATTAATTAGAGCTTTAATTGAAAGAGGAACAGGAACAGGATGAACGGTTTATCCCCCGTTATCAAGAAATTTAGCGCATGCAGGAAGATCTGTAGATATTTCAATTTTTTCTTTACATTTAGCAGGAATTTCTTCTATTTTAGGAGCTATTAATTTTATTTCTACTACAC…
Trichoptera	Limnephilus-vittatus	AACTATTTATTTTATTTTTGGAATTTGAGCAGGAATAATTGGAACCTCTCTTAGAATAATCATTCGAACTGAATTAGGTACTACTGATTCATTAATTAAAAATGATCAAATCTATAATGTTTTAGTTACTGCTCATGCTTTTATCATAATTTTTTTTATAGTAATACCTATTATAATTGGAGGATTCGGGAATTGACTTGTTCCTCTTATAATTGGAGCTCCAGATATAGCCTTCCCCCGAATAAATAATATAAGATTTTGACTCCTACCCCCTTCCCTTAACCTTCTATTAATTAGCGCTTTAATTGAAAGAGGGACAGGAACAGGATGAACTGTCTATCCCCCCCTATCAAGAAACTTAGCTCATGCAGGAAGATCCGTAGATATTTCAATTTTTTC…
Trichoptera	Limnephilus-xanthodes	AACTATTTATTTTATCTTTGGAATTTGAGCTGGAATAGTTGGAACTTCGTTAAGAATAATTATTCGAACTGAATTGGGAACAACAGATTCACTAATCAAAAATGATCAAATTTATAACGTTTTAGTAACCGCTCATGCTTTTATTATAATTTTTTTTATAGTAATACCCATTATAATTGGTGGATTCGGAAATTGACTTGTTCCCTTAATAATTGGGGCTCCAGATATAGCTTTTCCCCGTATAAATAATATAAGATTTTGACTACTTCCCCCATCACTTAATCTCCTATTAATTAGAGCCTTAATTGAAAGAGGAACCGGAACAGGATGAACAGTCTACCCCCCTCTATCAAGAAACTTAGCTCATGCAGGAAGATCTGTTGATATCTCTATTTTTTC…
Trichoptera	Lithax-niger	AACAATTTATTTTATTTTTGGAATTTGAGCTGGAATAGTGGGAACTTCATTAAGTATAATTATTCGAACAGAACTGGGAACTGCTGAATCTTTAATTAAAAATGATCAAATCTATAATGTATTAGTTACTGCTCATGCTTTTATTATAATTTTTTTTATGGTTATACCAATTATAATTGGGGGATTCGGAAATTGACTAGTTCCCTTAATAATTGGAGCCCCAGATATAGCATTCCCTCGAATAAATAATATAAGATTTTGATTTTTACCCCCCTCTTTAAATTTTTTATTAATTAGATCTTTTATTGAAAGAGGGACCGGGACTGGTTGAACAGTATATCCCCCTTTATCAAGAAATTTAGCTCATGCTGGAAGATCCGTTGATATTTCAATTTTTTC…
Trichoptera	Lithax-obscurus	AACAATTTATTTTNTTTTTGGAATTTGAGCTGGAATAGTGGGAACTTCATTAAGTATAATCATTCGAATTGAATTAAGAACAACTGAATCTTTAATTAAAAATGATCAAATTTATAACGTTTTAGTTACTGCTCATGCTTTTATTATAATTTTCTTTATAGTTATACCTATTATAATTGGAGGATTCGGAAATTGATTAGTACCATTAATAATTGGGGCTCCTGATATGGCATTCCCCCGAATAAATAATATAAGATTCTGATTCCTGCCCCCTTCATTAAATTTTTTATTAATTAGATCATTTATTGAAAATGGAACAGGGACTGGATGAACAGTATACCCCCCATTATCAAGAAATTTAGCCCATGCAGGTAGATCTGTAGATATTTCTATCTTTTC…
Trichoptera	Lype-auripilis	TACTTTATATTTTATTTTCGGTATTTGATCTTCTTTACTAGGAACCTCTCTAAGTATAATTATTCGAATTGAATTAAGAACTCCAGGCTCTTTTATTAATAATGATCAAATCTATAATTCTATTATCACCATCCATGCCTTCATTATAATTTTCTTTATAGTAATACCAGTCATAATTGGAGGATTTGGAAACTGATTAGTTCCCTTAATACTAGGGGCCCCAGATATAGCTTTCCCCCGAATAAATAACCTCAGATTCTGATTCCTTCCCCCCTCTCTTTTTTTTCTAATTTCAAGAATATTTATAGACAACAGAGCAGGAACTGGCTGAACAGTCTACCCCCCTCTTTCTAATTCTATATTTCACATAGGAAAAGCAATTGATATTTCAATCTTTTC…
Trichoptera	Lype-phaeopa	NNNNNNNNNNNNNNNNNNNNNNNNNNNNNNNNNNNNNNNNNNNNNNNNNNNNNTAATAATCATTCGAATTGAACTAAGAACTCCAGGTTCTTTCATTAATAATGATCAAATCTATAACTCAATTATTACAATCCATGCTTTTATTATAATTTTTTTTATAGTAATGCCTATCATAATTGGAGGATTTGGAAACTGGTTAGTCCCTCTTATATTAGGGGCCCCAGATATAGCTTTCCCTCGAATAAATAATCTCAGATTTTGATTCCTCCCTCCATCATTATTTTTCTTAATTTCTAGAATATTTATAGATAATAGAGCAGGGACTGGTTGAACTGTTTACCCTCCACTTTCAAACTCAATATTTCATATAGGGAAAGCCATTGATATTTCAATTTTCTC…
Trichoptera	Lype-reducta	TACTTTATATTTTATTTTTGGTATTTGATCTTCTTTACTAGGAACTTCTTTAAGAATAATCATTCGAATTGAACTAAGAACTCCAGGCTCTTTTATTAATAATGATCAAATTTATAACTCAATTATTACAATTCATGCATTTATTATAATTTTCTTTATAGTAATACCTATTATAATTGGGGGATTTGGTAACTGACTAGTCCCTCTTATACTAGGGGCTCCAGATATAGCTTTCCCTCGAATAAATAATCTTAGATTCTGATTCCTCCCCCCTTCCTTATTTTTCTTAATTTCCAGAATATTCATAGATAACAGAGCAGGAACAGGTTGAACTGTTTACCCCCCACTATCAAACTCTATATTTCATATAGGGAAAGCTATTGATATCTCAATTTTCTC…
Trichoptera	Macrostemum-radiatum	AACTTTATATTTTATTTTCGGTATTTGATCAGGACTCGTAGGGTCTACTCTTAGCCTTTTAATTCGTATTGAATTAAGAACACCTAATACTCTTATTGGCAATGACCAAATTTATAATGTAATTGTCACAGCTCATGCCTTTATTATAATTTTCTTTATAGTAATACCCATTATAATTGGAGGATTTGGCAATTGACTTGTTCCCCTAATACTAGGAGCTCCAGATATAGCATTCCCTCGAATAAATAATATAAGTTTCTGACTACTTCCCCCTTCTCTTACATTTTTAATTTTTAGAAGATTAGTTAATAATGGAGCTGGAACAGGATGAACTGTATACCCCCCTCTCTCTTCTAATCTCTCTCATATAGGAAGATCCGTAGATTTAGCTATTTTTTC…
Trichoptera	Melampophylax-melampus	AACTATCTATTTTATTTTTGGANTTTGAGCCGGAATAATCGGCACTTCTTTAAGAATAATTATCCGAACAGAACTAGGTACAACTGAATCATTAATTAAAAATGATCAAATCTATAACGTATTAGTTACAGCCCATGCTTTTATTATAATTTTCTTTATAGTAATGCCCATTATAATTGGGGGATTTGGTAACTGATTAGTTCCTCTCATAATTGGAGCACCCGATATAGCTTTTCCCCGAATAAATAATATAAGATTTTGACTACTACCGCCCTCCCTTAATCTTCTCTTAATCAGAGCTCTAGTAGAAAGAGGAACAGGCACTGGTTGAACCGTATACCCCCCTCTTTCGAGAAATTTAGCTCATGCAGGAAGATCTGTTGATATCTCTATTTTTTC…
Trichoptera	Melampophylax-mucoreus	AACTATCTATTTTATTTTTGGAATTTGAGCTGGAATAATCGGCACTTCTCTTACAATAATCATCCGAACAGAACTAGGTACAACTGAATCTTTAATTAAAAATGATCAAATCTATAACGTGTTAGTTACAGCCCATGCTTTTATTATAATTTTCTTTATAGTAATGCCTATTATAATTGGTGGATTTGGTAACTGATTAGTTCCCCTTATAATTGGAGCACCAGACATAGCTTTCCCCCGAATAAACAATATAAGATTTTGACTCCTTCCCCCCTCCCTAAATCTACTTTTAATTAGAGCTTTAGTGGAAAGAGGGACAGGTACCGGTTGAACTGTCTATCCGCCCCTCTCCAGAAATTTAGCTCATGCAGGCAGATCAGTTGATATCTCTATTTTTTC…
Trichoptera	Mesophylax-aspersus	AACTATTTATTTTATTTTTGGGATTTGAGCTGGAATAATCGGAACTTCTTTAAGAATAATTGTTCGAACTGAATTAGGTACGACTGAATCATTAATTAAAAATGATCAAATCTATAACGTACTGGTAACTGCCCATGCTTTTATTATAATTTTTTTCATAGTAATGCCTATCATAATTGGGGGATTCGGAAACTGATTGGTACCCCTAATAATTGGTGCACCTGATATAGCCTTCCCCCGCATAAATAATATAAGATTCTGACTACTGCCCCCCTCATTAAACTTACTTTTAATTAGAGCATTAGTGGAAAGCGGTACAGGAACAGGTTGAACGGTTTATCCCCCACTATCTAGAAATTTAGCCCATGCAGGGAGATCCGTTGATATCTCAATTTTTTC…
Trichoptera	Mesophylax-impunctatus	AACTATTTATTTTATTTTTGGAATTTGAGCTGGGATAATCGGAACTTCTTTGAGAATAATTGTTCGAACTGAATTAGGCACGACTGAGTCATTAATTAAAAATGATCAAATCTATAATGTATTAGTAACTGCCCATGCTTTTATTATAATTTTTTTCATAGTAATGCCTATCATAATTGGAGGATTCGGGAATTGATTAGTACCCCTAATAATTGGTGCACCTGATATAGCCTTCCCCCGCATAAATAATATAAGATTCTGACTCCTGCCCCCCTCATTAAACTTACTTTTAATTAGAGCCCTAGTAGAAAGCGGTACAGGAACAGGTTGAACAGTTTATCCCCCCCTATCTAGAAATTTGGCCCATGCAGGAAGATCCGTTGATATCTCAATTTTTTC…
Trichoptera	Metanoea-flavipennis	AACTATTTATTTTATTTTTGGAATTTGAGCTGGAATAATTGGAACTTCACTTAGAATAATTATTCGAACAGAATTAGGTACTACTGATTCATTAATTAAAAATGATCAAATTTATAATGTTTTAGTGACAGCTCATGCTTTCATTATAATTTTCTTTATAGTAATGCCTATTATAATTGGGGGATTTGGTAACTGACTTGTCCCCCTAATAATCGGTGCCCCAGACATAGCCTTTCCCCGAATAAATAATATAAGATTTTGATTACTACCCCCCTCCCTAAATTTACTTTTAATTAGAGCTTTAGTTGAAAGAGGAACAGGTACAGGATGAACTGTTTACCCTCCTCTTTCTAGAAATTTAGCCCATGCAGGAAGCTCCGTCGATATTTCTATCTTCTC…
Trichoptera	Metanoea-rhaetica	AACTATTTATTTTATTTTTGGGATTTGAGCAGGAATAATCGGAACTTCGCTAAGAATGATTATTCGAACAGAATTAGGTACTACTGATTCACTAATTAAAAATGATCAAATTTATAATGTTTTAGTAACAGCTCACGCTTTTATTATAATTTTCTTCATAGTAATGCCTATTATAATTGGAGGATTTGGTAATTGACTTGTTCCCCTAATAATTGGTGCCCCAGACATAGCCTTCCCCCGAATAAATAATATAAGATTCTGACTATTGCCCCCCTCTTTAAATTTACTTTTAATTAGAGCTTTAGTTGAAAGAGGAACAGGTACCGGATGAACTGTTTACCCACCTCTTTCCAGAAATTTAGCCCATGCAGGAAGTTCGGTAGATATTTCTATTTTTTC…
Trichoptera	Micrasema-(gelidum)-gelidum	TTTATTTTATATTTGGAATCTGATCTGGAATAGTTGGAACTTCATTAAGAATAATTATTCGTACTGAATTAAGATCAACTAATTCTTTAATTTTAAATGATCAAATTTATAATGTTTTAGTTACAGCTCATGCATTTATTATAATTTTTTTTATAGTTATACCAATTATAATTGGAGGATTCGGAAACTGGTTAATCCCTTTAATAATTGGAGCCCCCGATATAGCTTTTCCACGAATAAATAATATAAGATTTTGATTATTACCCCCCTCTTTAAATTTTTTATTAATTAGATCAATTGTAGAAAGAGGTACAGGAACAGGATGAACTGTTTACCCCCCTTTATCTAGAAATCTTGCTCATTCAGGAAGATCAGTAGATTTTTCTATTTTTTCATTAC…
Trichoptera	Micrasema-cenerentola	AACAATTTATTTTATATTCGGAATCTGATCTGGAATAGTAGGAACATCCTTGAGAATAATTATTCGAACTGAATTAAGATCTACTAATTCTCTAATTTTAAATGATCAAATTTATAACGTATTAGTTACTGCTCACGCATTTATTATAATTTTTTTTATAGTTATGCCTATTATAATTGGAGGATTTGGAAACTGACTTGTGCCACTTATAATTGGAGCGCCTGATATAGCTTTCCCTCGTATAAATAACATAAGATTTTGACTTTTACCCCCATCCTTAAATTTTTTATTAATCAGATCAATTGTTGAAAGGGGCACTGGAACAGGATGAACAGTTTACCCGCCTTTATCAAGAAACTTAGCACATTCAGGTAGATCCGTTGATTTTTCTATTTTTTC…
Trichoptera	Micrasema-cf-nigrum	AACATTATATTTTATTTTCAGACTATGAGCTGGAATATTAGGAACTTCTCTTAGACTTTTAATTCGTATTGAATTAAGATGCCCGGGATCTTTATTAAAAAATGATCAGATTTATAATACTATTGTAACAGCTCATGCCTTTATTATAATTTTTTTTATAGTAATACCTATAATAATTGGAGGATTTGGAAATTGATTAGTTCCATTAATATTAGGAGCACCAGATATAGCTTTCCCACGAATAAATAACATAAGATTTTGATTATTACCTCCTTCCTTAAATTTTTTATTATTAAGAAGAATTACAGATAATGGAGTTGGAACAGGATGAACAGTTTACCCCCCCTTATCTCATAATTTAGCTCATAGAGGCTCTGCTGTAGATTTATCTATTTTTTC…
Trichoptera	Micrasema-gelidum	AACAATTTATTTTATATTTGGAATCTGATCTGGAATAGTTGGAACTTCATTAAGAATAATTATTCGTACTGAATTAAGATCAACTAATTCTTTAATTTTAAATGATCAAATTTATAATGTTTTAGTTACAGCTCATGCATTTATTATAATTTTTTTTATAGTTATACCAATTATAATTGGAGGATTCGGAAACTGGTTAATCCCTTTAATAATTGGAGCCCCCGATATAGCTTTTCCACGAATAAATAATATAAGATTTTGATTATTACCCCCCTCTTTAAATTTTTTATTAATTAGATCAATTGTAGAAAGAGGTACAGGAACAGGATGAACTGTTTACCCCCCTTTATCTAGAAATCTTGCTCATTCAGGAAGATCAGTAGATTTTTCTATTTTTTC…
Trichoptera	Micrasema-longulum	AACAATTTATTTTATATTTGGAATTTGATCTGGAATAGTAGGAACATCCCTAAGTATAATTATTCGAACTGAATTAAGATCTACTAACTCATTAATTTTAAATGATCAAATTTATAACGTATTAGTAACTGCTCATGCATTTATTATAATTTTTTTTATAGTTATACCGATTATAATTGGAGGATTTGGAAACTGATTAGTTCCCTTAATAATTGGAGCTCCTGATATAGCTTTTCCTCGTATAAATAACATAAGATTTTGACTTTTACCTCCGTCATTAAATTTTCTTTTAATTAGATCTATTGTTGAAAGAGGAACAGGAACTGGATGAACAGTTTACCCCCCCTTATCAAGAAATCTCGCTCACTCAGGAAGATCAGTAGATTTTTCTATTTTCTC…
Trichoptera	Micrasema-minimum	AACAATTTATTTTATATTTGGAATTTGATCTGGAATAGTAGGAACTTCTTTAAGAATAATCATTCGAACTGAATTAAGATCTACTAATTCTTTAATTTTAAATGATCAAATTTATAACGTATTAGTAACAGCTCACGCTTTTATTATAATTTTTTTTATAGTTATACCTATTATAATTGGAGGATTTGGTAACTGACTTGTCCCTCTTATAATTGGAGCTCCAGATATAGCCTTTCCTCGAATAAATAACATAAGATTTTGACTTTTACCCCCTTCTTTAAATTTTCTTCTTATTAGATCAATTGTAGAAAGAGGCACTGGAACAGGATGAACGGTTTACCCACCCCTATCAAGAAATTTAGCTCATTCAGGTAGATCAGTAGATTTCTCTATTTTTTC…
Trichoptera	Micrasema-moestum	AACAATTTATTTTTTATTTGGAATTTGATCAGGAATAGTGGGAACCTCCCTGAGAATAATTATTCGAACTGAATTAAGATCTACTAACTCTTTAATTTTAAATGATCAAATTTATAACGTATTAGTCACAGCTCATGCTTTTATTATAATTTTTTTTATAGTTATACCTATTATAATCGGAGGATTTGGTAATTGATTGGTCCCCCTTATAATCGGAGCACCAGATATGGCCTTTCCTCGAATGAACAACATAAGATTTTGACTACTACCCCCTTCTTTAAATTTTCTTCTTATTAGATCAATCGTAGAAAGAGGAACGGGAACAGGTTGGACCGTTTACCCGCCTCTATCAAGAAATTTAGCTCACTCAGGGAGATCAGTTGATTTTTCTATTTTTTC…
Trichoptera	Micrasema-morosum	AACAATCTATTTTATATTCGGAATTTGATCCGGTATAGTGGGAACATCACTAAGAATAATTATTCGAACTGAATTAAGATCAACAAATTCCCTAATTTTAAATGATCAAATTTACAATGTTTTAGTAACTGCCCATGCTTTTATTATAATTTTTTTTATAGTTATACCAATCATAATTGGAGGGTTCGGGAATTGACTCGTCCCCCTTATAATTGGAGCCCCTGATATAGCTTTTCCGCGGATAAACAACATAAGATTTTGACTTTTACCCCCTTCTTTAAATTTTTTACTAATCAGATCTATCGTAGAAAGAGGAACAGGAACTGGTTGAACCGTTTACCCCCCTTTATCTAGAAATCTAGCCCACTCAGGAAGATCAGTTGATTTTTCTATCTTCTC…
Trichoptera	Micrasema-primoricum	AACAATTTATTTTATATTTGGAATGTGATCTGGAATAGTTGGAACTTCATTAAGAATAATTATTCGTACTGAATTAAGATCARCTAATTCTTTAATTTTAAATGATCAAATTTATAATGTTTTAGTTACAGCTCATGCATTTATTATAATTTTTTTTATAGTTATACCAATTATAATTGGAGGATTCGGAAACTGGTTAATTCCTTTAATAATTGGAGCCCCCGATATAGCTTTTCCACGAATAAATAATATAAGATTTTGATTATTACCCCCCTCTTTAAATTTTTTATTAATTAGATCAATTGTAGAAAGAGGTACAGGAACAGGATGAACTGTTTACCCCCCTTTATCTAGAAATCTTGCTCATTCAGGAAGATCAGTAGATTTTTCTATTTTTTC…
Trichoptera	Micrasema-servatum	AACAATTTATTTTATATTTGGAATTTGATCGGGAATAGTGGGAACATCCCTAAGAATGATTATTCGAACTGAATTAAGATCTACAAACTCTTTAATTTTAAATGATCAAATTTATAACGTTCTTGTAACTGCCCATGCATTTATTATAATTTTTTTCATAGTTATACCTATTATAATTGGAGGATTTGGAAATTGACTAGTCCCCCTTATAATCGGGGCCCCCGACATAGCCTTCCCCCGAATAAATAATATAAGATTCTGACTTTTACCCCCCTCTTTAAATTTTCTTTTAATTAGATCTATTGTAGAAAGGGGCACAGGAACCGGATGAACGGTTTATCCCCCCCTATCTAGAAATCTCGCTCACTCAGGAAGATCTGTAGATTTTTCTATTTTTTC…
Trichoptera	Micrasema-setiferum	TTTTATATTTGGAATTTGATCAGGAATAGTAGGAACTTCTCTAAGAATAATTATTCGAACTGAATTAAGATCTACTAATTCTTTAATTTTAAACGATCAAATTTATAATGTTTTAGTAACAGCTCATGCTTTTATTATAATTTTTTTCATAGTTATACCTATTATGATTGGAGGTTTCGGAAACTGACTTGTACCTCTTATAATTGGTGCGCCAGATATAGCTTTTCCTCGAATAAATAATATAAGATTTTGACTTCTCCCCCCTTCTTTAAACTTTCTTCTTATTAGGTCAATTGTAGAAAGAGGGACAGGAACGGGCTGAACAGTTTACCCTCCTCTATCAAGAAATTTAGCTCACTCAGGAAGATCTGTTGATTTTTCTATTTTTTCTTTACATTT…
Trichoptera	Micropterna-fissa	AACTATCTATTTTATTTTTGGAATTTGAGCTGGAATAATCGGAACTTCTCTAAGAATAATTATTCGAACTGAATTAGGTACAACTGAATCATTAATTAAAAATGATCAAATTTATAATGTTTTAGTAACTGCTCATGCTTTTATTATAATTTTTTTTATAGTAATACCAATTATAATTGGGGGATTTGGAAACTGATTAGTTCCCCTAATAATCGGAGCGCCTGATATAGCCTTCCCGCGCATAAATAATATAAGATTCTGATTACTTCCACCTTCCTTAAATCTCCTATTAATCAGAGCTCTTGTAGAAAGAGGAACAGGTACTGGTTGAACTGTATATCCCCCTCTATCAAGAAATTTAGCACATGCTGGTAGATCTGTTGATATTTCAATTTTCTC…
Trichoptera	Micropterna-lateralis	AACTATTTATTTTATTTTTGGAATTTGAGCTGGAATAATCGGAACTTCTTTAAGAATAATTATTCGAACTGAATTAGGTACAACTGAATCTCTTATTAAAAACGATCAAATCTATAATGTACTAGTTACTGCTCATGCTTTTATTATAATTTTCTTCATGGTAATGCCAATTATAATCGGAGGATTCGGAAATTGATTAGTTCCCCTAATAATTGGTGCACCTGATATAGCCTTTCCCCGCATAAATAATATAAGATTTTGACTACTCCCCCCATCTTTAAATCTTTTATTAATCAGAGCTTTAGTAGAAAGAGGAACAGGAACTGGTTGAACCGTATACCCCCCTCTATCAAGAAATTTAGCTCATGCAGGAAGATCCGTTGACATTTCCATTTTTTC…
Trichoptera	Micropterna-testacea	AACTATTTATTTTATTTTTGGAATCTGAGCTGGAATAATCGGAACTTCTCTAAGAATAATTATTCGAACTGAACTAGGTACAACCGAATCATTAATTAAAAATGATCAAATTTATAATGTATTAGTCACTGCCCATGCTTTTATTATAATTTTTTTTATAGTAATACCAATTATAATTGGAGGGTTTGGAAATTGACTAGTCCCATTAATAATCGGTGCACCTGACATAGCTTTCCCCCGTATAAATAATATGAGATTTTGATTACTCCCCCCATCTTTAAATCTTCTATTAATCAGAGCATTAGTAGAAAGAGGAACAGGAACTGGATGAACAGTATACCCCCCTCTTTCCAGAAATCTAGCACATGCAGGAAGATCTGTTGATATTTCTATTTTCTC…
Trichoptera	Molanna-albicans	AACATTATATTTTATTTTTGGCCTTTGGGCAGGGATAGTGGGAACCTCTATAAGCCTCTTAATTCGAACTGAATTAAGTATACCAGGATCCCTATTAAAAAACGATCAAATCTATAATGTACTTGTTACTGCTCATGCATTCATTATAATTTTTTTTATAGTCATACCTATTATAATCGGGGGATTTGGAAATTGACTAGTTCCACTAATAATCGGGGCCCCTGATATAGCTTTCCCCCGAATAAACAATATAAGTTTTTGACTATTGCCCCCATCTTTAAATTTTCTATTATTTAGAAGCTTAGTAGAAAAGGGTACAGGAACAGGATGAACTGTATACCCACCCCTATCAAGAAATATCGCTCATACAGGTAGTTCAGTTGATTTATCAATTTTTTC…
Trichoptera	Molanna-angustata	CTTTGAGCTGGAATANTTGGAACCTCTATAANTCTTTTAATCNGGANTGANTTAAGAATACCAGGATCTCTACTTAAAAACGATCAAATTTATAATGTACTAGTCACTGCCCATGCATTCATTATAATTTTTTTTATAGTTATACCCATTATGATTGGGGGATTTGGAAACTGACTTGTTCCACTAATAATTGGGGCCCCTGATATAGCATTCCCACGAATAAATAACATAAGTTTCTGACTACTCCCCCCCTCACTAAATTTCCTATTATTCAGTAGTTTGGTTGAAAGGGGTACAGGAACAGGATGAACTGTTTACCCCCCCCTATCTAGAAACATTGCTCACACTGGAAGCTCAGTAGATCTATCAATTTTTTCTCTTCATTTAGCGGGGATTTCA…
Trichoptera	Molanna-moesta	AACATTATATTTTATTTTCGGTCTTTGAGCTGGAATAGTAGGAACTTCAATAAGTTTATTAATTCGTACTGAATTAAGAATGCCAGGATCTTTACTTAAAAATGATCAAATTTATAACGTATTAGTTACTGCGCATGCATTTATTATAATTTTTTTTATAGTAATACCTATTATAATTGGGGGATTCGGGAATTGACTTGTACCTTTAATAATCGGGGCTCCAGATATAGCTTTCCCACGAATAAATAATATAAGTTTTTGACTTTTACCCCCCTCATTAAATTTTCTTTTATTTAGAAGTCTTGTTGAAAAGGGAACCGGAACTGGATGAACTGTTTATCCCCCCCTATCAAGTAATATCGCACACACGGGAAGTTCTGTTGATCTTTCAATTTTCTC…
Trichoptera	Molanna-nigra	AACATTATATTTTATCTTTGGACTCTGGGCTGGAATAGTGGGAACTTCTATAAGTCTCTTAATTCGAACTGAATTAAGCATACCCGGATCTTTACTTAAAAATGACCAAATTTATAACGTACTAGTTACTGCTCATGCATTTATTATAATTTTCTTTATAGTTATACCAGTTATAATTGGAGGATTCGGAAATTGATTAGTCCCATTAATAATCGGAGCACCAGATATAGCATTTCCACGAATAAATAATATAAGTTTTTGACTGCTACCTCCCTCATTAAACTTCCTTCTATTTAGAAGTCTAGTGGAAAAGGGAACAGGAACAGGATGAACTGTTTATCCCCCCTTGTCAAGAAATATTGCTCATACTGGAAGTTCAGTAGATTTATCAATTTTTTC…
Trichoptera	Molanna-submarginalis	NANNNNNNNTTAGTGANNGCTCATNNTTTTATTATAATTTTTTTTATAGTTATACCTATTATAATTGGGGGATTTGGAAACTGATTAGTTCCATTAATAATTGGAGCCCCCGATATAGCATTTCCTCGAATAAATAATATAAGATTTTGATTATTACCCCCTTCATTAAATTTTCTTTTATTTAGTAGTTTAGTTGAAAAAGGAACAGGAACTGGGTGAACTGTTTATCCTCCCCTATCAAGAAATATCGCTCATACTGGTGCTTCAGTTGACTTATCAATTTTTTCTCTTCATTTAGCTGGAATTTCTTCAATTCTAGGGGCTGTAAATTTTATTTCAACCATAATCAATATACGATCAAGTGGAATTACTTTTGATCGAATACCATTATTTACTTGA…
Trichoptera	Molannodes-tinctus	AAGCTCGTAGTTGAAATTGTGTCCTGCGGTGTCGGTCTACCGATTGCGGTACGACGGGCACGTCTGCGGGGCTTCTCGCCGGTGCGTCCACCGCCGGCGTGTGTCGGTCGGCCTCACGGTCGGCCGCGCACCGAGGCGGACCGTCGCGGCTGTTTACTTTGAACAAATTAGAGTGCTCAAAGCGGGCTAACACTCGCCTGAATATTGTACGCATGGAATAATAGAATAGGACCTCGGTTCTGTTTTGTTGGCTTTCTGATACCAGAGGTAATGATTAATAGGGACAACTGGGGGCATTCGTATTGCGACGTTAGAGGTGAAATTCTTGGATCGTCGCAAGACGGACTAAAGCGAAAGCATTTGCCAAAGGTGTTTTCATTAATCAAGAACGAAAGTTAG…
Trichoptera	Monocentra-lepidoptera	AACTATTTATTTTATTTTTGGAATTTGAGCTGGAATAATCGGAACTTCATTAAGAATAATTATTCGAACAGAATTGGGCACCACTGATTCATTAATTAAAAATGATCAAATTTATAACGTTTTAGTAACAGCCCACGCTTTTATTATAATTTTCTTTATAGTTATGCCTATTATAATTGGAGGATTCGGTAATTGACTTGTTCCCCTAATAATTGGCGCTCCTGATATAGCTTTCCCCCGAATAAATAATATAAGATTTTGACTATTGCCCCCCTCTCTAAATTTACTTTTAATTAGAGCTTTAGTTGAAAGAGGAACAGGTACGGGTTGAACTGTTTACCCCCCTCTTTCTAGTAATTTAGCCCACGCAGGAAGATCGGTTGATATTTCTATTTTTTC…
Trichoptera	Mystacides-azureus	NNNNNNNNNNNNNNNNNNNNNNNNNNNNNNNNNNNNNNNNNNNNNGTCTCTTACAGTTCTAATTCGAACTGAATTAACAATACCTAAGTCGTTAATTAAAAAGGATCAAATTTATAATACTTTATGAACTGCTCATGCATTTATTAAAATTTTTTTTATTTTAATACCTATTATGATTGGCGGATTTGGCAATTGATTAGTTCCMWTAATAAWTGGTGCCCCAGAWAWAGCTTTTCCACGAATAAATAAWATAAGATTTTGGSTTCTTCCCCCATCCTTAAATTTTTTATTATTAAGAAGATTAGTTGAAAGGGGGACAGGAACTGGCTGAACTGTTTATCCMCCTCTTGCAAGAAATATTGCTCATATGGGAAAATCTGTTGATTTATCAATTTTTTC…
Trichoptera	Mystacides-dentatus	AACTTTATATTTTATTTTTGGAATTTGATCTGGTTTATTAGGAACATCTCTTAGGATTCTAATTCGAACCGAATTAAGAATACCTAATTCTTTAATTAAAAATGATCAAATTTATAATACTTTAGTAACTGCTCATGCATTTATTATAATTTTTTTTATAGTAATACCCATTATAATTGGTGGATTTGGCAACTGATTAGTCCCATTAATAATTGGTGCCCCAGATATAGCATTTCCACGAATAAATAACATAAGATTTTGACTTCTTCCTCCATCCTTAAATTTTTTACTATTAAGAAGATTAGTTGAAAGAGGAACAGGAACTGGTTGAACTGTTTACCCTCCTCTTGCAAGAAATATTGCTCATATAGGAAAATCTGTTGATTTATCAATTTTTTC…
Trichoptera	Mystacides-interjectus	NNNNNNNNNNNNNNNNNNNNNNNNNNNNNNNNNNNNNNNNNNNNNNNNNNNNNNAAGTTTAATTCGAGCTGAATTAAGAATAGCTAGGTGTTTAATTAAAAAGGATCAAATTTATAATACTTTAGTAACAGCTCATGGTTTTATTATAATTTTTTKTATAGTAATACCTATTATAATTGGAGGATTTGGTAATTGATTAGTACCTTTAATAATTGGAGCCCCCGATATAGSTTTCCCCCGAATAAATAATATAAGATTTTGATTACTTCCACCTTCCTTAAATTTTTTAMTATTAAGAAGATTAGTTGAAAGAGGAACRGGAACMGGATGAACGGTTTATCCTCCATTASCAAGAAATATTGCTCATATAGGAAAATCAGTAGACTTATCTATTTTTTC…
Trichoptera	Mystacides-longicornis	ATCCGATACAACTTTCAACTTAAACCTTACAATCCCGACCACAAAACGCCGGGAGCAAAAGATTTGGTTTATTTGGACGCTTCTCCAGGTTTTTGTGAGAAAAACACGCGCTTAGGTATCTTGGGGACGCATGGAAGGCAATGCAACGATACTTCAATAGGAGTTGACGGTTGTGATTTGATGTGTTGCGGAAGGGGATATAGGACTCAAGAAGTGTTATCTGTGGAGAGGTGCGCGTGCACCTTCCA
Trichoptera	Mystacides-niger	ATCCGATACAACTTTCAACTTAAACCTTACAATCCCGACCACAAAACGCCGGGAGCAAAAGATTTGGTTTATTTGGATGCTTCTCCAGGTTTTTGTGAGAAAAATACGCGCTTAGGCATCTTGGGGACACATGGGAGGCAATGCAACGATACTTCAATAGGAGTTGACGGTTGTGATTTGATGTGTTGCGGAAGGGGATATAGGACTCAAGAGGTGTTATCTATGGAGAGGTGCGCRTGCACCTTCCA
Trichoptera	Mystacides-nigra	AACCTTATATTTTATTTTTGGTATTTGATCAGGATTATTAGGAACTTCTTTAAGAATTTTAATTCGAACTGAATTAAGAACACCTAATTCTTTAATTAAAAATGATCAAATTTATAATACTTTAGTAACAGCTCATGCATTTATTATAATTTTTTTTATAGTTATACCAATTATAATTGGAGGATTTGGTAATTGATTAGTACCTTTAATAATTGGAGCCCCAGATATAGCTTTTCCTCGAATAAATAATATAAGATTTTGATTACTTCCACCTTCTTTAAATTTTTTATTATTAAGAAGATTAATTGAAAGAGGAACTGGAACAGGATGAACAGTATATCCTCCTTTAGCGAGAAATATAGCCCATATGGGAAAATCTGTAGATTTGTCTATTTTTTC…
Trichoptera	Nemotaulius-admorsus	AACTCTTTATTTTATTTTTGGAATTTGAGCTGGTATAGTAGGTTCTTCTTTAAGAATAATTATTCGTACTGAATTAGGAATGCCTGGATCTCTAATTGGTAATGATCAAATTTATAATGTAGTAGTTACTGCTCATGCTTTTATTATAATTTTCTTTATAGTGATACCAATTATAATTGGAGGATTCGGAAATTGACTAGTCCCATTAATATTAGGAGCACCTGATATAGCTTTCCCACGAATAAATAATATAAGATTCTGACTTCTCCCCCCCTCTCTTACTCTTTTAACTATAAGAAGAATTGTAGAAAATGGGGCAGGTACTGGATGAACTGTCTATCCCCCTTTATCAAGAAATATCGGTCATACCGGAAGCTCAGTAGACTTAACAATTTTCTC…
Trichoptera	Nemotaulius-amurensis	AACTATTTATTTTATTTTCGGAATCTGAGCAGGAATAGTAGGAACTTCTCTTAGAATAATTATTCGGACTGAATTAGGTACTACTGAATCATTAATTAAAAATGATCAAATCTATAATGTATTAGTTACCGCTCATGCTTTTATTATAATTTTCTTTATAGTTATACCCATTATAATTGGAGGATTTGGAAATTGACTTGTTCCTTTAATAATTGGTGCTCCAGATATAGCTTTCCCTCGAATAAATAATATAAGTTTTTGACTATTGCCCCCCTCTTTAAATTTACTACTAATTAGAGCTTTAATTGAAAGAGGTACTGGTACTGGATGAACTGTATACCCGCCTCTTTCTAGAAATTTAGCTCATGCAGGGAGTTCTGTTGATATTTCTATTTTTTC…
Trichoptera	Nemotaulius-mutatus	AMCTATTTATTTTATTTTCGGAATCTGAGCAGGAATAGTAGGAACTTCTCTTAGAATAATTATTCGAACTGAATTAGGTACTACTGAATCATTAATTAAAAATGATCAAATTTATAATGTATTAGTTACCGCTCATGCTTTTATTATAATTTTCTTTATAGTTATACCCATTATAATTGGAGGATTTGGAAATTGACTTGTTCCTTTAATAATTGGTGCTCCAGATATAGCTTTCCCTCGAATAAATAATATAAGTTTTTGACTATTACCCCCCTCTTTAAATTTACTACTAATTAGAGCTTTAATTGAAAGAGGTACTGGTACTGGATGAACTGTATACCCGCCTCTTTCTAGAAATTTAGCTCATGCAGGGAGTTCTGTTGATATTTCTATTTTTTC…
Trichoptera	Nemotaulius-punctatolineatus	AACTATTTATTTTATTTTCGGAATCTGAGCAGGGATAGTAGGAACTTCTCTTAGAATAATTATTCGAACTGAATTAGGTACTACTGAATCATTAATTAAAAATGATCAAATTTATAATGTATTAGTTACCGCTCATGCTTTTATTATAATTTTTTTTATAGTTATACCTATTATAATTGGAGGATTTGGGAACTGACTTGTTCCTTTAATAATTGGTGCTCCAGATATAGCTTTCCCACGAATAAATAATATAAGTTTTTGACTGCTGCCCCCCTCTTTAAATTTACTATTAATTAGAGCTTTAATTGAAAGAGGTACTGGTACTGGATGAACTGTATATCCACCTCTTTCTAGAAATTTAGCTCATGCAGGAAGTTCTGTTGATATTTCTATTTTTTC…
Trichoptera	Neophylax-ussuriensis	AACTTTATATTTTATTTTTKGAATCTGAGCAGGAATAGTCGGAACTTCACTAAGAATAATTATTCGATCTGAATTAAGAATAACTGAATCATTAATTAAAAATGATCAAATTTACAATGTTTTAGTCACTGCTCATGCTTTTATTATAATTTTTTTTATAGTTATACCAATTATAATTGGAGGATTCGGTAATTGATTAGTGCCATTGATAATTGGAGCCCCAGATATAGCTTTCCCTCGAATAAATAATATAAGATTTTGACTCCTGCCCCCCTCGTTAAATTTTCTTTTAATTAGATCTTTAGTAGAAAGAGGAACTGGAACTGGGTGAACAGTTTACCCGCCTTTATCAAGAAACTTAAGTCATGCAGGAGCATCTGTAGATATCTCAATTTTTTC…
Trichoptera	Neucentropus-mandjuricus	AACACTATACTTTCTATTCGGAATTTGAGCCAGAATAATTGGAACATCACTAAGACTTCTAATTCGAATTGAATTAAGAATCCCTAAATCTTTATTAATAAATGACCAAATTTATAATTCAATTGTTACAATTCACGCTTTCATTATAATTTTCTTCATAATTATACCATTGATAATTGGTGGATTTGGGAACTGATTAGTTCCCCTAATATTAACAGCACCTGATATAGCTTTTCCACGAATAAATAACATAAGATTCTGATTACTTCCCCCTTCCTTATTTTTCCTTATCTCATCTATATTTATAGATAATAGAATAGGTACAGGATGAACTGTTTACCCTCCACTATCAAATAATACATTCCATATAGGAAAAGCAGTAGACATCTCAATCTTTTC…
Trichoptera	Neureclipsis-bimaculata	ACACTATACTTCATCTTTGGAATTTGATCTAGATTAATTGGAACATCTTTAAGATTAATAATCCGAATTGAATTAAGAACTACCAAATCTTTAATCATAAATGATCAAATTTATAATTCAATTGTAACAATTCACGCATTTATTATAATTTTCTTCATAATTATACCTTTAATAATTGGAGGGTTCGGAAATTGATTAGTCCCACTTATATTAACAGCTCCTGATATAGCATTTCCACGAATAAATAACATAAGATTTTGACTTCTACCCCCGTCATTATTTTTTTTAATTTCCTCAATATTCATAGATAATAGAATAGGAACAGGATGAACTGTATACCCTCCTCTATCTAACAACATTTTCCATATAGGAAAAGCAGTAGATATTTCAATTTTTTCT…
Trichoptera	Nothopsyche-nigripes	AACTATTTATTTCATTTTTGGTATTTGAGCAGGAATAATCGGAACTTCTCTTAGAATAATTATTCGAACTGAATTAGGGACTACAGAATCTCTAATTAAAAATGATCAAATTTATAATGTTCTTGTCACAGCCCATGCTTTTATCATAATTTTTTTTATAGTTATACCAATCATAATTGGAGGATTTGGTAACTGATTAGTACCATTAATAATCGGGGCCCCAGATATAGCCTTCCCCCGAATAAATAATATAAGATTCTGATTATTGCCCCCTTCTTTAAATTTACTTTTAATTAGTGCATTAGTAGAAAGAGGAACAGGAACAGGATGAACAGTTTATCCCCCCTTATCAAGTAATCTTGCTCACGCAGGAAGTTCAGTTGATATTTCTATTTTTTC…
Trichoptera	Notidobia-ciliaris	AAGCTCGTAGTTGAAATTGTGCCCTGCGGTGTCGGTCTACCGATTGCGGTACGACAGGCACGTCTGCGGGGCTTCTCGCCGGTGCGTCCACCGCCGAAGTGCCGCGGTCGGCCTCCGGGTCGGCCGCGCGCGCATTGGCGGGCCGTCGCGGCTGTTTACTTTGAACAAATTAGAGTGCTCAAAGCGGGCTAACACTCGCCTGAATATTGTACGCATGGAATAATAGAATAGGACCTCGGTTCTGTTTTGTTGGCTTTCTGATACCAGAGGTAATGATTAATAGGGACAACTGGGGGCATTCGTATTGCGACGTTAGAGGTGAAATTCTTGGATCGTCGCAAGACGGACTAAAGCGAAAGCATTTGCCAAAGGTGTTTTCATTAATCAAGAACGAAAGTT…
Trichoptera	Notidobia-melanoptera	AACTCTTTACTTTTTATTTGGTATTTGAGCTGGAATAGTTGGATCTTCTTTAAGAATTTTAATTCGAATTGAATTAAGAACCCCAAGATCTTTAATTAAAAATGATCAAATTTATAATGTTTTAGTAACTGCTCATGCTTTTATTATAATTTTCTTCATAGTTATACCTATTATAATTGGAGGGTTTGGAAATTGACTTGTTCCATTAATATTAGGAGCCCCTGATATAGCTTTCCCTCGAATAAATAATATAAGATTTTGATTACTTCCCCCCTCTTTAAATTTCCTCTTATTTAGAAGTATAGTAGAAAGAGGTACAGGAACAGGATGAACAGTCTATCCCCCCCTATCAAGTAATCTTGCTCATATAGGATCATCAGTAGATCTTTCTATTTTTTC…
Trichoptera	Notidobia-nekibe	AACTCTTTACTTTTTATTTGGTATTTGAGCAGGAATAGTTGGATCTTCTTTAAGAATTTTAATTCGAATTGAATTAAGAACCCCAAGATCTTTAATTAAAAATGATCAAATTTATAATGTTTTAGTAACTGCTCATGCTTTTATTATAATTTTCTTCATAGTTATACCTATTATAATTGGAGGGTTTGGAAATTGACTTGTTCCATTAATATTAGGAGCCCCTGATATAGCTTTCCCTCGAATAAATAATATAAGATTTTGATTACTTCCCCCCTCTTTAAATTTCCTCTTATTTAGAAGTATAGTAGAAAGAGGTACGGGAACAGGATGAACAGTCTATCCCCCCCTATCAAGTAATCTTGCTCATATAGGATCATCAGTAGATCTTTCTATTTTTTC…
Trichoptera	Odontocerum-albicorne	GACTTTATATTTTATTTTTGGTATTTGATCAAGAATATTAGGAACCTCTTTAAGTTTATTAATTCGAATAGAATTAAGTTCAACTGGATCATTAATTAAAAATGACCAAATTTATAACGTTTTAGTTACTGCTCATGCATTTATTATAATTTTCTTTATAGTTATACCTATTATAATTGGAGGATTTGGAAATTGATTAGTTCCTCTTATACTTGGAGCTCCTGATATAGCATTTCCTCGAATAAATAATATAAGTTTTTGATTATTACCTCCATCATTAAATTTTTTATTACTAAGTAGAATAATTGAAAATGGAGCAGGAACAGGATGAACAGTTTATCCTCCTTTATCTAGAAATATTGCCCATGCTGGAGCTTCTGTAGACCTAACTATTTTTTC…
Trichoptera	Odontocerum-hellenicum	AACTTTATATTTTATTTTTGGGATCTGATCAAGAATACTAGGAACTTCTTTAAGCCTATTAATTCGAATAGAATTAAGTTCAACTGGATCATTAATTAAAAATGACCAAATTTATAATGTTTTAGTTACTGCTCATGCATTTATTATAATTTTTTTTATAGTTATACCTATTATAATTGGTGGATTTGGAAATTGATTAGTGCCTCTTATGTTGGGGGCCCCTGATATAGCATTCCCTCGAATAAATAATATAAGTTTTTGATTATTACCCCCCTCATTAAATTTCTTACTACTTAGCAGAATAATTGAAAACGGAGCAGGAACAGGATGAACAGTTTATCCTCCTTTATCTAGAAATATTGCCCATGCTGGGGCTTCTGTAGATCTAACTATTTTCTC…
Trichoptera	Odontocerum-lusitanicum	AACTTTATATTTTATTTTTGGTATTTGATCAAGAATATTAGGAACCTCTTTAAGTTTATTAATTCGAATAGAATTAAGTTCAACTGGATCATTAATTAAAAATGACCAAATTTATAACGTTTTAATTACTGCTCATGCATTTATTATAATTTTTTTTATAGTTATACCTATTATAATTGGAGGATTTGGAAATTGATTAGTTCCTCTTATACTTGGAACTCCTGATATAGCATTCCCTCGAATAAATAATATAAGTTTTTGATTATTACCTCCATCATTAAATTTTTTATTACTAAGTAGAATAATTGAAAATGGAGCAGGAACAGGATGAACAGTTTATCCTCCTTTATCTAGAAATATTACTCATGCTGGAGCTTCCGTAGACCTAACTATCTTTTC…
Trichoptera	Oecetis-Brachyura	AACTTTATATTTTATTTTTGGCGCTTGATCAGGATTACTAGGAACTTCTCTTAGAATTTTAATTCGAACAGAATTAGGAACCACAAACTCATTAATTAATAATGATCAAACATATAATGTTTTAGTAACAGCTCATGCTTTTATTATAATTTTTTTTATAGTTATGCCTATCATAATTGGAGGATTTGGCAATTGATTAGTCCCTTTAATATTAGGAGCCCCTGATATGGCCTTCCCCCGAATAAATAATATAAGCTTCTGACTTTTACCTCCTTCATTAAATTTTTTACTATTAAGTAGCTTAGTTGAAAATGGTACAGGAACTGGATGAACCGTTTATCCCCCTTTAGCTAGAAATATTAGACATATAGGAAGATCTGTCGACCTTTCAATTTTTTC…
Trichoptera	Oecetis-bullata	AACCTTATATTTTATTTTTGGAGCTTGATCTGGATTATTAGGAACTTCTTTAAGAGTATTAATTCGTACAGAATTAGGAACTACAAAATCTTTAATTAATAATGATCAAATTTATAATGTCTTAGTAACAGCTCATGCTTTTATTATAATTTTTTTTATAGTTATACCTATTATAATTGGAGGATTTGGAAATTGATTAGTACCATTAATACTTGGAGCCCCTGATATAGCATTCCCACGAATAAATAATATAAGATTTTGACTTCTTCCTCCTTCACTAAACTTTCTACTTTTAAGTAGATTAGTAGAAAACGGAACTGGAACTGGATGAACAGTTTACCCCCCATTAGCAAGAAATATTGGACATATAGGAAGTTCTGTAGATTTATCTATTTTTTC…
Trichoptera	Oecetis-furva	ATAAGGTACAACTTCCAGTTAAAACCGTACAATCCTGATCACAAGACCCCCGGTGATAAGGATTTGGTTTATTTAGACGCGTCGCCAGGATTCTGTGAGAAGAACACGAGGCTGGGAATTCTCGGCACACACGGGAGACAGTGTAACGATACSTCCATCGGAGTGGATGGGTGTGATTTGATGTGTTGTGGTAGAGGATATAGGACTCAAGAAGTGATATCTGTTGAGAGGTGTGCTTGTACATTTCA
Trichoptera	Oecetis-lacustris	ATCAGATACAACTTCCAATTGAAGCCTTACAATCCTGATCACAAAACACCTGGAGCTAAGGATTTAGTTTATTTGGATGCATCACCAGGATTCTGTGAAAAGAATACGAGATTAGGAATCCTTGGTACTCATGGAAGACAGTGTAATGACACTTCAATAGGAGTGGATGGATGTGATCTAATGTGTTGTGGTAGGGGATACAGGACTCAGGAAGTGATATCAGTGGAGAGGTGCGCGTGTACGTTTCA
Trichoptera	Oecetis-nigropunctata	CACACTATACTTTATTTTCGGAATTTGATCGGGATTAGTAGGATCCTCTTTAAGTTTTCTTATTCGTATTGAATTAAGAACACCTGGATCCCTAATTGGTAATGATCAAATTTATAATGTAATTGTTACCTCTCATGCATTTATTATAATTTTTTTTATAGTTATACCTATTATAATTGGAGGATTTGGAAATTGATTAGTTCCTCTAATACTAGGGTCTCCTGACATAGCCTTTCCCCGAATAAATAATTTAAGATTTTGATTTCTTCCCCCTTCATTAATTCTTTTAATTTTAAGAAGAATAATAAACTCAGGAGCTGGAACAGGATGAACTGTTTACCCTCCTCTATCATCTAACCTTTCTCATTTAGGAAGATCAGTTGATTTAACTATTTTCTC…
Trichoptera	Oecetis-notata	AACGCTATATTTTATTTTTGGAACTTGATCAGGTTTATTAGGAACTTCTTTAAGAATTTTAATTCGTACCGAATTAAGAACAACTAATTCTTTAATTAATAATGATCAAACATATAATGTTTTAGTTACTGCTCATGCTTTTATTATAATTTTTTTTATAGTGATACCTATTATAATTGGAGGGTTTGGAAATTGATTAGTCCCATTAATACTAGGAGCTCCTGATATAGCTTTTCCTCGTATAAATAATATAAGATTTTGACTTCTCCCCCCTTCATTAAATTTTCTTCTTCTTAGCAGAATAGTAGAAAATGGAACAGGAACTGGGTGAACAGTTTATCCCCCATTAGCGAGAAATATTAGTCATATAGGAAGATCTGTTGACTTATCTATTTTTTC…
Trichoptera	Oecetis-ochracea	TACACTATATTTTATTTTCGGAATTTGATCAGGTATAGTAGGAACCTCTCTAAGAATAATTATTCGCTTAGAATTAAGAACCACAGGAACATTTATCGGCAACGATCAAATTTATAATTCAATTGTAACAGCCCATGCGTTCGTTATAATTTTCTTTATAGTTATACCCATTATAATTGGAGGCTTTGGAAATTGATTAGTTCCCCTAATATTAGGAGCCCCAGATATAGCCTTTCCCCGAATAAACAATATAAGATTTTGATTACTCCCCCCTTCTTTAATCTTCCTAACTTCTTCAATATTTATAGATAACGGAGCAGGAACAGGATGAACAGTCTATCCCCCACTATCTGCAAATATTTCACATAGAGGAAAGGCCGTTGATATTACAATTTTCTC…
Trichoptera	Oecetis-testacea	TACACTATATTTTATTTTCGGAATTTGATCAGGTATGGTAGGAACCTCCCTAAGAATAATTATTCGCTTAGAATTAAGAACCACAGGAACATTTATCGGCAACGATCAAATTTATAATTCAATTGTAACAGCCCATGCGTTCGTTATAATTTTCTTTATAGTTATACCCATTATAATTGGGGGGTTTGGAAACTGATTAGTTCCCCTAATATTAGGAGCCCCAGATATAGCCTTTCCCCGAATAAACAATATAAGATTTTGATTACTCCCCCCTTCTTTAATCTTCCTAACTTCTTCAATATTTATAGATAACGGAGCAGGAACAGGATGAACAGTCTATCCCCCACTATCTGCAAATATTTCACATAGAGGAAAAGCCGTTGATATTACAATTTTCTC…
Trichoptera	Oecetis-tripunctata	AACGTTATATTTTATTTTTGGAAGATGATCTGGCTTACTAGGTACATCTTTAAGAGTACTAATTCGAACTGAATTAGGAACTACAACTTCATTAATTGGAAATGATCAAATTTATAATGTATTAGTAACAGCTCATGCTTTTATTATAATTTTTTTTATAGTAATACCTATCATAATTGGAGGATTTGGAAATTGATTAATTCCTTTAATACTAGGAGCTCCTGATATAGCATTCCCTCGAATAAATAATATAAGATTTTGACTTTTACCTCCCTCCTTAAATTTTTTACTCTTAAGAAGCTTAGTAGAAAATGGAACAGGAACAGGCTGAACAGTATACCCTCCTTTAGCAAGAACAATCGGTCATATAGGAAGGTCTGTAGATTTATCTATTTTTTC…
Trichoptera	Oecismus-monedula	AACTCTCTATTTTCTATTTGGTATCTGAGCAGGAATAGTTGGATCTTCCCTAAGTTTATTAATTCGAATCGAATTAAGAACTCCTAACTCTTTAATCAAAAATGATCAAATTTACAATGTTCTAGTAACAGCCCATGCCTTCATTATAATTTTCTTTATAGTTATACCCATTATAATTGGAGGATTCGGAAATTGACTCGTTCCCCTAATATTAGGAGCCCCTGATATAGCCTTTCCTCGAATAAACAATATAAGATTTTGACTACTTCCCCCCTCCCTAAATTTTCTTTTATTTAGAAGAATAGTAGAAAGAGGGACAGGAACGGGATGAACTGTCTATCCCCCCCTATCAAGTAACTTAGCTCATATAGGATCTTCTGTAGATCTATCAATTTTTTC…
Trichoptera	Oligostomis-reticulata	AACTATTTATTTTATCTTCGGAATTTGGGCAGGAATAGTTGGGACTTCTCTAAGAATAATTATCCGTACAGAACTAGGAACTTCTGAATCATTAATTAAAAATGATCAAATTTATAATGTTTTAGTTACAGCTCACGCTTTTATTATAATTTTTTTTATAGTTATGCCAATTATAATTGGAGGATTTGGAAATTGACTAGTCCCCCTAATAATTGGGGCCCCCGATATGGCATTCCCACGAATAAATAATATAAGTTTTTGACTCTTGCCCCCCTCATTAAATTTTCTCTTAATTAGTTCTATCGTTGAAAACGGAACAGGAACTGGATGAACAGTCTACCCCCCTTTATCAGCTAATATCGCCCATGCTGGGAGATCCGTCGATATCTCAATTTTTTC…
Trichoptera	Oligotricha-lapponica	NNNTATTTATTTTATTTTTGGAATTTGAGCCGGAATATTAGGAACTTCTTTAAGAATAATCATTCGAACGGAATTAAGAACTACCGAATCTTTAATTAAAAATGATCAAATTTATAATGTTTTAGTTACTGCTCATGCTTTTATCATAATTTTTTTTATAGTAATACCAATTATAATTGGAGGATTCGGTAACTGACTTGTTCCCCTAATAATTGGAGCTCCCGATATAGCCTTCCCACGAATAAATAATATAAGTTTTTGACTTCTTCCCCCCTCACTAAACTTTCTCTTAATTAGTTCAATTATTGAAAATGGTACAGGAACTGGTTGAACTGTTTACCCCCCTTTATCGTCTAATATTGCTCACGCAGGTAGCTCTGTCGATGTATCTATTTTTTC…
Trichoptera	Oligotricha-striata	AACTATTTTTTTTTTTTTTGGAWTNTGAGCTGGAATAGTAGGAACTTCTTTAAGAATGATTATTCGAACTGAATTAGGAACTACAGAATCATTAATCAAAAATGATCAAATTTATAATGTTCTAGTCACAGCCCATGCTTTCATTATAATTTTCTTTATAGTCATGCCAATTATAATCGGGGGATTCGGAAATTGACTTGTTCCTCTAATAATTGGAGCCCCTGACATAGCTTTCCCACGAATAAATAATATAAGTTTTTGACTATTACCCCCTTCATTAAATTTCTTATTAATTAGATCTATTGTTGAAAATGGGACAGGAACTGGTTGAACAGTATACCCCCCTCTATCAGCGAATATTGCCCATGCAGGTAGATCTGTTGACATTTCAATTTTTTC…
Trichoptera	Orthotrichia-angustella	AACTTTATATTTTTTATTTGGTATTTGATCTGGAATAATAGGAACTTCTTTAAGTTTATTAATTCGAATAGAATTAAGAATTCCAGGCTATTGAATTGGTAACGATCAAATTTATAATACTATTGTTACTGCTCATGCTTTTATTATAATTTTTTTTTTAGTAATACCGATAATAATTGGAGGATTTGGTAATTGACTAGTTCCTTTAATGTTAGGTTGCCCAGATATAGCTTTCCCCCGAATAAATAATATAAGATTTTGATTATTACCCCCATCATTAAGTTTATTAGTAATGGGAGCTTTAACAGAAAGAGGGGCAGGAACAGGGTGAACAGTATACCCCCCCTTATCAAGAAATATCGCTCATAGAGGGGCTTCAGTAGATCTAACTATTTTCTC…
Trichoptera	Orthotrichia-costalis	AATCGGTACAACTTCCAACTTAAACCGTCCAATCCGGAACACAAGCCGCCTGGACCAAAAGATTTGGTCTACCTGGAGTCTTCGCCGGGCTTCTGCGACAAGAACCCCAAGCTGGGCATCCTCGGGACGCACGGCCGGCAGTGCAACGACACGTCGATCGGCGTGGACGGATGCGACTTGCTGTGCTGCGGACGCGGCTTCCGCACGGAGGAGAAATGGTTCATGGAGAGATGCGCGTGCACGTTCCA
Trichoptera	Orthotrichia-tragetti	AACTTTATATTTTTTATTTGGAATTTGATCAGGAATATTAGGAACATCTTTAAGAATATTAATTCGATTAGAATTAAGAACTCCTGGATTTTGAATTGGTAATGATCAAATTTATAATACTATTGTTACCGCCCATGCATTTATTATAATTTTTTTTTTAGTTATGCCAATAATAATTGGAGGATTTGGAAATTGATTAGTACCTTTAATATTAGGATGTCCAGATATAGCTTTCCCTCGAATAAATAATATAAGATTTTGATTATTACCTCCTTCTTTATCTTTATTAATTATAGGGTCTATAACAGAAAACGGAGCAGGAACTGGATGAACTGTATATCCCCCCCTATCTAATAATATTGCTCATAGAGGAGCTTCAGTTGATTTAACAATTTTTTC…
Trichoptera	Oxyethira-cf-ecornuta	AACTTTATATTTCATTTTCGGATTTTGAGCAAGAATACTAGGAATATCTCTAAGATACCTAATTCGAATTGAACTAAGTACAACAGGATTTTTAATTGGGAATGACCAAATCTACAACGTAATTGTGACCGCTCATGCCTTTGTTATAATTTTCTTTTTTGTTATACCAATCCTAATTGGAGGATTTGGGAATTGACTAGTGCCCCTAATACTCGGTACACCAGATATAGCCTTCCCTCGTATAAACAACATAAGATTTTGATTACTCCCCCCATCAATTACTTTACTAATCTTAGGCTCTATAACAGATATAGGAGCAGGTACTGGTTGAACAGTATACCCCCCTTTAGCATCCAATATCGCTCACAGAGGTATATCAGTAGATCTGACCATCTTCTC…
Trichoptera	Oxyethira-distinctella	NNNNNNNNNNNNNNNNNNNNNNNNNNNNNNNNNNNNNNNNNNNNNNTCTCTAAGCTATTTAATTCGAATTGAACTAAGAACATCTGGATTTTTAATTGGAAATGATCAAATCTACAATGTAATTGTAACTGCCCACGCATTTATTATAATTTTCTTTTTTGTTATACCAATCTTAATTGGGGGATTTGGAAACTGATTAGTACCGCTAATATTAGGCACCCCAGATATAGCCTTCCCCCGAATAAATAATATAAGATTTTGATTACTGCCCCCATCAATTACTTTACTAATTTTAGGGTCTATAACAGACATAGGAGCTGGTACTGGTTGAACAGTGTACCCCCCTCTCTCATCTAATATCGCACACAGAGGCATATCAGTAGATTTAACAATTTTTTC…
Trichoptera	Oxyethira-ecornuta	CTCTTTATTTTATTTTTGGATTCTGAGCTAGAATATTAGGAATATCCCTAAGATATCTAATTCGAATCGAACTAAGAACTACCGGCCCTCTAATTGGAAATGACCAAATCTATAATGTAATTGTAACTGCTCACGCTTTTGTAATAATTTTTTTTTTCGTTATACCAATTTTAATTGGAGGATTCGGAAATTGATTAGTCCCCTTAATATTAGGCACCCCCGATATAGCCTTCCCCCGAATAAATAATATAAAATTCTGACTATTACCCCCCTCAATCACCCTATTAATCTTAGGGTCTATAACAAATATAGGAGCTGGTACTGGCTGAACCGTATACCCACCCCTAGCATCCAACATTGCTCATAGCGGGATATCAGTAGATTTAACAATCTTCTCAC…
Trichoptera	Oxyethira-falcata	TTTAATTCGAGTTGAAAAAAGTACAACAGGATTTTTAATTGGTAATGATCAAATTTACAACGTAATTGTAACTGCTCATGCTTTTATCATAATTTTTTTTTTCGTCATGCCAATTTTAATCGGAGGATTCGGAAATTGATTAGTGCCTCTAATATTARAATCACCTGATATAGCTTTCCCACRAATAAATAATATAARATTTTGACTTTTACCCCCCTCAATTACTTTACTAATTTTAGGAACTTTAACTGATATAGGAGCAGGAACTGGATGAACAGTTTACCCCCCATTAGCGTCAAATATTGCTCATAGAGGAATATCTGTTGATTTAACAATTTTCTCTCTTCACTTGGCCGGAATCTCTTCCATTTTAGGGGCTGTAAATTTTATTTCTACAAT…
Trichoptera	Oxyethira-flavicornis	CGCCCTATACTTCATCTTTGGATTTTGAGCCAGAATATTGGGAATATCCCTAAGATATCTAATTCGAATTGAATTAAGAACCGCAGGATTTCTAATTGGCAATGATCAAATTTATAATGTAATTGTAACCGCCCATGCATTTGTTATAATTTTCTTTTTTGTTATGCCCATTTTAATTGGCGGATTTGGAAACTGGTTAGTGCCACTAATATTAGGAACGCCTGATATAGCTTTCCCCCGAATAAACAATATAAGATTTTGACTCCTCCCCCCATCTTTAACCCTATTAATCTTAGGATCTGTAACAGATATGGGAGCCGGAACTGGTTGAACTGTATACCCTCCCCTAGCTTCAAATATTGCTCACAGAGGCATATCCGTAGACTTAACCATTTTTTC…
Trichoptera	Oxyethira-frici	TTCTTCAGGATTCTTAATTGGAAATGATCAAATTTATAACGTAWTTGTAACTGCTCATGCTTTTATTATAATTTTTTTTTTCGWAATACCAATTCTAATTGGAGGATTCGGCAATTGATTAATCCCCCTTATACTAGGAAGCCCARATATAGCTTTCCCCCRAATAAATAATATAARATTTTGAATATTGCCCCCCTCAATTATMCTGCTAATCTTAGGAAATTTAACGGAWATGGGAGCAGGAACAGGATGAACKGTTTACCCACCTTTAGCATCTAATATCGCTCACARAGGGGCTTCAKTARACTTGACAATTTTTTCACTACACTTAGCTGGAATTTCCTCTATTTTAGGAGCTGTAAATTTTATCTCTACTATTTTAAACATAAAACCTTTAAA…
Trichoptera	Oxyethira-gr-ecornuta	TACATTATATTTTATATTTGGGATTTGATCAGGATTAGTAGGATCTTCATTAAGTTTTATTATTCGTATAGAACTTAGAACTCCTGGTAGATTTATTGGTAATGATCAAATTTATAATGTAATTGTAACATCACATGCTTTTATTATAATTTTTTTTATAGTTATACCTATTATAATTGGTGGATTTGGAAATTGATTAGTTCCTTTAATACTAGGATCCCCAGATATAGCATTTCCTCGAATAAATAATCTTAGATTTTGATTTTTACCCCCCTCTTTAATTTTCCTCCTATTAAGAAGAATAACTAATTCAGGAGCTGGAACTGGTTGAACAGTTTATCCTCCTCTTTCTTCTAATCTTTCACACGCTGGAAGATCAGTTGATCTTACAATTTTTTC…
Trichoptera	Oxyethira-klingstedti	NNNNNNNNNNNNNNNNNNNNNNNNNNNNNNNNNNNNNNNNNNNNNNNNNNNNNNNNNNTTCATTCGAATTGAATTAGGAACTTCGGGATTCTTAATTGGAAATGACCAGATTTATAATGTAATTGTTACTGCCCATGCTTTTATTATAATTTTCTTTTTTGTAATACCCATCTTAATTGGAGGATTCGGGAACTGATTAGTTCCTTTAATATTGGCAACTCCTGACATAGCTTTCCCCCGAATAAATAACATAAGTTTTTGATTTTTGCCCCCCTCCATTATCTTATTAATCTTGGGCTCTTTAACAGGGATAGGGGCTGGAACTGGTTGAACTGTATACCCCCCGTTAGCTTCTAATATTGCCCATAGAGGCCTATCAGTCGACTTAACTATTTTTTC…
Trichoptera	Oxyethira-mirabilis	NNNNNNNNNNNNNNNNNNNNNNNNNNNNNNNNNNNNNNNNNNNNNNNNNNNNNNNNNNNTTATTCGAATCGAATTAAGAACTAGAAGATTCTTAATTGGTAATGATCAAATTTATAATGTCATTGTAACTGCCCATGCTTTTATTATAATTTTCTTTTTTGTTATACCAATCTTAATCGGAGGATTTGGAAATTGACTATTACCCCTTATACTAGGAACTCCAGATATAGCTTTCCCCCGAATAAATAACATAAGATTTTGACTTTTACCCCCATCTATTACATTATTAATAATAGGATCTATAACAGACATAGGAGCTGGCACTGGATGAACAGTGTACCCCCCACTAGCCTCTAACATTGCTCATAGAGGCATATCCGTTGACTTAACAATTTTTTC…
Trichoptera	Oxyethira-sagittifera	NNNNNNNNNNNNNNNNNNNNNNNNNNNNNNNNNNNNNNNNNNNNNNNNNNTGAGCTATTTAATTCGAATTGAACTGAGAACATCTGGATTTTTAATTGGAAATGACCAGATTTATAATGTAATCGTAACTGCTCACGCATTTGTTATAATTTTCTTTTTTGTTATACCAATTTTAATTGGAGGATTCGGAAATTGATTAGTCCCCCTAATATTAGGCTCCCCGGATATGGCCTTCCCCCGAATAAATAATATAAGATTCTGATTACTGCCCCCCTCAATTACCTTATTAATTTTAGGATCTATAACAGACATAGGAGCCGGTACTGGTTGAACAGTATACCCCCCTCTTTCGTCTAATATCGCACATAGCGGCATATCTGTAGATTTAACTATCTTCTC…
Trichoptera	Oxyethira-simplex	NNNNNNNNNNNNNNNNNNNNNNNNNNNNNNNNNNNNNNNNNNNNNNNNNNNNNNNNNNNNNNNNNNNNNNNNNNNNNNNNNNNNNNNNNNNNNNNNNNNNNNNNNNNNNNNNNNNNNNNNNNNNNNNNCCGCCCATGCATTTGTTATAATTTTCTTCTTTGTTATACCCATTTTAATTGGCGGATTTGGAAACTGGTTAGTGCCACTAATATTAGGGACTCCTGATATAGCTTTCCCCCGAATAAATAATATAAGATTTTGACTCCTTCCCCCATCTTTTACTCTATTAATTTTAGGAACTATAACAGATATGGGGGCTGGAACTGGTTGAACTGTATATCCTCCATTAGCATCTAATATTGCTCACAGAGGAATATCAGGTGATTTAACAATTTTTTC…
Trichoptera	Oxyethira-sp-B	AACCCTATATTTTATTTTTGGATTTTGAGCAAGNATATTGGGCATATCTCTGAGCTATTTAATTCGAATTGAACTGAGAACATCTGGATTTTTAATTGGAAATGACCAGATTTATAATGTAATCGTAACTGCTCACGCATTTGTTATAATTTTCTTTTTTGTTATACCAATTTTAATTGGAGGATTCGGAAATTGATTAATCCCCCTAATATTAGGCTCCCCGGATATAGCCTTCCCCCGAATAAATAATATAAGATTCTGATTACTGCCTCCCTCAATTACCTTATTAATTTTAGGATCTATAACAGACATAGGGGCCGGTACTGGTTGAACAGTATACCCCCCTCTTTCGTCTAATATCGCACATAGCGGCATATCTGTAGATTTAACTATCTTCTC…
Trichoptera	Oxyethira-sp-D	AACTCTTTATTTTATTTTTGGATTTTGAGCCAGAATATTGGGGATATCCCTAAGATATCTAATTCGAATTGAACTAAGATCTACAGGCTTTTTAATTGGAAATGATCAAATTTATAATGTAATTGTAACAGCACATGCTTTTATTATAATTTTCTTTTTTGTTATACCAATTTTAATCGGGGGATTTGGTAACTGGCTAGTCCCATTAATGTTAGGGACTCCTGATATGGCTTTCCCGCGAATAAATAATATAAGATTCTGACTTCTCCCCCCCTCAATCACTTTATTAATTTTAGGAACTATAACAGATATGGGGGCAGGAACTGGATGAACTGTATATCCTCCATTAGCATCTAATATCGCTCACAGAGGAATATCAGTTGATTTAACAATTTTTTC…
Trichoptera	Oxyethira-sp-E	AACTTTATATTTTATTTTTGGATTTTGAGCTAGAATATTGGGCATATCTCTAAGATACTTGATTCGAATTGAATTGAGTTCTTCAGGATTCTTAATTGGAAATGATCAAATTTATAACGTAATTGTAACTGCTCATGCTTTTATTATAATTTTTTTTTTCGTAATACCAATTCTAATTGGAGGATTCGGCAATTGATTAATCCCCCTTATACTAGGAAGCCCAGATATAGCTTTCCCCCGAATAAATAATATAAGATTTTGAATATTGCCCCCCTCAATTATACTGCTAATCTTAGGAAATTTAACGGATATGGGAGCAGGAACAGGATGAACTGTTTACCCACCTTTAGCATCTAATATCGCTCACAGAGGGGCTTCAGTAGACTTGACAATTTTTTC…
Trichoptera	Oxyethira-sp-G	AACCCTATATTTTATTTTTGGATTTTGAGCAAGAATATTGGGCATATCTCTGAGCTATTTAATTCGAATTGAACTGAGAACATCTGGATTTTTAATTGGAAATGACCAGATTTATAATGTAATCGTAACTGCTCACGCATTTGTTATAATTTTCTTTTTTGTTATACCAATTTTAATTGGAGGATTCGGAAATTGATTAATCCCCCTAATATTAGGCTCCCCGGATATAGCCTTCCCCCGAATAAATAATATAAGATTCTGATTACTGCCTCCCTCAATTACCTTATTAATTTTAGGATCTATAACAGACATAGGGGCCGGTACTGGTTGAACAGTATACCCCCCTCTTTCGTCTAATATCGCACATAGCGGCATATCTGTAGATTTAACTATCTTCTC…
Trichoptera	Oxyethira-tamperensis	NNNNNNNNNNNNNNNNNNNNNNNNNNNNNNNNNNNNNNNNNNNNNNNNNNNNNNNNNNTTAATTCGAATTGAACTAAGATCACCAGGATTTTTAATTGGTAATGATCAAATCTACAATGTAATTGTTACTGCTCATGCTTTTATTATAATTTTTTTTTTCGTAATACCAGTTTTAATTGGAGGATTTGGAAATTGGCTAGTTCCACTCATACTAAGAACTCCAGATATAGCTTTCCCCCGAATAAATAATATAAAATTTTGATTATTACCTCCTTCAATTACCTTGCTAATTTTAGGATCTATAACAAACATAGGTGCAGGAACTGGTTGAACAGTTTACCCCCCCCTGGCATCAAATATTGCTCATAGAGGAATATCAGTAGATTTAACAATTTTCTC…
Trichoptera	Oxyethira-tristella	GAGCCAGAATATTGGGGATATCTTTAAGATACTTAATTCGAATTGAATTAAGATCAACAGGATTTTTAATTGGAGATGACCAAATTTATAACGTAATTGTGACTGCTCACGCTTTTATTATAATTTTTTTTTTTGTAAWACCAATTTTAATTGGRGGATTTGGAAATTGACTAATTCCTCTAATTTTAGGAACCCCCRATATAGYTTTCCCCCRAAAAAAWAAAATAAAATTTTNATTACTACCCCCTTCAATTAYTTTATTAATTTGGGGGTCTAWAAAAAAWAWAGRACCCGGAACGGGTTRAACANTTTACCCCCCCTTAASYTYAAAWNTKGCYCAAGGGGAANNATNATTAAATTTNNNNNTTTYYNCANTACNNNNNNNNGGAATYTCCTYTN…
Trichoptera	Padunia-lepnevae	AACTTTATACTTTATTTTAGGAATTTGAAGAGGATTAATTGGCTCTTCATTAAGAATTCTCATTCGAATAGAATTAAGAACTCCTGGGCCATTTATTGGTAATGACCAAATTTATAACGTAATTGTAACTGCTCATGCTTTTATTATAATCTTCTTTATAGTAATACCAATTATAATTGGAGGCTTTGGAAACTGACTAGTCCCTCTAATGATTGGAGCCCCTGATATAGCTTTCCCTCGATTAAATAATATAAGATTTTGATTATTACCCCCCTCTTTACTATTCTTAACTATAAGATCATTAGTAGAAAAAGGAGCAGGAACTGGATGAACCGTTTATCCCCCTTTATCCTCTAATATCTCACACGCTGGGAAATCTGTTGATTTAGCTATTTTTTC…
Trichoptera	Parachiona-picicornis	AACTATCTATTTTATTTTTGGGATTTGAGCTGGTATAATCGGAACTTCTCTTAGAATAATTATTCGAACTGAACTTGGCACAACTGAATCATTAATTAAAAATGATCAAATCTATAATGTACTAGTAACTGCTCACGCTTTTATTATAATTTTCTTCATAGTAATGCCTATTATAATTGGAGGATTTGGCAATTGATTAGTTCCTCTAATAATTGGTGCACCTGATATAGCTTTCCCTCGAATAAATAATATAAGATTCTGATTACTCCCCCCCTCCCTTAATCTTTTATTAATTAGAGCTTTAGTAGAAAGAGGAACAGGAACGGGTTGAACTGTATACCCCCCACTTTCTAGAAATTTAGCTCATGCTGGAAGATCAGTTGATATTTCCATTTTTTC…
Trichoptera	Parasetodes-aquilonius	AACTTTATATTTTATTTTTGGGATATGAGCAGGAATACTAGGAACTTCTTTAAGATTAATCATTCGTACCGAATTAAGAACTTCCGGATCATTAATTAAAAACGATCAAATTTATAATGTACTAGTCACAGCTCATGCCTTCATTATAATTTTCTTTATAGTTATACCTATTATAATTGGAGGATTTGGAAATTGATTAATCCCACTAATATTAAACTGTCCTGATATAGCATTCCCTCGAATAAATAATATAAGATTTTGACTTTTACCTCCCTCACTAAATTTTTTATTATGAAGAAGAATAGTAGAAAGAGGAACTGGAACCGGTTGAACAGTGTACCCCCCTTTAGCAAGTACTATTGCTCATACTGGGATATCGGTAGATCTGTCTATTTTCTC…
Trichoptera	Phacopteryx-brevipennis	AACTATTTATTTTATCTTTGGAATCTGAGCAGGAATAATTGGAACTTCTTTAAGAATAATTATTCGTACAGAACTTGGTACTACTGAATCATTAATTAAAAATGATCAAATTTATAATGTCCTAGTAACTGCTCATGCTTTTATTATAATTTTTTTCATAGTAATACCTATTATAATTGGAGGATTTGGAAACTGACTTGTCCCATTAATAATTGGTGCGCCAGACATAGCTTTTCCCCGTATAAATAATATAAGATTTTGACTATTGCCTCCCTCATTAAATTTATTACTAATTAGTGCTTTAATTGAAAGAGGAACTGGGACTGGTTGAACAGTTTACCCGCCTCTTTCTAGAAATTTAGCTCATGCAGGAAGATCTGTAGATATTTCTATTTTTTC…
Trichoptera	Philarctus-rhomboidalis	AACTATTTATTTTATTTTCGGAATTTGAGCAGGAATAATTGGGACTTCTCTAAGAATAATTATTCGTACTGAATTAGGAACTACTGAATCATTAATTAAAAATGATCAAATTTATAATGTATTAGTCACCGCTCATGCTTTTATTATAATTTTTTTCATGGTAATACCAATTATAATTGGAGGTTTTGGTAACTGACTAGTTCCTTTAATAATTGGCGCCCCCGATATAGCCTTCCCACGTATAAATAATATAAGATTTTGACTTCTTCCCCCCTCATTAAATTTATTATTAATTAGTGCATTAATTGAAAGAGGAACAGGAACCGGGTGAACAGTATATCCCCCCCTTTCTAGTAACTTAGCTCATGCTGGTAGTTCTGTTGATATTTCCATTTTTTC…
Trichoptera	Philopotamus-liguricus	TACTTTATATTTTATTTTTGGAATTTGATCTAGAATACTAGGACTATCATTAAGACTATTAATTCGCATTGAATTAAGAACCCCTGGGTCCCTATTTGAAAATGATCAAATTTTTAATTCAATCGTTACAGCTCATGCATTTATTATAATTTTTTTCATGGTTATACCAATTATAATTGGGGGATTTGGAAATTGATTAGTCCCTTTAATATTAGGAGCCCCCGATATAGCTTTCCCACGAATAAATAACATGAGATTCTGATTCCTTCCCCCCTCACTATTTTTTTTAATTTTTGGTATATTAATAGATAATGGGGCCGGAACCGGTTGAACAGTTTATCCCCCCCTATCAGCAAATATTTCCCACATAGGAAAAGCTGTAGACCTAACTATCTTTTC…
Trichoptera	Philopotamus-ludificatus	TACATTATGTTTTATTTTTGGAATTTGAGCTAGAATATTAGGTCTTTCATTAAGTTTATTAATTCGAGTAGAATTAAGCACCCCTGGATCATTATTTGAAAATGATCAAATTTTTAATTCAATTGTTACAGCTCATGCTTTCATTATAATTTTCTTCATAGTTATACCTATTATAATTGGTGGATTTGGAAATTGATTAGTACCTCTAATATTGGGCGCCCCAGACATAGCATTCCCTCGAATAAATAATATAAGATTTTGATTTTTACCACCTTCACTATTTTTTTTAATTTTCGGAATATTAATAGATAATGGAGCTGGGACTGGATGAACAGTGTACCCCCCTCTCTCAGCTAATATTTCTCATATAGGTAAAGCTGTTGATTTAACAATTTTCTC…
Trichoptera	Philopotamus-montanus	TACTTTATATTTTATTTTTGGAATTTGAGCTAGAATACTAGGCCTTTCATTAAGTTTATTAATTCGTGTTGAACTAAGAACCCCGGGATCATTATTTGAAAATGATCAAATTTTTAATTCAATTGTCACAGCTCATGCTTTTATTATAATTTTCTTCATAGTTATACCTATTATAATTGGGGGATTTGGAAATTGATTAGTGCCTCTAATATTAGGAGCTCCTGATATAGCATTCCCTCGAATAAATAATATAAGATTTTGATTTCTCCCTCCTTCATTATTTTTTTTAATTTTTGGAATACTAATAGATAATGGGGCTGGTACTGGTTGAACAGTCTACCCCCCTCTATCCGCAAATATTTCTCATATAGGAAAAGCTGTAGATTTAACTATTTTTTC…
Trichoptera	Philopotamus-variegatus	AACTTTATATTTTATTTTCGGGATTTGATCTAGAATATTAGGTTTATCACTAAGAATACTAATTCGTATTGAATTAAGGACTCCTGGATCTCTATTTGAAAATGATCAAATTTTCAATTCAATTGTTACAGCTCATGCTTTTATTATAATTTTCTTCATAGTTATACCCATTATAATTGGGGGATTTGGAAATTGACTAGTTCCTTTAATATTGGGAGCCCCAGACATAGCCTTCCCACGAATAAATAATATAAGATTTTGATTCCTCCCTCCCTCATTATTTTTTCTAATTTTTGGTATATTAATAGATAACGGGGCTGGAACTGGTTGAACTGTCTATCCCCCTTTATCAGCAAATATTTCTCACATAGGAAAGGCTGTAGATCTAACTATTTTTTC…
Trichoptera	Phryganea-bipunctata	NNNNNTTTATTTCATTTTTGGAATTTGAGCTGGTATAATCGGTACTTCTTTAAGAATAATTATTCGAACCGAATTAGGAACAACTGAATCTCTAATTAAAAACGATCAAATCTATAATGTTTTAGTTACTGCTCATGCCTTCATTATAATTTTTTTTATAGTTATACCAATTATAATCGGAGGATTTGGAAATTGACTAGTACCCCTCATAATTGGAGCTCCTGATATAGCTTTTCCCCGAATAAATAATATAAGATTCTGACTCTTACCTCCTTCATTAAATTTTCTTTTAATTAGATCAATTGTTGAAAATGGAACAGGAACTGGTTGAACAGTTTACCCACCATTATCAGCGAATATCGCTCATGCTGGTAGATCTGTAGATATCTCCATTTTTTC…
Trichoptera	Phryganea-grandis	GACTATTTATTTTATTTTTGGAATTTGAGCTGGTATAGTTGGTACTTCTTTAAGTATAATTATTCGAACTGAATTAGGAACTACTGAATCTCTAATTAAAAATGATCAAATTTATAATGTTTTAGTTACTGCTCATGCTTTTATTATAATTTTTTTCATAGTTATACCAATTATAATTGGAGGATTTGGAAACTGACTTGTACCCCTTATAATTGGAGCCCCAGATATAGCTTTCCCACGAATAAATAATATAAGATTTTGACTTTTACCCCCATCCTTAAATTTTCTATTAATTAGATCAATTGTTGAAAATGGAACAGGAACTGGTTGAACAGTTTACCCACCATTATCAGCAAATATTGCCCATGCTGGTAGATCAGTAGATATCTCCATTTTCTC…
Trichoptera	Phryganea-sinensis	TACACTATATTTTATTTTCGGAATTTGATCAGGTATGGTAGGAACCTCCCTAAGAATAATTATTCGCTTAGAATTAAGAACCACAGGAACATTTATCGGCAACGATCAAATTTATAATTCAATTGTAACAGCCCATGCGTTCGTTATAATTTTCTTTATAGTTATACCCATTATAATTGGGGGGTTTGGAAACTGATTAGTTCCCCTAATATTAGGAGCCCCAGATATAGCCTTTCCCCGAATAAACAATATAAGATTTTGATTACTCCCCCCTTCTTTAATCTTCCTAACTTCTTCAATATTTATAGATAACGGAGCAGGAACAGGATGAACAGTCTATCCCCCACTATCTGCAAATATTTCACATAGAGGAAAAGCCGTTGATATTACAATTTTCTC…
Trichoptera	Phryganopsyche-latipennis	AACTATTTATTTTATTTTTGGAATCTGAGCAGGAATAATCGGAACTTCACTCAGAATAATTATTCGAACTGAATTAGGTACTACAGATTCATTAATCAAAAATGATCAAATTTATAATGTTTTAGTAACTGCTCATGCTTTTATTATAATTTTCTTCATGGTTATACCAATTATAATTGGAGGATTTGGTAATTGACTTGTTCCTTTAATAATTGGAGCACCAGATATAGCCTTCCCGCGAATAAACAATATAAGATTTTGATTGCTGCCCCCCTCTCTTAATCTATTATTAATTAGAGCTTTAATCGAAAGAGGAACAGGTACAGGATGAACTGTCTATCCCCCTTTATCAAGAAATTTAGCTCATGCGGGTAGATCCGTAGATATTTCAATCTTTTC…
Trichoptera	Plectrocnemia-brevis	AACTATATATTTCATTTTTGGAATTTGATCTAGATTAGTAGGATCATCCCTTAGATTTTTAATTCGAACTGAATTAAGAACTTCAAGATCCTTATTAATAAATGACCAAATTTATAATTCTATTGTTACATTACATGCTTTTATTATAATTTTCTTTATAATTATACCTTTAATAATTGGAGGATTTGGTAATTGATTAATTCCTCTTATAATTACAGCCCCTGATATAGCATTTCCACGAATAAATAATATAAGATTTTGATTACTCCCTCCTTCAATTTTTTTTTTAATTTCTAGAATATTTATAGATAATAGAGTAGGAACAGGATGAACCGTTTATCCACCATTATCAAATAATTTATTTCACTCAGGAAAAGCAGTAGATATTTCAATTTTCTC…
Trichoptera	Plectrocnemia-conjuncta	NACTCTATATTTTATTTTTGGAATTTGATCTAGATTAGTAGGAACAACTTTAAGATTCCTAATTCGAATTGAATTAAGAACTTCAAGATCATTATTAATAAATGATCAAATTTATAATTCTATTGTTACATTACATGCTTTTATTATAATTTTTTTTATAATTATACCTTTAATAATTGGAGGATTTGGAAATTGATTAATTCCTCTTATAATTACAGCCCCTGATATAGCATTTCCACGAATAAATAATATAAGATTTTGATTACTTCCTCCTTCAATTTTTTTTTTAATTTCTAGAATATTTATAGATAATAGAGTAGGAACAGGATGAACTGTTTATCCACCACTATCAAATAATTTATTTCATTCAGGAAAAGCAGTAGATATTTCAATTTTTTC…
Trichoptera	Plectrocnemia-conspersa	AACTATATATTTTATTTTTGGAATTTGATCTAGATTAGTAGGATCAACTTTAAGATTCCTAATTNGAATTGAATTAAGAACTTCAAGATCATTATTAATAAATGATCAAATTTATAATTCTATTGTTACATTACATGCTTTTATTATAATTTTTTTTATAATTATACCTTTAATAATTGGAGGATTTGGAAATTGGTTAATTCCTCTTATAATTACAGCCCCTGATATAGCATTTCCACGAATAAATAATATAAGATTTTGATTACTTCCTCCTTCAATTTTTTTTTTAATTTCTAGAATATTTATAGATAATAGAGTAGGAACAGGATGAACTGTTTATCCACCACTATCAAATAATTTATTTCATTCAGGAAAAGCAGTAGATATTTCAATTTTTTC…
Trichoptera	Plectrocnemia-geniculata	AAGTATATATTTCATTTTTGGTATTTGATCTAGGTTAGTAGGATCTACATTAAGATTTTTAATTCGAATTGAATTAAGAACTTCTAGTTCACTAATAATAAATGATCAAATTTATAATTCTATTGTTACACTACATGCTTTTATTATAATTTTTTTTATAATTATACCATTAATAATTGGAGGATTTGGAAATTGATTAATTCCTCTTATAATTACAGCCCCCGATATAGCATTTCCACGTATAAATAATATAAGATTTTGATTACTCCCCCCTTCAATTTTTTTTTTAATTTCCGGTATATTTATAGATAATAGAGTAGGAACAGGTTGAACTGTTTATCCACCATTATCAAATAATTTATTCCATTCAGGAAAAGCAGTAGATATTTCAATTTTTTC…
Trichoptera	Plectrocnemia-laetabilis	AACTTTATACTTCATCTTTGGAATCTGATCAAGAATATTAGGATCTACCTTAAGATTCATTATTCGAATTGAACTAAGAACATCAAGAACATTATTAAGAAATGATCAAATTTACAATTCTGTAGTAACTCTCCATGCATTCATTATAATTTTCTTTATAATTATACCATTAATAATTGGAGGATTTGGAAATTGATTAATTCCATTAATATTAATAGCTCCAGATATAGCATTTCCTCGAATAAATAATATGAGATTTTGATTACTACCCCCATCAATTTTTTTCCTCATTTCTGGAATTTTTATAGATAATAGAGTAGGTACAGGCTGAACCGTATATCCTCCATTATCAAATAATTTATTTCATTCAGGAAAAGCAGTTGATATTTCCATTTTCTC…
Trichoptera	Plectrocnemia-wui	AACTTTATATTTTATTTTTGGAATCTGATCAGGATTATTAGGAACTTCATTAAGATTATTAATTCGAACAGAACTAGGAACAACTAAATCACTTATTAATAATGACCAAATTTATAATGTATTAGTTACAGCCCATGCTTTTATTATAATTTTTTTTATAGTTATGCCTATTATAATTGGAGGATTTGGAAATTGACTAGTACCATTAATACTGGGTGCTCCTGATATAGCTTTTCCCCGAATAAATAATATAAGATTTTGACTTTTACCCCCTTCTTTAAATTTTCTTCTTTTAAGAAGATTAGTTGAAAATGGTACTGGAACTGGTTGAACAGTTTATCCCCCATTAGCAAGTAATATTGGACATATAGGAAGATCAGTTGATTTATCTATTTTTTC…
Trichoptera	Polycentropus-corniger	----------------TTTGGAATTTGATCAAGAATTTTAGGATCAACCCTAAGATTTATTATTCGAATTGAATTAAGAACATCAAGAACACTAATAAGAAATGATCAAATTTATAATTCCATTGTCACCCTTCATGCATTTATTATAATTTTCTTCATAATTATACCATTAATAATTGGAGGATTCGGCAATTGACTAATTCCATTAATATTAATAGCACCAGATATAGCATTTCCTCGAATAAATAATATAAGATTTTGATTATTACCTCCATCAATTTTCTTCCTTATTTCTGGAATTTTCATAGATAATAGAGTAGGAACAGGATGAACTGTATATCCTCCCTTATCAAATAATTTATTTCATTCAGGTAAAGCAGTAGATATCTCAATTTTTTC…
Trichoptera	Polycentropus-excisus	AACTTTATATTTCATCTTTGGAATTTGATCAAGAATATTAGGATCTACCTTAAGATTTATTATTCGAATTGAATTAAGAACATCAAGAACATTAATAAGAAATGATCAAATTTATAATTCTGTTGTAACTCTCCATGCATTTATTATAATTTTTTTCATAATTATGCCATTAATAATTGGAGGATTTGGTAATTGATTAATTCCATTAATATTAATAGCTCCAGATATAGCATTTCCTCGAATAAATAATATAAGATTTTGATTACTACCCCCATCAATTTTTTTTCTTATTTCTGGAATTTTTATAGATAATAGAGTAGGTACAGGATGAACTGTATACCCCCCATTATCAAATAATTTATTTCATTCAGGAAAAGCAGTTGATATCTCCATTTTTTC…
Trichoptera	Polycentropus-flavomaculatus	AACTTTATATTTTATTTTNGGAATTTGATCAAGAATTTTAGGTTCTACTTTAAGATTTATTATTCGAATTGAATTAAGAACATCAAGAACATTATTAAGAAATGATCAAATTTATAATTCTGTTGTAACTCTTCATGCATTTATTATAATTTTCTTTATAATTATACCATTAATAATTGGAGGATTTGGAAATTGATTAATTCCATTAATATTAATAGCTCCAGATATAGCATTTCCTCGAATAAATAATATGAGATTTTGATTATTACCTCCATCAATTTTTTTTCTTATTTCTGGAATTTTTATAGATAATAGAGTAGGAACAGGATGAACTGTATATCCCCCATTATCAAATAATTTATTTCATTCAGGAAAAGCAGTTGATATTTCAATTTTTTC…
Trichoptera	Polycentropus-intricatus	AACTTTATACTTCATCTTTGGAATCTGATCAAGAATATTAGGATCTACCTTAAGATTCATTATTCGAATTGAACTAAGAACATCAAGAACATTATTAAGAAATGATCAAATTTACAATTCTGTAGTAACTCTCCATGCATTCATTATAATTTTCTTTATAATTATACCATTAATAATTGGAGGATTTGGAAATTGATTAATTCCATTAATATTAATAGCTCCAGATATAGCATTTCCTCGAATAAATAATATGAGATTTTGATTACTACCCCCATCAATTTTTTTCCTCATTTCTGGAATTTTTATAGATAATAGAGTAGGTACAGGATGAACTGTATATCCTCCATTATCAAATAATTTATTTCATTCAGGAAAAGCAGTTGATATTTCCATTTTCTC…
Trichoptera	Polycentropus-irroratus	AACTTTATACTTTATTTTTGGTATCTGATCAAGAATTTTAGGTTCAACCTTAAGATTTATTATTCGAATTGAACTTAGAACATCAAGTACACTTATAAGAAATGATCAAATTTACAATTCCATTGTTACATTACATGCATTTATTATAATTTTCTTTATAATTATGCCCTTAATAATTGGAGGGTTCGGAAATTGGTTAATTCCATTAATATTAATAGCCCCAGATATAGCATTTCCTCGAATAAACAACATAAGATTTTGGTTACTACCTCCATCAATTTTCTTCCTAATTTCAGGAATTTTTATAGATAATAGAGTAGGAACAGGATGAACTGTTTATCCTCCTTTATCTAACAATTTATTTCATTCAGGAAAAGCAGTTGACATCTCTATTTTTTC…
Trichoptera	Polycentropus-kingi	AACTTTATATTTTATTTTTGGAATTTGATCAAGAATTTTAGGTTCTACATTAAGATTTATTATTCGAATTGAACTGAGAACAGCAAGAACATTAATAAGAAATGATCAAATTTATAATTCTATTGTCACTCTTCATGCATTTATTATAATTTTTTTTATAATTATACCATTAATAATTGGAGGATTTGGAAATTGATTAATTCCATTAATATTAATAGCTCCAGATATAGCATTCCCTCGAATAAATAATATGAGATTTTGGTTATTACCTCCATCAATTTTTTTTCTTATTTCTGGAATTTTTATAGATAATAGAGTAGGAACAGGGTGAACTGTTTATCCTCCATTATCAAATAATTTATTTCATTCAGGTAAAGCAGTTGATATTTCTATTTTTTC…
Trichoptera	Polycentropus-morettii	AACTTTATATTTCATCTTTGGAATTTGATCAAGAATGTTAGGATCTACCTTGAGATTTATTATCCGAATTGAATTAAGAACATCAAGAACCTTAATAAGAAATGATCAAATTTATAATTCTGTTGTAACTCTCCATGCATTTATTATAATTTTCTTCATAATTATACCATTAATAATTGGAGGATTTGGAAATTGATTAATTCCATTAATATTAATAGCTCCAGATATAGCATTTCCTCGAATAAATAATATGAGATTTTGATTACTACCTCCATCAATTTTTTTTCTCATTTCTGGAATTTTTATAGATAATAGAGTAGGAACAGGATGAACTGTATACCCTCCATTATCAAACAATTTATTTCATTCAGGAAAAGCAGTTGATATCTCCATTTTTTC…
Trichoptera	Polycentropus-mortoni	AACTTTATATTTTATTTTTGGAATTTGATCAAGAATTCTAGGTTCTACTTTAAGATTTATTATTCGAATTGAATTAAGAACATCAAGAACATTATTAAGAAACGATCAAATTTATAATTCTGTTGTAACTCTTCATGCATTTATTATAATTTTTTTTATAATTATACCATTAATAATTGGAGGATTTGGAAATTGATTAATTCCACTAATATTAATAGCTCCAGATATAGCATTTCCTCGAATAAATAATATGAGATTTTGATTATTACCCCCATCAATTTTTTTTCTTATTTCTGGAATTTTTATAGATAATAGAGTAGGAACAGGATGAACTGTTTATCCCCCATTATCAAATAATTTATTTCATTCAGGAAAAGCAGTTGATATCTCCATTTTTTC…
Trichoptera	Polycentropus-schmidi	AACCCTATATTTCATTTTCGGAATTTGATCAAGAATTTTAGGTTCAACCTTAAGATTTATTATCCGAATTGAATTGAGAACTTCAAGAACATTAATAAGAAATGATCAAATTTACAATTCTATTGTTACCCTCCATGCATTTATTATAATTTTCTTTATAATTATACCATTAATAATTGGAGGTTTTGGAAATTGATTAATTCCATTAATATTAATAGCACCAGATATAGCATTTCCCCGTATAAATAATATAAGATTTTGATTATTACCTCCATCAATTTTTTTCCTTATTTCTGGAATTTTTATAGATAATAGAGTAGGAACAGGATGAACTGTTTACCCCCCATTATCAAACAATTTATTTCATTCAGGTAAAGCAGTAGATATTTCTATCTTTTC…
Trichoptera	Polycentropus-sp-n	TACACTATATTTTATTTTCGGAATTTGATCAGGTATAGTAGGAACCTCTCTAAGAATAATTATTCGCTTAGAATTAAGAACCACAGGAACATTTATCGGCAACGATCAAATTTATAATTCAATTGTAACAGCCCATGCGTTCGTTATAATTTTCTTTATAGTTATACCCATTATAATTGGAGGCTTTGGAAATTGATTAGTTCCCCTAATATTAGGAGCCCCAGATATAGCCTTTCCCCGAATAAACAATATAAGATTTTGATTACTCCCCCCTTCTTTAATCTTCCTAACTTCTTCAATATTTATAGATAACGGAGCAGGAACAGGATGAACAGTCTATCCCCCACTATCTGCAAATATTTCACATAGAGGAAAGGCCGTTGATATTACAATTTTCTC…
Trichoptera	Polycentropus-telifer	AACTTTATATTTTATTTTCGGAATTTGATCAAGAATATTAGGTTCTACTTTAAGATTTATCATTCGAATTGAACTAAGTACATCAAGAACATTAATAAGAAATGATCAAATTTATAACTCTATTGTAACTATACATGCATTTATTATAATTTTTTTTATAATTATGCCATTAATAATTGGAGGATTTGGAAATTGATTAATTCCATTAATATTAATAGCTCCAGACATAGCCTTTCCTCGAATAAATAATATGAGATTTTGATTATTACCTCCATCAATTTTTTTCCTTATTTCTGGAATTTTTATAGATAATAGAGTAGGGACAGGATGAACTGTATATCCTCCATTGTCAAATAATTTATTCCATTCAGGAAAAGCAGTTGATATATCTATTTTTTC…
Trichoptera	Polyplectropus-nocturnus	AACTTTATACTTTATATTTGGAATTTGAGCAAGAATTTTAGGATCTACTTTAAGATTTATTATTCGAATTGAATTAAGTACATCAGGATCTCTAATGGGAAATGATCAAATCTATAATTCAATCGTTACCATTCATGCTTTTATTATAATTTTTTTTATAATTATACCATTAATAATTGGAGGATTTGGAAATTGATTAATTCCTTTAATAATAATATCACCAGACATAGCATTCCCACGAATAAATAATATAAGATTTTGAATATTACCCCCTTCAATTTTTTTCCTAATTTCAAGAATATTTATAGATAATAGAGTAGGAACTGGTTGAACAGTTTATCCACCATTATCAAACAATTTATTTCATTCAGGAAAAGCAGTTGATATTTCAATTTTTTC…
Trichoptera	Potamophylax-cf-excisus	AACTATCTACTTCATCTTCGGAATTTGAGCAGGAATAATCGGAACTTCTCTTAGAATAATTATCCGAACAGAACTTGGAACAACTGAATCTTTAATTAAAAATGATCAAATTTATAACGTATTAGTAACCGCTCATGCTTTTATTATAATTTTCTTTATAGTAATACCAATCATAATTGGAGGATTTGGTAACTGATTAGTACCCTTAATAATTGGAGCCCCCGATATAGCCTTTCCCCGTATAAACAACATAAGATTTTGACTTTTACCCCCCTCATTAAATCTTCTATTAATTAGAGCCCTAGTTGAAAGAGGTACAGGAACTGGTTGAACAGTGTACCCCCCTCTTTCAAGTAATTTAGCCCATGCAGGAAGATCAGTAGATATCTCAATTTTTTC…
Trichoptera	Potamophylax-cingulatus	NNNNNNNNNNNNNNNNNNNNNNNNNNNNNNNNNNNTAATCGGAACCTCCCTAAGAATAATTATTCGAACTGAACTCGGAACAACTGAATCTTTAATCAAAAATGATCAAATCTATAACGTACTAGTAACTGCCCATGCCTTCATTATAATTTTCTTTATAGTAATACCAATCATAATTGGAGGATTTGGAAACTGGTTAATACCCCTAATAATCGGGGCCCCTGACATAGCTTTCCCCCGCATAAATAATATAAGATTTTGACTACTACCCCCTTCTTTAAATCTTCTCTTAATTAGAGCTTTAGTGGAAAGAGGAACAGGAACTGGCTGAACCGTATACCCCCCTCTCTCCAGAAACTTAGCCCATGCAGGAAGTTCAGTTGATATCTCAATTTTCTC…
Trichoptera	Potamophylax-latipennis	AACTATCTTATTTATTTTCGGAATTTGAGCTGGAATGATCGGAACCTCTTTAAGAATAATTATTCGAACTGAACTCGGAACAACTGAATCTTTAATTAAAAATGATCAAATTTATAACGTATTAGTAACTGCTCATGCTTTCATTATAATTTTCTTCATAGTAATACCAATTATAATCGGAGGATTTGGTAATTGATTAGTACCCCTAATAATCGGAGCTCCTGATATAGCTTTCCCCCGCATAAACAACATGAGATTCTGACTATTACCCCCCTCATTAAACCTTCTCCTAATCAGAGCTTTAGTAGAAAGAGGAACAGGAACTGGCTGAACTGTATACCCCCCTCTCTCTAGAAATTTAGCTCACGCAGGAAGTTCAGTTGATATCTCAATTTTCTC…
Trichoptera	Potamophylax-luctuosus	AACTATTTATTTTATCTTCGGAATTTGAGCAGGAATAATTGGAACTTCTCTTAGAATAATCATCCGTACAGAACTTGGAACAACTGAATCTCTTATTAAAAATGATCAAATTTATAATGTATTAGTAACCGCTCATGCTTTTATTATAATTTTTTTTATAGTAATGCCAATCATAATTGGAGGATTTGGTAACTGATTAGTGCCCCTAATAATTGGAGCTCCTGACATAGCTTTCCCTCGTATAAATAACATAAGATTTTGACTTTTACCCCCCTCATTAAATCTCCTATTAATTAGAGCCTTAGTCGAAAGAGGGACAGGAACCGGTTGAACGGTATACCCCCCTCTTTCAAGTAATTTAGCTCATGCAGGAAGATCCGTAGACATCTCAATTTTCTC…
Trichoptera	Potamophylax-nigricornis	TACATTATATTTTATATTTGGGATTTGATCTGGCCTAATTGGTTCTTCATTAAGATTTATTATTCGTATAGAATTAAGAACTCCTGGAAGATTAATTGGAAACGATCAAATTTATAATGTAATTGTAACATCACATGCTTTTATTATAATTTTTTTTATAGTTATACCCATCATAATTGGAGGATTTGGAAATTGACTTGTACCTCTAATATTAGGATCCCCAGACATAGCCTTCCCTCGTATAAATAATCTTAGATTTTGATTCTTGCCCCCTTCTTTAATCTTCCTCCTTCTAAGAAGGATAACAAACTCAGGTGCTGGTACTGGCTGAACTGTATACCCCCCTCTTTCATCTAATCTATCTCACGCAGGAAGATCCGTAGATTTAACTATTTTTTC…
Trichoptera	Potamophylax-pallidus	AACTATCTACTTCATCTTTGGAATCTGAGCAGGAATAATCGGAACTTCTCTCAGAATAATTATTCGAACTGAACTTGGAACAACTGAATCCCTAATTAAAAATGATCAAATTTATAACGTATTAGTAACTGCCCACGCTTTCATTATAATTTTCTTCATAGTAATACCAATCATAATTGGAGGATTTGGTAATTGACTAGTACCCCTAATAATCGGGGCTCCCGACATAGCCTTTCCCCGTATAAACAACATAAGATTTTGACTACTTCCCCCCTCCCTAAATCTTCTTTTAATTAGAGCTTTAGTCGAAAGAGGAACAGGAACTGGCTGAACAGTATACCCCCCCCTATCTAGAAATCTAGCCCATGCTGGTAGATCCGTTGATATCTCAATTTTCTC…
Trichoptera	Potamophylax-rotundipennis	ATAATGTACTAGTAACTGCTCACGCTTTTATTATAATTTTTTTCATAGTAATACCAATTATAATTGGAGGATTTGGTAATTGATTAGTACCTTTAATAATTGGAGCTCCTGATATAGCTTTTCCCCGCATAAATAATATAAGATTTTGATTATTACCCCCCTCTCTAAATCTCCTATTAATTAGAGCTTTATTGGAAAGAGGTACAGGAACTGGTTGAACACTATACCCCCCCCCTTCTAGTAACTTAGCTCATGCAGGAAAATCTGTGGATATTTCAATTTTTTCTCTCCATTTAGCAGGGATTTCTTCACTTTTAGGAGCAATTAATTTTATTTCTACTACATTAAATATACGAAATAACTTAATAACTTTAGATCGAATTCCCCTATTTGTGTGAT…
Trichoptera	Potamophylax-winneguthi	AACTATTTACTTTATTTTTGGTATCTGAGCTGGAATAATCGGTACTTCTCTCAGAATAATTATTCGAACAGAATTAGGCACAACCGAATCATTAATTAAAAATGATCAAATTTATAATGTTTTAGTGACTGCTCATGCATTTATTATAATTTTTTTTATAGTTATACCAATCATAATTGGAGGATTTGGTAATTGACTAGTTCCCCTAATAATTGGAGCACCTGATATAGCTTTCCCCCGCATAAATAACATAAGATTTTGACTTTTACCCCCCTCTTTAAACTTATTATTAATCAGAGCCCTAATTGAAAGAGGAACAGGAACTGGTTGAACTGTTTACCCCCCCCTATCTAGTAACTTAGCTCATGCAGGAAGATCTGTTGACATTTCTATTTTTTC…
Trichoptera	Potamyia-chinensis	AACATTATATTTTATTTTTGGGATTTGATCTGGTCTCGTAGGGTCTTCCATGAGACTCCTAATTCGAATAGAACTTAGAACCCCTGGAACTTTAATTGGAAATGACCAAATTTATAATGTTATTGTAACTTCTCATGCCTTTGTAATAATTTTCTTTATAGTTATACCAATTATAATTGGAGGATTTGGAAATTGATTAGTACCATTAATACTAGGATCCCCTGATATAGCATTTCCTCGTATAAATAACATAAGATTTTGATTTCTCCCTCCCTCTCTTCTTTTTCTTCTTTTTAGAAGACTAATTAACTCAGGAAGAGGGACAGGATGAACAGTTTATCCCCCCCTTTCCTCCAACCTTTCTCATATAGGGAGATCTGTAGATTTAACAATTTTTTC…
Trichoptera	Psilopteryx-schmidi	AACTATCTATTTTATTTTTGGAATTTGAGCCGGAATAATTGGAACTTCTCTTAGAATAATTATTCGAACTGAATTAGGCACAACTGATTCACTAATTAAAAATGACCAAATTTATAATGTATTAGTGACAGCCCATGCTTTTATCATAATTTTCTTTATAGTAATACCCATTATAATTGGTGGATTTGGAAATTGACTAGTCCCCCTCATAATTGGAGCACCAGACATAGCCTTCCCTCGCATAAATAACATAAGATTTTGGCTACTCCCACCCTCTTTAAATCTTCTTCTAATCAGAGCTCTCGTAGAAAGAGGAACAGGAACAGGTTGAACTGTTTACCCCCCTCTTTCTAGAAATTTAGCCCATGCAGGAAGATCCGTTGACATTTCAATCTTTTC…
Trichoptera	Psilotreta-falcula	AACTTTATATTTTATTTTTGGAATTTGAGCCAGAATATTAGGAACTTCTCTAAGATTATTAATTCGATTAGAACTAAGATCTACTGGATCATTAATTAAAAATGATCAAATTTATAATACTTTAGTTACTGCCCATGCTTTTATTATAATTTTTTTTATAGTTATACCAATTATAATTGGAGGATTCGGAAATTGATTAGTGCCTCTAATATTAGGAGCTCCTGATATAGCTTTCCCTCGAATAAATAATATAAGTTTTTGACTTCTTCCTCCCTCATTAAATTTTCTTTTATTTAGAAGAATAATTGAAAATGGAGCAGGAACCGGATGAACAGTTTATCCCCCTTTATCAAGAAATGTTGCTCACGCAGGAGCCTCAGTTGACTTAACTATTTTTTC…
Trichoptera	Psychomyia-ctenophora	AACTTTATATTTTATCTTTGGAATTTGAGCTAGATTAATCGGAACATCATTAAGTATAATTATTCGAATTGAATTAAGAACCCCCGGATCATTTTTAGGAAATGATCAAATTTATAATTCAATTGTAACTATTCATGCTTTCATTATAATTTTTTTTATAGTTATACCAATTATAATTGGAGGATTTGGAAACTGATTAGTTCCATTAATACTAGGAGCTCCTGATATGGCATTCCCCCGAATAAATAATTTAAGATTTTGATTTTTACCACCTTCTATTTTTTTCTTAATTTCTTCTATATTTATAGATAATAGAGCTGGAACAGGATGAACAGTATACCCCCCATTATCCAACAACATATTTCACTCAGGCAAAGCTATTGATATTTCTATTTTTTC…
Trichoptera	Psychomyia-flavida	AACTTTATATTTTATTTTTGGCATTTGATCAAGATTAATTGGAACTTCATTAAGTATAATTATTCGAATTGAACTAAGAACTCCAGGATCATTTATAGGAAATGATCAAATTTATAATTCGATTGTTACTGTTCACGCCTTCATTATAATTTTCTTTATAGTAATACCAATTATAATTGGAGGATTTGGAAATTGATTAGTTCCATTAATATTAGGGGCACCAGATATGGCATTCCCTCGAATAAATAATCTAAGATTTTGATTCCTACCCCCCTCTATTTTTTTTTTAATTTCTGCCATATTCATAGATAATAGAGCAGGAACTGGATGAACAGTATACCCACCTCTTTCAAACAATATATTTCATTCAGGAAAAGCTGTTGATATCTCAATTTTTTC…
Trichoptera	Psychomyia-forcipata	AACATTATATTTTATTTTTGGAATCTGATCAAGTTTAATTGGAACTTCTTTAAGAATAATTATTCGAATTGAATTAAGAACACCAGGATCTTTTTTAGGCAATGATCAAATTTATAATTCAATTGTTACTATTCATGCATTCATTATAATTTTTTTTATAGTTATACCAATTATAATTGGTGGATTTGGAAATTGATTAGTGCCTTTAATATTGGGAGCACCAGATATAGCATTTCCTCGAATAAATAACTTAAGATTTTGATTTCTACCCCCTTCTATTTTTTTCCTAATTTCATCTATATTTATAGATAATAGAGCAGGAACAGGATGAACAGTATACCCACCATTATCTAATAACATATTTCACTCAGGCAAGGCCATTGATATTTCAATTTTCTC…
Trichoptera	Psychomyia-pusilla	AACTTTATATTTTATTTTTGGAATTTGAGCAAGATTAATTGGTACATCATTAAGAATAATTATTCGAATTGAATTAAGAACTCCTAGATCATTTATAGGAAATGATCAAATCTATAATTCAATTGTCACTATCCATGCTTTTATTATAATTTTTTTTATAGTTATACCTATTATAATTGGGGGATTTGGAAATTGACTGGTGCCCTTAATATTAGGAGCACCAGATATGGCATTCCCACGAATAAATAATCTAAGATTTTGATTTTTACCACCTTCTATTTTTTTTTTAATTTCATCAATATTCATAGATAACAGAACAGGAACAGGATGAACAGTGTATCCTCCTTTATCTAACAATATATTTCATTCAGGAAAAGCTATTGATATTTCAATTTTTTC…
Trichoptera	Psychomyia-uncatissima	AACATTATATTTTATTTTTGGAATTTGAGCAAGATTAATCGGAACATCTTTAAGAATAATTATCCGAATCGAACTAAGAACACCAACAGCGTTCTTAGGTAATGATCAAATTTATAACTCAATTGTAACTATTCACGCTTTTATTATAATTTTTTTTATAGTTATACCTATTATAATCGGAGGATTCGGAAATTGATTAGTGCCTTTAATATTAGGCGCCCCAGATATAGCTTTCCCCCGTATAAATAATTTAAGATTTTGATTTTTACCTCCCTCAATTCTTTTTTTAATTTCTAGAATATTTATAGATAACAGAGCTGGAACAGGTTGAACTGTGTATCCTCCTCTTTCCAACAATATATTTCATTCTGGAAAAGCTATTGATATTTCAATTTTTTC…
Trichoptera	Psychomyiella-cruciata	AACTTTATATTTTATTTTTGGTATTTGATCAAGATTAATTGGAACTTCATTAAGAATAATTATTCGAATTGAACTAAGAACTCCAGGATCTTTTATAGGAAATGATCAAATTTATAACTCAATTGTTACAGTTCACGCTTTTATCATAATTTTTTTTATAGTTATACCAATTATAATTGGAGGATTTGGAAATTGACTAGTTCCCCTAATATTAGGAGCTCCTGATATAGCATTTCCTCGAATAAATAATCTAAGATTTTGATTCTTACCCCCTTCAATTTTTTTCCTAATTTCTGCCATATTTATAGATAATAGAGCAGGAACGGGGTGAACAGTTTACCCCCCTCTTTCGAATAATATATTTCACTCAGGCAAAGCTGTCGACATCTCAATTTTTTC…
Trichoptera	Ptilocolepus-extensus	GACTTTATATTTTATTTTTGGGATTTGAGCAGGAATAGTTGGAACTTCTTTAAGAATATTAATTCGGTTAGAATTAGGAACTCCTGGGGCTTTAATTGGAAATGATCAAATTTATAATGTAATTGTAACTGCTCATGCATTTATTATAATTTTTTTTATAGTTATACCCTTAATAATTGGGGGATTCGGGAATTGACTAGTTCCTTTAATGTTAGGAGCTCCTGATATGGCATTTCCTCGAATAAATAATATAAGATTTTGATTACTTCCTCCTTCAATTATATTATTAATTTTTAGTAGGGTTATTGAAAATGGTGCAGGTACTGGTTGAACAGTTTATCCTCCTCTTTCTAATAATATTTTTCATATAGGGGCTTCGGTTGATTTAACTATTTTTTC…
Trichoptera	Ptilocolepus-granulatus	GACGTTATATTTTATTTTTGGGATTTGAGCTGGCATAGTTGGGACTTCTCTAAGAATGTTAATTCGATTAGAACTAGGCACGCCGGGGGCTTTAATTGGAAATGATCAGATTTATAATGTTATTGTCACTGCTCATGCTTTTATTATAATTTTTTTTATAGTTATACCATTAATGATTGGGGGGTTTGGAAATTGACTAGTTCCTTTAATGTTAGGGGCACCTGATATGGCGTTTCCTCGGATAAATAATATAAGATTTTGATTACTTCCCCCCTCTATTCTTCTATTAATTTTTAGGAGAATAGTTGAAAATGGGGCAGGAACAGGATGAACAGTATACCCCCCTCTATCAAATAATATTTTTCATACGGGGGCTTCAGTTGATTTAACTATTTTTTC…
Trichoptera	Rhadicoleptus-alpestris	AACTATTTATTTTATTTTTGGAATTTGAGCGGGAATAATTGGAACTTCTCTTAGAATAATTATTCGAACTGAACTCGGGACTACTGATTCATTAATTAAAAATGATCAAATTTATAATGTTTTAGTAACTGCTCATGCTTTTATTATAATTTTTTTCATAGTAATACCAATTATAATTGGAGGATTTGGTAATTGACTTGTCCCACTAATAATTGGTGCTCCAGACATAGCTTTCCCCCGAATAAATAATATAAGATTTTGACTCCTTCCCCCCTCTTTAAATTTACTTCTAATTAGAGCTTTAATTGAAAGAGGAACAGGAACTGGTTGAACAGTTTACCCCCCTCTATCAAGTAATTTAGCCCATGCAGGAAGATCAGTTGATATCTCTATTTTCTC…
Trichoptera	Rhyacophila-adjuncta	AACTTTATACTTTATTTTTGGAATTTGAGCTGGTATAGTAGGCTCTTCTTTAAGTTTAATTATTCGAACTGAACTTGGAATACCGGGATCATTAATTGGAAATGATCAAATTTACAATGTAATTGTAACAGCACATGCGTTTGTTATAATTTTTTTTATAGTTATACCAATTATAATCGGAGGATTTGGAAATTGATTAGTTCCATTAATATTAGGAGCCCCAGATATAGCATTTCCACGAATAAATAATATAAGATTCTGACTTCTCCCACCTTCTCTTACTTTACTTACAATAAGAATAATTGTTGAAAATGGAGCAGGAACTGGGTGAACAGTATATCCCCCTTTATCTTCAAATATTGGCCATAATGGAAGATCTGTAGATTTAACAATTTTTTC…
Trichoptera	Rhyacophila-angulata	AACATTATATTTTATTTTCGGAATCTGAGCAGGAATAGTAGGGTCCTCTTTAAGAATAATTATTCGAACAGAATTAGGAATACCAGGATCATTGATTGGAAATGATCAAATTTACAATGTTGTAGTAACTGCTCACGCATTTGTTATAATTTTCTTTATAGTAATACCAATTATAATTGGAGGATTTGGTAATTGATTAGTACCCCTAATATTAGGGGCTCCAGATATAGCTTTTCCTCGTATAAATAATATAAGATTTTGATTATTACCCCCATCATTAACATTATTAACTATAAGAAGAATTGTAGAAAATGGAGCAGGCACAGGTTGAACTGTTTACCCCCCTCTTTCATCTAATATCGGCCATAGAGGAAGATCAGTAGATTTAACTATTTTTTC…
Trichoptera	Rhyacophila-aquitanica	AACTTTATACTTTATATTTGGAATTTGAGCTGGAATAACAGGATCATCTTTAAGAATAATTATTCGAACAGAATTAGGAATACCAGGATCATTAATTGGAAATGATCAAATCTATAATGTAATTGTAACAGCTCATGCATTTGTTATAATTTTTTTTATAGTAATACCAATTATAATTGGAGGATTTGGAAATTGACTAGTACCTTTAATATTAGGAGCCCCTGATATAGCTTTTCCTCGTATAAATAATATAAGATTTTGACTTTTACCTCCTTCTTTAACTTTACTAACTATGAGAAGAATTGTGGAAAATGGTGCAGGTACTGGATGAACCGTATACCCCCCTTTATCAGCTAATATTGGTCATACTGGAAGATCTGTAGACTTAACAATTTTTTC…
Trichoptera	Rhyacophila-asciata	AACTTTATATTTTATTTTTGGAATTTGAGCCGGTATAGTTGGCTCTTCTTTAAGTTTAATTATTCGAACTGAACTTGGTATACCAGGATCTTTAATTGGAAATGATCAAATTTATAACGTAATTGTTACAGCACATGCATTTGTTATAATTTTTTTTATAGTAATACCAATTATAATTGGAGGATTTGGAAATTGACTAGTTCCATTAATACTAGGAGCCCCAGATATAGCATTCCCACGGATAAATAATATAAGATTTTGACTTCTTCCACCTTCTCTCACTTTACTTACAATAAGAATAATTGTTGAAAATGGAGCAGGAACTGGGTGAACAGTATATCCACCTTTATCTTCAAATATTGGACATAATGGAAGATCAGTAGATTTAACTATTTTTTC…
Trichoptera	Rhyacophila-aurata	AACTTTATATTTTATTTTTGGAATTTGGGCTGGTATAGTGGGTTCTTCTCTAAGTTTAATTATTCGAACTGAACTTGGAATACCCGGATCCTTAATTGGAAATGATCAAATTTATAATGTAATTGTAACAGCACACGCATTTGTTATAATTTTTTTTATAGTTATACCAATTATAATTGGAGGATTTGGAAATTGATTAGTTCCATTAATACTAGGAGCTCCTGATATAGCATTCCCACGAATAAATAATATAAGATTTTGACTTCTTCCCCCTTCTTTAACTTTACTTACAATAAGAATAATTGTTGAAAATGGAGCAGGAACTGGTTGAACAGTATATCCACCTTTATCATCTAATATCGGACATAACGGGAGATCAGTAGATTTAACTATTTTTTC…
Trichoptera	Rhyacophila-balcanica	NNNNNNNNNNNNNNNNNNNNNNNNNNNNNNNNNNNNNNNNNNNNNNTCGTTAAGACTAATTATTCGGACTGAATTAGGAATACCAGGATCCTTAATTGGAAATGATCAAATTTATAATGTAATTGTAACTGCTCACGCATTTGTTATAATTTTTTTTATAGTTATACCTATTATAATTGGAGGATTTGGAAATTGATTGGTTCCTTTAATACTAGGAGCCCCAGATATAGCTTTTCCTCGAATAAATAATATAAGATTTTGACTTCTTCCCCCTTCTCTTACTTTACTTACAATAAGAATAATTGTAGAAAATGGAGCTGGAACTGGTTGAACTGTTTATCCCCCCTTATCATCTAACATTGGTCATAATGGAAGATCGGTTGATTTAACTATTTTTTC…
Trichoptera	Rhyacophila-bonaparti	AACTCTATATTTCATTTTTGGCATTTGAGCAGGAATAGTCGGCTCTTCCTTGAGTATGGTAATTCGTAATGAATTAGGCATACCCGGATCATTAATTGGCAATGATCAACTCTATAATGTAATTGTAACCGCCCATGCATTCGTAATAATTTTTTTTATAGTAATACCAATTATAATTGGAGGATTCGGAAACTGACTTGTTCCTCTCATACTAGGAGCCCCAGATATAGCTTTCCCTCGTATAAATAATATAAGATTCTGACTTCTCCCGCCTTCTATCTCATTATTAACTATAAGAAGAATTGTAGAAAATGGAGCAGGAACTGGATGAACTGTCTATCCCCCCCTATCTGCCAATACTGGTCATATAGGAAGCTCTGTAGACTTAACAATTTTCTC…
Trichoptera	Rhyacophila-bubila	AACTTTATACTTTATTTTTGGAATCTGAGCTGGTATAGTGGGATCTTCATTAAGTTTAATTATTCGAACTGAACTTGGAATACCAGGATCTTTAATCGGAAATGATCAAATTTATAATGTAATTGTAACAGCACATGCATTTGTTATAATTTTTTTTATAGTTATACCAATTATAATTGGAGGATTTGGAAACTGACTAGTCCCATTGATATTAGGAGCCCCTGATATAGCATTCCCTCGAATAAATAATATAAGATTTTGACTTCTCCCCCCCTCCCTTACTTTACTTACAATAAGAATAATTGTTGAAAATGGAGCAGGTACAGGATGAACAGTATATCCCCCTTTATCTTCTAATATTGGACATAATGGAAGATCGGTAGATTTAACTATTTTTTC…
Trichoptera	Rhyacophila-coreana	AACTCTCTACTTTATCTTTGGAATTTGAGCTGGTATAATAGGATCATCTCTTAGTCTTATTATCCGAACTGAGTTAGGCATACCTGGAGCATTGATTGGAAATGACCAAATTTATAATGTAATAGTAACAGCTCATGCATTTATTATAATTTTTTTTATAGTTATACCTATTATAATTGGAGGATTTGGAAACTGACTAATCCCTTTAATACTAGGTGCACCAGATATGGCATTCCCCCGTATAAATAATATAAGATTTTGATTACTCCCTCCTTCTCTAACTCTTCTAACTATAAGAAGAATCGTAGAAAACGGAGCAGGAACTGGCTGAACAGTTTACCCCCCTTTATCAGCTAATATTGGACACACTGGGAGTTCAGTGGACCTAACAATTTTCTC…
Trichoptera	Rhyacophila-denticulifera	AACTTTATATTTTATTTTCGGAATTTGAGCAGGAATAGTCGCATCTTCTTTAAGAATAGTAATTCGAAATGAATTGGGAATACCGGGATCATTAATCGGAAATGATCAATTATATAATGTAATTGTAACAGCTCATGCTTTTGTAATAATTTTTTTTATAGTTATACCTATTATAATTGGAGGATTTGGTAACTGACTTGTTCCTCTCATGTTAGGAGCCCCAGACATAGCTTTCCCTCGAATAAATAATATAAGATTTTGACTTCTTCCTCCTTCAATTTCTTTACTAACTATAAGAAGAGTTGTAGAAAATGGAGCAGGAACTGGATGAACAGTTTATCCCCCCTTATCTGCTAATATAGGACATATAGGCAGATCTGTAGATTTAACTATTTTTTC…
Trichoptera	Rhyacophila-dorsalis	AAGCTCGTAGTTGAAATTGTGTCCTGCGGTGTCGGTCTACCGACTGCGGTACGACAGGCACGTCTGCGGGGCTTCTCGCCGGTGCGTCCTTCGCCATCCGGCGTCGGTCGGCCGCAAGGTCGGCCGTTCGCCGAGGCGGGCCGTCGCGGCTGTTTACTTTGAACAAATTAGAGTGCTCAAAGCGGGCTAAGTTTTGCCTGAATATTGTACGCATGGAATAATAGAATAGGACCTCGGTTCTGTTTTGTTGGCTTTCTGATACCAGAGGTAATGATTAATAGGGACAACTGGGGGCATTCGTATTGCGACGTTAGAGGTGAAATTCTTGGATCGTCGCAAGACGGACTAAAGCGAAAGCATTTGCCAAAGGTGTTTTCATTAATCAAGAACGAAAGTTAG…
Trichoptera	Rhyacophila-eatoni	AACGTTATATTTTATTTTTGGAATCTGAGCAGGAATAGTGGGATCATCATTAAGATTAATTATTCGAAATGAATTAAGAATACCAGGATCTTTAATCGGCAGAGATCAACTTTATAATGTAATTGTAACAGCTCATGCCTTTGTTATAATTTTTTTTATAGTAATACCTATTATAATTGGAGGATTTGGAAATTGATTAGTCCCATTAATATTAGGAGCTCCTGATATAGCTTTTCCACGAATAAATAATATAAGATTTTGACTTCTCCCTCCTTCAATTTCTTTATTAACTATAAGAAGAATTGTAGAAAATGGAGCAGGAACTGGATGAACTGTTTATCCCCCTTTATCATCTAATATTGGCCATACAGGAAGTTCAGTAGATATTACTATTTTTTC…
Trichoptera	Rhyacophila-evoluta	AACTTTATATTTTATTTTTGGAATTTGAGCTGGAATAGTAGGATCTTCTTTAAGATTAATTATTCGAACTGAACTCGGAATACCTGGATCATTAATTGGAAATGACCAAATTTATAATGTAATTGTAACAGCTCACGCATTTGTAATAATTTTTTTTATAGTTATACCTATTATAATTGGAGGATTTGGAAATTGATTAGTACCATTAATATTGGGGGCCCCTGATATAGCATTTCCACGAATAAATAATATAAGATTTTGACTTCTTCCACCTTCTTTAACTTTATTAACTATAAGTATAATTGTAGAAAATGGAGCTGGAACTGGTTGAACTGTATACCCTCCATTATCATCTAATATCGGACATAACGGAAGTTCTGTTGATTTAACTATTTTTTC…
Trichoptera	Rhyacophila-fasciata	AAGCTCGTAGTTGAAATTGTGTCCTGCGGTGTCGGTCTACCGACTGCGGTACGACAGGCACGTCTGCGGGGCTTCTCGCCGGTGCGTCCTTCGCCATCCGGCGTCGGTCGGCCGCAAGGTCGGCCGTTCGCCGAGGCGGGCCGTCGCGGCTGTTTACTTTGAACAAATTAGAGTGCTCAAAGCGGGCTAAGTTTTGCCTGAATATTGTACGCATGGAATAATAGAATAGGACCTCGGTTCTGTTTTGTTGGCTTTCTGATACCAGAGGTAATGATTAATAGGGACAACTGGGGGCATTCGTATTGCGACGTTAGAGGTGAAATTCTTGGATCGTCGCAAGACGGACTAAAGCGAAAGCATTTGCCAAAGGTGTTTTCATTAATCAAGAACGAAAGTTAG…
Trichoptera	Rhyacophila-fischeri	AACATTATACTTTATCTTTGGAATTTGAGCAGGAATGGTCGGATCTTCATTAAGAATAATTATTCGAACCGAGCTAGGTATGCCAGGCTCATTAATCGGTAATGATCAAATCTATAATGTAGTAGTAACCGCTCACGCTTTCATTATAATTTTCTTTATAGTCATACCCATTATAATTGGAGGATTTGGAAACTGACTTGTTCCCCTAATACTGGGAGCTCCTGATATAGCGTTCCCACGAATAAATAATATAAGATTTTGACTTCTCCCCCCTTCACTAACTCTTTTAACTATAAGAAGAATTGTTGAAAATGGAGCAGGAACAGGTTGAACTGTTTACCCCCCGCTGTCAGCTAATATCGGGCATACAGGAAGATCCGTAGATTTAGCAATTTTCTC…
Trichoptera	Rhyacophila-glareosa	AACACTATACTTCATTTTTGGCATCTGAGCAGGAATAGTCGGATCTTCTTTAAGAATAATTATTCGAACTGAACTCGGAATGCCCGGCTCACTAATCGGGGATGATCAAATTTACAACGTAGTTGTAACTGCTCATGCTTTTATTATAATTTTTTTTATAGTAATACCCATCATGATCGGAGGATTCGGAAACTGACTTGTCCCCCTAATATTAGGGGCCCCTGATATAGCATTCCCACGAATAAATAACATAAGATTCTGACTTCTCCCCCCATCTCTCACTCTTCTAACCATAAGCAGAATCGTAGAAAATGGTGCAGGAACAGGCTGAACAGTGTACCCCCCTCTCTCAGCCAACATTGGCCATACAGGGAGATCTGTAGATCTGGCTATCTTTTC…
Trichoptera	Rhyacophila-hirticornis	AACATTATACTTTATTTTCGGAATTTGAGCAGGCATAGTCGGATCATCTTTAAGAATAATTATTCGAACTGAACTGGGAATACCTGGCTCACTAATTGGGAACGACCAAATTTATAACGTCGTAGTAACTGCTCATGCTTTTATCATAATTTTCTTCATGGTTATACCCATTATAATTGGAGGGTTTGGAAACTGACTAGTTCCCCTAATGCTGGGAGCACCTGATATAGCATTTCCCCGCATAAATAATATAAGATTTTGACTTCTCCCCCCATCTCTCACTCTCCTCACTATAAGAAGAATTGTGGAAAATGGGGCGGGAACTGGCTGAACTGTCTATCCACCTTTATCCGCAAATATCGGACATACCGGAAGCTCAGTAGATCTGGCCATCTTCTC…
Trichoptera	Rhyacophila-intermedia	AACTTTATATTTTATCTTCGGAATTTGAGCAGGAATAGTGGGATCTTCTCTAAGATTAATCATTCGAACTGAACTAGGGATACCGGGATCTTTGATCGGGAATGATCAAATTTATAATGTTATTGTTACTGCTCACGCATTTGTTATAATTTTTTTCATGGTAATACCCATTATAATTGGGGGATTTGGAAATTGATTAGTACCTTTAATACTGGGAGCCCCAGATATAGCATTTCCTCGAATAAATAATATAAGATTCTGACTTTTACCCCCATCTCTCACCCTTCTTACTATAAGAATAATTGTAGAAAATGGGGCGGGAACTGGGTGAACTGTTTATCCCCCTTTATCATCAAATATCGGGCATAATGGGAGATCAGTTGATTTAACTATTTTTTC…
Trichoptera	Rhyacophila-kardakoffi	TACTCTATATTTTATTTTTGGAATTTGAGCTGGAATAGTCGGTTCTTCTCTCAGAATAATCATTCGTACTGAATTAGGAATACCTGGATCTTTAATCGGAAATGACCAAATTTATAATGTTGTAGTAACAGCTCATGCATTTATTATAATTTTTTTTATAGTAATACCCATTATAATCGGGGGATTTGGAAATTGATTAGTACCCCTAATATTAGGGGCCCCAGATATAGCTTTTCCACGAATAAATAATATAAGATTTTGACTTCTCCCCCCTTCTTTAATATTAATTACTATAAGAAGAATTGTAGAAAATGGAGCAGGTACTGGGTGAACAGTGTATCCCCCATTATCAAGAAATATCGGACATAGCGGCAGATCTGTAGATTTAACTATTTTTTC…
Trichoptera	Rhyacophila-kelnerae	AACCTTATATTTTATTTTTGGTATTTGAGCAGGAATAGTTGGCTCTTCTTTAAGAATAGTAATTCGAAATGAACTAGGTATACCCGGATCATTAATCGGAAATGATCAACTATACAATGTAATTGTAACCGCTCATGCATTCGTAATAATTTTTTTTATAGTTATACCTATTATAATTGGAGGATTTGGAAACTGACTTGTACCCCTCATACTAGGAGCTCCTGATATAGCCTTTCCTCGAATAAATAATATAAGATTTTGACTCCTACCCCCTTCCATTTCAATACTAACCATAAGAAGAATTGTAGAAAACGGAGCAGGAACTGGGTGAACAGTTTACCCCCCGCTATCAGCTAACACAGGCCATATAGGAAGATCTGTAGATTTAACAATTTTTTC…
Trichoptera	Rhyacophila-laevis	TACTTTATACTTTATTTTTGGAATTTGAGCTGGAATAGTAGGTTCTTCTCTTAGAATACTAATTCGTACAGAATTAGCTATACCAGGATCATTAATTGGTAACGATCAAATTTATAATGTAGTAGTAACAGCTCATGCATTTATTATAATTTTTTTTATAGTAATACCTATTATAATTGGAGGATTTGGAAATTGATTAGTGCCTCTAATACTAGGAGCTCCAGATATAGCTTTCCCTCGAATAAATAATATAAGATTTTGACTTCTCCCCCCTTCTTTAATACTTATTACTATAAGAAGAATCGTAGAAAATGGAGCGGGCACTGGATGAACAGTATATCCCCCCTTATCCAGAAATATTGGACATAACGGAAGTTCAGTTGATTTAACTATTTTTTC…
Trichoptera	Rhyacophila-lata	AACTCTTTATTTTATTTTTGGAATTTGAGCTGGTATAGTGGGTTCTTCTTTAAGAATAATTATTCGTACTGAATTAGGAATACCTGGATCTCTGATTGGTAATGATCAAATTTATAATGTAGTAGTTACTGCTCATGCTTTTATTATAATTTTCTTTATAGTGATACCAATTATAATTGGAGGGTTCGGAAATTGACTAGTCCCATTAATATTAGGAGCACCTGATATAGCTTTCCCACGAATAAATAATATAAGATTCTGACTTCTCCCCCCCTCTCTTACTCTTTTAACTATAAGAAGAATTGTAGAAAATGGGGCAGGTACCGGATGAACTGTCTATCCCCCTTTATCAAGAAATATCGGTCATACCGGAAGCTCGGTAGACTTAACAATTTTCTC…
Trichoptera	Rhyacophila-lepnevae	TACTCTATATTTTATTTTTGGAATTTGAGCTGGAATAGTCGGTTCTTCTCTCAGAATAATCATTCGTACTGAATTAGGAATACCTGGATCTTTAATCGGAAATGACCAAATTTATAATGTTGTAGTAACAGCTCATGCATTTATTATAATTTTTTTTATAGTAATACCCATTATAATCGGAGGATTTGGAAATTGATTAGTACCCCTAATATTAGGAGCCCCAGATATAGCTTTTCCACGAATAAATAATATAAGATTTTGACTTCTCCCCCCTTCTTTAATACTAATTACTATGAGAAGAATTGTAGAAAATGGAGCAGGTACTGGGTGAACAGTATATCCCCCATTATCAAGAAATATTGGACATAACGGCAGATCTGTAGATTTAACTATTTTTTC…
Trichoptera	Rhyacophila-loxias	NNNNNNNNNNNNNNNNNNNNNNNNNNNNNNNNNNNNNNNNNNNNNTTCATTAAGATTAATTATTCGAACTGAACTAGGGATACCAGGATCTTTAATTGGAAATGATCAAATTTATAATGTAATTGTTACTGCTCATGCATTTGTTATGATTTTTTTTATAGTTATACCCATTATAATTGGAGGATTTGGGAACTGATTAGTGCCCCTTATATTAGGAGCTCCTGATATGGCATTTCCTCGAATAAATAATATAAGATTTTGATTACTTCCCCCATCTTTAACTTTACTTACAATAAGAATAATTGTAGAAAACGGAGCAGGAACTGGATGAACCGTTTACCCCCCTTTATCAAGAAATATTGGGCATGCCGGAAGATCAGTCGATTTAACAATTTTCTC…
Trichoptera	Rhyacophila-meridionalis	AACTTTATATTTTATTTTCGGAATTTGAGCTGGAATAGTGGGGTCATCTTTAAGTTTAATTATTCGAACTGAACTAGGAATACCTGGATCCTTAATTGGAAATGATCAAATTTATAATGTAATCGTAACAGCTCATGCATTTGTTATAATTTTTTTTATAGTAATACCGATTATAATTGGTGGATTCGGTAATTGATTGGTCCCCCTAATATTAGGGGCCCCTGATATAGCATTTCCACGAATAAATAATATAAGATTTTGACTCCTCCCACCTTCTCTAACTCTACTTACTATAAGAATAATTGTAGAAAATGGGGCAGGAACTGGTTGAACCGTGTACCCCCCTTTATCCTCTAACATCGGACATAGTGGAAGATCTGTTGATTTAACTATTTTTTC…
Trichoptera	Rhyacophila-munda	GACTTTATACTTTATTTTCGGGATCTGAGCAGGAATAGTAGGATCTTCTCTAAGACTAATTATTCGAACTGAGTTAGGAATACCTGGGTCATTGATTGGAAACGATCAAATCTACAATGTAATTGTAACAGCCCATGCATTCATTATAATTTTTTTTATAGTTATACCAATTATAATTGGAGGATTTGGAAATTGACTTGTCCCTCTAATATTAGGGGCTCCTGATATAGCTTTCCCACGAATAAATAATATAAGATTCTGATTACTACCCCCTTCTCTTACACTACTTACTATAAGAATAGTTGTAGAAAATGGAGCAGGAACTGGGTGAACAGTTTATCCTCCTTTATCATCAAATATTGGACATAATGGAAGATCAGTAGATCTAACAATTTTTTC…
Trichoptera	Rhyacophila-nevada	AACTTTATACTTTATTTTTGGAATCTGAGCTGGTATAGTGGGGTCTTCATTAAGTTTAATTATTCGAACTGAACTTGGAATACCAGGATCTTTAATCGGAAATGATCAAATTTATAATGTAATTGTAACAGCACACGCATTTGTTATAATTTTTTTTATAGTTATACCAATTATAATTGGAGGATTTGGAAACTGATTAGTCCCATTAATATTAGGAGCCCCTGATATAGCATTCCCTCGGATAAATAATATAAGATTTTGACTTCTTCCCCCCTCCCTTACTTTATTAACAATAAGAATAATTGTTGAAAATGGAGCAGGTACAGGATGAACAGTATATCCCCCTTTATCTTCTAATATTGGACATAATGGAAGATCGGTAGATTTAACTATTTTTTC…
Trichoptera	Rhyacophila-nubila	AACTTTATACTTTATTTTTGGAATCTGAGCTGGTATAGTGGGATCTTCATTAAGTTTAATTATTCGAACTGAACTTGGAATACCAGGATCTTTAATCGGAAATGATCAAATTTATAATGTAATTGTAACAGCACATGCATTTGTTATAATTTTTTTTATAGTTATACCAATTATAATTGGAGGATTTGGAAACTGACTAGTCCCATTGATATTAGGAGCCCCTGATATAGCATTCCCTCGAATAAATAATATAAGATTTTGACTTCTCCCCCCCTCCCTTACTTTACTTACAATAAGAATAATTGTTGAAAATGGAGCAGGTACAGGATGAACAGTATATCCCCCTTTATCTTCTAATATTGGACATAATGGAAGATCGGTAGATTTAACTATTTTTTC…
Trichoptera	Rhyacophila-obliterata	AACTTTATATTTTATCTTTGGGATTTGAGCTGGAATAGTGGGATCTTCTTTAAGATTAATTATTCGAACTGAACTTGGAATACCCGGATCTTTGATTGGAAATGATCAAATTTATAATGTAATTGTAACAGCACATGCATTTGTTATAATTTTTTTTATAGTTATACCAATTATAATCGGAGGATTTGGAAATTGATTAGTTCCATTAATGTTAGGGGCCCCCGATATAGCATTTCCACGAATAAATAATATAAGATTTTGACTTCTTCCCCCTTCTCTTACCTTGCTTACAATAAGAATAATTGTTGAAAATGGAGCAGGAACTGGGTGAACAGTTTATCCCCCTTTATCCTCTAATATTGGACATAATGGAAGATCAGTCGATTTAACTATTTTCTC…
Trichoptera	Rhyacophila-obtusa	AACTTTATATTTTATATTTGGAATTTGAGCCGGAATAGTGGGATCATCTTTAAGAATAATTATTCGAACTGAATTAGGAATACCAGGCTCATTAATCGGAAATGATCAAATTTACAATGTAGTAGTAACAGCCCATGCATTTATTATAATTTTTTTTATAGTTATACCAATTATAATTGGAGGATTTGGAAACTGACTAGTTCCTTTAATATTAGGAGCACCAGATATAGCTTTCCCACGAATAAATAATATAAGATTCTGACTTCTTCCACCATCATTAACACTATTAACAATAAGAAGATTTGTAGAAAATGGAGCAGGTACTGGATGAACTGTTTACCCCCCTTTATCAGCTAATATTGGGCATACTGGTAGATCTGTAGATCTTACTATTTTTTC…
Trichoptera	Rhyacophila-occidentalis	AACTTTATATTTTATTTTTGGAATTTGAGCTGGAATAGTTGGATCTTCTTTAAGATTAATTATTCGAACCGAACTCGGATCTCCTGGTTCATTAATTGGAAACGATCAAATTTACAATGTAATTGTAACAGCTCATGCATTTGTAATAATTTTTTTTATAGTTATACCAATTATAATTGGAGGATTTGGAAACTGATTAGTACCTTTAATATTGGGGGCCCCTGATATAGCTTTTCCACGAATAAATAATATAAGATTTTGACTTCTTCCACCTTCTTTAACTCTATTAACTATAAGAATAATTGTAGAAAATGGTGCTGGAACTGGTTGAACAGTATACCCTCCATTATCATCTAATATTGGACATAATGGGAGATCTGTAGATTTAACAATTTTCTC…
Trichoptera	Rhyacophila-orghidani	AACTTTATATTTTATGTTTGGAATTTGAGCTGGAATAGTGGGATCATCATTAAGAATAATTATTCGAACAGAATTAGGAATACCAGGCTCATTAATTGGTAATGATCAAATTTATAATGTAGTAGTAACAGCTCATGCATTTGTTATAATTTTCTTTATAGTAATACCGATTATAATTGGAGGATTCGGAAATTGATTAGTTCCGTTAATACTAGGAGCACCAGATATAGCATTTCCTCGAATAAATAATATAAGATTTTGACTTCTTCCCCCTTCCTTAACTTTATTAACAATAAGAAGAATTGTAGAAAATGGAGCAGGTACAGGATGAACGGTATATCCACCTTTATCAGCTAATATTGGACATAATGGAAGATCCGTAGATTTAACAATTTTCTC…
Trichoptera	Rhyacophila-palmeni	AACTTTATATTTTATTTTTGGAATCTGAGCTGGTATAGTAGGATCTTCATTAAGTTTAATTATTCGAACTGAACTTGGAATGCCAGGATCTTTAATCGGAAATGATCAAATTTATAATGTAATTGTAACAGCACATGCATTTGTTATAATTTTTTTTATAGTTATACCAATCATAATTGGGGGATTCGGAAACTGATTAGTTCCATTAATATTAGGAGCTCCCGATATAGCATTCCCACGAATAAATAATATAAGATTTTGACTTCTCCCCCCTTCTCTTACTTTATTAACAATAAGAATAATTGTTGAAAATGGAGCAGGTACGGGATGAACAGTTTATCCTCCTTTATCTTCTAATATCGGACATAATGGAAGATCAGTAGATTTAACTATTTTCTC…
Trichoptera	Rhyacophila-philopotamoides	NNNNNNATACTTTATTTTTGGAATTTGAGCAGGAATAGTCGGATCATCTTTAAGAATAATTATTCGAACTGAACTCGGAATGCCCGGCTCATTAATCGGAAATGACCAAATTTATAACGTAGTAGTAACTGCTCATGCTTTTATTATAATTTTCTTCATAGTTATGCCCATCATAATCGGGGGATTCGGAAACTGATTAGTTCCCCTAATGCTAGGGGCACCTGACATAGCGTTCCCTCGCATAAATAATATAAGATTCTGACTTCTCCCCCCATCCCTCACTCTTCTCACTATAAGTAGAATCGTGGAAAACGGAGCAGGGACTGGCTGAACTGTTTATCCCCCCTTATCTGCTAATATCGGCCATACCGGAAGTTCAGTAGATCTCGCCATCTTTTC…
Trichoptera	Rhyacophila-pongensis	AACATTATATTTTATTTTTGGAATCTGAGCAGGAATAGTGGGATCATCATTAAGATTAATTATTCGAAATGAATTAAGAATACCTGGATCTTTAATCGGAAGAGATCAACTATATAATGTAATTGTAACAGCTCATGCTTTTGTTATAATTTTTTTTATAGTAATACCTATTATAATCGGAGGATTTGGAAATTGATTGGTTCCATTAATGTTAGGAGCTCCTGATATAGCATTCCCACGAATAAATAATATAAGATTTTGACTTCTTCCCCCTTCTATCTCTTTATTAACCATAAGAAGAGTTGTGGAAAACGGGGCAGGAACTGGTTGAACTGTTTATCCCCCCTTATCATCTAATATTGGTCATACAGGAAGTTCAGTAGATATCACCATTTTTTC…
Trichoptera	Rhyacophila-praemorsa	AACTTTATATTTTATTTTTGGAATTTGAGCAGGAATAGTTGGATCTTCTTTAAGTCTGATTATTCGAACTGAACTTGGAATACCTGGATCTTTAATTGGAAATGATCAAATTTATAACGTAATTGTAACAGCACATGCATTTGTTATAATTTTTTTCATAGTTATACCAATTATAATCGGAGGATTTGGGAATTGACTAGTTCCATTAATACTAGGAGCCCCAGATATAGCATTTCCTCGAATAAATAATATAAGATTTTGACTTCTTCCCCCTTCCTTAACTCTACTTACTATAAGAATAATTGTTGAAAATGGAGCAGGAACAGGGTGAACTGTATATCCACCTCTATCTTCCAATATCGGGCATAACGGGAGATCAGTTGATCTAACTATTTTTTC…
Trichoptera	Rhyacophila-pubescens	AACTTTATACTTCATATTCGGAATTTGAGCAGGAATAGTTGGATCATCTTTAAGAATAATTATTCGCACTGAACTTGGAATACCCGGATCTTTGATTGGAAATGATCAAATTTATAATGTAATTGTAACAGCTCATGCTTTTGTAATAATTTTTTTTATAGTTATACCTATTATAATCGGAGGATTTGGAAATTGACTAGTCCCATTAATATTAGGAGCACCAGATATAGCTTTCCCTCGAATAAATAATATAAGATTCTGACTTTTACCCCCTTCTTTAACTCTATTAACAATAAGAAGAATTGTTGAAAATGGAGCAGGAACTGGGTGAACAGTTTACCCCCCTCTTTCCGCTAATATCGGGCATATGGGAAGATCAGTTGATTTAACTATTTTCTC…
Trichoptera	Rhyacophila-ravizzai	AACTTTATATTTTATTTTCGGAATTTGAGCTGGAATAGTTGGATCTTCTTTAAGATTAATTATTCGAACTGAACTTGGAATGCCTGGATCTTTAATTGGAAACGACCAAATTTATAATGTAATTGTAACAGCACATGCATTTGTTATAATTTTTTTTATAGTTATACCAATTATAATTGGAGGATTTGGAAATTGATTAGTTCCATTAATATTAGGAGCCCCTGATATAGCATTTCCACGAATAAATAATATAAGATTTTGACTTCTTCCCCCCTCTCTTACCTTACTTACAATAAGAATAATTGTAGAAAATGGAGCAGGAACTGGGTGAACAGTGTATCCACCATTATCATCAAATATTGGACATAATGGAAGATCAGTAGATTTAACTATTTTCTC…
Trichoptera	Rhyacophila-relicta	AACTTTATATTTTATTTTTGGAATCTGAGCTGGTATAGTAGGGTCTTCATTAAGTTTAATTATTCGAACTGAACTTGGAATACCAGGATCTTTAATCGGAAATGATCAAATTTATAATGTAATTGTAACAGCACATGCATTTGTTATAATTTTTTTTATAGTTATACCAATTATAATCGGAGGATTTGGAAACTGATTAGTTCCATTAATATTAGGAGCCCCTGATATAGCATTCCCCCGAATAAATAACATAAGATTTTGACTTCTCCCCCCTTCTCTTACTTTACTAACAATAAGAATAATTGTTGAAAATGGAGCAGGTACAGGATGAACAGTTTATCCTCCTTTATCCTCTAATATTGGACATAATGGAAGATCAGTAGATTTAACTATTTTCTC…
Trichoptera	Rhyacophila-retracta	AACTTTATACTTCATCTTTGGAATTTGAGCAGGAATAGTCGGATCATCTTTAAGAATAATCATTCGTACAGAATTAGGAATACCTGGATCTTTAATTGGAAATGATCAAATTTATAACGTAGTAGTTACTGCTCATGCTTTCATTATAATTTTTTTTATAGTTATACCTATTATAATTGGAGGATTTGGAAATTGACTTGTACCATTAATGTTAGGAGCCCCAGATATAGCTTTTCCTCGAATAAACAATATAAGATTCTGATTACTCCCCCCCTCTCTCACATTACTTACAATAAGAAGAATTGTAGAAAATGGAGCAGGAACAGGATGAACGGTATATCCACCCCTTTCTTCCAATATTGGTCACACTGGGAGATCTGTTGATCTTGCTATTTTTTC…
Trichoptera	Rhyacophila-riedeliana	TACTTTATATTTTATCTTTGGAATTTGAGCCGGAATAGTGGGATCTTCACTTAGAATAATTATTCGTACTGAATTAGGTATACCCGGATCTTTAATTGGTAACGATCAAATCTATAATGTTGTAGTAACAGCTCATGCATTTATTATAATTTTTTTTATAGTAATACCTATTATAATTGGAGGATTTGGAAACTGACTAGTACCTTTAATACTAGGAGCTCCAGATATAGCTTTCCCACGAATAAATAATATAAGATTTTGACTTCTTCCCCCTTCTTTAATACTAATTACTATAAGAAGAATTGTAGAAAATGGAGCAGGAACTGGATGAACAGTATACCCCCCCTTATCAAGAAACATCGGACATAACGGAAGATCTGTAGACTTAACTATTTTTTC…
Trichoptera	Rhyacophila-schmidinarica	NNNNNNNNNNNNNNNNNNNNNNNNNNNNNNNNNCATAGTCGGATCATCTTTAAGAATAATTATTCGAACTGAACTGGGGATACCTGGCTCACTAATTGGGAACGACCAAATTTATAACGTCGTAGTAACTGCTCATGCTTTTATCATAATTTTCTTCATGGTTATACCCATTATAATTGGGGGGTTTGGAAACTGACTAGTTCCCCTAATACTAGGAGCACCTGATATAGCATTTCCCCGCATAAATAATATAAGATTTTGACTCCTCCCCCCATCTCTCACTCTCCTCACTATAAGAAGAATTGTGGAAAATGGGGCGGGAACTGGCTGAACTGTCTATCCACCTTTATCCGCAAATATTGGACATACCGGAAGCTCAGTAGATCTGGCCATCTTCTC…
Trichoptera	Rhyacophila-simulatrix	AACTTTATATTTTATTTTTGGAATTTGAGCAGGTATAGTCGGATCATCTTTAAGTTTAATTATTCGAACCGAATTAGGGATACCCGGATCTTTGATTGGAAATGACCAAATTTATAATGTAATTGTAACAGCACATGCATTCGTTATAATTTTTTTTATAGTTATACCAATTATAATTGGAGGATTTGGTAATTGATTAGTTCCCTTAATACTAGGAGCTCCTGATATAGCATTTCCACGAATAAATAATATAAGATTTTGACTTTTACCCCCATCTCTCACTCTTCTCACCATAAGAATAGTTGTAGAAAATGGAGCGGGAACTGGTTGAACAGTATACCCCCCATTATCCTCAAACATCGGTCATAACGGAAGATCGGTAGACTTAACTATTTTTTC…
Trichoptera	Rhyacophila-sp	AACTATTTATTTTATTTTTGGAATCTGAGCAGGTATAATTGGATCTTCACTCAGTATAATTATTCGAACTGAACTTGGAATACCAGGATCTTTAATCAGAAATGATCAAATTTATAATGTAATAGTAACAGCTCATGCATTTATTATAATTTTTTTTATAGTTATACCAATTATAATTGGAGGATTTGGAAACTGACTAGTTCCATTGATAATAGGAGCCCCAGATATAGCATTCCCCCGAATAAATAATATAAGATTTTGACTTCTTCCCCCCTCCCTTAATTTTCTTCCAATAAGAATTATAATTGAAAGAGGAACAGGTACAGGATGAACAGTTTATCCCCCTTTATCTTCAAATTTAGCTCATGCCGGAAGATCGGTAGATTTTTCTATTTTTTC…
Trichoptera	Rhyacophila-stigmatica	AACATTATATTTTATTTTTGGTATTTGAGCAGGAATAGTTGGCTCTTCTTTAAGAATAGTAATTCGAAATGAATTAGGAATACCCGGATCATTAATTGGGAACGATCAATTATATAATGTAATTGTAACTGCCCATGCATTTGTAATAATTTTTTTTATAGTAATACCTATTATAATTGGAGGATTTGGTAATTGACTTGTCCCTCTTATATTAGGAGCTCCTGATATAGCTTTTCCTCGAATAAATAATATAAGATTTTGACTTCTCCCCCCTTCTATTTCTTTATTAACTATAAGAAGAATTGTAGAAAATGGAGCAGGAACCGGGTGAACTGTTTATCCCCCTTTATCAGCTAATATTGGTCATATAGGAAGATCAGTAGATTTAACAATTTTCTC…
Trichoptera	Rhyacophila-torrentium	AACTTTATATTTTATTTTTTGAATTTGAGCTGGAATAGTGGGTTCTTCTTTAAGATTAATTATTCGAACTGAACTTGGAATACCAGGATCATTAATTGGAAATGACCAAATTTATAACGTAATTGTAACTGCCCATGCATTCGTAATAATTTTTTTTATAGTAATACCAATTATAATTGGAGGATTTGGAAATTGATTAGTTCCATTAATATTAGGGGCACCTGATATAGCATTCCCACGTATAAATAATATAAGATTTTGACTTCTTCCACCTTCTCTAACTTTATTAACTATAAGAATAATTGTAGAAAATGGAGCAGGAACTGGGTGAACAGTATACCCCCCTTTATCATCTAATATCGGACATAATGGAAGATCTGTAGATTTAACTATTTTCTC…
Trichoptera	Rhyacophila-tristis	AACATTATATTTCATATTTGGAATTTGAGCTGGAATAACTGGATCATCATTAAGAATAATTATTCGAACAGAATTGGGAATACCGGGATCATTAATTGGAAATGATCAAATTTATAACGTAATTGTAACAGCTCATGCATTTGTTATAATTTTTTTTATAGTAATACCAATTATAATTGGTGGATTTGGAAATTGACTAGTACCTTTGATATTAGGAGCTCCTGATATAGCTTTTCCTCGTATAAATAATATAAGATTTTGACTTTTACCCCCTTCATTAACTTTATTAACTATAAGAAGAATTGTAGAAAATGGTGCAGGCACTGGATGAACTGTATACCCCCCATTATCAGCTAACATCGGACATACAGGAAGATCTGTAGATTTAACAATTTTTTC…
Trichoptera	Rhyacophila-vulgaris	AACTTTATATTTTATTTTCGGAATTTGAGCAGGTATAGTTGGGTCATCTTTAAGTTTAATTATTCGAACTGAATTGGGGATACCTGGATCTTTGATTGGGAATGACCAAATTTATAATGTGATTGTAACAGCACATGCATTCGTTATAATTTTTTTTATAGTTATACCAATTATAATCGGAGGATTTGGTAACTGATTAGTCCCCTTAATATTAGGGGCCCCTGATATAGCATTCCCACGAATAAATAATATAAGATTTTGACTTTTACCCCCATCTCTCACTCTTCTTACCATAAGAATAATTGTAGAAAATGGAGCAGGAACTGGTTGAACAGTATATCCCCCTCTATCTTCAAATATTGGGCATAATGGTAGATCAGTAGATTTAACTATTTTTTC…
Trichoptera	Schizopelex-festiva	AACTCTTTATTTTCTATTTGGTATTTGAGCAGGAATAATTGGATCTTCTTTAAGAATTTTAATTCGAATTGAACTAAGAACCCCTAGATCTTTAATTAAAAATGATCAAATTTACAATGTTTTAGTAACAGCTCATGCTTTTATTATAATTTTCTTTATAGTTATACCTATTATAATTGGAGGATTTGGAAACTGACTCGTTCCCCTAATATTAGGAGCCCCTGATATAGCCTTTCCCCGCATAAATAATATAAGATTTTGATTATTACCCCCATCTCTTAACTTTCTTCTATTCAGTAGAATAGTTGAAAGAGGTACAGGAACAGGATGAACAGTTTATCCCCCACTATCAAGTAATCTTGCTCATATAGGATCCTCTGTAGACCTTTCAATTTTCTC…
Trichoptera	Schizopelex-furcifera	AACTCTTTACTTTTTATTTGGTATTTGAGCCGGTATAGTCGGATCATCTCTAAGTCTTTTAATCCGAATTGAATTAAGTACCCCCAGCTCTTTAATCAAAAATGATCAAATCTATAATGTTCTAGTAACAGCCCATGCCTTCATTATGATTTTCTTCATAGTAATACCCATTATAATTGGAGGATTTGGTAATTGACTTGTTCCTTTAATACTTGGAGCCCCTGACATAGCCTTCCCCCGTATAAATAATATAAGATTTTGACTATTACCCCCATCTCTCAATTTCCTATTATTTAGAAGAATAGTTGAAAGAGGAACGGGAACAGGATGAACAGTCTACCCCCCCTTATCGAGTAACTTAGCTCATATAGGATCATCTGTAGATCTCTCAATTTTCTC…
Trichoptera	Semblis-atrata	GACTATTTATTTTATTTTTGGGATTTGAGCCGGAATAGTCGGTACCTCCCTCAGAATAATTATTCGTACAGAATTAGGTACTTCTGAATCCTTAATCAAGAACGACCAAATTTATAATGTTCTAGTAACAGCTCATGCCTTTATTATAATTTTTTTTATAGTTATACCTATTATAATTGGGGGATTTGGTAACTGGCTAGTCCCCCTAATAATTGGGGCTCCTGATATAGCATTCCCACGAATAAATAATATAAGTTTTTGACTTTTACCCCCCTCTTTAAATTTTCTTTTAATTAGATCTATTGTTGAAAATGGTACCGGAACAGGGTGAACCGTTTACCCCCCACTGTCAGCTAATATTGCTCATGCTGGAAGCTCTGTTGATATTTCAATTTTTTC…
Trichoptera	Semblis-phalaenoides	NNNNNNNNNNNNNNNNTTCGGAATTTGAGCTGGAATAGTCGGAACTTCACTTAGAATAATTATCCGTACAGAATTAGGCACTTCTGAATCTTTAATTAAAAATGATCAAATTTATAATGTTTTAGTAACAGCTCATGCTTTTATTATAATTTTCTTTATAGTAATACCTATTATAATTGGAGGATTTGGTAATTGATTAGTTCCTTTAATAATTGGAGCTCCTGATATAGCCTTCCCCCGAATAAATAATATAAGTTTTTGACTTTTACCTCCTTCTTTAAATTTTCTTTTAATTAGTTCTATTGTTGAAAATGGTACTGGAACAGGATGAACTGTTTATCCTCCATTATCAGCTAATATTGCTCATGCTGGAAGATCTGTAGATATTTCAATTTTTTC…
Trichoptera	Sericostoma-baeticum	AACTCTTTATTTTCTATTTGGTATTTGAGCAGGAATAATTGGATCTTCTTTAAGAATTTTAATTCGAATTGAACTAAGAACCCCTAGATCTTTAATTAAAAATGATCAAATTTACAATGTTTTAGTAACAGCTCATGCTTTTATTATAATTTTCTTTATAGTTATACCTATTATAATTGGAGGATTTGGAAACTGACTCGTTCCCCTAATATTAGGAGCCCCTGATATAGCCTTTCCCCGCATAAATAATATAAGATTTTGATTATTACCCCCATCTCTTAACTTTCTTCTATTCAGTAGAATAGTTGAAAGAGGTACAGGAACAGGATGAACAGTTTATCCCCCACTATCAAGTAATCTTGCTCATATAGGATCCTCTGTAGACCTTTCAATTTTCTC…
Trichoptera	Sericostoma-flavicorne	NNNNNNNNNNNNNNNNNNNNNNNNNNNNNNNNNNNNNNNNNNNNNNNNNNNNNNNNNNNNNNNNNNNNNNNNNNNNNNNNCCCCCAGCTCCCTAATCATAAATGACCAATTCTATAATGTTCTAGKGACWGCCCATGSCTTTATWATAATTTTMTTTATWKTAATACCAATCATAATCGGAGGATTTGGTAAYTGACTTGTTCCCCGAAYACTAKGGGCCCCCGAYATGGCCTTCCYTCGTAYAAAWRACATAAGATTTTGACTTCTCCCACCTGCACTAAATTTTCTTTTATTCAGARGAATAGYTGWAAGAGGAACAGGAACAGGATGAACAGTCTATCCCCCCCTATCCAGYAATTTAGCCCATASGGGGTCMTCCGGAGATCTTTCAATCTTTTC…
Trichoptera	Sericostoma-galeatum	AACTCTTTACTTCCTATTCGGTATTTGAGCTGGAATAATTGGATCTTCTCTAAGACTTTTAATTCGAATTGAATTAAGAACCCCCAGCTCCCTAATCAAAAATGACCAAATCTATAATGTTCTAGTGACAGCCCATGCCTTTATTATAATTTTCTTTATAGTAATACCAATCATAATCGGAGGATTTGGTAACTGACTTGTTCCCCTAATACTAGGGGCCCCCGATATGGCCTTCCCTCGTATAAATAACATAAGATTTTGACTTCTCCCACCTGCACTAAATTTTCTTTTATTCAGAAGAATAGTTGAAAGAGGAACAGGAACAGGATGAACAGTCTATCCCCCCCTATCCAGTAATTTAGCCCATATGGGGTCATCCGTAGATCTTTCAATCTTTTC…
Trichoptera	Sericostoma-personatum	AAGCTCGTAGTTGAAATTGTGCCCTGCGGTGTCGGTCTACCGATTGCGGTACGACAGGCACGTCTGCGGGGCTTCTCGCCGGTGCGTCCACCGCCGAAGTGCCGCGGTCGGCCTCCGGGTCGGCCGCGCGCGCATTGGCGGGCCGTCGCGGCTGTTTACTTTGAACAAATTAGAGTGCTCAAAGCGGGCTAACACTCGCCTGAATATTGTACGCATGGAATAATAGAATAGGACCTCGGTTCTGTTTTGTTGGCTTTCTGATACCAGAGGTAATGATTAATAGGGACAACTGGGGGCATTCGTATTGCGACGTTAGAGGTGAAATTCTTGGATCGTCGCAAGACGGACTAAAGCGAAAGCATTTGCCAAAGGTGTTTTCATTAATCAAGAACGAAAGTT…
Trichoptera	Sericostoma-pyrenaicum	AACTCTTTACTTCCTATTCGGTATTTGAGCCGGAATAGTTGGATCTTCTCTAAGACTTTTAATTCGAATTGAATTAAGAACCCCCAGCTCCCTAATCAAAAATGACCAAATCTATAATGTTCTAGTAACAGCCCATGCCTTTATTATAATTTTCTTTATAGTAATACCAATCATAATCGGAGGATTTGGTAACTGACTTGTTCCCCTAATACTAGGGGCTCCCGATATAGCCTTCCCCCGTATAAATAACATAAGATTTTGACTTCTCCCGCCCGCACTAAATTTTCTTTTATTCAGAAGAATAGTTGAAAGAGGAACAGGAACAGGATGAACTGTCTATCCCCCTCTATCCAGTAATTTAGCCCATATAGGATCATCCGTAGATCTTTCAATCTTTTC…
Trichoptera	Sericostoma-vittatum	AACTCTTTACTTCCTATTCGGTATTTGAGCCGGAATAGTTGGATCTTCTCTAAGACTTTTAATTCGAATTGAATTAAGAACCCCCAGCTCCCTAATCAAAAATGACCAAATCTATAATGTTCTAGTAACAGCCCATGCCTTTATTATAATTTTCTTTATAGTAATACCAATCATAATCGGAGGATTTGGTAACTGACTTGTTCCCCTAATACTAGGGGCTCCCGATATAGCCTTCCCCCGTATAAATAACATAAGATTTTGACTTCTCCCGCCCGCACTAAATTTTCTTTTATTCAGAAGAATAGTTGAAAGAGGAACAGGAACAGGATGAACTGTCTATCCCCCTCTATCCAGTAATTTAGCCCATATAGGATCATCCGTAGATCTTTCAATCTTTTC…
Trichoptera	Setodes-amurensis	AACTTTATATTTTATTTTTGGTATTTGATCTGGTTTATTAGGAACTTCATTAAGATTAATCATTCGAACAGAATTAAGAATACCAAGATCTTTAATTAAAAATGATCAAATTTATAATACTTTAGTTACAGCTCATGCTTTTATCATAATTTTTTTTATAGTTATACCTATTATAATTGGTGGATTTGGTAATTGATTAGTTCCATTAATAATTGGAGCTCCTGATATAGCTTTTCCTCGAATAAATAACATAAGATTTTGATTATTACCCCCTTCTTTAAATTTTTTATTACTTAGAAGAATAATTGAAAGAGGAACTGGAACTGGATGAACAGTTTATCCTCCTTTAGCTAGAAATTTAGCTCATATAGGTAAATCTGTAGATTTATCTATTTTTTC…
Trichoptera	Setodes-argentatus	AACATTATATTTTATTTTTGGGGTGTGATCAGGCTTATTAGGAACATCCTTAAGATTAATTATTCGAACTGAATTAAGAATACCAAATTCTTTAATTAAAAATGATCAAATTTACAACACACTAGTTACAGCGCATGCTTTTATTATAATTTTTTTTATAGTTATACCAATTATGATTGGAGGATTCGGTAATTGACTAATTCCTTTAATAATTGGAGCTCCCGATATAGCTTTTCCACGAATAAATAATATAAGATTTTGATTATTGCCTCCATCTTTAAATTTCTTATTATTAAGAAGATTAATTGAAAGAGGAACAGGCACTGGTTGAACAGTTTACCCCCCATTAGCAAGAAATATTTCACACATAGGAAAATCTGTGGATTTATCCATTTTTTC…
Trichoptera	Setodes-punctatus	AACCTTATATTTTATTTTTGGTGTCTGATCAGGCTTAGTGGGAACCTCATTAAGAGTAATTATTCGAACAGAATTAAGAATACCTAGATCTTTAATTAAAAATGATCAAATTTATAATACCTTAGTCACAGCGCATGCTTTTATTATAATTTTCTTTATAGTTATACCTATTATAATTGGAGGATTTGGAAATTGACTTGTCCCCTTAATAATTGGAGCCCCTGATATAGCTTTCCCTCGAATAAATAATATAAGATTTTGACTATTACCTCCTTCATTAAATTTTCTATTACTTAGAAGACTAATTGAAAGAGGAACTGGCACAGGATGAACAGTTTACCCCCCATTAGCAAGAAATATTGCCCATATAGGTAAATCAGTAGACTTATCAATTTTTTC…
Trichoptera	Setodes-viridis	AACTTTATATTTTATTTTTGGTGTTTGATCTGGCTTACTAGGAACTTCACTAAGAGTCTTAATCCGAACAGAACTTAGAATGCCTAATTCATTAATTAAAAATGATCAAATTTATAATACATTAGTAACAGCTCATGCTTTTATTATAATTTTTTTTATAGTAATACCTATCATAATTGGAGGATTTGGAAATTGATTAATTCCACTAATAATTAGAGCTCCTGATATAGCTTTCCCGCGTATAAATAATATAAGATTTTGATTACTCCCACCTTCACTAAATTTTTTACTTTTAAGAAGAATGATTGAAAGAGGGACTGGAACAGGATGAACAGTTTATCCCCCACTAGCAAGAAATCTTGCTCATATAGGAAAATCAGTTGATTTATCAATTTTCTC…
Trichoptera	Silo-graellsii	AACTATTTATTTTATTTTTGGAATTTGATCTGGAATAGTGGGAACTTCTTTAAGAATAATTATTCGAACTGAATTAGGAACTACTGATTCTTTAATTAAAAATGACCAAATTTATAATGTTTTAGTAACAGCCCATGCTTTTATTATAATTTTTTTTATAGTTATACCCATCATAATTGGGGGATTCGGAAATTGATTAGTCCCCCTAATGATTGGAGCCCCAGATATGGCCTTTCCCCGAATAAATAATATAAGATTTTGATTTTTACCCCCCTCATTAAATTTTTTATTAATTAGATCTTTTATTGAAAGAGGTACTGGTACAGGATGAACTGTATACCCGCCCCTATCTAGAAACTTAGCTCATGCTGGAAGATCAGTAGATATTTCCATTTTTTC…
Trichoptera	Silo-nigricornis	AACAATTTATTTTATTTTCGGTATTTGAGCTGGAATAGTTGGAACTTCATTGAGAATAATTATTCGAACTGAATTAAGAACAGCCGAATCTTTAATTAAAAATGATCAAATTTATAATGTTTTAGTTACAGCTCATGCTTTTATTATAATTTTTTTTATGGTTATACCGATTATAATTGGAGGATTTGGAAACTGATTAGTTCCCCTAATAATTGGAGCCCCAGATATAGCATTCCCTCGAATAAATAATATAAGATTTTGATTTTTACCCCCCTCTTTAAATTTTTTATTAATTAGATCTTTTATCGAAAGTGGTACAGGAACTGGATGAACTGTCTACCCCCCCTTATCAAGAAATCTTGCTCATGCAGGAAGTTCAGTTGATATTTCTATTTTCTC…
Trichoptera	Silo-pallipes	AACTATTTATTTTATTTTTGGAATTTGNTNTGGGATAGTGGGAACTTCTCTAAGAATAATTATTCGAACTGAGTTAGGAACTACTGAATCTTTAATTAAAAATGATCAAATTTATAATGTTTTAGTAACAGCTCATGCTTTTATTATAATTTTTTTTATAGTTATACCTATTATAATTGGAGGGTTTGGAAACTGATTAGTTCCCCTAATAATTGGGGCTCCAGATATAGCTTTTCCCCGGATAAATAATATAAGATTTTGATTTTTGCCCCCCTCATTAAATTTTTTATTAATTAGATCTTTTATTGAGAGAGGAACCGGTACAGGATGAACTGTATACCCACCCCTATCCAGAAATTTAGCTCATGCCGGAAGATCAGTAGATATCTCTATTTTTTC…
Trichoptera	Silo-piceus	AACTATTTATTTTATTTTTGGAATTTGATCTGGAATAGTAGGAACTTCTTTAAGAATAATTATTCGAACTGAATTAGGAACTGCTGAATCTTTAATTAAAAATGATCAAATTTATAATGTTTTAGTAACAGCTCATGCTTTTATTATAATTTTTTTTATAGTTATACCTATCATAATCGGAGGATTTGGAAACTGATTAGTTCCCTTAATAATTGGAGCTCCAGATATAGCTTTTCCTCGAATAAATAACATAAGATTTTGATTTTTACCCCCCTCATTAAATTTTTTATTAATCAGATCTTTTATTGAAAGAGGAACTGGCACAGGATGAACTGTATACCCACCTCTTTCTAGAAATTTAGCTCATGCTGGAAGATCAGTAGATATTTCCATTTTTTC…
Trichoptera	Stactobiella-risi	AACATTATATTTTATTTTTGGAATTTGATCTGGGATATTGGGGACATCCTTAAGAATATTAATTCGAATTGAATTAAGAACTACAGGAGCATTCATTGGTAATGATCAAATTTATAACACTATTGTTACTGCTCACGCTTTTATTATAATTTTTTTTATGGTAATACCAATTATAATTGGAGGATTTGGAAATTGACTAGTTCCTTTAATACTTGGATCTCCAGATATAGCTTTTCCTCGTATGAATAATATAAGATTTTGACTTTTACCCCCGTCTCTTTTATTATTATTATTAAGAGCTTTTGTAGAAAATGGAATAGGAACAGGTTGAACCGTCTACCCCCCACTAGCTTCTAACATTGCTCACAGAGGGGCTTCAGTTGACTTAGGAATTTTTTC…
Trichoptera	Stenophylax-lateralis	AACTATTTATTTTATTTTTGGAATTTGAGCTGGAATAATCGGAACTTCTTTAAGAATAATTATTCGAACTGAATTAGGTACAACTGAATCTCTTATTAAAAACGATCAAATCTATAATGTACTAGTTACTGCTCATGCTTTTATTATAATTTTCTTCATGGTAATGCCAATTATAATCGGAGGATTCGGAAATTGATTAGTTCCCCTAATAATTGGTGCACCTGATATAGCCTTTCCCCGCATAAATAATATAAGATTTTGACTACTCCCCCCATCTTTAAATCTTTTATTAATCAGAGCTTTAGTAGAAAGAGGAACAGGAACTGGTTGAACCGTATACCCCCCTCTATCAAGAAATTTAGCTCATGCAGGAAGATCCGTTGACATTTCCATTTTTTC…
Trichoptera	Stenophylax-mitis	NNNNNNNNNNNNNATTTTTGGAATTTGAGCCGGAATAATCGGAACTTCTCTAAGAATAATTATTCGAACTGAACTAGGAACAACAGAGTCATTAATTAAAAACGATCAAATTTATAACGTCTTAGTAACTGCTCATGCTTTTATTATAATTTTTTTTATAGTAATGCCAATTATAATTGGAGGATTCGGAAACTGATTAGTTCCCCTAATAATTGGTGCACCTGATATAGCTTTCCCCCGCATAAATAATATAAGATTTTGACTTCTCCCCCCATCTCTAAATTTACTTTTAATTAGAGCTTTAGTAGAAAGAGGGACAGGAACTGGTTGAACAGTCTATCCCCCTCTATCTAGAAATTTAGCTCACGCTGGAAGATCTGTTGATATCTCAATTTTTTC…
Trichoptera	Stenophylax-mucronatus	AACTATTTATTTTATTTTTKGRATCTGAGCCGGAATAATCGGAACTTCTCTAAGAATAATTATTCGAACTGAGTTAGGAACGACTGATTCATTAATTAAAAATGATCAAATTTATAATGTTTTAGTAACTGCTCATGCTTTTATTATAATTTTTTTTATAGTGATACCAATTATAATTGGGGGATTTGGAAATTGATTAGTCCCCCTAATAATCGGTGCACCTGATATAGCTTTCCCCCGTATAAATAATATAAGATTTTGATTACTTCCCCCCTCACTAAATTTACTTTTAATTAGAGCTTTAGTAGAAAGAGGAACAGGAACAGGTTGAACAGTTTACCCCCCTCTATCGAGAAATTTAGCTCATGCTGGAAGATCAGTTGATATCTCAATTTTTTC…
Trichoptera	Stenophylax-nycterobius	NNNNNNNNNNNNNNNNNNNNNNATTTGAGCTGGAATAATCGGAACTTCTCTAAGAATAATTATTCGAACTGAACTTGGGACTACTGAATCACTAATTAAAAATGATCAAATTTATAATGTTTTAGTAACTGCTCATGCTTTTATTATAATTTTCTTTATGGTAATACCAATCATAATTGGAGGATTCGGGAACTGATTGGTGCCCCTAATAATTGGTGCTCCCGATATAGCCTTCCCCCGCATAAATAATATAAGTTTTTGACTTTTACCCCCATCTTTAAACCTCCTATTAATTAGAGCCCTTGTAGAAAGAGGAACAGGAACTGGATGAACTGTATACCCCCCTCTTTCCAGAAATCTAGCTCACGCAGGAAGATCCGTTGATATCTCAATTTTCTC…
Trichoptera	Stenophylax-permistus	TTTATTTTTGGAATTTGAGCTGGAATAATCGGAACTTCCCTAAGAATAATTATTCGAACTGAACTTGGTACAACTGAATCATTAATTAAAAATGATCAAATCTATAACGTTCTAGTAACTGCCCATGCTTTCATTATAATTTTCTTCATAGTAATACCTATTATAATTGGGGGATTTGGAAACTGGTTAGTTCCCCTAATAATCGGGGCACCAGATATGGCTTTCCCACGAATAAATAATATAAGATTTTGATTACTACCCCCATCTTTAAATCTTCTTTTAATCAGAGCTTTAGTAGAAAGCGGAACAGGTACTGGTTGAACTGTATACCCCCCTCTATCAAGAAATCTAGCTCATGCCGGAAGATCCGTTGATATCTCAATTTTCTCTCTTCATTTA…
Trichoptera	Stenophylax-sequax	AAGCTCGTAGTTGAAATTGTGTCCTGCGGTGTCGGTCTACCGAATGCGGTACGACAGGCACGTCTGCGGGGCTTCTCGCCGGTGCGTCCACCGCCGGCGTGTGTCGGTCGGCCTCACGGTCGGCCGCGCACCGAGGCGGGCCGTCGCGGCTGTTTACTTTGAACAAATTAGAGTGCTCAAAGCGGGCTAACACTTGCCTGAATATTGTACGCATGGAATAATAGAATAGGACCTCGGTTCTGTTTTGTTGGCTTTCTGATACCAGAGGTAATGATTAATAGGGACGACTGGGGGCATTCGTATTGAGACGTTAGAGGTGAAATTCTTGGATCGTCGCAAGACGGACTAAAGCGAAAGCATTTGCCAAAGGTGTTTTCATTAATCAAGAACGAAAGTTAG…
Trichoptera	Stenophylax-testaceus	AACTATTTATTTTATTTTTGGAATTTGAGCTGGAATAATCGGAACTTCTCTAAGAATAATTATTCGAACTGAATTAGGTACAACCGAATCATTAATTAAAAATGATCAAATTTATAATGTATTAGTCACTGCCCATGCTTTTATTATAATTTTTTTTATAGTAATACCAATTATAATTGGAGGGTTTGGAAATTGACTAGTCCCATTAATAATCGGTGCACCTGACATAGCTTTCCCCCGTATAAATAATATAAGATTTTGGTTACTCCCCCCATCTTTAAATCTTCTATTAATCAGAGCATTAGTAGAAAGAGGGACAGGAACTGGATGAACGGTATACCCCCCTCTTTCCAGAAATCTAGCACATGCAGGAAGATCTGTTGATATTTCTATTTTCTC…
Trichoptera	Stenophylax-vibex	AACTATTTATTTTATTTTTGGAATTTGAGCTGGAATAATTGGAACTTCTCTAAGAATAATTATTCGAACTGAACTCGGAACAACTGAGTCACTAATTAAAAATGATCAAATCTATAATGTTCTAGTAACTGCCCATGCTTTCATTATAATTTTCTTTATAGTAATACCCATTATAATTGGGGGATTCGGAAATTGACTAGTCCCCCTAATAATTGGAGCACCTGATATAGCTTTCCCCCGAATAAATAATATAAGATTTTGACTATTACCCCCATCTTTAAATCTTTTATTAATCAGAGCTTTAGTAGAAAGAGGAACAGGTACTGGTTGAACCGTCTATCCCCCCCTATCAAGAAATCTAGCTCATGCTGGAAGATCCGTTGATATCTCAATTTTTTC…
Trichoptera	Stenopsyche-aergeri	AACTTTATATTTTATTTTCGGAATTTGATCAGGCATAATTGGAACATCATTAAGAATAATTATTCGACTTGAGTTAAGAACCACTGGAACTTTTATTGGTAATGATCAAATTTATAACTCAATCGTAACAGCTCATGCATTTGTTATAATTTTCTTTATAGTTATACCTATTATAATCGGAGGATTCGGAAATTGATTAGTTCCCCTAATACTAGGGGCCCCAGATATAGCCTTCCCTCGAATAAACAATATAAGATTCTGACTTCTACCCCCCTCATTAATCTTTCTAACTTCTTCAATATTCATAGACAACGGAGCAGGAACAGGATGAACTGTATATCCACCTTTATCAGCAAACATTTCCCACAGAGGAAAGGCAGTTGACATTACAATTTTTTC…
Trichoptera	Stenopsyche-bergeri	TACACTATATTTTATTTTCGGAATTTGATCAGGTATGGTAGGAACCTCTCTAAGAATAATTATTCGCTTAGAATTAAGAACCACAGGAACATTTATCGGCAACGATCAAATTTATAATTCAATTGTAACAGCCCATGCGTTCGTTATAATTTTCTTTATAGTTATACCCATTATAATTGGGGGGTTTGGAAACTGATTAGTTCCCCTAATATTAGGAGCCCCAGATATAGCCTTTCCCCGAATAAACAATATAAGATTTTGATTACTCCCCCCTTCTTTAATCTTCCTAACTTCTTCAATATTTATAGATAACGGAGCAGGAACAGGATGAACAGTCTATCCCCCACTATCTGCAAATATTTCACATAGAGGAAAAGCCGTTGATATTACAATTTTCTC…
Trichoptera	Stenopsyche-marmorata	TACACTATATTTTATTTTCGGAATTTGATCAGGTATGGTAGGAACCTCTCTAAGAATAATTATTCGCTTAGAATTAAGAACCACAGGAACATTTATCGGCAACGATCAAATTTATAATTCAATTGTAACAGCCCATGCGTTCGTTATAATTTTCTTTATAGTTATACCCATTATAATTGGGGGGTTTGGAAACTGATTAGTTCCCCTAATATTAGGAGCCCCAGATATAGCCTTTCCCCGAATAAACAATATAAGATTTTGATTACTCCCCCCTTCTTTAATCTTCCTAACTTCTTCAATATTTATAGATAACGGAGCAGGAACAGGATGAACAGTCTATCCCCCACTATCTGCAAATATTTCACATAGAGGAAAAGCCGTTGATATTACAATTTTCTC…
Trichoptera	Synagapetus-iridipennis	AACTTTATACTTTATCTTTGGAATTTGAAGGGGAATAGTGGGAACTTCACTAAGAGTACTAATCCGAAGAGAGTTAGGCACCAACAGTTTCCTAATTGGAAATGATCAAATCTACAATGTAATCGTAACGGCTCATGCATTTATTATAATTTTTTTTATAGTTATACCAATTATAATCGGGGGGTTTGGAAATTGACTAGTCCCGCTAATACTCGGAGCCCCTGATATAGCTTTCCCCCGATTAAATAATATGAGATTTTGATTACTCCCCCCCTCTATTACTATATTAATTATGGGGGGGCTAGTAGAAAGAGGCGCTGGAACCGGGTGAACAGTTTACCCCCCCCTATCTTCAACGATTGCACATATCGGCAGATCTGTAGACTTAAGAATTTTTTC…
Trichoptera	Synagapetus-lusitanicus	AACTTTATATTTTATTTTCGGAATTTGAAGGGGGATAGTGGGCACTTCTTTAAGAGTTTTAATCCGCAGAGAGCTGGGAACAAACAGATTTTTAATCGGAAATGACCAAATTTATAATGTAATTGTTACAGCTCATGCATTTATCATAATTTTTTTTATAGTAATACCGATTATAATCGGGGGGTTCGGAAACTGACTGGTTCCATTAATATTAGGGGCTCCTGATATAGCTTTCCCTCGTTTAAATAATATAAGATTTTGATTATTACCCCCCTCTATCACTTTATTAATTATAGGAGGATTAGTGGAAAGAGGGGCTGGAACAGGATGAACAGTTTACCCCCCATTATCCTCAACATTAGCTCACATCGGAGGATCAGTTGATTTAAGAATTTTCTC…
Trichoptera	Thremma-anomalum	AACTATCTATTTTATTTTTGGTATTTGAGCTGGGATAGTTGGAACATCATTAAGAATAATTATCCGAACTGAATTAAGAACTACTAATTCATTAATTATAAATGATCAAATTTATAACGTCTTAGTAACAGCCCATGCTTTTATTATAATTTTTTTTATAGTGATACCTATTATAATTGGAGGATTTGGAAATTGATTAATCCCATTAATAATCGGAGCCCCAGATATAGCCTTTCCTCGAATAAATAATATAAGATTTTGACTTCTGCCCCCTTCTTTAAATTTATTAATCCTTAGATCATTTATTGAAAGAGGTACTGGAACAGGATGAACAGTTTACCCCCCACTTTCAAGAAATTTAGCACATTCAGGAAGATCTGTAGATATTTCAATTTTTTC…
Trichoptera	Thremma-gallicum	AACTATCTATTTTATTTTTGGTATTTGAGCTGGAATAGTTGGGACATCATTAAGAATAATTATTCGAACTGAATTAAGAACTACTAATTCATTAATTATAAATGATCAAATTTATAATGTTTTAGTAACAGCTCATGCTTTTATTATAATTTTTTTTATAGTTATACCTATTATAATTGGAGGCTTCGGAAATTGATTAGTTCCATTAATAATTGGAGCTCCTGATATAGCTTTTCCACGTATAAATAATATAAGATTTTGATTATTACCTCCATCATTAAATTTATTAATTCTTAGATCATTTATTGAAAGAGGAACAGGAACAGGATGAACAGTTTATCCCCCTCTTTCCAGAAATTTAGCTCATTCAGGAAGATCAGTAGATATTTCAATTTTTTC…
Trichoptera	Thremma-tellae	AACTATTTACTTTATTTTTGGAATTTGAGCTGGAATAGTGGGAACATCCCTTAGAATAATTATTCGAACTGAATTAAGAACTACTAATTCATTAATTATAAATGATCAAATTTATAATGTCTTAGTTACAGCCCATGCCTTTATTATAATTTTTTTTATAGTTATACCAATTATAATTGGAGGATTTGGAAATTGATTAGTCCCCCTAATAATTGGAGCTCCTGATATAGCTTTCCCTCGAATAAATAATATAAGTTTTTGACTTTTACCTCCTTCATTAAATTTATTAATTCTTAGTTCATTTATTGAAAGAGGAACTGGAACAGGATGAACTGTTTACCCACCTCTTTCAAGAAATCTAGCACATTCAGGAAGATCAGTAGATATTTCAATTTTTTC…
Trichoptera	Tinodes-assimilis	AACTTTATATTTTTTATTTGGAATTTGATCAAGTCTTATTGGAACTTCCCTAAGAATAATTATTCGAATTGAGCTGAGAATTCCAGGATCTTTTATAGGAAATGATCAAATTTATAATTCAATCGTAACAATTCATGCATTTATTATAATTTTTTTTATAGTTATACCTATTATAATCGGAGGATTTGGAAATTGGTTAGTCCCACTAATACTCGGAGCCCCCGATATAGCATTTCCACGAATAAATAATTTAAGATTTTGGTTTTTACCACCTTCTTTATTTTTCTTAATTTCAAGTATATTCATAGATAACAGAGCAGGAACAGGATGAACTGTTTATCCCCCATTATCTAATAGAATATTTCACTCTGGAAAAGCTGTAGATATTAGAATTTTTTC…
Trichoptera	Tinodes-dives	AACTTTATATTTTTTATTTGGAATTTGATCAAGATTAATTGGTACTTCATTAAGAATAATTATTCGAATTGAATTAAGAACACCTGGATCTTTCATAGGAAATGATCAAATCTACAATTCAATTGTTACCATTCATGCTTTTATTATAATTTTCTTCATAGTTATACCAATTATAATTGGAGGATTTGGAAATTGACTTGTGCCCCTAATATTAGGGGCACCTGATATAGCTTTCCCACGAATAAATAATCTAAGATTTTGATTTCTACCTCCCTCATTATTTTTTTTAATTTCAAGAATATTTATAGATAATAGAGCAGGAACAGGATGAACTGTATACCCACCCCTATCAAATAGAATATTCCACTCAGGTAAGGCAGTAGATATTAGAATTTTTTC…
Trichoptera	Tinodes-foedellus	AACTTTATATTTTCTCTTTGGAATTTGATCAAGTCTTATTGGAACTTCATTAAGAATAATTATTCGTATTGAATTAAGAACCCCTAGAGCTTTTTTAGGAAATGATCAAATTTATAATTCAATTGTTACTATTCATGCGTTTATTATAATTTTCTTTATAGTTATACCCATTATAATTGGTGGATTTGGAAATTGATTAGTTCCTCTAATGTTAGGGGCCCCTGATATAGCTTTCCCACGAATAAATAATCTAAGATTTTGATTTCTTCCTCCTTCTTTATTTTTTTTAATTTCTAGAATATTTATAGATAACAGAATAGGAACAGGTTGAACTGTCTATCCCCCATTATCAAATAGAATATTTCATTCAGGAAAAGCAGTAGACATTAGAATTTTTTC…
Trichoptera	Tinodes-kimminsi	AACATTATATTTCTTATTCGGAATTTGATCAAGACTAATCGGAACTTCATTGAGAATAATTATTCGAATTGAATTAAGAACCCCTGGATCTTTCATGGGAGATGATCAAATTTATAATTCAATCGTTACTATTCACGCTTTTATTATAATTTTTTTTATAGTTATACCAATTATAATTGGGGGATTCGGAAATTGACTTGTACCTTTAATATTAGGAGCCCCTGATATGGCTTTTCCTCGAATAAATAATTTAAGTTTTTGATTTCTACCCCCATCATTATTTTTTCTTATTTCAAGAATATTTATAGATAACAGAATAGGAACAGGATGGACTGTCTATCCCCCTTTATCAAATAGAATATTTCACTCAGGAAAAGCAGTAGATATTAGAATTTTTTC…
Trichoptera	Tinodes-luscinia	AACTTTATATTTTTTATTTGGAATCTGATCAAGTCTTATTGGAACTTCTCTTAGAATAATCATTCGAATTGAATTAAGAACTCCAGGATCTTTTATAGGAAATGATCAAATTTATAATTCAATTGTCACTATTCATGCATTTATCATAATTTTTTTTATAGTTATACCAATTATAATTGGAGGATTTGGAAATTGATTAGTACCCCTTATACTAGGGGCCCCTGATATAGCTTTTCCACGAATAAATAATTTAAGATTTTGATTTTTACCCCCTTCTCTTTTTTTCTTAATTTCATCTATATTTATGGATAATAGAGCAGGAACTGGGTGAACTGTCTACCCACCCTTATCTAATAGAATATTTCATTCAGGAAAAGCAGTAGATATTAGAATTTTCTC…
Trichoptera	Tinodes-maclachlani	AACTTTATATTTCTTATTTGGGATCTGATCAAGTCTTATTGGGACTTCTTTAAGTATAATTATTCGAATTGAGCTAAGAATTCCTGGATCTTTTATAGGAAATGATCAAATCTATAATTCAATTGTAACTATTCATGCATTTATCATAATTTTTTTTATAGTTATACCAATTATAATTGGGGGGTTTGGAAACTGATTAGTGCCTTTAATACTTGGAGCCCCTGATATAGCTTTCCCACGAATAAATAATTTAAGATTTTGATTCTTACCACCTTCTTTATTTTTTTTAATTTCAAGAATATTTATAGATAACAGAGCAGGTACAGGATGAACAGTTTATCCACCTCTATCAAATAGAATATTTCACTCAGGTAAGGCTGTAGATATTAGAATTTTCTC…
Trichoptera	Tinodes-maculicornis	AACTTTATATTTCTTATTCGGAATTTGATCTAGATTACTGGGAACTTCATTAAGAATAATTATTCGAATTGAACTAAGAACTCCTGGATCTTTTATAGGAAATGATCAAATTTATAACTCAATTGTCACTATTCATGCTTTTATTATAATTTTTTTTATGGTAATACCAATTATAATTGGAGGGTTTGGAAATTGGTTAGTCCCACTAATACTCGGAGCCCCAGATATGGCATTCCCTCGAATAAATAATCTTAGATTTTGATTTTTACCCCCATCATTATTTTTTCTTATTTCTAGAATATTTATAGATAACAGAGCTGGAACAGGATGAACAGTTTACCCCCCATTATCAAATAGAATTTTTCACTCCGGAAAGGCAGTAGATATTAGAATTTTCTC…
Trichoptera	Tinodes-pallidulus	AACTTTATATTTTTTATTTGGAATTTGATCAAGTCTTATTGGAACTTCTCTTAGAATAATTATTCGAATTGAATTAAGAACTCCCGGATCTTTTATAGGAAATGATCAAATTTATAATTCAATTGTAACTATTCATGCATTTATTATAATTTTTTTTATAGTAATACCTATTATAATTGGAGGATTTGGAAACTGATTAGTACCTTTAATATTAGGAGCTCCTGATATGGCTTTCCCACGAATAAATAATTTAAGATTTTGATTTTTACCCCCTTCTTTATTTTTTTTAATTTCAGGGATATTTATAGATAATAGAGCAGGAACTGGTTGAACTGTTTATCCTCCTTTATCTAATAGTATATTTCACTCAGGAAAAGCAGTAGATATTAGAATTTTTTC…
Trichoptera	Tinodes-rostocki	AACTTTATATTTTTTATTTGGAATTTGATCGAGACTCATTGGTACTTCTCTAAGAATAATTATTCGAATTGAATTAAGAACTCCAGGATCTTTCATGGGAAATGATCAAATTTATAATTCAATTGTTACTATTCATGCTTTCATTATAATTTTTTTTATAGTTATACCAATTATAATTGGGGGATTTGGAAATTGACTTGTGCCCCTAATACTAGGAGCTCCTGATATGGCTTTCCCACGAATAAATAACTTGAGCTTCTGATTTCTTCCCCCCTCACTATTTTTTTTAATCTCAAGAATATTTATAGATAATAGAGCAGGAACAGGATGAACTGTTTATCCACCCCTATCAAATAGAATATTTCACTCAGGAAAAGCAGTAGACATCAGAATTTTTTC…
Trichoptera	Tinodes-sylvia	AACTCTATATTTCTTATTCGGAATTTGATCAAGACTAATTGGAACTTCATTAAGAATAATTATCCGAATTGAATTAAGAACCCCTGGATCTTTTATAGGAAACGATCAAATTTACAATTCAATTGTTACTATTCATGCTTTTATTATAATTTTTTTTATAGTAATACCAATTATAATTGGAGGGTTTGGAAACTGATTAGTGCCCTTAATACTAGGGGCGCCTGATATAGCATTCCCACGAATAAATAATTTAAGATTTTGATTTCTTCCCCCCTCACTTTTTTTCCTTATTTCAAGAATATTCATAGACAATAGAATAGGAACAGGATGAACTGTTTATCCTCCTTTATCTAATAGAATATTTCATTCAGGAAAAGCAGTAGATATTAGAATCTTCTC…
Trichoptera	Tinodes-unicolor	AATAGATACAAGCTCCAGCTGATGCCGTACTATCCCGAGCACAAGCCGCCCGGGGCCAAAGACCTGGTCTACTTGGACTCCTCGCCCAAGTTCTGCGACAAAATTCCCAAATTGGGGATACAGGGCACGCAGGGTAGGCAATGCAACGACACGTCTCTCGGCGTCGACGGCTGCGACCTTCTTTGTTGCGGCAGGGGTTACAAGACCCACGAACAGATGGTTGTCGAACGCTGCAATTGCACGTTCCA
Trichoptera	Tinodes-unidentatus	AACTTTATATTTTTTATTTGGAATTTGATCAAGACTCATTGGTACTTCTCTAAGAATAATTATTCGAATTGAATTAAGAACACCAGGATCTTTCATAGGAAATGATCAAATTTATAATTCAATTGTTACTATTCATGCTTTTATTATAATTTTTTTCATAGTTATACCAATTATAATTGGAGGATTTGGAAATTGACTTGTGCCCCTAATACTAGGAGCTCCTGATATAGCTTTCCCACGAATAAACAACTTAAGATTCTGATTTCTTCCCCCCTCACTATTTTTTTTAATCTCAAGAATATTTATAGATAATAGAGCAGGAACAGGATGAACTGTTTATCCACCCCTATCAAATAGAATATTTCACTCAGGAAAAGCAGTAGATATTAGAATTTTTTC…
Trichoptera	Tinodes-waeneri	AAGCTCGTAGTTGAAATTGTGTCCCGCGGCGTCGGTCTACCGATTGCGGTACGACAGGCGCGTCAGCGGGGCTTCTCGCCGGTGCGTGTTCTCCGCCGCGCGCGTTATTCGTTGTCGTTCGCCGTCAAAAGCGGCGGCTTCGAGTTCGTCGCGGCGGGCCCTCGCGGCTGTTTACTTTGAACAAATTAGAGTGCTCAAAGCGGGCTAATATTTGCCTGAATATTGTGCGCATGGAATAATAGAATAGGACCTCGGTTCAATTTTGTTGGCTTTCTGATACCAGAGGTAATGATTAATAGGGACAACTGGGGGCATTCGTATTGCGACGTTAGAGGTGAAATTCTTGGATCGTAGCAAGACGGACTAAAGCGAAAGCATTTGCCAAAGGTGTTTTCATTA…
Trichoptera	Triaenodes-bicolor	TACCTTATATTTTATTTTTGGAGCCTGATCTGGTTTACTAGGAACCTCCCTAAGAGTTTTAATTCGAACTGAATTAGGGGCAGTAAATTCACTAATTAAAAATGATCAAATCTATAATGTAATAGTTACAGCTCATGCTTTTATTATAATTTTTTTTATAGTAATACCAATAATGATTGGGGGGTTTGGAAATTGATTAGTCCCTTTAATATTAAGATGTCCTGATATGGCTTTCCCTCGAATAAATAATATAAGATTTTGATTACTTCCCCCTTCCTTAAATTTTCTCTTATTAAGAAGATTGGTAGAAAGAGGGACAGGAACTGGTTGAACAGTTTACCCCCCTCTTGCAAGAACTATCGGACATATAGGAGGATCAGTGGATTTATCAATTTTTTC…
Trichoptera	Triaenodes-cf-qinglingensis	AACTATTTATTTTATCTTTGGAATCTGAGCAGGAATAATTGGAACTTCTTTAAGAATAATTATTCGTACAGAACTTGGTACTACTGAATCATTAATTAAAAATGATCAAATTTATAATGTCCTAGTAACTGCCCATGCTTTTATTATAATTTTTTTTATAGTAATACCTATTATAATTGGAGGATTTGGAAATTGACTTGTCCCATTAATAATTGGTGCACCAGATATAGCTTTTCCCCGCATAAATAACATAAGATTTTGACTATTACCCCCCTCATTAAATTTATTACTAATTAGTGCTTTAATTGAAAGAGGAACTGGAACTGGTTGAACAGTTTACCCGCCTCTTTCTAGAAATTTAGCTCACGCAGGAAGATCTGTAGATATTTCTATTTTTTC…
Trichoptera	Triaenodes-detruncatus	NNNNNNNNNNNNNNNNNNNNNNNNNNNNNNNNNNNNNNNNNNNNNNNNNNNNNNATTATTAAATTGAACAAAATTAAGTACTGTAGGCTCTTTAATTAAAAATGATCAAATTTATAATGTAATAGTAACAGCTCATGCCTTTATCATAATTTTTTTTATAGTAATACCAATAATAATTGGAGGATTTGGGAACTGATTAGTTCCTTTAATACTAAGATGTCCTGATATGGCCTTTCCTCGAATAAATAATATAAGATTTTGATTACTACCCCCCTCTTTAAATTTTCTTTTATTAAGAAGACTAGTAGAAAGAGGAACAGGTACTGGGTGAACTGTTTACCCTCCCTTAGCAAGAACTATTGGACACACAGGTAGATCTGTTGATTTATCTATTTTTTC…
Trichoptera	Triaenodes-pellectus	AACATTATATTTTATTTTTGGAGTTTGAGCAGGTTTACTAGGAACATCTTTAAGAATATTAATTCGAACAGAATTAGGAACCTTAGGATCTTTAATTAAAAATGATCAAATTTATAATGTTATGGTTACAGCCCATGCTTTTATTATAATTTTTTTTATGGTAATACCTATAATAATTGGTGGATTTGGAAATTGATTAGTACCATTAATATTAAGATGTCCTGATATAGCTTTCCCTCGAATAAATAATATAAGATTTTGATTACTTCCCCCTTCTTTAAATTTTTTACTCCTAAGAAGGTTAGTAGAAAGAGGAACTGGAACTGGTTGGACAGTTTACCCTCCTTTAGCTAGAACTATTGGTCATATAGGAAGTTCTGTTGACTTATCAATTTTCTC…
Trichoptera	Triaenodes-reuteri	ATATTTTATTTTTGGAGCTTGAGCAGGACTTTTAGGAACATCATTAAGATTAATAATTCGAACCGAATTAGGTACTGTTGGCTCCTTAATCAAAAATGATCAAATTTATAATGTAATAGTTACTGCACATGCTTTTATTATAATTTTTTTTATAGTTATACCAATAATAATTGGTGGGTTTGGAAACTGATTAATTCCATTAATATTAAGATGTCCTGATATAGCTTTTCCTCGAATAAATAATATAAGATTTTGATTACTCCCACCTTCTTTAAATTTTTTATTAATAAGAAGATTAGTAGAAAGAGGAACAGGAACAGGATGAACCATTTACCCTCCATTAGCAAGAACTATTGGACATGCTGGAAGATCAGTTGATTTATCAATTTTTTCTCTTCA…
Trichoptera	Triaenodes-rufescens	AACTCTTTATTTCATTTTCGGAGCCTGATCAGGCTTATTAGGCACCTCCCTTAGTGTTTTAATTCGAACAGAGCTAGGGACTCTTGGATCATTAATTAAAAATGATCAAATTTATAATGTAATAGTAACAGCTCATGCTTTTATTATAATTTTTTTTATAGTAATACCTATAATAATTGGTGGATTTGGTAATTGACTTGTTCCTCTTATACTTAGATGCCCCGATATAGCTTTTCCCCGAATAAATAACATAAGATTTTGACTTCTTCCTCCTTCACTAAATTTTTTATTACTAAGAAGATTAGTAGAATCCGGAACAGGAACTGGATGAACAGTTTATCCCCCTCTTGCAAGAACTGTCGGACACATAGGAAGTTCTGTTGACTTATCCATTTTTTC…
Trichoptera	Triaenodes-simulans	NNNNNNATATTTTATTTTTGGAGCCTGAGCAGGCCTGTTAGGTACATCTTTAAGATTACTAATTCGAACAGAATTAGGAACCGTTGGTTCTTTAATTAAAAATGATCAAATTTATAACGTAATAGTTACAGCACATGCCTTTATTATAATTTTTTTTATGGTTATACCAATAATAATTGGGGGGTTCGGAAACTGATTAGTTCCATTAATACTTAGATGTCCTGATATAGCCTTTCCTCGAATAAATAATATAAGATTTTGATTGCTCCCTCCTTCTTTAAATTTCCTATTATTAAGAAGATTAGTAGAGAGGGGAACTGGAACTGGTTGAACTGTTTACCCACCTCTAGCTAGAACTATTGGACATACTGGAAGATCTGTCGATTTATCTATTTTTTC…
Trichoptera	Triaenodes-unanimis	AACTTTATATTTTATTTTTGGAGCTTGATCAGGTTTATTAGGAACTTCATTAAGAGTTATAATTCGAACTGAACTAGGCACTGTAGAATCATTAATCAAAAATGATCAAATTTATAACGTAATAGTAACAGCTCATGCTTTTATTATAATTTTTTTTATGGTTATACCTATAATAATTGGAGGTTTTGGAAATTGACTTATCCCTTTAATACTTAGTTGCCCAGATATAGCTTTCCCTCGAATAAATAATATAAGATTTTGATTACTACCTCCTTCATTAAATTTTTTACTTCTAAGAAGATTAGTAGAAAGAGGAACAGGAACTGGCTGAACAGTTTATCCACCTTTAGCAAGAACTATCGGTCATATAGGATCATCAGTCGATTTATCTATTTTTTC…
Trichoptera	Tricholeiochiton-fagesii	----------------------------TCAAGAATAATTGGAACATCATTAAGATTCTTAATTCGATTCGAATTAAGAAGACCCGGATATTTAATTGGTAATGATCAAATTTATAATGTAATTGTCACTGCACATGCTTTTATTATAATTTTCTTTTTTGTTATACCAACTATAATTGGAGGATTTGGAAATTGGTTAATTCCTTTGATATTAGGAACACCAGATATAGCTTTCCCTCGAATAAATAATATAAGATTTTGGCTTCTTCCCCCCTCTATTACATTACTCAATTTAAGATCTTTAGCAGACAAAGGAGCTGGAACAGGTTGAACTGTATACCCCCCATTAGCTAGAAATATTAGCCACAGAGGTATATCTGTAGATCTAGCTATCTTTTC…
Trichoptera	Trichosetodes-japonicus	NNNNNNATATTTCATTTTTGGTGTTTGATCTGGACTTTTAGGAACTTCTYTTAGAATTATTATTCGAATAGAACTAAGGACCCCTAATTCATTAATTAAAAATGACCAAATCTATAATACATTAGTCACTGCCCATGCATTTATTATGATTTTTTTTATAGTTATGCCAATTATAATTGGAGGATTCGGAAATTGATTAATTCCATTAATAATTTCAGCCCCCGATATAGCCTTTCCTCGTATAAATAATATAAGATTTTGACTTTTACCTCCTTCTCTTAATTTTTTATTATTAAGAAGATTAGTTGACAGGGGAACAGGAACAGGTTGAACTGTATACCCCCCATTAGCAAGTAATTTAGCTCATATAGGAAAATCGGTAGATATATCTATCTTCTC…
Trichoptera	Trichostegia-minor	AAGCTCGTAGTTGAAATTGTGTCCTGCGGTGTCGGTCTACCGAATGCGGTACGACAGGCACGTCTGCGGGGCTTCTCGCCGGTGCGTCCACCGCCGGCGTGTGTCGGTCGGCCTCACGGTCGGCCGCGCACCGAGGCGGGCCGTCGCGGCTGTTTACTTTGAACAAATTAGAGTGCTCAAAGCGGGCTAACACTTGCCTGAATATTGTACGCATGGAATAATAGAATAGGACCTCGGTTCTGTTTTGTTGGCTTTCTGATACCAGAGGTAATGATTAATAGGGACAACTGGGGGCATTCGTATTGCGACGTTAGAGGTGAAATTCTTGGATCGTCGCAAGACGGACTAAAGCGAAAGCATTTGCCAAAGGTGTTTTCATTAATCAAGAACGAAAGTTAG…
Trichoptera	Wormaldia-artillac	AACTTTATATTTTATTTTTGGAATTTGATCAGGAATAATAGGACTATCATTAAGTTTATTAATTCGAACTGAACTAAGAATTCCTGGATCTTTAATTGGCAATGATCAAATTTTTAATTCAATCGTCACTGCTCATGCTTTTATTATAATTTTTTTTATAGTTATACCAATTATAATTGGAGGTTTCGGAAATTGATTAGTTCCTTTAATATTAGGAGCTCCTGACATAGCCTTTCCTCGAATAAATAATATAAGTTTCTGATTTTTACCCCCTTCTCTTTTTTTTCTTACATTTGGCATATTAATAGATAGAGGAGCAGGAACAGGATGAACAGTATACCCACCTTTATCAAGAAATATTTCTCATTTAGGTAAAGCGGTTGATTTAACAATTTTTTC…
Trichoptera	Wormaldia-beaumonti	AACCTTATATTTTATTTTTGGTATTTGATCAGGAATAATAGGTCTTTCATTAAGACTTTTAATTCGAACTGAACTAAGTATCCCAGGCTCCTTAATTGGTAATGATCAAATTTTTAATTCAATTGTTACTGCTCATGCTTTTATTATAATTTTTTTTATAGTTATACCTATTATAATTGGTGGATTTGGAAATTGATTAGTGCCATTAATATTAGGAGCACCTGATATAGCATTTCCACGAATAAATAATATAAGATTTTGATTTTTACCCCCCTCACTTTTCTTTTTAACATTTGGTATGCTAATAGATAGCGGAGCAGGAACTGGATGAACAGTTTATCCTCCCTTATCAAGAAATATTTCTCATTTAGGAAAAGCTGTAGATTTAACTATTTTCTC…
Trichoptera	Wormaldia-bulgarica	AACTTTATATTTTATTTTTGGAATTTGATCTGGAATAATAGGCCTATCATTAAGATTACTAATTCGAACTGAATTAAGAATCCCAGGATCCTTAATTGGAAATGATCAAATTTTCAATTCAATTGTAACTGCCCATGCTTTTATTATAATTTTTTTCATAGTTATACCTATTATAATTGGGGGGTTTGGAAATTGATTAGTACCATTAATACTAGGAGCTCCAGATATAGCTTTTCCTCGAATAAATAATATAAGATTTTGATTTCTTCCCCCATCATTATTTTTCCTTACCTTTGGTATATTAATAGATAGAGGAGCAGGCACAGGATGAACAGTTTATCCACCTCTTTCAAGTAATATTTCTCATTTAGGAAAAGCAGTAGATTTAACTATTTTCTC…
Trichoptera	Wormaldia-copiosa	AACTTTATATTTTATTTTTGGAATTTGATCTAGAATATTAGGTTTATCATTAAGATTATTAATTCGTACTGAATTAAGAATCCCTGGATCATTAATTGGAAATGATCAAATTTTTAATTCTATTGTTACAGCTCATGCTTTTATTATAATTTTTTTTATAGTTATACCTATTATAATTGGAGGTTTTGGAAATTGACTAATTCCTTTAATACTAGGGGCCCCTGATATAGCATTCCCACGAATAAATAATATAAGATTCTGATTTCTACCCCCATCATTATTCTTTCTAATTTTTGGCATATTGATAGACAATGGAGCTGGGACAGGATGAACTGTTTACCCTCCTTTATCAAGAAATATTTCTCATTTAGGGAAAGCTGTTGATTTAACAATTTTCTC…
Trichoptera	Wormaldia-corvina	AACATTATATTTTATATTTGGTATATGATCCAGAATATTAGGACTTTCATTAAGATTATTAATTCGAACTGAATTAAGAATTCCCGGCTCATTAATTGGAAATGACCAAATTTTTAACTCAATTGTAACTGCACATGCATTTATTATAATTTTTTTTATAGTAATACCAATTATAATTGGAGGGTTTGGAAATTGATTAATCCCTTTAATATTAGGGGCCCCAGATATAGCTTTCCCTCGAATAAATAATATAAGTTTTTGATTTTTACCACCCTCACTCTTTTTTTTAATTTTTGGCATAATAATAGATTCAGGTGCTGGAACCGGGTGAACAGTATACCCACCTTTATCAAGTAATATTTCACATTTAGGAAAAGCAGTAGATTTAACAATTTTTTC…
Trichoptera	Wormaldia-kakopteros	--------------------------------------TAGGTCTTTCTCTAAGAATATTAATTCGAACAGAATTAAGAATCCCGGGATCGTTAATTGGGAATGATCAAATTTTTAACTCTATTGTTACTGCTCATGCATTCATTATAATTTTTTTTATAGTTATACCTATTATAATTGGCGGGTTTGGAAATTGATTAGTACCCCTAATACTAGGCGCTCCTGATATAGCTTTCCCTCGAATAAATAATATAAGATTTTGATTTTTACCCCCTTCATTATTTTTCTTAATTTTTGGGATATTAATAGATAGCGGCGCAGGAACTGGCTGAACTGTCTACCCTCCTTTATCTAGAAATATTTCTCATTTAGGGAAAGCAGTAGACCTAACTATTTTTTC…
Trichoptera	Wormaldia-khourmai	NNNNNNNNNNNNNNNNNNNNNNNNNNNNNNNNNNNNNATAGGTCTTTCATTAAGACTTTTAATTCGAACTGAATTAAGAATTCCAGGATCATTAATTGGAAATGATCAAATTTTTAATTCAATTGTAACAGCTCATGCTTTTATTATAATTTTCTTCATAGTTATGCCAATTATAATTGGGGGATTCGGAAACTGATTGGTCCCTCTAATATTAGGAGCTCCTGATATGGCTTTCCCTCGAATAAATAATATAAGATTTTGATTTCTTCCACCCTCATTATTTTTTCTAACCTTCGGAATATTAATAGATAGAGGAGCAGGAACTGGGTGAACAGTATACCCCCCACTTTCTAGAAATATTTCTCATTTAGGAAAAGCAGTTGATTTAACAATTTTCTC…
Trichoptera	Wormaldia-lusitanica	AACCTTATATTTTATTTTTGGTATTTGATCAGGAATAATAGGTCTTTCATTAAGACTTTTAATTCGAACTGAACTAAGTATCCCAGGCTCCTTAATTGGTAATGATCAAATTTTTAATTCAATTGTTACTGCTCATGCTTTTATTATAATTTTTTTTATAGTTATACCTATTATAATTGGTGGATTTGGAAATTGATTGGTGCCATTAATATTAGGAGCACCTGATATAGCATTTCCACGAATAAATAATATAAGATTTTGATTTTTACCCCCCTCACTTTTCTTTTTAACATTTGGTATGCTAATAGATAGAGGAGCAGGAACTGGATGAACAGTTTATCCTCCCTTATCAAGAAATATTTCTCATTTAGGAAAAGCTGTAGATTTAACTATTTTCTC…
Trichoptera	Wormaldia-mediana	AACATTATATTTTATTTTTGGTATTTGATCAGGTATAATAGGACTTTCTTTAAGACTTCTAATTCGAACTGAATTAAGAATCCCAGGCTCCTTAATTGGAAATGATCAAATTTTTAACTCAATTGTTACAGCTCATGCATTTATTATAATTTTCTTTATAGTTATACCAATTATAATTGGCGGATTTGGAAATTGACTTGTCCCACTAATATTAGGAGCCCCTGATATAGCTTTTCCTCGAATAAATAATATAAGTTTCTGATTTCTACCTCCTTCCTTATTTTTTCTAACATTTGGTATATTAATGGACAGAGGAGCTGGAACTGGATGAACTGTATACCCTCCATTATCAAGAAATATTTCTCATTTAGGAAAAGCTGTTGATTTAACTATTTTTTC…
Trichoptera	Wormaldia-moselyi	AACCTTATATTTTATTTTTGGAATTTGATCAGGGATAATAGGTCTATCATTAAGATTATTAATTCGAACAGAATTGAGAATCCCAGGATCATTAATTGGTAATGACCAAATTTTTAATTCTATTGTTACAGCTCACGCTTTTATCATGATTTTTTTTATAGTTATACCCATTATAATTGGAGGATTTGGAAACTGACTAGTACCTTTAATATTAGGAGCCCCTGATATAGCTTTTCCGCGAATAAATAATATAAGTTTTTGATTTTTACCCCCCTCTCTTTTTTTTCTTACGTTCGGCATATTAATAGATAGAGGAGCAGGAACGGGATGAACAGTTTACCCCCCTCTATCAGGAAATATCTCTCATCTAGGGAAAGCTGTTGATTTAACCATTTTTTC…
Trichoptera	Wormaldia-occipitalis	NNNNNNNNNNNNNNNNNNNNNNNNNNNNNNNNNNNNNNNNNNNNTTTCATTAAGACTTTTAATTCGTACTGAATTAAGAATTCCAGGATCATTAATTGGCAATGATCAAATTTTTAATTCTATCGTAACAGCTCACGCTTTCATTATAATTTTTTTCATAGTTATACCAATTATAATTGGAGGATTTGGAAATTGATTAGTTCCTTTAATATTAGGAGCTCCCGATATAGCTTTTCCTCGTATAAATAATATAAGATTCTGATTTCTTCCGCCTTCTTTATTTTTTCTTACATTTGGGATACTCATAGACAGAGGAGCAGGTACTGGATGAACTGTTTATCCTCCATTATCAAGAAATATTTCCCATCTAGGAAAAGCAGTTGATTTAACAATCTTCTC…
Trichoptera	Wormaldia-pulla	AACTTTATATTTTATATTTGGAATATGATCAAGAATACTCGGACTATCTTTAAGATTATTAATTCGAACTGAATTAAGAATCCCCGGATCTTTAATTGGAAATGATCAAATTTTTAATTCAATTGTAACTGCTCATGCATTTATTATAATTTTTTTTATAGTTATACCTATCATAATTGGGGGATTTGGAAATTGATTAATTCCATTAATACTAGGAGCCCCAGATATAGCTTTTCCGCGAATAAATAATATAAGATTTTGATTTTTACCCCCTTCATTATTTTTTTTAATTTTTGGTATAATAATAGATAGAGGAGCTGGAACTGGGTGAACAGTCTATCCCCCTCTATCTAGAAATATTTCCCATTTAGGAAAAGCTGTAGACTTAACAATTTTTTC…
Trichoptera	Wormaldia-subnigra	AACATTATATTTTATTTTTGGAATTTGATCAGGTATAATGGGTCTTTCTTTAAGACTTTTAATTCGAACTGAATTAAGAATTCCTGGATCTTTAATTGGCAATGATCAAATTTTTAACTCAATTGTTACAGCTCACGCTTTTATTATAATTTTCTTCATAGTAATACCAATTATAATTGGAGGCTTTGGAAACTGATTAGTACCTCTAATATTAGGAGCCCCTGACATAGCTTTCCCACGAATAAATAATATAAGATTCTGATTTTTACCGCCATCTCTATTCTTTTTAACATTCGGAATATTAATAGATAACGGAGCAGGTACTGGATGAACAGTCTACCCTCCTTTATCAAGAAATATTTCTCATCTAGGAAAGGCTGTAGATTTAACAATTTTTTC…
Trichoptera	Wormaldia-variegata	AACTTTATATTTTATTTTCGGCATTTGATCAGGAATAATAGGCCTTTCTCTAAGACTTCTTATTCGTACTGAATTAAGTATTCCTGGATCATTAATTGGTAATGATCAAATTTTTAACTCTATTGTAACTGCCCACGCTTTTATTATAATTTTTTTTATAGTTATACCCATTATAATTGGCGGGTTTGGGAATTGATTAGTACCATTAATATTAGGAGCTCCCGATATAGCATTCCCTCGAATAAATAATATAAGATTTTGATTTTTACCCCCTTCTCTTTTCTTCTTAACTTTTGGTATACTTATGGATAGAGGGGCCGGAACTGGATGAACTGTTTATCCACCTTTATCTAGAAATATTTCACATTTAGGTAAAGCCGTAGATTTAACAATTTTTTC…
Odonata	Sympecma-fusca	CCGGTTTGAACTCAGATCATGTAAGAAATTAAAGGTCGAACAGACCTATAAATTAAGCAGCTGCACCTAATTATAATCTTAATCCAACATCGAGGTCGCAAGCCTTCTTGTAAATTTGAACTCTGAAAGAAGATTACGCTGTTATCCCTAAGGTAACTTGATCTAATAATCATTAAAAATGGATCCTATAATTCATATATTAATGTAAAATAAATAAAAAAGTTAATTATATATTTTTGTCACCCCAACAAAATAATAAAACAAATGGCCAAAGAAATCAAACTAAATATGACAAATCATTTTATTATAAAGCTCTATAGGGTCTTCTCGTCTTCCAAAAACATTTGAGCCTTTTAACTAAAAAGTTAAATTCTAATAAAAAATTAAATGAGACAGTCA…
Odonata	Coenagrion-pulchellum	CCGGTCTGAACTCAGATCATGTAAGAATTTAAAGGTCGAACAGACCTATTAATTAAGCTACTGCACCTAATTATTATCTTAATCCAACATCGAGGTCGCAAGCCTTCCTGTAAATTTGAACTCTGAAGGAAGATTACGCTGTTATCCCTAAGGTAACTTAGTCTATTGATCAATAATAATGGATCCAATAATCATATATTAATGTAAATTTAATAATAAAAGTTAATTATATATTTCTTGTCACCCCAACAAAACATTCAAATAAATAAATTCAAATTATTAATCCAAATAAATTTATTAAATTAAAATGTAAAGCTCTATAGGGTCTTCTCGTCCATCAAAGAAATTTAAGCCTTTTGACTTAAAAGCTAAATTCAAGTTTATAATTGAGACAGCTAA…
Odonata	Nehalennia-speciosa	---------------------------------------------------------------------------------TCTGCATTAAGAATATTAATTCGAGTTGAGTTAGGACAACCAGGATCACTAATTGGAGAT---GATCAAATTTACAATGTAATTGTAACTGCACACGCATTCGTTATAATTTTCTTCATAGTAATACCAATCATAATTGGTGGATTTGGAAACTGACTAGTTCCTTTGATATTAGGAGCGCCTGATATAGCTTTCCCACGACTTAATAATATAAGATTTTGGTTACTACCTCCCTCATTAACTTTACTCTTAGCAAGAAGTCTAGTAGAAAGAGGGGCCGGGACAGGATGAACTGTTTATCCCCCTTTGGCTGGAGCC…
Odonata	Anax-parthenope	ATTAGTGCCACTAATATTAGGAGCACCTGATATAGCTTTCCCACGATTAAATAACATAAGATTTTGATTACTACCACCTTCTCTAACCCTTTTATTAGCAGGAAGTATAGTTGAAAGAGGTGCAGGAACAGGATGAACAGTTTATCCTCCTCTTGCTGGTGCAATTGCCCATGCAGGAGCATCTGTAGATTTAACTATTTTTTCTCTTCATTTGGCTGGAGTATCTTCAATTCTAGGTGCTATTAATTTTATTACTACAACAATTAATATAAAGTCACCAGGAATAAAGATAGATCAAATACCACTATTTGTATGAGCTGTAGTAATTACAGCCGTACTATTATTATTATCTCTTCCTGTTCTTGCTGGTGCAATTACAATGCTATTAACAGATCGAAA…
Odonata	Platycnemis-pennipes	CCGGTCTGAACTCAGATCATGTAAGAATTTAAAGGTCGAACAGACCTATTAATCTAGCTACTGCACCAGATTATAATCTTAATCCAACATCGAGGTCGCAAGCCTTTTTGTAAATTTGAACTCCAAAAAAAGATTACGCTGTTATCCCTAAGGTAACTTAATCTAATAATCAATAATAATGGATCAAAAACTCATAAATCTATGTTTAAACAATAAAACAGTTAATTATTTATTTTTGTCACCCCAACAAAATAATAAGTTATTTTAATACCTAAGATATAAATCAACATTTTATTAAAAAAATTAATATAAAGCTCTATAGGGTCTTCTCGTCCTCCAACAACATTTAAGCTTTTTAACTTAAAAATTAAGTTTTAAATTATAAAAATGAGACAGCTA…
Odonata	Calopteryx-splendens	ATATATCCTAATCCTGCCAGGATTTGGAATAATCTCTCACATTATTGCACAAGAAAGAGGTAAAAAGGAAACATTTGGAGTATTAGGAATAATCTACGCAATACTAGCAATTGGGCTATTAGGATTTGTAGTATGGGCCCACCACATATTTACAGTAGGAATAGATGTAGACACACGAGCGTACTTTACCTCAGCCACAATAGTAATTGCTGTTCCCACAGGAATTAAAATCTTCAGATGATTAGCTACATTACACGGCACCCAATTCACATATTCTCCATCACTAATATGAGCATTAGGGTTCGTGTTTCTATTCACTGTTGGGGGACTAACAGGAGTAGTTTTAGCAAACTCATCAATTGATATCGCTATACATGACACATACTATGTAGTAGCACA…
Odonata	Aeshna-juncea	GTTAGTACCACTAATATTAGGAGCTCCTGATATAGCTTTCCCACGTTTAAATAACATAAGATTTTGATTATTACCACCTTCATTAACGTTATTATTAGCAGGAAGTATAGTTGAAAGAGGAGCTGGAACAGGTTGAACTGTGTATCCTCCCCTAGCTGGTGCAATTGCCCATGCAGGAGCATCAGTAGATTTAACTATTTTTTCTTTACATTTGGCTGGAGTATCTTCAATTCTAGGGGCTATTAATTTTATTACCACAACAATTAATATAAAGTCACCAGGAATAAAGATAGATCAAATACCTTTATTTGTATGAGCTGTTGTAATTACAGCTGTACTTTTATTGCTTTCTTTACCAGTCCTTGCTGGAGCAATTACTATGTTATTAACAGATCGAAA…
Megaloptera	Sialis-lutaria	AACCTTATATTTTATTTTTGGTGCTTGATCTGGTATAATTGGAACATCCCTTAGACTTCTAATTCGAGCAGAATTAGGAAACCCCGGGTCTTTAATTGGAGATGATCAAATTTATAACGTAATTGTAACAGCTCATGCTTTTGTCATAATTTTTTTCATAGTAATACCTATTTTAATTGGAGGATTTGGAAATTGATTAATTCCTTTAATATTAGGAGCACCTGATATAGCTTTTCCTCGTATAAATAATATAAGATTCTGGCTTTTACCCCCCTCTTTAACCCTTCTTCTATCAAGAAGAATTGTTGAAAATGGAGCCGGAACAGGATGAACAGTTTATCCACCCCTTTCTAGAGCTATTGCTCATGCTGGGGCTTCAGTTGATTTAGCTATTTTTAG…
Megaloptera	Sialis-nigripes	AACTTTATATTTTATTTTTGGAGCGTGATCTGGAATAATTGGTACATCTCTTAGCCTTTTAATTCGGGCAGAACTAGGAAATCCTGGATCTTTAATTGGTGATGATCAAATTTATAACGTTATTGTAACAGCCCATGCTTTTGTCATAATTTTTTTTATAGTAATACCTATTTTAATTGGGGGGTTCGGAAATTGATTAGTCCCTTTAATATTAGGAGCTCCTGATATAGCTTTCCCTCGTATGAATAATATAAGATTCTGGCTTTTACCTCCATCTTTAACCCTTCTTCTTTCAAGAAGAATTGTTGAAAACGGAGCCGGAACAGGATGAACTGTATACCCCCCTCTTTCTAGAGCAATTGCTCATGCGGGGGCTTCAGTAGATTTAGCAATCTTTAG…
Megaloptera	Sialis-morio	AACCTTATATTTTATTTTTGGTGCTTGATCTGGTATAATTGGAACATCCCTTAGACTTCTAATTCGAGCAGAATTAGGAAACCCCGGGTCTTTAATTGGAGATGATCAAATTTATAACGTAATTGTAACAGCTCATGCTTTTGTCATAATTTTTTTCATAGTAATACCTATTTTAATTGGAGGATTTGGAAATTGATTAGTTCCTTTAATATTAGGGGCACCTGATATAGCTTTTCCTCGTATAAATAATATAAGATTCTGGCTTTTACCCCCCTCTTTAACCCTTCTTCTATCAAGAAGAATTGTTGAAAATGGAGCCGGAACAGGATGAACAGTTTATCCACCCCTTTCTAGAGCTATTGCTCATGCTGGGGCTTCAGTTGATTTAGCTATTTTTAG…
Megaloptera	Sialis-sibrica	AACTTTATATTTTATTTTTGGAGCTTGATCTGGAATAATTGGTACATCTCTTAGTCTTTTAATTCGAGCAGAATTAGGAAATCCTGGTTCCTTAATTGGGGATGATCAGATTTATAATGTTATTGTAACAGCTCATGCTTTTGTTATAATTTTTTTCATAGTAATACCTATTTTAATTGGAGGATTTGGAAATTGATTAGTCCCTCTTATATTAGGGGCCCCTGATATAGCTTTTCCTCGAATAAATAATATAAGATTCTGGCTTTTACCCCCCTCTTTAACTCTTCTTCTATCAAGAAGAATTGTTGAAAATGGAGCCGGAACAGGGTGAACTGTATACCCACCCCTTTCTAGAGCAATTGCCCATGCAGGAGCATCTGTAGACCTAGCAATTTTTAG…
Megaloptera	Sialis-fuliginosa	AACTTTATATTTTATTTTTGGAGCCTGATCAGGTATAATTGGAACCTCACTTAGTCTTTTAATTCGGGCAGAATTAGGAAACCCGGGGTCTTTAATTGGAGATGATCAAATTTATAATGTTATTGTAACAGCACATGCTTTTGTTATAATTTTTTTCATAGTAATACCAATTTTAATTGGAGGATTTGGAAATTGATTAGTACCTTTAATATTAGGGGCACCTGATATAGCTTTTCCCCGTATGAATAATATAAGATTCTGGCTTTTACCCCCCTCTTTAACTCTTCTTCTTTCAAGAAGAATTGTTGAAAATGGAGCCGGAACAGGATGAACCGTATACCCCCCTCTTTCTAGAGCAATTGCTCATGCAGGGGCATCAGTAGACTTAGCAATTTTTAG…
Neuroptera	Sisyra-nigra	TACTTTATATTTTATTTTTGGTGTTTGATCAGGTCTTATTGGAACTTCTTTAAGTGTTTTAATTCGAGCTGAATTAGGACAACCAGGTTCATTAATTGGAGATGATCAAATTTATAATGTTATTGTTACTGCTCATGCTTTTATCATAATTTTTTTTATAGTGATACCTATTGTAATTGGAGGATTTGGAAATTGATTAGTTCCTTTAATATTAGGAGCTCCTGATATAGCCTTTCCTCGAATAAATAATATAAGTTTTTGACTTCTTCCTCCTTCTTTAACTTTACTTTTAGCTTCATCAATAGTTGAAAGAGGAGCCGGAACTGGTTGAACTGTTTACCCTCCTTTAGCTTCTAATATTGCTCATGCAGGAGCTTCAGTTGATTTAGCTATTTTTAG…
Neuroptera	Sisyra-terminalis	AACTTTATATTTTATTTTTGGAATTTGATCTGGATTAATCGGAACCTCATTAAGTGTATTAATTCGTGCTGAATTAGGACAACCAGGCTCTTTAATTGGAGATGATCAAATTTATAATGTAATTGTAACAGCTCATGCATTTATTATAATTTTTTTTATAGTTATACCTATTGTAATTGGAGGATTTGGAAATTGATTAGTTCCATTAATACTAGGAGCTCCAGATATAGCTTTCCCTCGAATAAATAATATGAGATTTTGATTACTTCCTCCTTCATTAACTTTACTTTTAGCTTCATCTATAGTAGAAATAGGAGCAGGAACTGGATGAACAGTTTATCCTCCTTTAGCAGCTAATATTGCACACGCCGGAGCTTCTGTAGATTTAGCAATTTTTAG…
Neuroptera	Osmylus-fulvicephalus	AACTTTATATTTTATTTTTGGAATCTGAGCAGGATTAGTAGGAACTTCTTTAAGTTTATTAATTCGGGCAGAACTAAGACAACCAGGAGCATTAATTGGAGATGACCAAATTTATAATGTTATCGTAACTGCTCATGCTTTTGTAATAATTTTTTTTATAGTGATACCTATTATAATTGGGGGATTTGGAAATTGATTAGTTCCTTTAATATTAGGAGCTCCTGATATAGCTTTCCCACGAATAAATAACATAAGTTTTTGACTTCTTCCACCTTCATTAACCCTTCTTCTAGCATCGAGTATAGTAGAAAGAGGAGCGGGAACTGGATGAACAGTTTACCCTCCTTTATCATCTGGAATTGCCCATGCTGGGGCTTCTGTTGATTTAGCAATTTTTAG…
Neuroptera	Sisyra-fuscata	TACCTTATATTTTATTTTTGGTGTTTGATCAGGTCTTATTGGAACTTCCTTAAGTGTTTTAATTCGAGCTGAATTAGGACAACCAGGTTCATTAATTGGAGATGATCAAATTTATAATGTTATTGTTACTGCTCATGCTTTTATCATAATTTTTTTTATAGTGATACCTATTGTAATTGGAGGATTTGGAAATTGATTAGTTCCTTTAATATTAGGAGCTCCTGATATAGCCTTTCCTCGAATAAATAATATAAGTTTTTGACTTCTTCCTCCTTCTTTAACTTTACTTTTAGCTTCATCAATAGTTGAAAGAGGAGCCGGAACTGGTTGAACTGTTTACCCTCCTTTAGCTTCTAATATTGCTCATGCAGGAGCTTCAGTTGATTTAGCTATTTTTAG…
Chironomidae	Paraphaenocladius-impensus	ACCCTTTATTTTATCTTCGGGGCCTGATCAGGAATAGTAGGTACCTCCCTT---AGTATCTTAATTCGTGCTGAATTAGGCCACGCTGGTTCTTTAATTGGGGAT---GACCAAATTTATAATGTAATTGTTACTGCTCATGCTTTTGTAATAATTTTTTTTATAGTAATGCCAATTTTAATTGGAGGATTTGGGAATTGATTAGTTCCTTTAATA---TTAGGAGCCCCAGATATGGCTTTCCCTCGAATAAATAACATAAGATTTTGATTATTGCCCCCTTCTTTAACTCTTTTGTTATCTAGTTCAATCGTCGAAAATGGAGCAGGCACGGGATGAACAGTTTACCCGCCTCTTTCTTCAGGAATTGCCCACGCTGGGGGATCTGTTGATTTA---…
Chironomidae	Ablabesmyia-monilis	AACTTTATATTTTATTTTTGGAGCCTGATCAGGAATAGTAGGTACTTCCCTTAGTATTTTAATTCGAGCTGAATTAGGCCATCCAGGAGCTTTAATTGGTGATGATCAAATTTATAATGTAATTGTCACAGCTCACGCTTTTGTTATAATTTTCTTTATAGTAATGCCTATTTTAATTGGTGGGTTTGGAAATTGACTAGTCCCTCTTATACTAGGAGCCCCAGATATAGCTTTCCCCCGAATAAATAATATAAGATTTTGACTATTACCCCCTTCTTTAACTTTATTATTATCAAGCTCTATTGTAGAAAACGGAGCAGGAACTGGATGAACTGTTTATCCTCCTCTAGCTTCTGGCATTGCTCATGCCGGGGCTTCTGTAGATCTTGCAATTTTTTC…
Chironomidae	Ablabesmyia-aspera	-ACTTTATATTTTATTTTTGGGGCCTGATCTGGAATAGTAGGTACATCTCTTAGTATTTTAATTCGAGCAGAATTAGGTCACCCAGGAGCCTTAATTGGCGATGATCAAATTTATAATGTAATTGTTACAGCTCATGCTTTTGTAATAATTTTTTTTATAGTAATGCCTATTTTAATTGGAGGATTTGGAAATTGACTAGTACCCCTTATACTAGGAGCCCCAGATATAGCATTTCCCCGAATAAATAATATAAGATTCTGATTACTTCCCCCTGCCTTAACTCTATTATTATCAAGCTCTATTGTAGAAAATGGAGCTGGAACAGGATGAACTGTTTATCCTCCTTTAGCTTCCGGGATTGCCCATGCTGGAGCTTCTGTTGATCTTGCTATTTTCTC…
Chironomidae	Bryophaenocladius-subvernalis	-ACTTTATATTTTATTTTTGGAGCTTGATCAGGAATAGTGGGTACTTCCCTTAGTATCCTTATTCGAGCTGAATTAGGCCATGCAGGTTCTTTAATTGGTGATGATCAAATTTATAATGTAATTGTTACAGCTCATGCTTTTGTTATAATTTTTTTTATAGTAATACCTATTTTAATTGGAGGGTTTGGAAATTGATTAGTACCTTTAATATTAGGAGCCCCTGATATAGCTTTTCCTCGAATAAATAATATAAGATTTTGAATATTACCTCCCTCATTAACTCTTCTTCTTTCTAGCTCAATTGTTGAAAATGGGGCAGGAACTGGCTGAACAGTTTACCCTCCTTTATCTTCAGGAATTGCCCATGCTGGGGGTTCTGTTGATTTAGCAATTTTTTC…
Chironomidae	Bryophaenocladius-sp-8ES	------------ATTTTTGGAGCTTGATCAGGTATAGTAGGTACTTCTTTA---AGTATCCTTATTCGTGCAGAACTAGGACACGCTGGATCTTTAATTGGAGAC---GATCAAATTTATAATGTTATCGTAACAGCTCATGCTTTTGTTATAATTTTCTTCATAGTAATGCCTATTTTAATTGGAGGATTTGGGAACTGATTAGTTCCCTTAATA---TTAGGGGCCCCCGATATAGCCTTTCCTCGAATAAATAATATAAGTTTTTGATTATTGCCCCCTTCTTTAACACTACTTCTTTCTAGCTCAATTGTAGAAAACGGGGCAGGTACTGGTTGAACAGTTTACCCCCCCCTATCTTCTGGAATTGCCCATGCTGGGGGGTCTGTTGATTTA---…
Chironomidae	Bryophaenocladius-sp-7ES	-ACTTTATATTTTATTTTTGGAGCTTGATCAGGGATAGTTGGTACTTCTTTAAGAATTTTAATTCGAGCAGAACTTGGACATGCCGGAGCACTTATTGGAGATGACCAAATTTATAATGTTATTGTAACAGCTCATGCTTTTGTAATAATTTTTTTTATAGTTATACCAATTTTAATTGGAGGTTTTGGAAATTGACTTGTACCTTTAATATTAGGAGTCCCAGATATGGCATTCCCTCGAATAAATAATATAAGATTTTGATTATTACCTCCTTCTTTAACACTTCTTCTCTCAAGCTCAATCGTAGAAAATGGAGCTGGTACCGGATGAACTGTTTATCCTCCTCTTTCATCTAGAATAGCTCATGCTGGAGCTTCTGTTGATTTAGCTATTTTTTC…
Chironomidae	Bryophaenocladius-sp-4ES	---------TTTATTTTTGGAGCTTGATCAGGAATAGTGGGAACTTCCTTA---AGAATTTTAATTCGTGCTGAATTAGGACATACTGGATCCTTAATTGGTGAT---GATCAAATTTATAACGTTATTGTCACTGCTCATGCTTTTGTAATAATTTTTTTTATAGTTATACCTATTCTTATTGGAGGGTTTGGAAATTGACTTGTTCCATTAATA---TTAGGAGCCCCAGATATAGCTTTTCCTCGAATAAATAATATAAGTTTTTGATTATTACCCCCATCTCTAACCCTTCTTCTTTCAAGATCAATTGTTGAAAATGGGGCTGGTACTGGATGAACCGTTTATCCCCCTCTTTCTTCAGGAATTGCCCATGCAGGAGGTTCTGTTGATTTA---…
Chironomidae	Bryophaenocladius-ictericus	--CATTATATTTCATTTTTGGGGCTTGATCAGGAATAGTTGGGACTTCATTAAGAATTTTAATTCGAGCAGAACTAGGTCATGTGGGTTCCTTAATTGGAGATGATCAAATTTATAACGTTATTGTTACAGCTCATGCTTTTATTATAATTTTTTTTATAGTAATACCCATTTTAATTGGTGGTTTTGGAAACTGACTTGTACCTTTAATATTAGGGGCCCCAGATATAGCTTTCCCTCGAATAAATAATATAAGATTCTGAATATTACCTCCTTCTTTATCGTTACTATTATCAAGATCGATAGTGGAAAATGGAGCTGGAACAGGATGAACTGTTTACCCCCCTCTTTCTTCAAATATTGCTCATGCAGGTAGATCGGTAGATTTAGCCATTTTTTC…
Chironomidae	Bryophaenocladius-flavoscutellatus	AACTTTATATTTTATTTTCGGAGCTTGATCCGGAATAGTAGGAACTTCCTTAAGAATTTTAATCCGAGCAGAATTAGGTCACTCTGGCTCTTTAATTGGTGACGACCAAATTTATAACGTTATTGTAACTGCCCACGCATTTGTAATAATTTTTTTTATAGTAATGCCTATTTTAATTGGTGGATTTGGTAATTGACTTGTTCCTTTAATACTTGGGGCCCCAGATATGGCATTTCCTCGAATAAATAATATAAGATTTTGGCTTTTGCCTCCTTCTTTAACTTTACTTTTATCTAGTTCAATTGTTGAAAATGGGGCTGGAACAGGTTGAACTGTTTATCCTCCTTTATCTTCTGGGATTGCTCACGCGGGGGGTTCAGTTGACTTAGCAATTTTTTC…
Chironomidae	Bryophaenocladius-cf-vernalis	------------------------------------------------------------------------------------------------------------------------------------------------------------------------------------------------------------------------------------------------------TAATATAAGATTCTGATTATTACCTCCTTCTTTATTTTTACTTCTCTCAAACTCAATAGTAGAAAATGGGGCTGGGACTGGTTGAACTGTTTNCCCTCCTCTTTCTTCAAATATTGCTCATGCCGGCAGTTCTGTTGACTTAGCTATTTTTTC…
Chironomidae	Bryophaenocladius-aestivus	TCATTATACTTTATTTTTGGAGCTTGGGCAGGAATAGTTGGTACCTCCTTAAGAATTTTAATTCGAGTAGAACTTGGTCATGCTGGTTCTTTAATTGGTGATGACCAAATTTATAATGTAATTGTTACAGCTCATGCTTTTGTAATAATTTTTTTCATGGTTATACCTATTTTAATTGGAGGATTTGGAAATTGATTAGTTCCTTTAATACTTGGAGCTCCTGATATAGCATTCCCCCGAATAAATAATTTAAGTTTTTGATTATTACCTCCTTCTTTAACTCTTCTTCTTTCTAGTTCTATTGTTGAAAATGGAGCTGGTACTGGTTGAACGGTTTATCCTCCTCTTTCATCTGGAATTGCTCATGCTGGAAGTTCTGTTGATTTAGCCATTTTTTCT…
Chironomidae	Chaetocladius-suecicus	AACCCTTTATTTTATTTTTGGAGCCTGAGCAGGAATAGTAGGTACCTCCCTTAGTATCTTAATTCGAGCAGAATTAGGGCATGCCGGATCTTTAATTGGTGATGATCAAATTTATAACGTAATTGTAACAGCCCATGCTTTTGTAATAATTTTTTTCATAGTTATACCTATCTTAATTGGTGGATTTGGTAACTGACTTGTACCCCTTATGTTAGGAGCACCTGACATAGCATTTCCACGAATAAATAATATAAGATTTTGATTATTACCTCCTTCTTTAATACTTCTTCTTTCAAGATCAATTGTTGAAAATGGAGCCGGAACAGGTTGAACAGTATACCCTCCTCTTTCATCAAGAATTGCTCATGCAGGAGCTTCAGTTGATTTAGCAATTTTTTC…
Chironomidae	Chaetocladius-sp-6ES	-ACCCTTTATTTTATTTTCGGGGCCTGATCAGGAATAGTAGGTACTTCCCTTAGTATCTTAATTCGTGCTGAATTAGGTCATGCTGGTTCTTTAATTGGGGATGATCAAATTTATAATGTAATTGTAACAGCACATGCTTTTGTAATAATTTTTTTTATAGTTATACCTATTTTAATTGGAGGGTTTGGTAATTGACTAGTTCCTCTTATACTAGGAGCCCCAGATATAGCTTTCCCTCGAATAAATAATATAAGATTTTGATTATTACCTCCATCTCTTATACTTCTTCTTTCAAGATCAATTGTTGAAAATGGGGCAGGAACAGGATGAACAGTTTATCCTCCTCTTTCCTCAAGAATTGCTCATGCTGGTGCCTCTGTTGATTTAGCAATCTTCTC…
Chironomidae	Chaetocladius-sp-2ES	AACCCTTTATTTTATTTTTGGGGCCTGATCAGGGATAGTAGGTACCTCCCTTAGTATCTTAATCCGAGCTGAATTAGGCCATGCTGGCTCTTTAATTGGAGATGACCAAATTTATAATGTTATTGTTACAGCACACGCTTTTGTTATAATTTTTTTTATAGTTATACCTATTTTAATTGGAGGATTTGGAAACTGATTAGTTCCTTTAATACTAGGAGCACCAGATATAGCTTTCCCTCGAATAAATAATATAAGATTTTGATTACTTCCACCTTCCTTAATACTTCTTCTTTCTAGTTCAATTGTTGAAAATGGGGCCGGAACAGGATGAACAGTTTACCCCCCTCTTTCCTCCGGAATTGCTCATGCAGGAGCTTCAGTTGACCTCGCTATTTTTTC…
Chironomidae	Chaetocladius-sp	-ACCCTTTATTTTATTTTTGGGGCTTGATCAGGAATAGTGGGTACTTCCCTTAGTATCCTTATTCGTGCAGAATTAGGACACGCCGGATCTTTAATTGGTGATGATCAAATTTATAATGTAATTGTTACAGCTCATGCTTTTGTAATAATTTTTTTCATAGTAATACCAATTTTAATTGGAGGATTTGGTAATTGACTTGTTCCTCTTATACTAGGAGCTCCTGATATAGCATTTCCTCGAATAAATAATATAAGATTTTGATTACTACCTCCTTCTTTAATACTTCTTTTATCAAGATCTATTGTTGAAAATGGAGCTGGAACAGGTTGAACTGTTTATCCCCCCCTATCATCAGGAATTGCTCATGCCGGAGCATCTGTTGATTTAGCTATTTTTTC…
Chironomidae	Chaetocladius-piger	ACTCTTTATTTTATTTTTGGAGCTTGATCAGGAATAGTAGGTACCTCCCTTAGTATCTTAATTCGTGCTGAATTAGGTCATGCTGGTTCTTTAATTGGTGATGATCAAATTTATAATGTTATTGTTACAGCTCATGCTTTTGTTATAATTTTTTTTATGGTTATACCTATTTTAATTGGGGGATTTGGAAATTGGCTAGTCCCTTTAATACTGGGGGCTCCAGATATAGCTTTCCCTCGAATAAATAATATAAGTTTTTGACTTTTACCACCTTCTTTAATATTACTTCTTTCTAGCTCAATTGTTGAAAACGGAGCTGGAACAGGATGAACTGTTTATCCTCCCCTTTCTTCAGGAATTGCTCATGCAGGAGCCTCCGTTGATCTAGCAATTTTTTCT…
Chironomidae	Chaetocladius-melaleucus	-ACTCTTTATTTTATTTTTGGAGCTTGATCAGGAATAGTAGGTACCTCCCTTAGTATCTTAATTCGTGCTGAACTTGGCCATGCTGGATCTTTAATTGGAGATGACCAAATTTATAACGTAATTGTAACAGCACATGCTTTTGTAATAATTTTTTTTATAGTTATACCTATTTTAATTGGTGGATTTGGAAACTGACTTGTACCTCTAATACTAGGGGCCCCAGATATAGCTTTTCCTCGAATAAATAATATAAGTTTTTGATTACTTCCTCCTTCTTTAATACTATTACTTTCTAGATCAATTGTTGAAAATGGAGCAGGAACAGGATGAACTGTTTACCCTCCTTTATCCTCAGGAATTGCTCACGCAGGAGCATCAGTTGACCTAGCTATTTTTTC…
Chironomidae	Chaetocladius-laminatus	-ACTCTTTATTTTCTTTTTGGGGCCTGATCAGGAATAGTAGGTACTTCCCTTAGTATCTTAATTCGTGCTGAATTAGGTCATGCTGGCTCTTTAATTGGAGATGACCAAATTTATAATGTAATTGTTACAGCTCATGCTTTTGTAATAATTTTTTTTATAGTTATACCTATCTTAATTGGAGGATTCGGAAACTGACTTGTGCCCTTAATATTAGGAGCACCAGATATAGCTTTCCCCCGAATAAATAATATAAGATTTTGATTACTACCTCCTTCTCTTATACTTCTTCTTTCTAGTTCAATTGTTGAAAATGGAGCTGGAACAGGATGAACAGTTTATCCCCCCCTTTCTTCTGGAATTGCTCACGCAGGAGCTTCTGTTGATTTAGCAATTTTTTC…
Chironomidae	Chaetocladius-gracilis	TACCCTTTATTTTATTTTTGGGGCCTGATCAGGAATAGTAGGTACTTCCCTTAGTATCCTTATTCGTGCTGAATTAGGTCATGCTGGTTCATTGATTGGAGATGATCAAATTTATAACGTTATTGTCACAGCTCATGCTTTTGTAATAATTTTTTTTATGGTGATACCAATTTTAATTGGAGGGTTTGGAAATTGATTAGTTCCATTAATACTTGGAGCCCCTGATATAGCCTTTCCTCGAATAAACAACATAAGATTTTGACTTCTTCCCCCTTCTTTAATGCTTCTTCTATCTAGCTCTATTGTTGAAAACGGAGCAGGAACTGGTTGAACTGTTTACCCCCCATTATCCTCAGGAATTGCTCATGCAGGTGCTTCCGTTGATTTAGCAATTTTTTC…
Chironomidae	Chaetocladius-dissipatus	-ACTTTATATTTTATTTTTGGGGCCTGATCAGGAATAGTAGGTACTTCCCTTAGTATCTTAATTCGAGCTGAATTAGGTCATGCAGGATCCTTAATTGGTGATGACCAAATTTATAATGTAGTCGTTACAGCCCATGCTTTTGTTATAATTTTTTTTATAGTTATACCTATTCTAATTGGAGGTTTTGGAAATTGACTTGTACCTCTTATACTAGGAGCTCCTGATATAGCTTTTCCTCGTATAAATAATATAAGATTTTGACTACTGCCCCCTTCTTTAATACTTTTACTTTCTAGCTCAATCGTTGAAAACGGAGCGGGAACTGGTTGAACTGTTTACCCTCCTCTTTCTTCTGGAATTGCCCATGCTGGAGCTTCAGTTGATTTAGCAATTTTTTC…
Chironomidae	Chironomus-sp-It-tot	ATATTTTATTTTTGGAGCATGATCAGGAATGGTTGGAACTTCATTAAGAATATTAATTCGAGCAGAATTAGGACGCCCTGGTACATTTATTGGTGATGACCAAATTTATAATGTAATTGTTACAGCCCATGCGTTTATTATAATTTTTTTCATAGTTATACCTATTTTAATTGGAGGATTTGGTAATTGACTAGTTCCTTTAATATTAGGAGCCCCAGATATAGCATTCCCTCGAATAAATAATATAAGATTTTGACTTTTACCTCCTTCTCTTACTCTTTTGCTTTCTAGCTCAATCGTAGAAAATGGGGCAGGTACCGGATGAACAGTATACCCTCCTCTTTCATCTGCTATTGCCCATAGTGGGGCTTCTGTGGATCTAGCTATTTTTTCTTTACA…
Chironomidae	Chironomus-sp-EU2	ATATTTTATTTTTGGAGCATGATCAGGAATGGTTGGAACTTCATTAAGAATATTAATTCGAGCAGAATTAGGACGCCCAGGTACATTTATTGGTGACGACCAAATTTATAATGTAATTGTTACAGCCCATGCGTTTATTATAATTTTTTTCATAGTTATACCTATTTTAATTGGAGGATTTGGTAATTGACTAGTTCCTTTAATATTAGGAGCCCCAGATATAGCATTCCCTCGAATAAATAATATAAGATTTTGACTTTTACCTCCTTCTCTTACTCTTTTGCTTTCTAGCTCAATCGTAGAAAATGGGGCAGGTACCGGATGAACAGTATACCCTCCTCTTTCATCTGCTATTGCCCATAGTGGGGCTTCTGTGGATCTAGCTATTTTTTCTTTACA…
Chironomidae	Chironomus-salinarius	AACACTTTACTTAATTTTCGGTGCATGATCAGGAATAGTAGGAACATCTTTAAGAATGCTTATTCGAGCAGAATTAGGACGCCCTGGAACATTTATTGGTGATGACCAAATTTATAATGTAGTAGTTACAGCCCACGCTTTTGTCATAATTTTTTTTATAGTTATACCTATTTTAATTGGAGGATTCGGGAATTGATTAGTTCCTTTAATATTAGGAGCTCCTGATATAGCCTTCCCTCGAATAAATAATATAAGTTTTTGACTTTTACCCCCTTCTCTTACTCTTTTACTTTCTAGTTCATTCGTAGAAAATGGAGCAGGAACTGGATGAACAGTTTATCCCCCATTATCATCAGCAATTGCTCATAGAGGGGCCTCTGTTGATTTAGCAATCTTTTC…
Chironomidae	Chironomus-pseudothummi	AACTTTATACATTATTTTTGGTGCTTGATCTGGAATAGTTGGTACTTCTCTAAGAATGCTTATTCGAGCAGAATTAGGACGACCTGGAACTTTTATTGGAGACGACCAAATTTATAATGTCGTAGTTACTGCACATGCTTTTGTTATAATTTTTTTCATAGTAATACCAATTTTAATTGGTGGTTTTGGTAATTGACTAGTACCTCTTATATTAGGGGCACCTGATATGGCTTTTCCTCGAATAAATAATATAAGTTTTTGACTTCTACCCCCTTCTCTTACTCTTTTACTTTCTAGTTCATTCGTAGAAAATGGAGCAGGAACAGGTTGAACGGTTTATCCCCCTCTTTCATCTGCTATTGCCCATAGAGGAGCCTCAGTAGATTTAGCTATTTTTTC…
Chironomidae	Chironomus-plumosus	AACTCTCTACATCATTTTTGGTGCTTGATCAGGAATAGTAGGGACTTCCTTAAGTATGCTTATTCGAGCAGAATTAGGACGACCCGGAACTTTTATTGGTGATGACCAGATTTATAATGTAGTAGTTACAGCTCACGCATTTATTATAATTTTTTTCATAGTTATACCAATTTTAATTGGTGGTTTTGGAAATTGACTTGTACCTTTAATACTAGGAGCCCCTGATATAGCTTTCCCCCGAATAAATAATATAAGTTTCTGATTACTTCCCCCCTCACTTACACTGCTCCTTTCAAGTTCATTTGTGGAAAATGGTGCAGGAACAGGGTGAACAGTTTACCCCCCTCTTTCCGCAGCCATTGCCCACAGTGGGGCCTCTGTTGACTTAGCCATTTTCTC…
Chironomidae	Chironomus-pallidivittatus	TACCTTATACATTATTTTTGGGGCATGATCAGGAATGGTTGGGACTTCCCTAAGAATGCTTATTCGAGCTGAATTAGGCCGACCCGGTACATTCATTGGTGACGACCAAATTTACAATGTAGTAGTTACAGCTCACGCTTTTATTATAATTTTTTTCATAGTTATACCAATTTTAATTGGAGGCTTTGGTAATTGACTAGTTCCTTTAATACTAGGAGCTCCAGATATAGCATTCCCCCGAATAAATAATATAAGTTTTTGACTTCTTCCACCTTCTCTTACTTTATTACTTTCTAGTTCATTCGTAGAAAATGGAGCAGGAACTGGATGAACAGTCTATCCTCCTCTTTCTTCTGCTATTGCCCACAGAGGTGCCTCTGTTGATTTAGCAATTTTCTC…
Chironomidae	Chironomus-muratensis	AACTCTTTACATAATTTTTGGTGCCTGATCCGGAATAGTAGGGACTTCTCTAAGAATGCTTATTCGAGCAGAATTAGGACGACCTGGTACTTTTATTGGTGATGACCAAATTTATAATGTAGTAGTCACAGCCCACGCATTTATTATAATTTTTTTCATAGTTATACCAATTTTAATTGGTGGCTTCGGAAATTGACTTGTACCTTTAATATTAGGAGCCCCTGACATAGCTTTCCCACGAATAAATAATATAAGTTTTTGACTTCTTCCCCCTTCACTTACCCTTCTTCTTTCTAGTTCATTCGTAGAAAATGGGGCAGGAACTGGATGAACCGTTTATCCGCCTCTTTCTGCAGCCATTGCCCATAGTGGGGCTTCTGTCGATTTAGCAATTTTCTC…
Chironomidae	Chironomus-cf-tenuistylus	GGGACTTCCCTAAGAATGCTTATTCGAGCAGAATTAGGACGACCTGGTACTTTCATTGGTGACGACCAAATTTATAATGTAGTAGTAACAGCCCACGCATTTATTATAATTTTTTTCATAGTAATACCAATTTTAATTGGAGGTTTTGGAAATTGACTCGTACCTTTAATACTGGGAGCCCCAGATATAGCCTTCCCTCGAATAAATAATATAAGTTTCTGACTCCTCCCTCCTTCTCTTACCCTTCTACTTTCTAGTTCATTTGTAGAAAATGGAGCAGGAACAGGTTGAACAGTATACCCTCCTCTTTCTGCAGCAATTGCCCATAGTGGGGCCTCTGTCGATTTAGCTATTTTTTCTTTACATTTAGCAGGTATTTCATCTATCCTCGGCTCTGTA…
Chironomidae	Chironomus-aprilinus	AACTTTATACATAATTTTTGGAGCCTGATCCGGAATAGTGGGAACATCTTTAAGAATGCTTATTCGAGCAGAATTAGGACGCCCCGGCACTTTTATTGGTGACGACCAAATTTATAATGTTGTAGTTACAGCACACGCTTTTGTTATAATTTTTTTCATAGTAATACCAATTTTAATTGGTGGATTTGGAAATTGACTTGTACCTTTAATACTGGGGGCACCAGATATGGCTTTCCCTCGAATAAATAATATAAGTTTTTGACTTTTACCCCCCTCACTTACACTTTTACTTTCTAGTTCATTTGTAGAAAATGGGGCAGGAACGGGATGAACCGTTTATCCTCCTTTATCAGCAGCTATTGCCCATAGAGGGGCTTCAGTAGACTTAGCTATTTTTTC…
Chironomidae	Cladopelma-virescens	AACATTATATTTTATTTTTGGAGCTTGATCTGGAATAGTAGGAACTTCACTAAGTATACTTATTCGAGCAGAACTTGGACGACCTGGTACTTTCATTGGAGATGACCAAATTTATAATGTTATTGTTACAGCTCACGCTTTTATCATAATTTTTTTCATAGTTATACCAATTTTAATTGGAGGATTTGGAAATTGATTGGTTCCTTTAATATTAGGAGCTCCTGATATAGCCTTCCCCCGAATAAATAATATAAGTTTTTGACTTCTCCCCCCTTCTTTAACCCTTCTTCTTTCAAGTTCTATTGTAGAAAATGGGGCAGGAACTGGTTGAACAGTTTATCCTCCTTTATCTTCAGCTATTGCCCATAGAGGAGCTTCTGTTGATTTAGCTATCTTTTC…
Chironomidae	Cladotanytarsus-pallidus	----TTATATTTTATTTTTGGAGCATGATCCGGGATAGTGGGAACCTCCTTAAGTATGCTAATTCGAGCAGAATTAGGACACCCCGGCACTTTAATCGGTGATGATCAAATTTATAATGTGATCGTAACTGCTCACGCTTTTATTATAATTTTTTTTATAGTTATACCTATCCTAATTGGAGGGTTTGGAAATTGACTCCTCCCTCTTATATTAGGGGCCCCTGATATAGCATTTCCACGAATAAATAATATAAGCTTCTGACTATTACCCCCCTCTCTCTCTCTTCTTCTTTCTAGATCAATTGTAGAAAATGGTGCAGGAACAGGATGAACAGTTTACCCCCCTTTATCCTCAAATATTGCACATAGAGGAGCTTCTGTTGATTTAGCTATTTTTTC…
Chironomidae	Cladotanytarsus-mancus-sp-3TE	----CTATATTTTATTTTTGGAGCATGATCCGGAATAGTGGGGACCTCCCTAAGTATACTAATTCGAGCAGAATTAGGACACCCTGGCACTTTAATTGGTGACGATCAAATTTATAATGTGATCGTAACTGCTCACGCTTTTATTATAATTTTTTTTATAGTTATACCTATCCTAATTGGAGGTTTTGGAAATTGACTCCTACCTCTTATATTAGGGGCCCCTGATATAGCATTTCCACGAATAAATAATATAAGCTTCTGACTGTTACCCCCCTCTCTCTCCCTTCTTCTTTCTAGATCAATTGTAGAAAATGGTGCAGGAACAGGATGAACGGTTTACCCCCCTTTATCTTCAAATATTGCACACAGAGGAGCCTCTGTTGATTTAGCTATTTTTTC…
Chironomidae	Cladotanytarsus-mancus	AACACTTTATTTTATTTTTGGAGCTTGATCAGGGATAGTAGGAACTTCTTTAAGAATATTAATTCGAGCAGAATTAGGACACCCGGGAACACTAATTGGAGATGACCAAATTTATAATGTAATTGTTACAGCTCATGCTTTTATTATAATTTTTTTTATAGTTATACCTATTTTAATTGGGGGATTTGGAAATTGACTCCTACCTCTTATACTAGGAGCTCCTGACATAGCTTTCCCCCGAATAAATAATATAAGTTTCTGACTTTTACCCCCTTCTCTGTCCCTCCTTTTATCTAGATCAATCGTAGAAAATGGAGCCGGAACAGGGTGAACCGTTTACCCACCTTTATCTTCAAATATTGCTCATAGAGGAGCTTCTGTTGATTTAGCCATTTTTTC…
Chironomidae	Cladotanytarsus-difficilis	AACCTTGTACTTTATTTTTGGAGCCTGATCAGGTATAGTAGGAACTTCTTTAAGCATACTAATTCGAGCTGAATTAGGTCACCCAGGAACCCTAATTGGAGATGACCAAATTTATAATGTTATTGTAACCGCTCACGCTTTTATTATAATTTTTTTTATAGTTATACCTATCTTAATCGGAGGATTTGGAAATTGACTATTACCCCTTATATTAGGGGCCCCTGATATAGCCTTTCCCCGAATAAATAATATAAGTTTCTGACTTTTACCCCCCTCTCTTTCCCTTCTTCTTTCTAGTTCAATTGTAGAAAATGGAGCAGGAACTGGATGAACAGTTTATCCTCCTTTATCCTCAAATATTGCTCATAGCGGCTCCTCTGTTGATTTAGCTATCTTTTC…
Chironomidae	Conchapelopia-pallidula	GGAACATCTTTAAGTATTTTAATTCGAACTGAATTAGGACATCCAGGAGCTTTAATTGGAGATGATCAAATTTATAATGTTATTGTGACTGCTCATGCTTTTGTAATAATTTTTTTTATAGTAATACCTATTTTAATTGGAGGATTTGGAAATTGACTAGTACCCCTTATACTAGGAGCCCCAGATATAGCTTTTCCTCGAATAAATAATATGAGATTTTGAATACTTCCCCCTTCTCTTACTTTATTATTATCTAGTTCAATTGTAGAAAACGGAGCTGGAACAGGATGAACAGTTTACCCCCCTCTTTCTTCAGGAATTGCCCATGCTGGGGCTTCAGTAGATTTAGCCATTTTTTCATTACATTTAGCTGGGATTTCTTCTATTTTAGGAGCAGTA…
Chironomidae	Corynoneura-sp-6ES	-ACTTTATATTTTATTTTTGGAGCCTGATCAGGAATAATCGGGACTTCTTTAAGAATTCTTATTCGGTTAGAATTAGGACACCCCGGGTCATTAATTGGAGACGACCAAATTTATAATGTAATTGTAACAGCTCATGCTTTTGTAATAATTTTTTTTATGGTAATGCCAATTTTAATTGGTGGTTTTGGGAATTGACTTGTACCTTTAATATTAGGGGCCCCTGACATAGCTTTTCCTCGAATAAACAACATAAGTTTTTGACTTTTGCCCCCTTCTTTAACTCTTCTTTTATCAAGATCTATAGTAGAAAACGGGGCCGGAACAGGTTGAACTGTTTACCCCCCTCTTTCCTCAAATATCGCTCATGCCGGGGCTTCAGTTGATTTAGCTATTTTTTC…
Chironomidae	Corynoneura-sp-15ES	GGTNCAACWWTAARAATTTTAATTCGATTAGAATTAGGACACCCAGGATCTTTAATTGGAGATGATCAAATTTACAATGTAATTGTAACTGCTCATGCTTTTGTTATAATTTTTTTTATAGTTATACCAATTTTAATTGGAGGATTTGGAAATTGACTAGTGCCACTAATATTAGGAGCCCCTGATATGGCCTTTCCTCGAATAAATAATATAAGTTTTTGATTATTACCMCCMTCTCTTACTCTTCTTCTTTCAAGTTCTATAGTAGAAAACGGAGCTGGAACTGGTTGAACAGTTTACCCACCGCTATCTTCTAATATTGCACATGCAGGAGCTTCTGTAGATTTAGCAATTTTTTCATTACATTTAGCAGGAATCTCTTCAATTTTAGGAGCTGTA…
Chironomidae	Corynoneura-minuscula	-----------------------------------------------------------------------------------------------------------------------------------------------------------------------------------------------------------------------------------------------------------TAAGTTTTTGATTATTACCCCCCTCTTTAACTCTTCTTTTATCAAGATCAATAGTAGAAAATGGAGCTGGAACAGGTTGAACAGTTTATCCCCCTCTTTCTTCTAATATTGCTCATGCAGGAGCTTCTGTAGATTTAGCAATTTTTTC…
Chironomidae	Corynoneura-lobata	-ACTTTATATTTTATTTTTGGAGCTTGAGCAGGTATAGTAGGAACATCACTGAGAATCTTGATTCGTTTAGAATTAGGCCACCCCGGGTCTTTAATTGGAGATGATCAAATTTATAATGTGATTGTTACAGCTCATGCTTTTGTTATAATTTTTTTTATAGTAATACCTATTTTAATTGGGGGATTCGGGAATTGACTTGTACCTCTAATATTAGGGGCCCCTGACATGGCTTTTCCTCGAATAAATAATATAAGTTTTTGACTTTTACCCCCTTCACTAACCCTTCTTCTTTCTAGATCAATAGTAGAAAACGGAGCTGGGACAGGATGAACCGTTTACCCCCCTCTTTCTTCAAATATTGCTCATGCTGGGGCTTCTGTAGACTTAGCTATTTTCTC…
Chironomidae	Corynoneura-fittkaui	-----------------------------------------------------------------------------------------------------------------------------------------------------------------------------------------------------------------------------------------------------------TAAGTTTTTGACTTTTACCCCCATCTTTAACACTATTATTATCAAGTTCAATAGTAGAAAATGGAGCTGGAACTGGTTGAACAGTTTATCCTCCTTTATCATCTAATATTGCTCATGCTGGAGCATCTGTTGATCTAGCCATTTTTTC…
Chironomidae	Corynoneura-cf-scutellata	-ACTTTATACTTTATTTTCGGAGCCTGATCTGGAATAGTAGGAACTTCTTTAAGAATTTTAATTCGACTAGAATTAGGACATCCAGGATCATTAATTGGAGATGATCAAATTTACAATGTAATTGTTACAGCTCATGCTTTTGTAATGATTTTTTTCATAGTTATACCTATTTTAATTGGTGGATTTGGGAATTGATTAGTTCCTTTAATATTAGGAGCCCCAGATATAGCATTTCCTCGAATAAATAATATAAGATTCTGACTTCTCCCTCCTTCTTTAACTCTCCTACTATCAAGTTCTATGGTAGAAAACGGTGCCGGAACTGGTTGAACTGTTTATCCCCCTCTATCATCTAATATTGCCCATGCAGGAGCTTCGGTTGATTTAGCAATTTTTTC…
Chironomidae	Corynoneura-carriana	AACTTTATATTTTATCTTCGGAGCCTGATCTGGAATAGTGGGAACTTCATTAAGAATCTTAATTCGATTAGAATTAGGACATCCTGGTTCATTAATTGGAGACGATCAAATTTATAATGTAATCGTTACAGCTCATGCTTTTGTTATAATTTTTTTTATAGTTATACCTATCTTAATTGGAGGATTTGGAAATTGATTAGTTCCTTTAATATTAGGAGCCCCTGATATAGCGTTTCCTCGAATAAATAATATAAGCTTTTGACTTTTGCCTCCTTCTTTAACTTTATTATTATCAAGCTCTATGGTAGAAAACGGCGCCGGAACTGGTTGAACTGTTTATCCCCCTCTATCATCTAATATTGCACACGCTGGAGCTTCTGTTGATTTAGCAATTTTTTC…
Chironomidae	Cricotopus-trifascia	AACACTATATTTTATTTTTGGGGCATGGTCAGGAATAGTTGGTACTTCCCTTAGTATCCTAATTCGAGCTGAACTAGGACATGCCGGCTCCCTAATTGGAGATGATCAAATTTATAATGTAATCGTTACTGCTCATGCTTTTGTAATAATTTTTTTTATAGTTATACCTATTTTAATTGGAGGATTCGGAAATTGATTAGTCCCTTTAATATTAGGGGCCCCTGATATAGCCTTCCCTCGAATAAATAATATAAGTTTTTGACTACTTCCCCCTTCATTAACTTTACTATTGTCAAGTTCAATTGTAGAAAACGGAGCTGGTACAGGATGAACTGTATACCCCCCTCTTTCTGCTGGAATTGCTCATGCTGGGGCATCAGTTGATTTAGCAATTTTCTC…
Chironomidae	Cricotopus-triannulatus	TACTTTATATTTTATTTTTGGGGCTTGATCAGGTATAGTAGGGACTTCTTTAAGTATTCTAATTCGAGCAGAATTAGGTCATGCTGGATCTTTAATTGGTGATGACCAAATTTATAATGTAATTGTTACAGCTCATGCTTTTGTTATAATTTTTTTTATAGTTATACCTATTTTAATTGGAGGTTTTGGAAATTGATTGGTTCCTTTAATATTAGGAGCACCTGATATAGCCTTCCCTCGAATGAATAATATAAGATTTTGACTATTACCTCCGTCATTAACTTTATTACTTTCTAGCTCCATTGTTGAAAATGGAGCAGGAACAGGATGAACGGTTTACCCTCCTTTATCTTCAGGAATTGCACATGCAGGGGCTTCTGTTGACTTAGCAATTTTTTC…
Chironomidae	Cricotopus-sylvestris	AACATTATATTTTATTTTCGGGGCTTGATCAGGGATAGTAGGAACTTCCCTAAGAATCTTAATTCGAGCTGAATTAGGTCATGCCGGATCATTAATTGGAGATGATCAAATTTATAATGTTATTGTTACAGCTCATGCTTTTGTAATAATTTTTTTCATAGTTATACCTATTTTAATTGGGGGATTTGGAAACTGATTAGTTCCCTTAATGTTAGGGGCTCCTGATATAGCTTTCCCTCGAATAAATAATATAAGTTTTTGGTTATTACCACCTTCTCTTACCTTACTACTTTCAAGTTCAATTGTTGAAAACGGGGCTGGGACAGGATGAACTGTTTATCCTCCTCTTTCTTCAGGAATTGCGCATGCCGGAGCTTCTGTTGATTTAGCTATTTTTTC…
Chironomidae	Cricotopus-sp-5ES	AACATTATATTTTATTTTCGGAGCTTGATCGGGGATAGTAGGTACTTCCCTAAGAATCTTAATTCGAGCTGAATTAGGTCATGCAGGTTCATTAATTGGTGATGACCAAATTTATAATGTTATTGTTACAGCTCATGCTTTTGTAATAATTTTTTTCATGGTTATACCTATTTTAATTGGAGGATTTGGAAACTGATTAGTTCCTTTAATACTAGGAGCTCCTGATATAGCTTTCCCTCGAATAAATAATATGAGTTTTTGATTATTACCTCCTTCTCTTACCTTGCTTCTTTCAAGTTCAATTGTTGAAAACGGAGCTGGGACAGGGTGAACTGTTTATCCTCCTCTTTCTTCAGGAATTGCTCACGCCGGAGCTTCTGTTGATTTAGCTATCTTTTC…
Chironomidae	Cricotopus-sp-3ES	AACATTATATTTTATTTTCGGGGCTTGATCAGGGATAGTAGGTACTTCCCTAAGAATCTTAATTCGAGCTGAATTAGGTCATGCTGGATCATTAATTGGAGATGATCAAATTTATAATGTTATTGTTACAGCTCATGCTTTTGTAATAATTTTTTTCATAGTTATACCTATTCTAATTGGGGGATTTGGAAACTGATTAGTTCCTTTAATATTAGGGGCTCCTGATATAGCTTTCCCTCGAATAAATAATATAAGTTTTTGGTTATTACCTCCTTCTCTTACCTTACTACTTTCAAGTTCAATTGTTGAAAACGGGGCTGGGACAGGATGAACTGTTTATCCCCCTCTTTCTTCAGGAATTGCACACGCCGGAGCTTCTGTTGATTTAGCTATTTTTTC…
Chironomidae	Cricotopus-similis	GGGACTTCCTTAAGAATTTTAATTCGTGCAGAATTAGGACACGCCGGTTCACTAATTGGTGATGATCAAATTTATAACGTAATTGTTACTGCTCATGCTTTTGTTATAATTTTTTTTATAGTTATACCTATTCTAATTGGAGGATTTGGAAACTGATTGGTGCCCCTAATACTTGGGGCCCCTGATATAGCCTTCCCTCGAATAAATAATATAAGTTTTTGATTATTACCCCCCTCTTTAACTTTATTATTATCAAGATCAATTGTAGAAAATGGAGCTGGAACAGGTTGAACGGTCTATCCTCCTCTATCCGCGGGAATTGCCCACGCTGGGGCCTCTGTTGATTTAGCTATTTTTTCTTTACACCTGGCAGGAATCTCCTCAATTTTAGGGGCAGTA…
Chironomidae	Cricotopus-scaturigineus	ATAAAGATATTGGAACTTTATATTTTATTTTTGGTGCTTGATCAGGTATAGTAGGAACTTCTTTAAGAATTCTTATTCGTGCTGAATTAGGTCATGCCGGATCTTTAATTGGAGACGACCAAATTTATAATGTTATTGTTACTGCTCATGCTTTTGTTATAATTTTTTTTATAGTAATACCTATTTTAATTGGAGGCTTTGGTAATTGACTGGTTCCCTTAATACTAGGGGCACCTGATATAGCCTTTCCCCGAATAAATAATATAAGTTTTTGGCTTTTACCCCCTTCATTGACTTTATTATTATCTAGCTCTATTGTTGAAAACGGGGCTGGAACAGGATGAACTGTATATCCTCCCCTTTCTTCTGGAATTGCTCATGCCGGGGGTTCTGTTGATT…
Chironomidae	Cricotopus-rufiventris	AACTCTATACTTTATTTTTGGTGCTTGATCAGGAATAGTAGGAACTTCTTTAAGAATTCTTATTCGAGCTGAATTAGGACACGCTGGTTCATTAATTGGAGACGATCAAATTTATAATGTAATTGTTACTGCTCATGCTTTTGTAATAATTTTTTTTATAGTTATACCTATCTTAATTGGAGGATTTGGAAATTGACTAGTACCCTTAATACTAGGAGCACCAGATATAGCCTTCCCACGAATAAATAATATAAGATTTTGATTACTCCCCCCCTCACTTTCATTATTATTATCAAGTTCTATTGTAGAAGCCGGTGCTGGTACTGGATGAACTGTATACCCTCCACTTTCTTCTGGTATTGCACATGCAGGGGCCTCTGTTGACCTAGCTATTTTTTC…
Chironomidae	Cricotopus-osellai	-ACTTTATATTTTATTTTTGGAGCTTGATCAGGTATAGTAGGAACTTCGTTAAGAATTCTTATTCGTGCTGAATTAGGTCATGCCGGATCTTTAATTGGAGACGACCAAATTTATAATGTTATTGTTACTGCTCATGCTTTTGTTATAATTTTTTTTATAGTTATACCTATTCTAATTGGTGGATTTGGTAATTGATTAGTGCCCCTTATATTAGGAGCACCTGATATAGCTTTCCCTCGAATAAACAATATAAGTTTTTGGCTTTTACCCCCTTCGTTAACCTTATTATTATCTAGCTCTATTGTTGAAAACGGGGCGGGTACAGGATGAACTGTTTATCCTCCCCTTTCTTCTGGAATTGCTCACGCCGGTGGCTCTGTTGATTTGGCTATTTTTTC…
Chironomidae	Cricotopus-ornatus	AACTTTATATTTTATTTTTGGTGCCTGATCAGGGATAGTTGGTACTTCTCTAAGAATCTTAATTCGAGCTGAATTAGGTCACGCCGGATCATTAATTGGTGATGATCAAATTTATAATGTAATTGTTACAGCTCACGCTTTTGTTATAATTTTTTTTATAGTTATACCTATTTTAATTGGAGGGTTTGGAAATTGATTAGTTCCTCTTATATTAGGGGCCCCTGATATAGCTTTCCCTCGAATAAATAATATAAGTTTTTGATTATTACCACCCTCACTTACTTTATTACTTTCAAGTTCGATTGTAGAAAACGGGGCTGGTACAGGTTGAACAGTGTATCCTCCTCTATCTTCAGGAATTGCACATGCTGGCGCTTCTGTTGATTTAGCTATTTTTTC…
Chironomidae	Cricotopus-nivalis	-ACCTTATACTTTATTTTTGGGGCTTGATCAGGTATAGTAGGAACTTCTTTAAGAATTCTTATTCGAGCTGAATTAGGTCATGCCGGCTCTTTAATTGGAGACGATCAAATTTATAATGTTATCGTTACTGCTCATGCTTTTGTTATAATTTTTTTTATAGTTATACCTATTCTAATTGGAGGGTTTGGTAACTGATTGGTGCCTTTAATGTTAGGGGCACCAGATATAGCTTTCCCTCGAATAAATAATATAAGTTTTTGGCTTTTACCACCTTCTTTAACATTATTATTATCTAGTTCTATCGTTGAAAACGGAGCAGGTACTGGTTGAACAGTCTATCCCCCTCTTTCTTCTGGTATTGCCCATGCTGGAGGATCTGTAGATTTAGCTATTTTCTC…
Chironomidae	Cricotopus-laricomalis	TTCTATGTTAATTAGACTAGAATTAGCTGGTCCTGGAATTCAATATCTTCATGGTGATCATCAGTTATATAATGTAATTGTAACAGCTCATGCATTTGTTATGATTTTCTTCCTAGTAATGCCAGCATTAATTGGTGGTTTTGGTAACTGGTTCGTTCCTTTAATGATTGGAGCCCCAGATATGGCTTTCCCACGGTTAAATAACATTTCATTCTGGTTATTACCTCCTTCTTTAATTCTTTTAGTAGCTAGTGCTTTCGTAGAAAACGGAGCTGGTACTGGATGGACTGTTTACCCTCCATTATCGGGTATTGCTTCTCACTCTGGTGGATCTGTAGATTTAGCTATTTTTAGCCTTCATTTATCTGGTATTTCTTCTATGTTAGGTGCAATGAACTT…
Chironomidae	Cricotopus-intersectus	AACTCTATATTTTATTTTTGGAGCTTGATCTGGAATAGTTGGTACCTCTTTAAGAATTTTAATTCGAGCTGAACTGGGCCATGCAGGGTCATTAATTGGAGACGATCAAATTTATAATGTAATTGTTACAGCTCATGCTTTTGTTATAATTTTTTTTATAGTAATACCAATTTTAATTGGTGGATTTGGGAATTGACTAGTACCCTTAATACTAGGAGCCCCCGATATAGCCTTCCCTCGAATGAATAATATGAGATTTTGGTTATTACCCCCTTCGTTAACTTTATTATTATCAAGCTCAATTGTAGAAAACGGAGCTGGAACTGGATGAACAGTTTATCCTCCTTTATCTTCAGGAATTGCCCATGCAGGAGCATCTGTTGATTTAGCTATTTTTTC…
Chironomidae	Cricotopus-glacialis	-ACATTATATTTTATTTTCGGGGCTTGATCAGGGATAGTAGGAACTTCCTTAAGAATCTTAATTCGAGCTGAATTAGGTCATGCCGGATCATTAATTGGAGATGATCAAATTTATAATGTTATTGTTACAGCTCATGCTTTTGTAATAATTTTTTTCATAGTTATACCTATTTTAATTGGGGGATTTGGAAACTGATTAGTTCCCTTAATGTTAGGGGCTCCTGACATAGCTTTCCCTCGAATAAATAATATAAGTTTTTGGTTATTACCTCCTTCTCTTACCTTACTACTTTCAAGTTCAATTGTTGAAAACGGGGCTGGAACAGGATGAACTGTTTATCCTCCTCTTTCTTCAGGAATCGCGCATGCCGGAGCTTCTGTTGATTTAGCTATTTTTTC…
Chironomidae	Cricotopus-cf-septentrionalis	GGCACTTCGTTAAGTATCCTTATTCGAGCTGAATTAGGGCATGCTGGGTCCTTAATTGGAGACGACCAAATTTATAATGTAATCGTTACAGCACATGCTTTCGTAATAATTTTTTTTATAGTTATACCTATTTTAATTGGAGGCTTTGGTAATTGATTAGTTCCTTTAATGTTAGGAGCCCCAGATATAGCTTTCCCTCGAATAAATAATATAAGTTTTTGGTTACTTCCCCCATCATTAACTTTATTATTATCAAGTTCAATTGTAGAAAACGGAGCTGGTACAGGATGAACTGTTTACCCTCCTCTTTCTTCTGGTATCGCTCATGCGGGTGCCTCAGTTGATTTAGCTATTTTTTCTCTTCATTTGGCGGGTATTTCTTCAATTTTAGGGGCTGTA…
Chironomidae	Cricotopus-bicinctus	---------TTTATTTTTGGAGCTTGATCAGGAATAGTAGGAACTTCTTTA---AGAATTCTTATTCGAGCTGAATTAGGACACGCTGGTTCATTAATTGGTGAT---GATCAAATTTATAATGTAATTGTTACAGCCCATGCTTTTGTAATAATTTTTTTCATAGTTATACCTATTTTAATTGGAGGATTTGGAAATTGATTAGTACCTCTAATA---CTTGGAGCACCTGATATAGCCTTCCCTCGAATAAATAATATAAGTTTTTGATTATTACCTCCTTCACTTACTTTATTATTATCAAGCTCAATTGTGGAAAACGGAGCAGGTACAGGTTGAACTGTTTACCCTCCTCTTTCTTCTGGAATTGCTCATGCTGGAGCTTCAGTTGATTTA---…
Chironomidae	Dicrotendipes-pulsus	AACTTTATACTTTATTTTTGGAGCTTGATCTGGGATAGTAGGAACTTCCTTAAGTATACTTATTCGAGCAGAATTAGGTCGCCCAGGAACATTTATTGGCGATGATCAAATTTATAACGTTATTGTTACGGCACATGCCTTTATTATAATTTTTTTTATAGTTATACCAATTTTAATTGGAGGCTTTGGAAATTGGTTAGTTCCTTTAATACTAGGAGCTCCAGACATAGCTTTCCCCCGAATAAATAATATTAGTTTTTGACTCCTTCCTCCTTCTCTTACTCTACTTCTTTCTAGCTCAATTGTAGAAAACGGAGCAGGAACTGGATGAACTGTTTATCCTCCTTTATCAGCAGCAATTGCCCACAGAGGGGCATCAGTAGATTTAGCTATCTTCTC…
Chironomidae	Dicrotendipes-nervosus	AACACTTTATTTTATTTTTGGAGCCTGATCAGGTATAGTAGGTACATCTTTAAGTATACTTATTCGAGCTGAATTAGGACGCCCAGGAACTTTTATTGGAGACGATCAAATTTATAATGTAATTGTCACAGCGCACGCATTTATTATAATTTTTTTTATAGTTATACCTATTTTAATTGGAGGATTTGGAAATTGACTTGTACCTCTTATATTAGGAGCCCCAGATATAGCATTTCCGCGAATAAATAATATAAGTTTTTGATTATTACCCCCTTCACTTACTCTTCTTCTTTCTAGTTCTATTGTAGAAAATGGTGCAGGAACAGGATGAACAGTTTACCCTCCCCTTTCTGCCGCTATTGCACATAGAGGGGCTTCAGTTGATTTAGCAATTTTTTC…
Chironomidae	Einfeldia-sp-JM-2006	---------------------------------------------------------GGAGCGTGAGCTGGAATAGTAGGGACATCTCTAAGAATGCTTATTCGAGCAGAATTAGGACGACCTGGAACTTTTATTGGTGAC---GACCAAATTTATAATGTTGTTGTTACAGCCCACGCATTTATTATAATTTTTTTCATAGTTATGCCAATTTTAATTGGTGGATTCGGAAATTGACTTGTACCTCTTATATTGGGAGCTCCAGATATAGCTTTCCCACGAATAAATAATATAAGTTTTTGATTACTTCCTCCTTCATTAACTCTCCTTCTTTCAAGTTCATTTGTAGAAAATGGAGCAGGAACAGGATGAACTGTTTATCCTCCCTTATCTGCAGCT…
Chironomidae	Glyptotendipes-barbipes	AACATTATATTTTATTTTTGGTGCATGATCCGGAATAGTAGGGACATCTTTAAGTATGCTTATTCGAGCAGAACTGGGACGACCCGGTACTTTTATTGGAGATGACCAAATTTATAATGTAATTGTCACAGCTCACGCTTTTATTATAATTTTTTTCATGGTAATACCTATTTTAATTGGAGGCTTTGGTAATTGACTTGTCCCCCTAATACTTGGAGCCCCTGATATGGCATTTCCTCGTATAAATAATATAAGTTTTTGACTTTTACCCCCCTCACTAACGCTTCTTCTTTCTAGTTCAATTGTTGAAAATGGGGCGGGAACAGGATGAACAGTTTATCCCCCACTATCAGCAGCTATTGCTCATAGCGGAGCTTCGGTTGATCTTGCAATTTTTTC…
Chironomidae	Gymnometriocnemus-subnudus	----------------------------------------------------------------------------------------------------------------------------------------------GTAATAATTTTCTTTATAGTTATACCCATTCTTATTGGTGGGTTTGGAAATTGACTTGTCCCATTAATATTAGGAGCTCCTGATATAGCTTTTCCTCGTATAAATAATATAAGTTTTTGACTTTTGCCCCCTTCCTTAACTTTACTTTTATNTNGATCAATTGTAGAAAATGGAGCAGGAACAGGATGAACAGTTTACCCTCCTTTATCTTCTGGAATTGCACATGCCGGGGCTTCTGTTGATTTAGCTATTTTTTC…
Chironomidae	Gymnometriocnemus-pallidus	--------------------------------------------------TCAGTATCCTTATTCGAGCGGAACTTGGACATGCGGGATCTTTAATTGGCGATGATCAAATTTATAATGTAATTGTCACTGCTCACGCTTTTGTAATAATTTTTTTTATAGTAATACCTATTTTAATTGGAGGATTCGGAAATTGACTAGTACCCTTAATACTAGGAGCCCCTGATATAGCCTTTCCTCGAATAAATAATATAAGATTTTGACTTTTACCCCCTTCTTTAACTTTACTTCTATCTAGATCGATTGTTGAAAACGGCGCGGGTACTGGCTGAACTGTTTACCCTCCTCTATCCTCTGGAATTGCACATGCTGGAGCATCTGTAGATTTAGCTATTTTTTC…
Chironomidae	Gymnometriocnemus-marionensis	AACTTTATATTTTATTTTCGGAGCTTGATCTGGAATAGTGGGTACTTCCCTTAGTATCCTTATTCGAGCAGAACTTGGCCATGCTGGATCTTTAATCGGAGATGATCAAATTTATAATGTAATTGTAACTGCTCATGCTTTTGTAATAATTTTTTTTATAGTTATACCCATTCTTATTGGGGGATTTGGTAATTGACTTGTCCCCCTAATATTAGGGGCCCCTGATATAGCTTTTCCTCGGATAAATAATATAAGATTTTGACTTTTACCCCCTTCTTTAACTTTACTTTTATCTAGATCAATCGTAGAAAATGGTGCAGGAACAGGATGAACAGTTTATCCTCCTTTATCTTCTGGAATTGCTCATGCAGGAGCTTCTGTTGATTTAGCTATTTTCTC…
Chironomidae	Gymnometriocnemus-kamimegavirgus	CACTCTTTACTTTATTTTCGGGGCTTGATCAGGAATAGTAGGTACTTCCCTTAGTATCTTAATTCGAGCTGAACTTGGCCACGCAGGTTCTTTAATTGGAGATGATCAAATTTATAATGTTATTGTTACAGCTCATGCTTTTGTAATAATTTTTTTCATAGTTATACCTATTTTAATTGGAGGATTTGGAAATTGACTAGTACCCCTTATACTAGGCGCACCCGATATAGCCTTTCCTCGAATAAATAATATAAGTTTTTGACTTTTACCTCCTTCTTTAACCTTACTTCTCTCAAGTTCAATTGTAGAAAACGGGGCTGGGACTGGTTGAACCGTTTACCCTCCTCTTTCTTCAGGAATTGCTCATGCTGGAGCTTCTGTAGATTTAGCTATTTTTTC…
Chironomidae	Gymnometriocnemus-brumalis	-----------------------------------------------------------------------------------------------------------------------------------------------------------------------------------------------------------------------------------------------------------TAAGTTTCTGACTTTTACCTCCTTCTTTAACCTTACTTCTATCAAGTTCAATTGTAGAAAACGGGGCTGGTACAGGATGAACTGTTTATCCTCCCCTTTCTTCAGGAATTGCCCATGCTGGAGCTTCTGTAGATTTAGCTATTTTTTC…
Chironomidae	Gymnometriocnemus-brevitarsis	-ACCCTTTATTTTATTTTTGGGGCTTGATCAGGAATAGTAGGTACCTCCCTTAGTATCTTAATTCGAGCTGAATTAGGTCATGCCGGTTCCCTAATTGGAGATGATCAAATTTATAATATAATTGTTACTGCCCATGCTTTTGTTATGATTTTTTTTATAGTTATACCTATCTTAATTGGAGGATTTGGAAATTGACTAGTACCCCTTATACTAGGAGCTCCAGATATAGCTTTCCCTCGAATAAATAATATAAGATTTTGACTTTTACCTCCTTCTTTAACCTTACTCCTTTCTAGTTCAATTGTAGAAAATGGGGCTGGGACAGGTTGAACTGTTTATCCTCCTTTATCTTCAGGAATTGCTCATGCAGGAGCTTCTGTTGATTTAGCTATTTTTTC…
Chironomidae	Gymnometriocnemus-autumnalis	CACCCTTTATTTTATTTTCGGGGCTTGATCAGGAATAGTAGGTACCTCCCTTAGTATCTTAATTCGAGCTGAGTTAGGTCACGCAGGTTCTTTAATTGGAGACGACCAAATCTATAACGTTATTGTTACTGCACATGCTTTTGTAATAATTTTTTTTATAGTTATACCTATTTTAATTGGAGGGTTTGGAAATTGACTAGTACCCCTTATACTAGGAGCTCCAGATATAGCTTTTCCTCGAATAAATAATATAAGATTTTGGCTTTTACCCCCTTCTCTAACCTTACTTTTATCAAGCTCAATTGTGGAAAATGGGGCTGGGACTGGTTGAACGGTTTACCCTCCGTTATCTTCGGGCATTGCTCATGCTGGGGCCTCCGTTGATTTAGCTATTTTTTC…
Chironomidae	Halocladius-varians	AACATTATATTTTATTTTTGGAGCTTGATCTGGAATAGTAGGTACTTCCCTTAGAATTTTAATTCGTGCCGAATTAGGTCATGCTGGTTCCTTGATTGGAGACGACCAAATTTATAATGTAATTGTTACAGCACATGCTTTTGTTATAATTTTTTTTATAGTTATACCAATTTTAATCGGGGGATTTGGTAATTGATTAGTTCCTTTAATATTAGGAGCCCCAGATATAGCTTTCCCGCGAATAAATAACATAAGTTTTTGATTATTACCCCCTTCTTTAACTTTATTATTATCAAGATCAATCGTTGAAAACGGAGCAGGCACAGGATGAACAGTATACCCCCCTTTATCCTCAGGCATTGCCCATGCAGGAGCATCAGTAGATTTAGCTATTTTTTC…
Chironomidae	Halocladius-variabilis	AACTTTATATTTTATTTTTGGAGCATGATCTGGAATAGTAGGTACATCCCTTAGAATTTTAATTCGTGCTGAACTTGGACATGCCGGCTCTTTAATTGGAGACGACCAAATTTATAATGTAATTGTTACTGCTCATGCTTTTGTAATAATTTTTTTTATAGTTATACCTATTTTAATTGGTGGATTCGGAAATTGGTTAGTTCCCTTAATATTAGGTGCTCCTGATATAGCTTTCCCCCGAATAAATAATATAAGTTTTTGATTATTACCACCTTCTTTAACTTTATTACTTTCAAGCTCAATTGTTGAAAACGGGGCTGGGACAGGTTGAACAGTGTACCCTCCCCTATCTTCTGGAATTGCTCATGCTGGAGCTTCTGTAGATTTAGCTATTTTTTC…
Chironomidae	Heleniella-ornaticollis	-----------------------------------------------------------------------------------------------------------------------------------------------------------------------------------------------------------------------------------------------------------TAAGTTTTTGGTTATTACCCCCTTCTCTAACATTATTACTATCAAGATCAATTGTAGAAAGCGGAGCAGGAACAGGTTGAACTGTATACCCTCCTCTTTCTTCTAGAATTGCTCATGCAGGGGCTTCTGTTGATTTAGCAATTTTTTC…
Chironomidae	Heterotanytarsus-apicalis	-ACTTTATATTTTATTTTTGGGGCTTGATCAGGAATAGGGGGCACTTCCTTAAGTATTCTAATTCGAGCTGAACTTGGCCATGCGGGTTCTTTAATTGGCGATGATCAAATTTATAATGTAATTGTAACAGCTCATGCTTTTGTAATAATTTTTTTTATAGTAATGCCTATTTTAATTGGAGGATTTGGTAACTGACTTGTTCCTTTAATATTAGGAGCCCCTGACATAGCTTTTCCTCGAATAAATAATATAAGTTTTTGATTATTACCCCCTTCTTTAACTCTTCTTCTTTCTAGTTCTATTGTAGAAAGTGGGGCTGGCACAGGTTGAACTGTTTATCCCCCCCTTTCATCTGGAATTGCACATGCAGGGGGATCTGTAGATTTAGCTATTTTTTC…
Chironomidae	Hydrobaenus-sp	ATAAAGATATTGGAACATTATACTTTATTTTTGGGGCTTGATCTGGAATAGTGGGTACTTCCCTTAGTATCCTTATTCGAGCAGAATTAGGTCATATTGGATCTTTAATTGGAGACGATCAAATTTATAATGTAATTGTTACAGCTCATGCTTTTGTGATAATTTTTTTTATAGTTATACCTATTTTAATTGGGGGATTTGGAAACTGATTAGTTCCTTTAATGTTAGGGGCCCCTGACATAGCTTTCCCTCGAATAAATAATATAAGTTTTTGATTATTACCCCCTTCTTTAACTCTTCTTCTTTCTAGCTCAATTGTTGAAAATGGGGCTGGGACAGGTTGAACTGTTTACCCCCCTCTTTCGTCAGGTATTGCTCATGCCGGGGGTTCAGTAGATT…
Chironomidae	Krenopelopia-sp	-ACTTTATATTTTATTTTTGGCGCATGATCAGGAATAGTTGGTACTTCCCTTAGTATCCTTATTCGAACAGAATTAGGCCATCCTGGTGCTTTAATTGGTGACGATCAAATTTATAATGTTATTGTTACTGCCCATGCTTTTGTAATAATTTTTTTTATGGTAATACCTATTTTAATTGGAGGATTTGGAAATTGACTAGTACCCCTTATACTAGGAGCCCCAGATATAGCTTTTCCTCGAATAAATAATATAAGTTTTTGAATACTACCCCCTTCATTAACTTTACTCTTATCTAGCTCAATTGTAGAAAATGGAGCAGGAACAGGTTGAACTGTTTATCCCCCTCTTTCATCAGGAATTGCCCACGCAGGTGCTTCAGTAGATTTAGCTATTTTTTC…
Chironomidae	Krenopsectra-acuta	------------------------------------GGATCATTATATTTTATTTTTGGCGCCTGATCAGGCATAGTGGGAACCTCCTTA---AGAATACTTATTCGAGCAGAATTAGGCCGCCCTGGAACTTTTATTGGAGAC---GACCAAATCTATAACGTAATTGTTACAGCCCATGCTTTTATTATAATTTTTTTTATAGTTATACCAATCCTAATTGGAGGATTTGGAAACTGATTACTTCCTTTAATA---CTTGGTGCCCCTGATATAGCTTTTCCTCGAATAAATAATATAAGTTTTTGACTTCTTCCCCCCTCCCTTTCTCTTCTTCTTTCAAGAAGAATTGTAGAAAACGGGGCAGGAACAGGTTGAACAGTATATCCCCCCCTTTCC…
Chironomidae	Lasiodiamesa-sp-SRM-2009	TCTCTCATATTATTAGCCAAGAAAGTGGAAAAAAGGAAACATTTGGGGCTTTAGGAATAATTTATGCTATATTAGCTATTGGTTTATTAGGGTTTGTTGTTTGAGCTCATCATATATTTACAGTAGGAATAGACGTAGATACCCGAGCTTATTTTACATCTGCTACAATAATTATTGCGGTTCCTACGGGAATTAAAATTTTTAGTTGATTAGCAACTCTCCATGGAACTCAACTTACTTACTCCCCAGCTTTACTTTGAGCTTTAGGGTTTGTATTTTTATTTACAGTAGGGGGATTAACAGGAGTAATTTTAGCTAACTCTTCTCTTGATATTATTCTTCATGATACTTATTATGTAGTTGCCCATTTTCATTATGTTCTTTCTATAGGAGCTGTAT…
Chironomidae	Limnophyes-sp-3ES	-----------------------------------------------------------------------------------------------------------------------------------------------------------------------------------------------------------------------------------------------------------TAAGATTTTGATTATTACCCCCCTCTCTTACTTTATTACTTTCCAGCTCTATTGTAGAAAATGGGGCCGGTACAGGGTGAACTGTTTACCCGCCTCTTTCTTCGAGTATTTCCCATGCCGGGGCTTCCGTAGATTTAGCTATTTTTTC…
Chironomidae	Limnophyes-sp-2SW	--------------------------------------------------------------------------------------------CTTTAATTGGA------------GACGACCAGATTTATAATGTAATTGTAACTGCACATGCTTTTGTAATAATTTTTTTTATAGTAATACCTATTTTAATTGGAGGTTTTGGAAACTGATTAGTCCCTTTAATATTAGGTGCCCCTGATATAGCATTTCCTCGAATAAATAATATAAGATTTTGACTTTTACCTCCTTCATTAACCCTTTTACTTTCAAGATCTATTGTAGAAAATGGGGCA---GGTACAGGATGAACTGTATACCCCCCTCTTTCTTCTACAATTTCTCATGCTGGGGCTTCTGT…
Chironomidae	Limnophyes-sp-2ES	-ACTTTATACTTTATTTTTGGGGCCTGATCTGGTATAGTCGGAACTTCCCTAAGAATCTTAATTCGAGCTGAATTAGGTCACTCAGGAGCATTAATTGGAGACGACCAAATTTATAATGTAATTGTAACCGCACATGCTTTTGTAATAATTTTTTTTATAGTAATACCAATTTTAATTGGAGGATTTGGAAATTGATTAGTTCCATTAATATTAGGAGCCCCTGATATAGCTTTTCCTCGAATAAATAATATAAGATTTTGACTTTTGCCTCCATCACTTACTCTTTTGCTCTCTAGATCAATTGTAGAAAATGGGGCCGGTACAGGATGAACAGTTTATCCTCCTCTTTCCTCAACAATCTCACATGCTGGGGCTTCTGTAGACTTAGCTATTTTTTC…
Chironomidae	Limnophyes-sp-1ES	-ACACTATATTTTATTTTTGGAGCTTGATCCGGAATAGTAGGAACTTCTTTAAGAATTTTAATTCGTGCTGAATTAGGGCATTCAGGAGCCTTAATTGGAGATGACCAAATTTATAATGTTATTGTAACTGCACATGCTTTTGTTATAATTTTTTTTATAGTTATACCTATTTTAATTGGGGGTTTTGGGAACTGACTTGTTCCTTTAATATTGGGAGCACCAGATATAGCTTTTCCCCGTATAAATAATATAAGATTTTGACTACTACCCCCTTCACTAACCCTTCTTTTATCTAGTTCAATTGTGGAAAATGGGGCAGGAACAGGTTGAACAGTTTATCCTCCTCTTTCTTCAAGAATTGCTCATGCTGGAGCATCTGTAGATTTAGCTATTTTTTC…
Chironomidae	Limnophyes-sp-14ES	AACTTTATATTTTATTTTTGGGGCTTGATCTGGAATAGTTGGAACCTCATTAAGAATTCTAATTCGAGCTGAATTAGGGCATTCAGGAGCTTTAATTGGTGATGACCAAATTTATAACGTAATTGTAACTGCCCATGCTTTTGTAATAATTTTTTTTATAGTTATACCAATTTTAATTGGAGGATTTGGAAATTGATTAGTTCCTTTAATGTTAGGGGCACCTGATATAGCATTTCCTCGTATAAACAATATAAGATTCTGACTTTTACCTCCGTCGTTAACTCTACTTCTTTCTAGTTCAATTGTAGAAAATGGGGCCGGTACCGGGTGAACAGTTTACCCCCCTCTTTCATCAAGAATTTCTCATGCAGGGGCTTCAGTAGATTTAGCTATTTTTTC…
Chironomidae	Limnophyes-pentaplastus	--------------------------------------------------------TTCTTATTCGAGCTGAATTAGGGCACTCAGGAGCTTTAATTGGAGATGATCAAATTTATAATGTTATTGTTACCGCTCACGCTTTTGTAATAATTTTTTTTATAGTTATACCTATTTTAATTGGAGGTTTTGGTAATTGACTTGTACCATTAATATTAGGAGCTCCTGATATAGCTTTTCCTCGAATAAATAATATAAGTTTTTGACTTTTACCTCCTTCTTTAACTCTTCTTTTATCTAGTTCAATTGTAGAAAATGGAGCTGGAACTGGTTGAACAGTTTACCCCCCTCTTTCTTCTAGAATTTCACATGCTGGAGCCTCAGTTGACTTAGCTATTTTTTC…
Chironomidae	Limnophyes-natalensis	-----------------------------------------------------------------------------------------------------------------------------------------------------------------------------------------------------------------------------------------------------------TAAGATTTTGACTTTTACCCCCATCACTTACATTGCTTCTTTCTAGTTCAATTGTAGAAAATGGGGCTGGAACAGGATGAACAGTTTACCCCCCTCTTTCTTCAAGAATTTCTCATGCAGGGGCTTCTGTAGATTTAGCTATTTTTTC…
Chironomidae	Limnophyes-minimus	----------------------------------------------------------------------------------------------------------------------------------------------------------------------------------------------------------------------------------------------------------------------------------------------------TTACTCCTATCTAGTTCAATTGTAGAAAATGGGGCCGGTACAGGATGAACTGTTTATCCCCCCCTTTCTTCAAGAGTTTCACATGCTGGGGCCTCTGTAGATTTA--…
Chironomidae	Limnophyes-habilis	------------------------------GGAATAGTAGGAACTTCTTTA---AGAATTTTAATTCGTGCAGAATTAGGACATTCAGGTGCCTTAATTGGAGAC---GACCAAATTTATAATGTAATTGTTACTGCTCATGCTTTTGTGATAATTTTTTTTATAGTTATACCTATTTTAATTGGAGGGTTTGGTAATTGATTAGTACCTCTTATA---TTAGGAGCCCCTGATATAGCTTTCCCTCGAATAAATAATATAAGATTTTGACTTTTACCTCCCTCTTTAACACTTCTTTTATCTAGTTCAATTGTAGAAAATGGGGCTGGGACAGGTTGAACTGTTTACCCTCCACTTTCATCAAGTATTGCCCATGCTGGTGCATCAGTAGATTTA---…
Chironomidae	Limnophyes-edwardsi	-------------------------------------------------------------------------------------------------------------------------------------------TTTGTTATAATTTTTTTTATGGTTATACCTATTTTAATTGGAGGGTTTGGAAATTGACTTGTCCCTTTAATATTAGGGGCACCAGATATGGCCTTCCCCCGTATAAATAATATAAGATTTTGACTATTACCCCCTTCATTAACCCTTCTTCTTTCTAGTTCAATTGTAGAAAATGGGGCTGGAACAGGATGAACAGTATACCCCCCTCTTTCTTCAAGTATTGCTCATGCCGGAGCATCTGTAGATTTAGCAATTTTTTC…
Chironomidae	Limnophyes-difficilis	-ACTTTATATTTTATTTTTGGAGCTTGATCAGGAATAGTTGGTACTTCTTTAAGAATTTTAATTCGAGCAGAATTAGGACATTCTGGAGCCTTGATCGGTGATGATCAAATTTATAATGTTATTGTAACAGCTCATGCTTTTGTAATAATTTTTTTTATAGTTATACCTATTTTAATTGGAGGATTCGGAAATTGATTAGTACCTTTAATATTAGGAGCCCCTGATATAGCATTTCCCCGAATAAATAATATAAGATTCTGACTTTTACCCCCTTCTTTAACTCTTCTTTTATCTAGTTCTATTGTAGAAAATGGAGCTGGAACCGGATGAACAGTTTACCCCCCACTTTCTTCAAGAATTGCCCATGCTGGAGCTTCTGTTGATCTAGCAATTTTTTC…
Chironomidae	Limnophyes-bidumus	AACTTTATATTTTATTTTTGGAGCATGATCTGGAATAGTAGGAACTTCTCTAAGAATTTTAATTCGTGCCGAATTAGGCCACTCAGGAGCTTTAATCGGAGATGATCAAATTTATAATGTTATTGTCACTGCTCATGCTTTTGTAATAATTTTTTTCATAGTTATACCCATTTTAATTGGGGGATTTGGAAACTGGCTTGTACCTTTAATATTAGGGGCCCCCGACATAGCTTTTCCTCGAATAAATAATATAAGATTTTGACTTTTACCTCCCTCACTGACTCTTCTCTTGTCAAGTTCAATTGTAGAAAATGGAGCTGGAACTGGTTGAACAGTTTACCCCCCGCTTTCTTCTAGAATTGCTCATGCTGGAGCTTCTGTAGATTTAGCTATTTTCTC…
Chironomidae	Limnophyes-asquamatus	AACCTTATATTTTATTTTTGGGGCTTGATCTGGTATAGTTGGCACTTCTTTAAGAATCCTAATTCGAGCAGAATTAGGACACTCCGGAGCATTAATTGGGGATGACCAAATTTATAATGTAATTGTAACTGCACATGCTTTTGTGATAATTTTTTTTATGGTTATACCTATTTTAATTGGGGGTTTTGGGAATTGACTTGTTCCATTAATATTAGGAGCTCCTGATATAGCTTTTCCTCGAATAAATAATATAAGATTTTGACTTTTGCCCCCCTCTTTAACCCTTCTTCTTTCTAGCTCAATTGTAGAAAACGGAGCCGGGACAGGTTGAACTGTGTATCCACCTCTTTCAGCTAGTATTGCTCATGCTGGAGCCTCGGTTGATTTAGCTATTTTTTC…
Chironomidae	Limnophyes-aagaardi	-------------------------TGATCTGGCATAGTCGGAACTTCTTTAAGAATTTTAATTCGAGCTGAATTAGGGCACTCTGGCGCTTTAATTGGAGATGATCAAGTTTATAATGTAATTGTAACTGCTCATGCTTTTGTAATAATTTTTTTTATAGTTATACCAATTTTAATTGGGGGCTTCGGAAATTGATTAGTTCCTTTAATATTAGGAGCCCCCGATATAGCGTTTCCTCGAATAAATAATATAAGATTTTGACTTTTACCTCCCTCGCTAACTCTTCTTCTTTCTAGTTCAATCGTAGAAAACGGAGCGGGAACTGGGTGAACGGTATACCCTCCCCTTTCTTCAAGAATTTCTCACGCTGGGGCCTCAGTAGATTTAGCTATCTTTTC…
Chironomidae	Linevitshia-prima	ATAAAGATATTGGTACTCTATATTTTATCTTCGGGGCTTGAGCTGGGATAGTGGGGACATCTTTAAGAATCCTTATCCGAGCTGAGTTAGGCCATCCGGGATCTTTAATCGGAGACGATCAAATTTATAACGTAATTGTTACTGCTCATGCTTTTGTAATAATTTTTTTTATAGTTATACCTATTATAATTGGGGGATTCGGAAATTGACTAGTTCCTTTAATATTAGGAGCCCCAGATATAGCTTTCCCCCGAATAAATAATATAAGCTTTTGACTTTTACCCCCATCTTTAACTCTCCTTTTAGCTAGCTCTATTGTAGAAAATGGAGCCGGTACAGGATGAACTGTTTACCCCCCCCTATCCTCTGGTATTGCTCACGCAGGGGCATCTGTTGACC…
Chironomidae	Macropelopia-notata	-ACTTTATATTTTATTTTTGGAGCATGAGCTGGAATAGTAGGTACCTCCCTTAGTATCTTAATTCGAGCTGAACTGGGCCATCCTGGTGCTTTAATCGGAGACGATCAAATTTATAATGTAATTGTTACAGCACACGCATTTGTTATAATTTTTTTTATAGTTATGCCAATTTTAATTGGAGGATTTGGGAATTGATTAGTACCCCTTATACTAGGAGCCCCTGATATAGCTTTCCCCCGAATGAATAATATAAGATTCTGAATATTACCTCCTTCTTTAACTCTTTTATTAGCAAGCTCAATCGTAGAAAACGGAGCTGGAACAGGATGAACTGTTTATCCCCCTCTTTCTTCTGGTATTGCACATGCTGGAGCTTCAGTAGACCTTGCCATTTTTTC…
Chironomidae	Metriocnemus-tristellus	-ACATTATATTTTATTTTTGGAGCTTGATCAGGAATAGTGGGAACTTCTTTAAGAATCCTAATTCGAGCTGAATTAGGACACCCGGGATCTTTAATCGGAGATGATCAAATTTATAATGTAATCGTCACTGCTCATGCTTTTGTAATAATTTTTTTTATAGTAATGCCAATTTTAATTGGAGGCTTTGGAAACTGGCTGGTCCCCTTAATGTTAGGGGCACCTGATATAGCTTTTCCTCGGATAAATAACATAAGATTTTGACTTTTACCCCCTTCTCTTACTCTTCTTCTTTCAAGATCTATCGTAGAAAATGGAGCAGGAACCGGTTGAACAGTATATCCTCCCCTTTCTTCAAGAATTGCTCATGCTGGGGCTTCAGTAGATTTAGCTATTTTTTC…
Chironomidae	Metriocnemus-picipes	ACTTTATATTTTATTTTTGGAGCTTGATCAGGAATGATCGGAACTTCCCTAAGAATTCTTATCCGAGCAGAATTAGGACATGCTGGCTCTTTAATTGGAGATGACCAAATTTACAATGTTATTGTTACTGCACATGCTTTTGTCATAATTTTTTTTATAGTAATGCCTATTTTAATTGGTGGATTTGGAAACTGATTAGTCCCTCTTATACTAGGAGCCCCAGATATAGCCTTTCCCCGAATAAATAATATAAGATTTTGGCTACTTCCCCCTTCCTTAACCCTCCTTCTTTCTAGCTCAATTGTAGAAAATGGGGCTGGTACTGGGTGAACTGTATACCCTCCTCTTTCCTCTAGTATTGCCCATGCTGGGGCATCCGTAGATTTAGCAATTTTTTCA…
Chironomidae	Metriocnemus-fuscipes	------------ATTTTTGGAGCCTGATCAGGTATAGTAGGAACTTCCTTA---AGAATTTTAATTCGAGCTGAATTAGGCCACGCCGGCTCTTTAATTGGAGAT---GACCAAATTTATAATGTAATTGTTACTGCTCATGCATTTATTATAATTTTTTTTATAGTAATACCGATTTTAATTGGAGGATTTGGAAATTGGCTTGTCCCTTTAATA---CTTGGGGCCCCTGACATAGCTTTCCCTCGAATAAATAATATAAGATTTTGACTTCTCCCACCTTCTTTAACCCTACTTTTATCAAGATCCGCAGTAGAAAATGGGGCGGGTACTGGCTGAACAGTTTACCCCCCTCTATCTTCCAGAATTGCCCATGCTGGGGCATCTGTTGACCTT---…
Chironomidae	Metriocnemus-eurynotus	-ACTTTATATTTTATTTTTGGAGCTTGATCAGGAATAGTAGGAACTTCCTTAAGAATCTTAATTCGTGCAGAACTTGGACATGCCGGATCATTAATTGGAGATGATCAAATTTATAATGTAATTGTTACAGCACATGCCTTTGTAATAATTTTCTTTATAGTTATACCAATTTTAATTGGAGGGTTTGGAAATTGATTAGTGCCTCTAATATTAGGAGCCCCAGATATAGCTTTTCCTCGAATAAATAATATAAGATTTTGATTATTACCTCCTTCATTAACTTTACTTCTTTCTAGATCTATTGTAGAAAATGGAGCCGGAACTGGATGAACTGTTTATCCCCCTCTTTCATCTAGAATTGCTCATGCAGGGGCATCAGTAGACCTAGCTATTTTTTC…
Chironomidae	Metriocnemus-beringiensis	AACTTTATATTTTATTTTTGGGGCTTGATCCGGCATAGTAGGAACTTCTTTAAGAATCCTTATCCGGGCTGAACTCGGACATGCAGGAGCCTTAATCGGAGATGACCAAATTTATAACGTCATTGTAACGGCACATGCTTTTGTTATAATTTTTTTTATAGTTATACCTATTTTAATTGGAGGGTTTGGAAATTGACTTGTTCCTTTGATATTAGGAGCCCCTGATATAGCTTTCCCTCGAATAAATAATATAAGATTTTGACTACTCCCCCCCTCTCTTACACTTCTTCTTTCTAGATCAATTGTAGAAAATGGGGCAGGGACTGGTTGAACTGTTTACCCTCCCTTATCCTCTAGAATTGCTCATGCAGGAGCTTCAGTTGACCTTGCTATTTTCTC…
Chironomidae	Metriocnemus-albolineatus	-ACTTTATATTTTATTTTTGGAGCTTGATCAGGAATAGTAGGTACTTCTTTAAGAATTTTAATTCGAGCAGAACTAGGCCATGCTGGCTCTTTAATTGGAGATGATCAAATTTATAACGTAATTGTTACAGCTCATGCTTTTGTTATAATTTTTTTTATAGTTATGCCTATTTTAATTGGGGGATTTGGTAACTGATTAGTCCCATTAATACTAGGGGCCCCTGATATAGCATTCCCTCGAATAAATAATATAAGATTCTGATTATTGCCCCCTTCATTAACTTTATTATTATCTAGATCAATTGTTGAAAATGGGGCTGGAACAGGTTGAACTGTTTACCCCCCACTATCTTCTGGAATTGCCCATACAGGAGGTTCTGTTGATTTAGCTATTTTTTC…
Chironomidae	Metriocnemus-acutus	-ACTTTGTATTTTATTTTTGGGGCTTGATCAGGAATAGTAGGAACATCTTTAAGAATCTTAATTCGAGCAGAATTAGGTCATGCTGGATCTTTAATTGGTGACGACCAAATTTATAATGTTATTGTTACTGCCCATGCTTTTGTAATAATTTTTTTTATAGTTATACCAATTTTAATTGGAGGTTTTGGAAACTGATTAGTTCCATTAATATTAGGGGCTCCCGATATAGCTTTTCCCCGAATAAATAATATAAGATTTTGGTTATTACCCCCTTCTTTAACTCTTCTTCTTTCTAGATCTATTGTAGAAAATGGGGCAGGAACAGGATGAACAGTTTACCCCCCTCTTTCTTCTAGAATTGCACATGCGGGAGCTTCTGTCGATTTAGCTATTTTTTC…
Chironomidae	Microchironomus-tener	AACATTATATTTTATTTTTGGAGCTTGATCAGGAATAGTAGGAACATCTTTAAGTATGCTTATTCGAGCAGAATTAGGACGACCTGGAACATTCATTGGTGATGACCAAATTTATAATGTTATTGTAACAGCACATGCCTTTATTATAATTTTTTTCATAGTTATGCCAATTTTAATTGGAGGATTTGGAAATTGACTAGTACCCCTTATATTAGGGGCCCCTGATATAGCTTTCCCCCGAATAAATAATATAAGTTTTTGACTTTTACCCCCTTCATTAACTCTTTTACTTTCAAGTTCAATTGTTGAAAATGGGGCAGGGACAGGATGAACGGTTTATCCCCCCCTCTCTTCAGCAATTGCCCATAGAGGGGCTTCAGTAGACCTAGCTATTTTTTC…
Chironomidae	Micropsectra-sp-To391	------------------------------------GGCTCATTATATTTTATTTTTGGAGCTTGATCAGGAATAGTCGGAACCTCTCTT---AGTATATTAATTCGAGCAGAATTAGGACGCCCAGGAACTTTTATTGGAGAT---GATCAAATTTATAATGTTATTGTTACAGCCCATGCTTTCATTATAATTTTTTTTATAGTAATACCTATTTTAATTGGGGGATTCGGAAACTGACTTTTACCCCTTATA---TTGGGGGCCCCTGATATAGCATTTCCACGAATAAATAATATAAGTTTTTGACTATTACCCCCATCTCTCTCTCTTCTTCTTTCTAGAAGAATTGTAGAAAACGGAGCAGGAACAGGTTGAACTGTTTATCCTCCCTTATCT…
Chironomidae	Micropsectra-sp-To379	------------------------------------------------TTTATTTTTGGGGCTTGATCAGGAATAGTCGGAACCTCTTTA---AGTATACTTATTCGAGCAGAATTAGGTCACCCCGGAACATTTATTGGAGAT---GATCAAATTTATAACGTAATTGTAACAGCCCACGCTTTTATTATAATTTTTTTCATAGTTATACCAATTTTGATCGGAGGGTTCGGAAATTGACTTTTACCTTTAATA---CTAGGAGCCCCTGATATAGCATTTCCTCGAATAAATAATATAAGTTTTTGACTTTTACCCCCTTCACTTTCACTTCTTCTTTCTAGAAGAATTGTAGAAAATGGTGCAGGAACTGGTTGAACGGTGTATCCCCCCCTATCT…
Chironomidae	Micropsectra-sp-To378	------------------------------------GGCTCATTATATTTTATTTTTGGGGCTTGATCAGGAATAGTCGGAACCTCTTTA---AGTATACTTATTCGAGCAGAATTAGGTCACCCCGGAACATTTATTGGAGAT---GATCAAATTTATAACGTAATTGTAACAGCCCACGCTTTTATTATAATTTTTTTCATAGTTATACCAATTTTGATCGGAGGGTTCGGAAATTGACTTTTACCTTTAATA---CTAGGAGCCCCTGATATAGCATTTCCTCGAATAAATAATATAAGTTTTTGACTTTTACCCCCTTCACTTTCACTTCTTCTTTCTAGAAGAATTGTAGAAAATGGTGCAGGAACTGGTTGAACGGTGTATCCCCCCCTATCT…
Chironomidae	Micropsectra-sp-5ES	CTCTTTATATTTTATTTTCGGAGCTTGATCCGGAATAGTAGGAACTTCATTAAGAATATTAATTCGAGCAGAATTAGGACATCCAGGAACTTTTATTGGAGATGATCAAATTTATAACGTAATTGTAACAGCACACGCTTTTATTATAATTTTTTTTATAGTAATACCAATTTTAATCGGAGGGTTTGGAAACTGACTTTTACCTTTAATATTAGGAGCTCCTGATATAGCATTTCCACGAATAAATAATATAAGTTTTTGACTTTTACCTCCGTCGCTCTCTCTTCTTCTTTCTAGAAGTATTGTAGAAAACGGAGCAGGAACAGGATGAACTGTGTATCCTCCTTTATCTTCAAGAATTGCTCATAGAGGAGCATCAGTTGATTTAGCAATTTTTTC…
Chironomidae	Micropsectra-sp-2ES	---ATTATATTTTATTTTTGGAGCTTGATCCGGAATAGTAGGAACTTCTCTAAGTATATTAATTCGAGCAGAACTTGGTCGTCCAGGAACCTTTATTGGAGATGACCAAATTTATAACGTAATTGTTACAGCTCATGCTTTTATTATAATTTTTTTTATAGTAATACCTATTTTGATTGGGGGATTTGGAAACTGACTTCTTCCATTAATATTAGGAGCACCTGATATAGCATTCCCTCGAATAAATAATATAAGTTTTTGACTTTTACCTCCTTCACTTTCTCTTCTTCTTTCTAGAAGAATTGTAGAAAACGGAGCAGGAACAGGATGAACAGTTTACCCCCCTTTATCTTCTAGAATTGCTCATAGAGGAGCCTCTGTAGATTTAGCAATTTTTTC…
Chironomidae	Micropsectra-sofiae	----TTATATTTTATTTTTGGAGCTTGATCAGGAATAGTTGGAACTTCTTTAAGTATACTTATCCGAGCAGAATTAGGCCACCCCGGAACATTTATTGGGGATGATCAAATTTATAACGTTATTGTAACAGCCCATGCTTTTATTATAATTTTTTTCATAGTTATACCTATTTTAATCGGAGGATTTGGAAATTGACTTTTACCTTTAATACTAGGAGCTCCCGATATAGCATTTCCTCGAATAAATAATATAAGTTTTTGACTCTTACCCCCATCACTTTCACTTCTTCTTTCTAGAAGAATAGTAGAAAATGGTGCAGGAACTGGTTGAACAGTTTATCCTCCTCTATCATCAAGAATTGCCCATAGAGGCGCTTCAGTTGATTTAGCAATTTTTTC…
Chironomidae	Micropsectra-seguyi	----TTATATTTTATTTTTGGAGCTTGATCCGGAATAGTAGGAACTTCTCTTAGAATATTAATTCGAGCAGAGCTTGGACGACCAGGAACATTTATTGGTGATGATCAAATTTACAATGTAATTGTTACTGCTCATGCATTTATTATAATTTTTTTTATAGTGATACCTATTTTAATTGGAGGGTTTGGAAACTGATTACTACCTCTAATATTAGGTGCACCTGATATAGCCTTTCCTCGAATAAATAATATAAGTTTTTGACTTTTACCCCCCTCTCTTTCTCTTCTTCTTTCTAGAAGAATCGTAGAAAATGGAGCAGGAACAGGATGAACAGTTTATCCTCCCTTATCTTCAAGAATTGCTCATAGAGGGGCTTCTGTTGATCTGGCTATTTTTTC…
Chironomidae	Micropsectra-schrankelae	----TTATATTTTATTTTCGGAGCTTGATCAGGAATAGTTGGAACTTCTCTAAGTATACTTATCCGAGCAGAACTAGGACATCCCGGAACATTTATTGGAGATGATCAAATTTATAACGTAATTGTAACAGCCCATGCTTTTATTATAATTTTTTTCATAGTTATACCAATTTTAATTGGAGGCTTTGGAAATTGACTCTTACCTTTAATACTAGGAGCTCCCGATATAGCATTTCCTCGAATAAATAACATAAGTTTTTGACTTTTGCCTCCATCACTCTCACTTCTTCTTTCTAGAAGAATTGTAGAAAATGGGGCAGGAACTGGATGAACAGTATATCCACCCCTATCATCAAGAATTGCTCATAGAGGGGCTTCAGTTGATTTAGCAATTTTTTC…
Chironomidae	Micropsectra-roseiventris	----CTCTACTTTATTTTCGGAGCTTGATCCGGTATAGTAGGGACTTCTTTAAGAATGCTTATTCGAGCTGAATTAGGGCATCCAGGAACCTTTATTGGAGATGACCAAATTTATAACGTAATTGTAACCGCTCATGCTTTTATCATAATTTTTTTCATGGTTATACCTATCCTAATTGGTGGGTTTGGTAATTGACTTTTACCCCTTATACTCGGGGCCCCTGATATAGCATTCCCTCGAATGAATAACATAAGTTTTTGACTTTTACCCCCTTCTCTTTCTCTCCTTCTTTCTAGAAGAATTGTAGAAAATGGGGCAGGAACAGGTTGAACAGTTTACCCTCCGCTTTCTTCTAGAATCGCCCATAGTGGGGCATCTGTTGATTTAGCTATTTTTTC…
Chironomidae	Micropsectra-recurvata	------------------------------------GGCTCATTATATTTTATTTTTGGTGCTTGATCAGGAATAGTAGGAACATCTTTA---AGAATACTAATTCGAGCAGAATTAGGTCATCCTGGAACATTTATTGGAGAT---GACCAAATCTATAACGTAATTGTAACAGCTCATGCTTTTATTATAATTTTTTTTATAGTTATACCTATTTTAATTGGAGGATTTGGAAATTGACTTTTACCTTTAATA---CTAGGAGCCCCAGATATGGCATTTCCCCGAATAAACAACATAAGTTTTTGACTTTTACCCCCATCTCTTTCTCTTCTTCTTTCAAGAAGAATTGTAGAAAATGGAGCAGGAACAGGATGAACAGTATACCCCCCACTATCT…
Chironomidae	Micropsectra-radialis	------------------------------------GGTTCATTATATTTTATTTTTGGAGCCTGATCAGGAATAGTAGGAACTTCTTTA---AGAATATTAATTCGAGCAGAGCTTGGACATCCCGGGACTCTAATTGGAGAC---GATCAAATCTATAATGTAATTGTTACAGCTCATGCTTTTATTATAATTTTTTTTATAGTCATACCGATTCTTATTGGTGGTTTCGGAAATTGACTTTTACCTTTAATA---TTAGGAGCCCCCGATATAGCCTTTCCTCGAATGAATAACATAAGATTCTGATTATTGCCCCCTTCTTTATCTCTTCTTCTTTCAAGAAGAATCGTAGAAAATGGTGCAGGAACCGGATGAACTGTTTATCCCCCACTATCT…
Chironomidae	Micropsectra-pharetrophora	----TTATATTTTATTTTTGGCGCCTGGTCAGGAATAGTGGGAACTTCATTAAGAATACTTATCCGAGCAGAATTAGGACACCCAGGAACATTTATTGGAGACGATCAAATTTATAATGTTATTGTTACGGCTCATGCTTTTATTATAATTTTTTTTATAGTAATGCCCATTTTAATTGGGGGTTTTGGAAATTGATTATTACCTCTTATATTAGGAGCTCCTGACATAGCATTTCCCCGAATAAATAATATAAGATTTTGACTTCTACCCCCATCGCTTTCTCTTCTTCTTTCTAGAAGAATTGTTGAAAATGGTGCAGGAACGGGATGAACGGTATATCCCCCCCTATCTTCAAGAATTGCTCATAGAGGCGCATCAGTTGATCTTGCAATCTTTTC…
Chironomidae	Micropsectra-pallidula	----TTATATTTTATTTTTGGAGCTTGATCAGGTATAGTTGGAACTTCTTTAAGAATATTAATTCGAGCAGAGTTAGGTCATCCAGGAACCTTTATTGGAGATGACCAAATTTATAATGTTATTGTAACAGCACACGCTTTTATTATAATTTTTTTTATAGTTATACCAATTCTAATTGGTGGTTTTGGAAATTGACTTTTACCATTAATATTAGGAGCTCCCGATATAGCTTTTCCTCGAATAAATAATATGAGTTTTTGATTATTACCCCCTTCTTTATCTTTATTATTATCTAGAAGAATTGTAGAAAATGGAGCAGGAACAGGATGAACAGTATATCCCCCTTTATCTTCAAGAATTGCTCATAGAGGAGCTTCTGTAGATTTAGCTATTTTTTC…
Chironomidae	Micropsectra-oberaarensis	----TTATATTTTATTTTTGGAGCTTGATCCGGTATAGTGGGAACTTCTCTTAGAATATTAATTCGGGCAGAACTTGGACGACCAGGAACATTTATTGGAGATGATCAAATTTATAACGTAATTGTTACTGCTCATGCATTTATTATAATTTTTTTTATAGTTATACCTATTTTAATTGGAGGATTTGGAAACTGACTTTTACCTTTAATGTTAGGAGCTCCCGATATAGCATTTCCTCGAATAAATAATATAAGTTTTTGACTTTTACCCCCTTCTCTTTCTCTTCTTCTTTCTAGAAGAATTGTAGAAAATGGGGCAGGAACAGGGTGAACGGTTTATCCTCCCCTATCTTCAAGAATTGCCCATAGAGGAGCTTCTGTTGATCTAGCTATTTTTTC…
Chironomidae	Micropsectra-notescens	----CTATATTTTATTTTTGGAGCTTGATCCGGAATAATTGGAACATCATTAAGAATACTTATTCGAGCAGAATTAGGTCATCCAGGTACACTAATTGGTGATGATCAAATTTATAATGTAATTGTTACAGCTCATGCTTTTATTATAATTTTTTTTATAGTTATACCCATTTTAATTGGAGGATTTGGAAATTGACTTTTACCCCTAATACTAGGAGCCCCAGATATAGCATTTCCACGAATAAATAATATAAGCTTTTGATTATTACCCCCTTCTCTATCCCTCCTCCTTTCAAGAAGAATCGTAGAAAACGGAGCAGGAACAGGATGAACAGTTTACCCTCCTTTATCTTCAAGAATTGCTCATAGAGGTGCCTCTGTTGATTTAGCCATTTTTTC…
Chironomidae	Micropsectra-nana	-----TTTATTTTATTTTTGGAGCTTGATCAGGAATAGTAGGAACCTCCCTAAGTATATTAATTCGAGCAGAATTAGGACATCCTGGAACATTTATTGGAGATGACCAAATTTATAATGTAATTGTTACAGCTCATGCTTTTATTATAATTTTCTTTATAGTAATACCAATCTTAATTGGAGGTTTCGGAAACTGATTATTACCTCTTATATTAGGAGCTCCTGATATAGCTTTTCCTCGTATAAATAATATAAGCTTTTGACTTCTTCCTCCTTCTCTCTCCCTTCTTTTATCAAGAAGAATTGTAGAAAACGGAGCAGGAACTGGATGAACTGTTTATCCTCCTTTATCTTCCAGAATTGCTCATAGTGGAGCTTCAGTTGATTTAGCTATTTTTTC…
Chironomidae	Micropsectra-mendli	----TTATATTTTATCTTCGGAGCTTGATCAGGGATAATTGGAACATCTTTAAGCATATTAATTCGAGCAGAATTAGGTCATCCTGGAACATTTATTGGGGATGATCAAATTTATAATGTTATTGTAACAGCCCATGCTTTTATTATAATTTTTTTTATAGTTATACCTATTTTAATTGGTGGATTTGGAAATTGACTTTTACCACTAATATTGGGAGCCCCTGATATAGCTTTCCCTCGAATAAATAATATAAGTTTTTGACTTCTCCCCCCCTCCCTTTCTCTTCTTCTTTCAAGAAGAATTGTAGAAAATGGTGCAGGAACAGGTTGAACAGTTTATCCTCCTTTATCTTCAAGAATTGCTCATAGAGGTGCATCAGTTGATTTAGCAATTTTTTC…
Chironomidae	Micropsectra-logani	----TTATATTTTATCTTTGGAGCATGGTCAGGAATAGTGGGAACATCTTTAAGAATACTAATTCGAGCAGAATTAGGACACCCAGGAACATTTATTGGAGACGACCAAATTTATAACGTAATTGTAACAGCACATGCTTTTATTATAATTTTTTTTATAGTTATACCTATCCTAATTGGAGGATTTGGAAATTGACTTTTACCTTTAATATTAGGAGCCCCAGATATAGCATTTCCTCGAATAAATAATATAAGTTTTTGACTTTTACCCCCATCTTTATCGCTTCTTCTTTCCAGAAGTATTGTAGAAAATGGAGCAGGAACAGGATGAACAGTGTACCCCCCACTATCTTCTAGAATTGCCCATAGAGGGGCATCTGTAGATTTAGCAATTTTTTC…
Chironomidae	Micropsectra-lindrothi	------------------------------------GGTTCATTATATTTTATTTTTGGAGCTTGATCCGGAATAGTAGGAACTTCTTTA---AGTATATTAATTCGAGCAGAATTAGGACATCCAGGAACATTTATTGGGGAT---GATCAAATTTATAACGTAATTGTTACAGCTCATGCTTTTATTATAATTTTTTTTATAGTAATACCAATCCTGATTGGGGGATTTGGAAATTGACTCCTTCCTTTAATG---CTAGGAGCCCCCGATATAGCGTTTCCTCGAATAAATAATATAAGTTTTTGGCTTTTACCCCCATCACTGTCTCTTCTTCTTTCTAGAAGAATTGTAGAAAATGGAGCAGGAACAGGATGAACAGTGTATCCTCCTTTATCT…
Chironomidae	Micropsectra-lacustris	------------------------------------GGATCATTATATTTTATTTTTGGAGCTTGATCTGGAATAGTTGGAACTTCTTTA---AGTATATTAATTCGAGCAGAATTAGGTCATCCTGGAACGTTTATTGGAGAC---GACCAAATCTATAATGTAATTGTTACAGCTCACGCTTTTATTATGATTTTTTTTATAGTTATACCTATCCTAATTGGAGGATTTGGAAACTGACTTCTACCTTTAATA---TTAGGAGCCCCTGACATAGCCTTCCCTCGAATAAATAACATAAGTTTTTGACTTCTACCCCCATCCCTTTCTCTTCTTCTTTCAAGAAGAATAGTAGAAAATGGTGCAGGAACTGGATGAACAGTTTATCCCCCTTTATCA…
Chironomidae	Micropsectra-junci	-----------------------------------------------------------TAATCCGAGCAGAATTAGGACACCCTGGAACATTAATTGGGGACGATCAAATTTACAATGTAATTGTTACAGCACACGCTTTTATTATAATTTTTTTTATGGTAATACCTATTTTAATTGGAGGATTTGGAAACTGACTATTACCTTTAATACTAGGAGCCCCAGATATAGCCTTTCCCCGTATAAATAATATAAGTTTTTGACTATTACCCCCATCTCTTTCTCTTCTTCTTTCAAGAAGAATCGTAGAAAATGGAGCAGGAACTGGATGAACAGTTTATCCCCCCCTATCTTCAAGAATTGCCCACAGAGGAGCTTCAGTTGATCTTGCAATTTTTTC…
Chironomidae	Micropsectra-insignilobus	----------------------------------------------------------------------------GGACACCCCGGTACATTAATTGGGGATGATCAAATTTATAATGTAATTGTTACAGCACACGCTTTCGTTATAATCTTTTTTATAGTAATGCCTATTTTAATTGGAGGATTTGGAAATTGACTTCTACCTCTAATATTGGGGGCTCCTGATATAGCTTTCCCCCGAATAAATAACATAAGATTTTGACTTCTCCCCCCATCCTTATCTCTTCTTCTTTCTAGAAGAATTGTAGAAAACGGAGCGGGAACAGGTTGAACAGTGTATCCTCCCCTATCTTCAAGAATTGCTCACAGAGGGGCTTCAGTCGACTTAGCTATTTTTTC…
Chironomidae	Micropsectra-contracta	----TTATACTTTATTTTTGGAGCTTGATCCGGTATAATCGGAACTTCTTTAAGAATATTAATTCGAGCAGAATTAGGACACCCAGGAACACTAATTGGAGACGACCAAATTTATAACGTAATTGTAACAGCTCATGCTTTTATTATAATCTTTTTTATAGTTATACCTATTTTAATTGGAGGTTTCGGAAACTGACTTTTACCCTTAATATTAGGAGCCCCAGACATAGCATTCCCTCGAATAAACAACATAAGTTTTTGGCTACTCCCCCCTTCTCTTTCTCTTCTTCTTTCAAGAAGAATTGTAGAAAACGGAGCCGGAACAGGATGAACGGTTTACCCCCCACTATCTTCAAGAATTGCTCATAGAGGGGCCTCCGTTGATTTAGCTATCTTTTC…
Chironomidae	Micropsectra-chionophila	----TTATATTTTATTTTTGGAGCTTGATCAGGAATAGTAGGAACTTCTTTAAGTATATTAATTCGAGCTGAATTAGGCCATCCTGGAACATTTATTGGAGATGATCAAATTTACAACGTAATTGTTACAGCTCATGCTTTTGTTATAATTTTCTTTATGGTTATACCTATTTTAATTGGAGGCTTTGGCAATTGACTATTACCTCTTATATTAGGAGCCCCTGATATAGCCTTCCCCCGTATAAATAATATAAGATTTTGACTTCTACCTCCCTCTCTTTCTCTTCTTTTATCTAGAAGAATTGTAGAAAATGGAGCAGGAACTGGTTGAACTGTTTATCCTCCTTTATCTTCTAGAATCGCACATAGAGGGGCTTCAGTTGATTTAGCAATTTTTTC…
Chironomidae	Micropsectra-cf-bavarica	----TTATATTTTATTTTTGGTGCTTGATCAGGAATAGTTGGAACTTCCTTAAGTATATTGATTCGAGCAGAATTAGGACATCCAGGAACATTTATTGGGGATGATCAAATTTATAACGTAATTGTAACAGCTCATGCTTTCATTATAATTTTTTTTATAGTTATACCAATTTTAATTGGAGGCTTTGGAAATTGACTTTTACCTCTAATACTTGGAGCTCCCGATATAGCATTTCCTCGAATAAATAACATAAGTTTTTGACTTTTACCTCCATCACTTTCACTTCTTCTTTCTAGAAGAATTGTAGAAAATGGGGCAGGGACTGGTTGAACTGTTTATCCCCCCCTATCTTCAAGAATTGCTCATAGAGGGGCTTCGGTAGATTTAGCAATTTTTTC…
Chironomidae	Micropsectra-bumasta	----TTATATTTTATTTTTGGAGCTTGATCAGGAATAGTAGGAACTTCCTTAAGTATATTAATTCGAGCAGAATTAGGACATCCTGGAACATTTATTGGAGACGATCAAATTTATAATGTAATTGTTACAGCTCATGCTTTTATTATAATTTTCTTTATAGTTATACCCATTTTAATTGGAGGTTTTGGAAATTGGTTATTACCCCTTATATTAGGAGCTCCTGATATAGCCTTTCCCCGTATAAATAATATAAGATTCTGACTTCTACCCCCCTCTCTCTCACTTCTTTTATCTAGAAGAATTGTAGAAAATGGGGCAGGAACAGGATGAACCGTATACCCTCCTTTATCTTCCAGAATTGCACATAGAGGAGCTTCAGTTGATTTAGCCATTTTTTC…
Chironomidae	Micropsectra-borealis	------------------------------------------TTATATTTTATCTTCGGAGCTTGATCAGGAATAGTGGGAACCTCTCTA---AGAATGCTTATTCGAGCAGAATTAGGCCACCCTGGAACATTAATTGGCGAT---GATCAAATCTACAACGTAATTGTAACAGCTCATGCTTTTATTATAATTTTTTTTATAGTTATACCTATTTTAATTGGTGGTTTTGGAAATTGGCTTCTCCCTTTAATA---CTAGGAGCCCCAGATATAGCGTTTCCTCGTATAAATAACATAAGTTTTTGACTCTTACCCCCTTCTTTATCTCTTCTTCTTTCTAGAAGAATTGTAGAGAATGGAGCAGGAACTGGATGAACAGTATACCCCCCTTTATCT…
Chironomidae	Micropsectra-attenuata	----TTATATTTTATTTTTGGAGCTTGATCAGGTATAGTAGGGACATCTTTAAGTATACTTATTCGAGCAGAATTAGGCCGTCCAGGAACTTTTATTGGGGATGACCAAATTTATAACGTAATTGTTACAGCACATGCTTTTATCATAATTTTTTTCATAGTAATACCAATTTTAATTGGAGGTTTTGGAAATTGACTTTTACCCCTTATATTAGGAGCCCCCGACATAGCCTTCCCCCGAATAAATAACATAAGTTTTTGATTATTACCCCCATCTCTTTCTTTACTTCTCTCTAGAAGAATTGTAGAAAATGGTGCAGGAACAGGTTGAACAGTCTATCCTCCTCTATCATCAAGAATTGCTCATAGAGGAGCCTCAGTTGATTTAGCTATTTTTTC…
Chironomidae	Micropsectra-atrofasciata	------------------------------------GGCTCTTTATATTTTATTTTCGGAGCTTGATCTGGAATAGTGGGGACTTCTTTA---AGAATATTAATTCGAGCAGAATTAGGCCACCCAGGAACTTTTATTGGGGAT---GACCAAATTTATAACGTAATTGTAACAGCACACGCTTTCATTATAATTTTTTTTATAGTTATACCAATTTTAATCGGAGGATTTGGAAACTGACTTTTACCTTTAATA---TTAGGAGCTCCTGATATAGCTTTTCCACGAATAAATAATATGAGTTTTTGGCTTTTACCCCCCTCATTATCTCTTCTTCTTTCTAGTAGTATGGTAGAAAACGGGGCAGGAACAGGATGAACTGTCTATCCTCCTCTATCT…
Chironomidae	Micropsectra-appendica	----CTATATTTTATTTTTGGAGCTTGATCTGGAATAGTAGGTACTTCTTTAAGAATACTTATTCGGGCTGAATTAGGTCATCCTGGCACCTTCATTGGAGATGACCAAATTTATAATGTAATTGTAACAGCTCATGCTTTTATTATAATTTTTTTTATGGTCATACCTATTTTAATTGGAGGATTCGGAAATTGACTTTTACCTCTAATATTAGGAGCTCCTGATATAGCATTCCCTCGAATAAATAATATAAGATTTTGATTATTACCTCCATCTCTTTCTCTTCTTCTTTCTAGAAGAATTGTAGAAAATGGTGCAGGAACAGGATGAACAGTGTATCCTCCCCTATCCTCTAGAATTGCTCATAGAGGAGCATCAGTTGATTTAGCCATTTTTTC…
Chironomidae	Microtendipes-pedellus	TACTTTATATTTTATTTTTGGAGCATGATCAGGAATAGTAGGGACTGCTCTTAGTATATTAATTCGAGCTGAATTAGGGCATCCTGGAACTTTCATTGGTGATGATCAAATTTATAATGTAATTGTAACAGCACATGCTTTTATTATAATTTTTTTCATGGTTATACCTATTTTAATTGGAGGGTTTGGAAATTGACTAGTTCCTTTAATACTAGGAGCTCCTGATATGGCTTTCCCTCGAATAAATAATATAAGTTTTTGATTATTACCTCCTTCTTTATCTCTTCTTCTTTCAAGTTCAATTGTAGAAAATGGAGCAGGAACAGGTTGAACTGTTTATCCTCCTTTATCTTCTAATATTGCTCATAGAGGGGCTTCTGTTGATTTAGCTATTTTTTC…
Chironomidae	Orthocladius-thienemanni	------------ATTTTCGGAGCTTGATCTGGAATAGTTGGAACTTCTTTA---AGAATCTTAATTCGTGCTGAATTAGGTCATGCAGGATCCTTAATTGGTGAT---GATCAAATTTATAATGTTATTGTAACTGCTCATGCTTTTGTAATAATTTTTTTTATAGTTATACCTATTTTAATTGGAGGATTTGGAAATTGATTAGTACCTTTAATA---CTTGGTGCCCCAGATATGGCTTTCCCTCGAATAAATAATATAAGTTTTTGACTATTACCCCCCTCATTAACTTTATTATTATCTAGTTCTATTGTTGAAAATGGAGCTGGAACAGGATGAACTGTATACCCTCCTTTGTCTTCAGGAATTGCTCATGCTGGAGCATCTGTAGATTTA---…
Chironomidae	Orthocladius-telochaetus	AACTTTATATTTTATTTTCGGAGCTTGATCTGGAATAGTCGGTACTTCCTTAAGAATTTTAATTCGTGCCGAATTAGGCCATGCAGGCTCATTAATTGGTGATGATCAAATTTATAATGTAATTGTAACTGCTCATGCTTTTGTAATAATTTTTTTTATAGTTATACCTATTTTAATTGGAGGATTTGGAAATTGACTAGTGCCTTTAATACTAGGAGCCCCAGATATGGCTTTCCCTCGAATAAACAATATAAGTTTTTGATTATTACCTCCATCATTAACTTTATTATTATCTAGCTCTATCGTTGAAAATGGGGCAGGAACAGGATGAACTGTTTACCCTCCACTATCTTCAGGAATTGCCCATGCTGGTGCATCCGTAGATTTAGCTATTTTTTC…
Chironomidae	Orthocladius-subletteorum	AACCTTATACTTCATTTTTGGAGCTTGAGCTGGAATAGTAGGTACTTCCCTAAGTATCTTAATTCGAGCAGAGCTCGGTCACTCAGGATCTTTAATTGGTGATGATCAAATTTATAATGTGATTGTAACTGCTCATGCTTTTGTAATAATTTTTTTTATAGTTATACCTATTTTAATTGGAGGATTTGGGAACTGATTAGTGCCTTTAATGTTAGGGGCCCCTGATATAGCCTTCCCTCGAATAAATAATATAAGTTTCTGATTATTACCCCCATCATTAACTTTATTATTATCTAGTTCAATTGTAGAAAACGGGGCAGGAACAGGTTGAACTGTGTATCCTCCTCTATCTTCTGGTATTGCTCATGCCGGAGCATCAGTTGATTTAGCTATTTTTTC…
Chironomidae	Orthocladius-sp-11TE	GGAACTTCTCTTAGAATTTTAATTCGAGCTGAATTAGGCCACGCTGGTTCCTTGATTGGTGACGACCAAATTTATAATGTTATTGTAACTGCACATGCTTTTGTTATAATTTTTTTTATAGTTATACCTATTTTAATTGGAGGATTCGGAAACTGACTTGTACCTTTAATACTAGGGGCCCCAGATATAGCTTTCCCCCGAATAAATAATATAAGTTTTTGATTATTACCCCCCTCATTAACTTTATTATTATCTAGATCTATTGTAGAAAACGGAGCTGGGACTGGTTGAACAGTTTACCCTCCTTTATCCTCTGGTATTGCTCATGCTGGAGCATCGGTTGACTTAGCTATTTTTTCTTTACATTTAGCTGGAATTTCCTCAATTTTAGGAGCTGTA…
Chironomidae	Orthocladius-rubicundus	ACTTTATATTTTATTTTTGGAGCGTGATCTGGTATAGTAGGCACTTCTTTAAGAATTTTAATTCGAGCCGAATTAGGTCACGCAGGATCTTTAATTGGAGATGACCAAATTTATAACGTAATTGTTACCGCACATGCTTTTGTTATAATTTTTTTTATAGTAATACCTATTTTAATTGGCGGGTTTGGAAATTGATTAGTACCGTTAATGCTAGGAGCCCCAGATATAGCCTTTCCACGGATAAATAATATAAGATTTTGATTATTGCCCCCATCATTAACTTTATTATTATCAAGATCTATCGTAGAAAACGGAGCTGGTACAGGCTGAACGGTTTACCCTCCTTTATCTTCAGGAATTGCACATGCTGGGGCTTCTGTTGATTTAGCAATCTTTTCT…
Chironomidae	Orthocladius-oblidens	AACTCTTTACTTTATTTTTGGAGCTTGAGCTGGAATAGTAGGTACTTCCCTAAGAATTTTAATCCGAGCTGAATTAGGCCATGCTGGCTCTTTAATTGGAGATGATCAGATTTATAATGTTATTGTTACTGCACACGCTTTTGTAATAATTTTTTTTATAGTTATACCTATTTTAATTGGAGGGTTTGGTAATTGATTAGTACCTCTAATATTAGGAGCCCCAGATATAGCTTTCCCTCGAATAAATAATATAAGTTTTTGATTATTACCCCCTTCATTAACTTTGTTATTATCTAGATCTATTGTGGAAAATGGAGCAGGGACAGGTTGAACTGTTTACCCTCCTCTATCTTCAGGTATTGCTCATGCCGGTGCTTCAGTTGATTTAGCTATTTTTTC…
Chironomidae	Orthocladius-nitidoscutellatus	ACTTTATATTTTATTTTCGGTGCTTGATCAGGAATAGTAGGAACTTCTTTA---AGAATTTTAATTCGTGCAGAATTAGGTCATGCCGGTTCATTAATTGGTGAT---GACCAAATTTATAATGTTATTGTAACAGCTCATGCTTTTGTAATAATTTTTTTTATAGTAATACCTATTTTAATTGGGGGATTTGGTAATTGGTTAGTGCCTTTAATA---CTAGGTGCTCCTGATATAGCTTTCCCTCGAATAAATAATATAAGTTTTTGATTATTGCCCCCATCATTAACTTTATTATTATCAAGTTCTATTGTAGAAAACGGAGCAGGGACAGGATGAACAGTTTACCCTCCTTTATCTTCAGGAATTGCTCACGCTGGGGCTTCTGTTGATTTA---…
Chironomidae	Parachironomus-siljanensis	AACCCTTTATTTTATTTTTGGAGCTTGATCTGGTATAGTAGGAACATCCCTAAGAATACTTATTCGAGCAGAATTAGGACGACCTGGAACTTTTATTGGTGATGACCAAATTTACAACGTAATTGTTACAGCGCATGCTTTTATTATAATTTTCTTTATAGTTATACCTATCCTAATTGGAGGGTTTGGTAATTGACTTGTCCCTCTTATATTAGGAGCTCCTGATATAGCCTTCCCTCGAATAAATAATATAAGTTTCTGATTATTACCCCCTTCACTAACACTTTTACTTTCTAGTTCAATTGTTGAAAATGGGGCAGGAACAGGCTGAACAGTATACCCCCCTCTTTCTTCAGCAATTGCTCATAGAGGGGCCTCAGTTGATTTAGCTATTTTTTC…
Chironomidae	Paracricotopus-uliginosus	-----------------------------------------------------------------------------------------------------------------------------------------------------------------------------------------------------------------------------------------------------------TAAGATTTTGATTATTACCCCCTTCATTAACATTATTATTATCTAGATCAATCGTTGAAAACGGGGCAGGTACTGGTTGAACAGTATATCCCCCTTTATCATCAGGTATTGCTCATACTGGAGGATCTGTAGATTTAGCGATTTTTTC…
Chironomidae	Parakiefferiella-sp-3SW	AACACTATATTTTATTTTTGGTGCTTGATCAGGAATAGTAGGGACTTCTTTAAGAATCTTAATTCGAGCAGAATTAGGACATGCTGGAGCTTTAATCGGAGATGACCAAATTTATAACGTAATTGTCACAGCTCATGCTTTTGTAATAATTTTTTTTATAGTTATACCTATCTTAATTGGAGGGTTTGGAAATTGACTAGTACCTTTAATATTAGGGGCCCCTGATATAGCTTTCCCTCGAATAAATAATATAAGATTTTGATTGCTTCCCCCCTCCCTTACCCTTCTTCTATCAAGCTCAATTGTAGAAAATGGGGCAGGAACCGGATGAACTGTTTATCCTCCCCTATCTTCAGGAATTGCACATGCTGGGGCTTCTGTAGATTTAGCTATTTTTTC…
Chironomidae	Parametriocnemus-stylatus	-----------------------------------------------------------------------------------------------------------------------------------------------------------------------------------------------------------------------------------------------------------TAAGATTTTGACTTTTACCCCCCTCTCTTACTTTATTATTATCTAGATCTATTGTTGAAAACGGGGCTGGAACAGGTTGAACAGTTTATCCCCCTCTATCTTCAGGAATTGCCCACGCAGGAGGATCTGTAGATTTGGCTATTTTTTC…
Chironomidae	Paraphaenocladius-pseudirritus	---CCTTTATTTTATTTTTGGGGCGTGGTCTGGAATAGTAGGAACTTCCCTTAGTATCCTAATTCGAGCAGAACTAGGCCATGCCGGGTCATTAATTGGAGATGACCAAATTTATAATGTTATTGTTACAGCACATGCTTTTGTAATAATTTTTTTTATAGTTATGCCTATTTTAATTGGAGGATTTGGAAATTGATTAGTTCCATTAATACTAGGTGCCCCTGATATAGCCTTTCCTCGAATAAATAATATAAGATTTTGATTATTGCCCCCTTCTTTAACATTACTTTTATCAAGATCAATTGTG--------------------------------------------------------------------------------------------…
Chironomidae	Paraphaenocladius-irritus	--CCCTTTATTTTATTTTTGGGGCCTGATCTGGCATAGTAGGTACTTCCCTTAGTATTCTAATTCGAGCCGAGCTTGGCCATGCCGGATCATTAATTGGAGATGACCAAATTTATAACGTTATTGTCACAGCCCATGCTTTTGTAATAATTTTTTTTATAGTTATACCTATCTTAATTGGAGGTTTCGGAAATTGATTAGTCCCATTAATATTAGGAGCTCCTGATATAGCATTTCCTCGAATAAATAATATAAGATTTTGATTATTACCCCCTTCTTTAACCCTACTTTTATCTAGGTCTATTGTAGAAAATGGAGCTGGAACAGGATGAACTGTTTATCCTCCACTATCTTCTGGTATTGCTCATGCAGGAGGATCAGTTGATTTAGCTATTTTTTC…
Chironomidae	Paraphaenocladius-impensus	-----------------------CCTGATCAGGAATAGTAGGTACCTCCCTTAGTATCTTAATTCGTGCTGAATTAGGCCACGCTGGTTCTTTAATTGGGGATGACCAAATTTATAATGTAATTGTTACTGCTCATGCTTTTGTAATAATTTTTTTTATAGTTATGCCAATTTTAATTGGAGGATTTGGGAATTGATTAGTTCCTTTAATATTAGGAGCCCCAGATATGGCTTTCCCTCGAATAAATAACATAAGATTTTGATTATTGCCCCCTTCTTTAACTCTTTTGTTATCCAGTTCAATCGTTGAAAATGGGGCAGGCACGGGATGAACAGTTTACCCGCCTCTTTCTTCAGGAATTGCCCACGCTGGGGGATCTGTTGATTTAGCTATTTTTTC…
Chironomidae	Paraphaenocladius-exagitans	-ACTCTATATTTTATTTTTGGAGCCTGATCTGGAATAGTAGGTACCTCCCTTAGTATCTTAATCCGGGCTGAACTTGGTCATGCAGGCTCTTTAATTGGAGACGACCAAATTTATAACGTAATTGTTACTGCTCATGCTTTTGTTATAATTTTTTTTATAGTTATGCCCATTTTAATTGGAGGTTTTGGTAATTGACTAGTCCCTCTTATATTAGGGGCCCCAGATATAGCTTTCCCACGAATAAATAATATAAGATTTTGACTATTACCCCCATCACTAACCCTTCTTCTTTCAAGCTCAATCGTTGAAAATGGGGCAGGAACTGGATGAACTGTTTACCCTCCGCTTTCTTCAGGAATTGCTCATGCCGGCGGATCTGTTGATTTAGCTATTTTTTC…
Chironomidae	Parapsectra-uliginosa	------------------------------------GGATCACTCTACTTTATTTTTGGTGCTTGATCTGGAATAATTGGTACCTCTCTC---AGAATATTAATTCGAGCAGAATTAGGACACCCGGGTACCTTTATTGGAGAT---GATCAAATTTATAATGTAATTGTTACAGCTCATGCTTTTGTTATAATTTTTTTTATAGTAATACCAATTTTAATTGGAGGATTTGGAAATTGACTTTTACCTTTAATA---CTAGGAGCCCCTGATATAGCCTTTCCTCGTATAAATAATATAAGTTTTTGACTTCTTCCTCCTTCTCTTTCTTTACTTCTTTCAAGAAGAATCGTTGAAAATGGAGCAGGAACAGGATGAACCGTTTATCCTCCTTTATCT…
Chironomidae	Paratanytarsus-tenuis	----TTATATTTTATTTTTGGAGCCTGATCAGGCATAGTAGGAACTTCATTAAGTATATTGATTCGAGCTGAATTAGGTCATCCAGGAACTTTTATTGGAGATGATCAAATTTATAATGTAATTGTTACTGCACATGCTTTTATTATAATTTTTTTTATAGTGATACCTATTTTAATTGGAGGATTTGGAAATTGATTATTACCTTTAATACTGGGAGCCCCAGATATAGCCTTCCCTCGAATAAATAATATAAGATTTTGACTTTTACCTCCTTCTTTAACTTTATTATTATCCAGAAGTATAGTAGAAAATGGAGCTGGAACTGGCTGAACAGTATACCCTCCATTATCTTCAAGAATTGCCCACAGTGGTGCATCTGTTGACTTAGCTATTTTTTC…
Chironomidae	Paratanytarsus-sp-6TE	----TTATACTTCATTTTTGGAGCTTGATCCGGAATAATTGGAACTTCCTTAAGAATATTAATCCGAGCCGAATTAGGACATCCTGGAAAATTTATTGGTGACGACCAAATTTATAATGTAATTGTAACAGCACATGCTTTTATTATAATTTTTTTTATAGTTATACCAATTTTAATTGGAGGATTTGGAAACTGATTATTACCTTTAATATTGGGAGCCCCAGATATAGCATTCCCTCGATTAAATAATATAAGATTTTGACTTTTACCCCCCTCTCTTACCCTTTTACTTTCAAGAAGATTAGTTGAAAATGGAGCAGGAACTGGTTGAACAATTTACCCTCCTTTATCAGCAAATATTGCTCATAGTGGAGCAGCTGTTGATTTAGCTATTTTTTC…
Chironomidae	Paratanytarsus-setosimanus	----TTATATTTCATTTTTGGGGCATGATCAGGAATAGTAGGAACTTCTTTAAGAATATTAATTCGAGCTGAATTAGGTCACCCTGGAACATTTATTGGAGATGATCAAATTTATAATGTAATTGTTACTGCTCATGCATTTATCATAATTTTTTTTATAGTAATACCTATCTTAATTGGAGGCTTCGGAAATTGATTAATACCCTTAATATTAGGGGCCCCAGATATAGCTTTCCCACGAATAAATAACATAAGATTTTGACTTTTACCCCCCTCTTTAACTCTTCTTCTATCTAGAAGAATGGTAGAAAATGGGGCAGGTACTGGTTGAACCGTTTACCCTCCTTTATCAGCAAGAATTGCTCATAGTGGCGCATCTGTTGATTTAGCTATTTTTTC…
Chironomidae	Paratanytarsus-penicillatus	NNCATTATATTTTATTTTTGGAGCTTGATCTGGAATAGTAGGAACCTCTTTAAGTATTTTAATTCGAGCAGAACTTGGACGACCAGGAACTTTTATTGGGGACGACCAAATTTATAATGTTATTGTTACAGCTCATGCTTTTATTATAATTTTTTTTATAGTTATACCTATTTTAATTGGAGGTTTTGGTAACTGACTTTTACCTCTAATATTAGGGGCTCCTGATATGGCTTTTCCCCGTATAAATAATATAAGATTTTGACTTCTTCCCCCTTCTTTAACTTTATTACTTTCAAGAAGAATTGTAGAAAATGGAGCAGGAACTGGATGAACAGTTTATCCCCCTTTATCTTCAAGAATTGCACACAGTGGGGCCTCAGTCGATTTAGCTATTTTTTC…
Chironomidae	Paratanytarsus-natvigi	----TTATATTTTATTTTCGGGGCTTGATCAGGAATAATCGGAACATCCTTAAGTATACTAATTCGAGCAGAATTAGGGCACCCTGGAACATTTATTGGAGATGACCAAATCTATAATGTAATTGTTACAGCTCATGCTTTTATTATAATTTTTTTTATAGTTATACCTATTTTAATTGGGGGTTTTGGGAATTGACTTCTTCCTTTAATATTAGGAGCCCCCGATATAGCGTTTCCCCGTATAAATAACATAAGTTTTTGATTACTTCCCCCATCTTTAACCCTTCTTCTATCAAGAAGATTAGTGGAAAATGGGGCAGGAACAGGATGAACAGTCTATCCCCCTCTATCCTCAAGAATCGCCCATAGAGGGGCTTCAGTAGATTTAGCAATCTTTTC…
Chironomidae	Paratanytarsus-lauterborni	NNNNNNNNNNNNNNNNNNNNNNNNNNNNNNNNNNNNNNNNNNNNCTTCTTTAAGAATACTAATTCGAGCTGAATTAGGGCATCCTGGAACATTTATTGGGGATGATCAAATTTACAATGTAATTGTTACAGCCCATGCTTTTATTATAATTTTTTTTATAGTTATGCCTATTTTAATTGGAGGATTTGGAAATTGGTTACTCCCCCTTATATTAGGAGCTCCTGATATAGCCTTTCCCCGAATAAATAATATAAGCTTTTGGCTTCTTCCTCCTTCCTTAACCCTTTTACTTTCAAGTAGAATAGTGGAAAATGGAGCTGGAACAGGTTGAACTGTTTATCCCCCCTTATCTTCAAGAATTGCCCATAGTGGGGCATCTGTGGATTTAGCAATTTTTTC…
Chironomidae	Paratanytarsus-laetipes	----TTATATTTTATTTTTGGAGCTTGATCAGGAATAATCGGAACTTCTCTAAGAATATTAATTCGAGCTGAATTAGGACATCCAGGAACATTGATTGGAGATGATCAAATCTATAATGTTATTGTTACTGCTCATGCTTTTATTATAATTTTTTTTATAGTTATACCAATTTTAATTGGAGGATTTGGAAATTGACTTTTACCTTTAATGCTTGGAGCTCCAGATATGGCTTTTCCTCGAATAAATAATATAAGATTTTGACTTTTACCTCCTTCTTTAACACTCCTTCTTTCAAGAAGAATTGTAGAAAATGGAGCAGGAACTGGATGAACTGTTTATCCTCCTTTATCTTCTAGAATCGCCCATAGAGGAGCTTCAGTTGACTTAGCAATTTTTTC…
Chironomidae	Paratanytarsus-intricatus	----TTATACTTTATTTTCGGAGCATGATCAGGAATAGTCGGGACATCTTTAAGTATATTAATTCGAGCAGAATTAGGCCGACCAGGAACTTTTATTGGAGACGATCAGATTTACAATGTAATTGTAACTGCTCATGCTTTTGTTATAATTTTTTTTATAGTAATGCCTATTTTAATTGGAGGTTTTGGAAATTGACTCTTACCTTTAATATTAGGGGCTCCTGATATAGCTTTCCCCCGTATAAATAATATAAGATTTTGATTACTTCCTCCTTCTTTAACCCTATTACTCTCAAGTAGAATAGTAGAAAATGGAGCCGGAACTGGGTGAACAGTTTATCCTCCGCTGTCCTCAAGAATTGCTCATAGAGGCGCATCCGTAGATTTAGCAATTTTTTC…
Chironomidae	Paratanytarsus-inopertus	TTCTTTATATTTTATTTTTGGAGCTTGATCTGGGATAGTAGGAACTTCCCTTAGAATATTAATTCGAGCAGAACTTGGACGACCTGGAACTTTTATTGGAGACGATCAAATTTATAATGTAATTGTTACAGCTCATGCTTTTATTATAATTTTTTTTATGGTTATACCTATTTTAATTGGAGGGTTTGGAAATTGATTATTACCTTTAATATTAGGAGCCCCCGATATAGCTTTTCCACGAATAAATAATATAAGATTTTGATTATTACCTCCTTCATTAACATTATTATTATCAAGAAGTATAGTAGAAAATGGAGCTGGAACAGGTTGAACAGTTTATCCTCCTCTATCTTCAAGAATTGCTCATAGTGGTGCATCTGTAGATTTAGCAATTTTTTC…
Chironomidae	Paratanytarsus-hyperboreus	----TTATATTTCATTTTTGGAGCCTGATCAGGAATAATTGGAACTTCTCTAAGTATATTAATTCGTGCTGAATTAGGCCACCCAGGAACTTTTATTGGAGATGACCAAATTTATAACGTAATTGTCACGGCACATGCTTTTATTATAATTTTTTTTATAGTTATACCAATTTTAATTGGAGGATTTGGAAACTGACTTTTACCCCTTATACTAGGAGCCCCCGATATAGCATTCCCTCGTATAAACAATATAAGATTCTGACTTCTTCCCCCCTCTTTAACTTTACTCTTATCCAGAAGCATGGTTGAAAATGGAGCTGGCACTGGATGAACTGTATACCCTCCTCTTTCTTCTAGAATTGCCCACAGAGGAGCCTCAGTAGATTTAGCAATTTTTTC…
Chironomidae	Paratanytarsus-grimmii	----TTATATTTTATTTTTGGGGCATGGTCAGGAATAGTGGGAACATCTTTAAGTATATTAATTCGAGCAGAATTAGGTCATCCAGGTACTTTCATTGGAGATGATCAAATTTACAATGTAATTGTAACAGCTCATGCTTTTATTATAATTTTTTTTATAGTTATACCTATTTTAATTGGTGGATTTGGAAATTGACTTTTACCTTTAATATTAGGAGCCCCTGATATAGCTTTCCCTCGAATAAATAATATAAGATTCTGATTATTGCCCCCTTCTCTTACTTTATTACTTTCAAGAAGAATAGTAGAAAACGGAGCTGGAACTGGTTGAACTGTTTATCCTCCTCTATCATCTAGAATTGCTCATAGAGGGGCTTCTGTAGATCTTGCTATTTTTTC…
Chironomidae	Paratanytarsus-dissimilis	----TTATATTTTATTTTTGGAGCTTGATCAGGAATAATAGGAACTTCTCTTAGAATATTAATTCGAGCAGAACTAGGACGACCAGGAACTTTTATTGGAGATGATCAAATTTATAATGTAATTGTTACAGCTCATGCTTTTATTATAATTTTTTTTATAGTTATACCTATTTTAATTGGGGGATTTGGAAATTGATTACTACCTTTAATATTAGGAGCTCCTGATATAGCTTTTCCACGAATAAATAACATAAGATTTTGATTATTGCCTCCTTCATTAACACTTTTATTATCAAGAAGTATAGTAGAAAACGGAGCTGGAACAGGATGAACAGTATACCCTCCATTATCTTCAAGAATTGCTCATAGAGGGGCCTCAGTTGATTTAGCAATTTTCTC…
Chironomidae	Paratanytarsus-bituberculatus	----TTATATTTTATTTTTGGAGCTTGATCAGGAATAGTAGGAACTTCTTTAAGAATATTAATTCGAGCTGAATTAGGACATCCAGGAACATTTATTGGAGATGATCAAATTTATAATGTTATTGTTACAGCTCATGCTTTTATTATAATTTTTTTTATAGTTATACCTATTTTAATTGGAGGATTTGGAAATTGATTATTACCTTTAATATTAGGGGCCCCAGATATAGCTTTCCCTCGAATAAATAATATAAGATTTTGACTTTTACCTCCTTCATTGACACTTCTACTTTCAAGAAGAATTGTAGAAAACGGAGCAGGAACAGGATGAACAGTTTATCCCCCTCTTTCTTCTAGAATTGCACATAGAGGAGCTTCCGTAGATTTAGCTATTTTTTC…
Chironomidae	Paratanytarsus-austriacus	---------TTTTATTTTTGGAGCCTGATCAGGAATAATTGGAACTTCTTTAAGAATACTAATTCGTGCAGAATTAGGTCACCCTGGAACTTTTATTGGGGATGATCAAATTTACAATGTAATTGTTACTGCTCATGCTTTTATTATAATTTTTTTTATAGTTATACCAATTTTAATTGGAGGATTCGGAAACTGACTTTTACCTCTTATACTGGGGGCTCCTGACATAGCTTTTCCTCGAATAAACAATATAAGATTTTGATTACTCCCCCCTTCTTTAACATTACTTTTATCAAGAAGAATAGTAGAAAATGGGGCTGGTACAGGATGAACTGTTTACCCCCCTCTTTCATCAAGAATTGCCCACAGAGGAGCTTCCGTTGATCTCGCTATTTTTTC…
Chironomidae	Paratendipes-subaequalis	AACCCTTTATTTTATTTTTGGGGCCTGATCAGGAATAGTTGGAACTTCATTAAGAATTCTTATTCGAGCTGAACTAGGTCATCCAGGAACATTTATTGGAGATGACCAAATTTATAACGTTATCGTAACTGCTCATGCCTTTATTATAATTTTTTTCATAGTAATACCTATTTTAATTGGAGGTTTTGGAAACTGACTAGTTCCATTAATACTTGGTGCCCCTGATATAGCATTTCCCCGAATAAATAACATAAGATTTTGACTTTTACCTCCTTCTTTAACTCTTTTACTTTCAAGCTCAATTGTTGAAAATGGGGCTGGAACAGGTTGAACTGTTTATCCCCCCCTATCCTCTAGTATTGCCCATAGAGGGGCCTCAGTTGATTTAGCAATTTTTTC…
Chironomidae	Paratendipes-albimanus	AACTCTTTATTTTATTTTCGGAGCTTGATCCGGTATAGTAGGAACTTCTTTAAGAATTTTAATTCGTGCTGAACTTGGACACCCTGGTACTTTTATTGGTGATGACCAAATTTATAACGTAATTGTTACTGCCCATGCTTTTATTATAATTTTTTTTATAGTAATACCAATCCTAATTGGAGGATTCGGTAATTGACTAGTACCTTTAATACTTGGAGCCCCAGATATGGCTTTCCCTCGAATAAATAATATAAGTTTCTGACTTCTTCCCCCCTCTCTTTCTCTCTTACTTTCTAGTTCTTTTGTAGAAAATGGGGCAGGAACTGGATGAACTGTTTATCCTCCCCTATCTTCTAGTATTGCTCATAGAGGAGCTTCTGTTGATTTAGCTATTTTTTC…
Chironomidae	Parochlus-kiefferi	-ACACTATATTTTATCTTTGGAGCTTGAGCCGGAATGGTTGGAACTTCATTGAGTATTCTTGTACGAGCTGAATTAGGTCATCCAGGTTCTTTAATTGGAGACGATCAAATTTATAACGTCATTGTAACAGCACATGCTTTTGTTATAATTTTCTTTATAGTAATGCCTATTATAATTGGAGGATTTGGAAATTGACTAGTACCCCTTATACTAGGTGCCCCAGATATAGCCTTTCCTCGAATAAACAATATAAGTTTCTGAATACTTCCCCCATCTCTTACTCTTCTATTGGCCAGCTCAATTGTAGAAAATGGAGCTGGAACAGGTTGAACAGTTTACCCGCCCCTTTCATCTGGAATTGCTCATGCTGGAGCTTCAGTGGACCTAGCTATTTTTTC…
Chironomidae	Phaenopsectra-flavipes	TACACTATACTTTATTTTTGGAGCTTGATCAGGAATAGTAGGAACTTCTTTAAGTATATTAATTCGAGCTGAGTTAGGTCACCCAGGAACTTTAATTGGAGATGACCAAATTTATAATGTAATTGTAACTGCTCATGCATTTATTATAATTTTTTTTATAGTAATACCTATTTTAATTGGTGGATTTGGTAATTGATTAGTACCTCTAATATTAGGAGCCCCTGATATAGCATTTCCGCGAATAAATAATATAAGTTTTTGACTTTTACCCCCTTCTTTATCTTTACTTCTTTCTAGTTCAATTGTAGAAAATGGAGCAGGAACAGGGTGAACTGTATATCCCCCCCTATCTTCTAGTATTGCTCATAGTGGAGCCTCTGTAGATTTAGCTATTTTTTC…
Chironomidae	Polypedilum-quadriguttatum	AACTTTATATTTTATTTTTGGAGCTTGATCAGGGATAGTAGGAACATCTTTAAGAATTTTAATTCGAGCTGAATTAGGTCATCCTGGGACTTTAATTGGGGATGATCAAATTTATAATGTTATTGTAACTGCCCATGCATTTATTATAATTTTTTTTATAGTTATACCTATTTTAATTGGGGGATTTGGAAACTGACTAGTTCCTTTAATGCTAGGAGCCCCCGATATAGCTTTTCCCCGAATAAATAATATAAGATTTTGACTTTTGCCCCCTTCTTTAACTCTTCTTCTTTCTAGTTCAATTGTAGAAAATGGAGCAGGAACAGGTTGAACCGTTTACCCACCTCTCTCTGCCAGTATTGCCCATAGTGGAGCTTCTGTAGATTTAGCAATTTTTTC…
Chironomidae	Polypedilum-pullum	-ACACTATATTTTATTTTTGGAGCCTGATCGGGAATAGTAGGAACTTCTTTAAGAATTTTAATTCGAGCTGAATTAGGTCATCCAGGTACATTAATTGGAGATGACCAAATTTATAATGTTGTTGTTACTGCACATGCTTTTGTTATAATTTTTTTTATAGTTATACCAATTTTAATTGGGGGATTCGGAAACTGACTTGTTCCCCTGATACTTGGAGCCCCTGATATAGCTTTTCCTCGAATAAACAATATAAGTTTTTGACTTTTACCTCCTTCTTTAACTCTTCTTCTTTCTAGTTCAATTGTAGAAAACGGAGCTGGAACTGGTTGAACAGTTTATCCCCCCCTTTCTGCTAGTATTGCCCATAGAGGAGCTTCTGTCGACCTCGCAATTTTTTC…
Chironomidae	Polypedilum-pedestre	GGAACATCATTAAGTATATTAATTCGAGCAGAATTAGGTCATCCCGGAACTTTAATCGGAGATGACCAAATTTATAATGTTATTGTTACTGCTCACGCATTTATTATAATTTTTTTTATAGTTATACCAATCTTAATTGGAGGATTTGGAAATTGACTAGTCCCTTTAATATTAGGAGCACCTGATATAGCTTTTCCTCGAATAAATAATATAAGATTTTGACTTTTACCCCCTTCATTAACTTTATTACTTTCTAGTTCTATTGTAGAAAATGGAGCAGGAACAGGATGAACAGTTTATCCCCCTCTTTCTTCAAGAATTGCTCATAGTGGAGCATCTGTTGATTTAGCTATTTTTTCTCTTCATCTTGCCGGAGTATCTTCAATTTTAGGATCTGTA…
Chironomidae	Polypedilum-nubeculosum	TACTTTATATTTTATTTTTGGAGCATGATCAGGAATAGTAGGAACATCTTTAAGTATATTAATTCGAGCTGAATTAGGACACCCTGGAACATTAATTGGGGATGACCAAATTTATAATGTTATTGTAACGGCACATGCCTTTATTATAATTTTTTTTATAGTTATGCCTATTTTAATTGGAGGCTTTGGTAACTGATTAGTGCCCTTAATGTTAGGAGCTCCAGATATAGCATTCCCCCGAATAAACAATATAAGCTTTTGATTGCTACCCCCATCCCTTACCCTCCTTCTTTCCAGTTCAATTGTAGAAAACGGAGCCGGAACAGGATGAACGGTATACCCGCCTCTTTCATCAAGTATCGCGCACAGAGGGGCTTCAGTAGATTTAGCCATTTTTTC…
Chironomidae	Polypedilum-convictum	AACTTTATATTTTATTTTTGGAGCTTGATCAGGAATAATTGGAACCTCTTTAAGAATATTAATTCGTACAGAATTAGGTCATCCTGGAACTTTAATTGGAGATGACCAAATCTATAACGTTATTGTTACTGCTCATGCTTTTATTATAATTTTTTTTATAGTTATACCTATTTTAATTGGAGGATTCGGAAATTGATTAGTTCCTTTAATGCTAGGAGCCCCAGACATGGCTTTCCCCCGAATAAACAATATAAGATTCTGACTTTTACCCCCCTCTCTAACTCTTCTTCTTTCTAGATCAATTGTAGAAAATGGGGCAGGAACTGGATGGACAGTTTACCCCCCTCTATCCTCAAGAATTGCTCATAGAGGGGCTTCAGTAGATTTAGCTATCTTCTC…
[truncated: 1,402 more rows]

## Sheet: Ephemeroptera
processid	sampleid	recordID	catalognum	fieldnum	institution_storing	bin_uri	phylum_taxID	phylum_name	class_taxID	class_name	order_taxID	order_name	family_taxID	family_name	subfamily_taxID	subfamily_name	genus_taxID	genus_name	species_taxID	species_name	subspecies_taxID	subspecies_name	identification_provided_by	voucher_type	tissue_type	collectors	collectiondate	lifestage	sex	reproduction	extrainfo	notes	lat	lon	coord_source	coord_accuracy	country	province	region	exactsite	sequenceID	markercode	genbank_accession	nucleotides
[truncated: 85 more rows]

[truncated: 11 more sheets: Plecoptera, Trichoptera, Odonata, Megaloptera-Planipennia, Chironomidae, Diptera ex. Chironomidae, Coleoptera aq., Crustacea, Bivalvia, Gastropoda, Oligochaeta-Hirundinea]
