# Supplementary material for: A pipeline for metabarcoding and diet analysis from fecal samples developed for a small semi-aquatic mammal
Source: PLoS One. 2018 Aug 14;13(8):e0201763. doi: 10.1371/journal.pone.0201763 (PMC6091967; doi:10.1371/journal.pone.0201763)
Supplement: S2 Table — (XLSX) [file pone.0201763.s004.xlsx]

## Sheet: TableS2
sample	seq	sample_seq	Reads	pendant_length	closest_leaf	depth	Other species	Order	Index	BOLD	GenBank
BC0023	966_24	BC0023_966_24	24	1e-06	Chironomidae_Smittia_nudipennis	0	Chironomidae_Cricotopus_cf_septentrionalis,Chironomidae_Cricotopus_trifascia,Chironomidae_Cricotopus_cf_septentrionalis,Chironomidae_Rheocricotopus_atripes,Chironomidae_Cricotopus_bicinctus,Chironomidae_Cricotopus_bicinctus,	Chironomidae,	9	Diptera_96.75	Chironomidae_Rheocricotopus_robacki_95_2e-46
BC0023	3790_49	BC0023_3790_49	49	0.023481	Plecoptera_Isoperla_grammatica	0		Plecoptera,	18	Plecoptera_Isoperla_grammatica_96.75	Plecoptera_Isoperla_grammatica_96_5e-48
BC0023	3_156064	BC0023_3_156064	156064	0.110363	Chironomidae_Rheocricotopus_atripes	0	Chironomidae_Smittia_sp_23ES,Chironomidae_Cricotopus_cf_septentrionalis,Chironomidae_Cricotopus_bicinctus,Chironomidae_Cricotopus_bicinctus,Chironomidae_Orthocladius_thienemanni,Chironomidae_Orthocladius_subletteorum,	Chironomidae,	11	Diptera_100	Chironomidae_Rheocricotopus_robacki_98_5e-53
BC0023	4147_20	BC0023_4147_20	20	0.120038	Trichoptera_Halesus_rubricollis	0	Trichoptera_Drusus_sp_1,Trichoptera_Drusus_sp_1,Trichoptera_Drusus_botosaneanui,Trichoptera_Drusus_alpinus,Trichoptera_Drusus_discophorus,Trichoptera_Drusus_botosaneanui,	Trichoptera,	12	Trichoptera_Allogamus_ligonifer_96.75	Trichoptera_Halesus_rubricollis_93_5e-43
BC0023	866_56	BC0023_866_56	56	0.123202	Coleoptera_Dactylosternum_abdominale	0	Coleoptera_Chaetarthria_similis,Coleoptera_Crenitis_punctatostriata,Coleoptera_Crenitis_punctatostriata,Coleoptera_Dactylosternum_abdominale,Coleoptera_Dactylosternum_abdominale,Coleoptera_Dactylosternum_abdominale,	Coleoptera,	5	Diptera_96.75	Chironomidae_Rheocricotopus_robacki_95_2e-46
BC0023	725_23	BC0023_725_23	23	0.150952	Chironomidae_Micropsectra_insignilobus	1	Chironomidae_Micropsectra_notescens,Chironomidae_Paratanytarsus_natvigi,Chironomidae_Micropsectra_insignilobus,Chironomidae_Micropsectra_junci,Chironomidae_Micropsectra_notescens,Chironomidae_Paratanytarsus_natvigi,	Chironomidae,	8	Blattodea_Cosmozosteria_trifasciata_95.93	Blattodea_Cosmozosteria_trifasciata_96_5e-48
BC0023	829_23	BC0023_829_23	23	0.160413	Diptera_Forcipomyia_aristolochiae	0	Diptera_Forcipomyia_aristolochiae,Diptera_Forcipomyia_aristolochiae,Diptera_Forcipomyia_sp_6ES,Diptera_Forcipomyia_knockensis,Diptera_Psilopa_leucostoma,Chironomidae_Orthocladius_subletteorum,	Diptera,Chironomidae,	12	Chironomidae_Rheocricotopus_robacki_96.88	Chironomidae_Rheocricotopus_robacki_97_1e-49
BC0023	795_20	BC0023_795_20	20	0.161282	Diptera_Coenosia_agromyzina	0	Diptera_Coenosia_agromyzina,Diptera_Coenosia_testacea,Diptera_Coenosia_testacea,Diptera_Coenosia_attenuata,Diptera_Coenosia_albicornis,Diptera_Coenosia_attenuata,	Diptera,	9	Diptera_Elomya_lateralis_96	Chironomidae_Rheocricotopus_robacki_95_2e-46
BC0023	4_173	BC0023_4_173	173	0.173015	Chironomidae_Orthocladius_sp_11TE	0	Chironomidae_Orthocladius_oblidens,Chironomidae_Orthocladius_oblidens,Chironomidae_Orthocladius_subletteorum,Chironomidae_Orthocladius_subletteorum,Chironomidae_Cricotopus_intersectus,	Chironomidae,	12	Chironomidae_Rheocricotopus_robacki_96.88	Chironomidae_Rheocricotopus_robacki_98_3e-50
BC0023	2309_13	BC0023_2309_13	13	0.174206	Chironomidae_Orthocladius_rubicundus	2	Chironomidae_Orthocladius_thienemanni,Chironomidae_Orthocladius_subletteorum,Chironomidae_Cricotopus_cf_septentrionalis,Chironomidae_Cricotopus_cf_septentrionalis,Chironomidae_Cricotopus_trifascia,Chironomidae_Smittia_nudipennis,	Chironomidae,	9	Diptera_95.93	Chironomidae_Rheocricotopus_robacki_97_2e-49
BC0023	463_33	BC0023_463_33	33	0.175714	Chironomidae_Cricotopus_cf_septentrionalis	1	Chironomidae_Cricotopus_bicinctus,Chironomidae_Cricotopus_bicinctus,Chironomidae_Smittia_sp_23ES,Chironomidae_Orthocladius_subletteorum,Chironomidae_Cricotopus_cf_septentrionalis,Chironomidae_Orthocladius_rubicundus,	Chironomidae,	9	Diptera_96.75	Chironomidae_Rheocricotopus_robacki_96_5e-48
BC0023	947_21	BC0023_947_21	21	0.185136	Diptera_Simulium_angustipes	1	Diptera_Simulium_equinum,Diptera_Metacnephia_amphora,Diptera_Simulium_aureum,Diptera_Metacnephia_amphora,Diptera_Simulium_angustipes,Diptera_Simulium_angustipes,	Diptera,	8	Blattodea_Cosmozosteria_trifasciata_95.93	Blattodea_Cosmozosteria_trifasciata_96_1e-48
BC0023	955_129	BC0023_955_129	129	0.19	Chironomidae_Smittia_sp_23ES	0	Chironomidae_Rheocricotopus_atripes,Chironomidae_Smittia_sp_23ES,Chironomidae_Smittia_sp_14ES,Chironomidae_Smittia_nudipennis,Chironomidae_Smittia_brevipennis,Chironomidae_Cricotopus_bicinctus,	Chironomidae,	9	Diptera_97.56	Chironomidae_Rheocricotopus_robacki_96_2e-47
BC0023	6444_12	BC0023_6444_12	12	0.193155	Diptera_Dixella_sp	0	Diptera_Limonia_nubeculosa,Diptera_Limonia_nubeculosa,Diptera_Atherix_sp_SLB_2003,Diptera_Atherix_sp_SLB_2003,Diptera_Atherix_sp_SLB_2003,Diptera_Atherix_sp_SLB_2003,	Diptera,	9	Diptera_Empididae_94.67	Diptera_Lauxaniidae_93_2e-41
BC0023	3349_100	BC0023_3349_100	100	0.19469	Chironomidae_Bryophaenocladius_sp_7ES	0	Diptera_Coenosia_agromyzina,Diptera_Coenosia_agromyzina,Diptera_Coenosia_testacea,Diptera_Coenosia_testacea,Diptera_Coenosia_attenuata,Diptera_Coenosia_albicornis,	Chironomidae,Diptera,	9	Diptera_96.75	Chironomidae_Rheocricotopus_robacki_97_1e-49
BC0023	953_55	BC0023_953_55	55	0.197225	Megaloptera_Sialis_lutaria	2	Chironomidae_Rheocricotopus_atripes,Chironomidae_Krenopelopia_sp,Chironomidae_Cricotopus_ornatus,Chironomidae_Smittia_nudipennis,Chironomidae_Prodiamesa_olivacea,Chironomidae_Metriocnemus_tristellus,	Megaloptera,Chironomidae,	5	Diptera_96.75	Chironomidae_Rheocricotopus_robacki_95_2e-46
BC0023	1029_21	BC0023_1029_21	21	0.198537	Coleoptera_Crenitis_punctatostriata	0	Coleoptera_Crenitis_punctatostriata,Coleoptera_Chaetarthria_similis,Coleoptera_Dactylosternum_abdominale,Coleoptera_Laccobius_decorus,Coleoptera_Laccobius_bipunctatus,Coleoptera_Laccobius_decorus,	Coleoptera,	5	Diptera_95.12	Chironomidae_Rheocricotopus_robacki_93_2e-42
BC0023	133_45	BC0023_133_45	45	0.198913	Coleoptera_Chaetarthria_similis	1	Coleoptera_Crenitis_punctatostriata,Megaloptera_Sialis_lutaria,Coleoptera_Crenitis_punctatostriata,Coleoptera_Chaetarthria_seminulum,Coleoptera_Chaetarthria_similis,Chironomidae_Orthocladius_telochaetus,	Coleoptera,Megaloptera,Chironomidae,	5	Diptera_97.50	Chironomidae_Rheocricotopus_robacki_96_7e-47
BC0023	1811_12	BC0023_1811_12	12	0.199283	Ephemeroptera_Epeorus_assimilis	0	Chironomidae_Tanytarsus_heusdensis,Chironomidae_Tanytarsus_sp_7XL,Chironomidae_Tanytarsus_heusdensis,Chironomidae_Tanytarsus_reei,Chironomidae_Tanytarsus_reei,Coleoptera_Hydroglyphus_geminus,	Ephemeroptera,Chironomidae,Coleoptera,	8	Blattodea_Cosmozosteria_trifasciata_95.93	Blattodea_Cosmozosteria_trifasciata_95_7e-47
BC0023	1233_54	BC0023_1233_54	54	0.202552	Chironomidae_Cricotopus_intersectus	0	Chironomidae_Cricotopus_ornatus,Chironomidae_Smittia_sp_23ES,Chironomidae_Smittia_sp_14ES,Chironomidae_Cricotopus_intersectus,Chironomidae_Smittia_sp_23ES,Chironomidae_Rheocricotopus_atripes,	Chironomidae,	9	Diptera_96.75	Chironomidae_Rheocricotopus_robacki_96_5e-48
BC0023	1019_25	BC0023_1019_25	25	0.204252	Diptera_Atherix_variegata	0	Diptera_Thaumalea_verralli,Chironomidae_Orthocladius_subletteorum,Chironomidae_Linevitshia_prima,Chironomidae_Linevitshia_prima,Chironomidae_Linevitshia_prima,Diptera_Thaumalea_verralli,	Diptera,Chironomidae,	9	Diptera_Hybomitra_illota_98.67	Chironomidae_Rheocricotopus_robacki_98_4e-49
BC0023	69_285	BC0023_69_285	285	0.207483	Chironomidae_Orthocladius_telochaetus	0	Chironomidae_Orthocladius_thienemanni,Chironomidae_Orthocladius_thienemanni,Chironomidae_Rheocricotopus_atripes,Chironomidae_Orthocladius_subletteorum,Chironomidae_Orthocladius_rubicundus,Chironomidae_Cricotopus_intersectus,	Chironomidae,	9	Diptera_96.75	Chironomidae_Rheocricotopus_robacki_95_2e-46
BC0023	1037_19	BC0023_1037_19	19	0.21613	Chironomidae_Linevitshia_prima	1	Chironomidae_Linevitshia_prima,Chironomidae_Linevitshia_prima,Chironomidae_Linevitshia_prima,Diptera_Thaumalea_verralli,Diptera_Atherix_variegata,Diptera_Thaumalea_verralli,	Chironomidae,Diptera,	9	Diptera_Hybomitra_illota_96	Chironomidae_Rheocricotopus_robacki_97_1e-49
BC0023	2239_21	BC0023_2239_21	21	0.223504	Chironomidae_Orthocladius_subletteorum	0	Chironomidae_Orthocladius_oblidens,Chironomidae_Orthocladius_subletteorum,Chironomidae_Orthocladius_oblidens,Chironomidae_Orthocladius_sp_11TE,Chironomidae_Orthocladius_telochaetus,	Chironomidae,	9	Diptera_95.12	Chironomidae_Rheocricotopus_robacki_94_1e-43
BC0023	43_13	BC0023_43_13	13	0.230384	Chironomidae_Macropelopia_notata	0	Chironomidae_Procladius_sagittalis,Chironomidae_Macropelopia_notata,Chironomidae_Zavrelimyia_sp_2ES,Diptera_Empis_tessellata,Chironomidae_Zavrelimyia_melanura,Chironomidae_Zavrelimyia_melanura,	Chironomidae,Diptera,	11	Chironomidae_Macropelopia_nebulosa_99.19	Chironomidae_Procladius-sp_93_2e-41
BC0023	1041_51	BC0023_1041_51	51	0.236164	Chironomidae_Orthocladius_subletteorum	1	Chironomidae_Orthocladius_oblidens,Chironomidae_Orthocladius_subletteorum,Chironomidae_Orthocladius_oblidens,Chironomidae_Orthocladius_sp_11TE,Chironomidae_Rheocricotopus_sp_3ES,	Chironomidae,	9	Diptera_96.75	Chironomidae_Rheocricotopus_robacki_95_2e-46
BC0023	3729_27	BC0023_3729_27	27	0.236179	Chironomidae_Cricotopus_cf_septentrionalis	0	Chironomidae_Orthocladius_subletteorum,Chironomidae_Orthocladius_thienemanni,Chironomidae_Orthocladius_rubicundus,Chironomidae_Cricotopus_trifascia,Chironomidae_Cricotopus_cf_septentrionalis,Chironomidae_Orthocladius_rubicundus,	Chironomidae,	9	Diptera_97.50	Chironomidae_Rheocricotopus_robacki_96_5e-48
BC0023	1195_14	BC0023_1195_14	14	0.24384	Coleoptera_Hydaticus_seminiger	1	Coleoptera_Hydaticus_transversalis,Coleoptera_Hydaticus_transversalis,Coleoptera_Nebrioporus_depressus,Coleoptera_Ilybius_vittiger,Coleoptera__,Coleoptera_Ilybius_vittiger,	Coleoptera,	8	Chironomidae_Rheocricotopus_robacki_94.02	Chironomidae_Rheocricotopus_robacki_94_1e-44
BC0023	1310_61	BC0023_1310_61	61	0.251347	Chironomidae_Cricotopus_ornatus	0	Chironomidae_Cricotopus_sp_5ES,Chironomidae_Cricotopus_ornatus,Chironomidae_Orthocladius_telochaetus,Chironomidae_Orthocladius_thienemanni,Chironomidae_Smittia_sp_23ES,Chironomidae_Orthocladius_thienemanni,	Chironomidae,	9	Diptera_96.75	Chironomidae_Rheocricotopus_robacki_95_9e-46
BC0023	4076_12	BC0023_4076_12	12	0.266205	Chironomidae_Halocladius_varians	0	Chironomidae_Rheocricotopus_atripes,Chironomidae_Cricotopus_trifascia,Chironomidae_Halocladius_variabilis,Chironomidae_Cricotopus_trifascia,Chironomidae_Halocladius_variabilis,Chironomidae_Cricotopus_cf_septentrionalis,	Chironomidae,	9	Diptera_97.56	Chironomidae_Rheocricotopus_robacki_96_2e-47
BC0023	2173_12	BC0023_2173_12	12	0.273877	Ephemeroptera_Baetis_fuscatus	0	Ephemeroptera_Baetis_melanonyx,Ephemeroptera_Baetis_fuscatus,Ephemeroptera_Baetis_fuscatus,Ephemeroptera_Centroptilum_luteolum,Ephemeroptera_Baetis_fuscatus,Ephemeroptera_Acentrella_lapponica,	Ephemeroptera,	16	Ephemeroptera_Baetis_melanonyx_91.06	Ephemeroptera_Baetis_melanonyx_90_3e-35
BC0023	7880_12	BC0023_7880_12	12	0.281103	Chironomidae_Smittia_brevipennis	0	Chironomidae_Rheocricotopus_sp_3ES,Chironomidae_Rheocricotopus_sp_3ES,Chironomidae_Rheocricotopus_effusus,Chironomidae_Cricotopus_bicinctus,Chironomidae_Cricotopus_bicinctus,Chironomidae_Cricotopus_cf_septentrionalis,	Chironomidae,	9	Diptera_97.50	Chironomidae_Rheocricotopus_robacki_95_2e-46
BC0023	4683_11	BC0023_4683_11	11	0.289859	Diptera_Prosimulium_ursinum	1	Diptera_Simulium_aureum,Diptera_Simulium_aureum,Diptera_Androprosopa_americana,Chironomidae_Linevitshia_prima,Diptera_Simulium_aureum,Diptera_Thaumalea_verralli,	Diptera,Chironomidae,	9	Diptera_94.31	Chironomidae_Rheocricotopus_robacki_93_2e-41
BC0023	2368_11	BC0023_2368_11	11	0.3003	Chironomidae_Smittia_sp_14ES	0	Chironomidae_Smittia_sp_23ES,Chironomidae_Psectrocladius_schlienzi,Chironomidae_Orthocladius_telochaetus,Chironomidae_Smittia_sp_23ES,Chironomidae_Cricotopus_intersectus,Chironomidae_Orthocladius_thienemanni,	Chironomidae,	9	Diptera_95.12	Chironomidae_Rheocricotopus_robacki_94_1e-43
BC0023	1244_64	BC0023_1244_64	64	0.312799	Chironomidae_Cricotopus_bicinctus	2	Chironomidae_Cricotopus_bicinctus,Chironomidae_Cricotopus_cf_septentrionalis,Chironomidae_Smittia_sp_23ES,Chironomidae_Rheocricotopus_atripes,Chironomidae_Orthocladius_subletteorum,Chironomidae_Orthocladius_thienemanni,	Chironomidae,	9	Diptera_99.07	Chironomidae_Rheocricotopus_robacki_95_2e-46
BC0023	18_13	BC0023_18_13	13	0.579102	Chironomidae_Cricotopus_similis	0	Chironomidae_Smittia_sp_23ES,Chironomidae_Smittia_sp_14ES,Chironomidae_Smittia_sp_23ES,Chironomidae_Gymnometriocnemus_brevitarsis,Chironomidae_Metriocnemus_albolineatus,Chironomidae_Metriocnemus_albolineatus,	Chironomidae,	9	Diptera_94.12	Chironomidae_Rheocricotopus_robacki_98_2e-36
BC0023	87_67	BC0023_87_67	67	1.26317	Diptera_Pneumia_mutua	0	Trichoptera_Orthotrichia_angustella,Diptera_Pneumia_stammeri,Diptera_Pneumia_trivialis,Diptera_Pneumia_stammeri,Diptera_Pneumia_borealis,Diptera_Parabazarella_subneglecta,	Diptera,Trichoptera,	5	Hemiptera_Kleidocerys_ericae_97.37	Hemiptera_Ischnorhynchinae-sp_98_7e-52
BC0023	4035_11	BC0023_4035_11	11	1.9372	Odonata_Libellula_quadrimaculata	0	Diptera_Culiseta_longiareolata,Diptera_Cylindrotoma_distinctissima,Diptera_Atherix_sp_SLB_2003,Odonata_Libellula_luctuosa,Diptera_Coquillettidia_richiardii,Diptera_Coquillettidia_richiardii,	Odonata,Diptera,	12	Oomycota_Phytophthora_megasperma_100	Oomycota_Phytophthora_megasperma_100_6e-57
BC0023	555_24	BC0023_555_24	24	3.13697	Coleoptera_Liopterus_haemorrhoidalis	0	Coleoptera_Macroplea_appendiculata,Coleoptera_Bagous_glabrirostris,Coleoptera_Macroplea_appendiculata,Coleoptera_Laccobius_minutus,Coleoptera_Hydrobius_fuscipes,Coleoptera_Crenitis_punctatostriata,	Coleoptera,	0	Oomycota_Phytophthora_hibernalis_78.57	n/a
BC0023	110_20	BC0023_110_20	20	6.43487	Gastropoda_Segmentina_nitida	0	Gastropoda_Segmentina_nitida,Gastropoda_Hippeutis_complanatus,Gastropoda_Choanomphalus_maacki,Gastropoda_Bulinus_truncatus,Gastropoda_Bathyomphalus_contortus,Gastropoda_Choanomphalus_maacki,	Gastropoda,	0	n/a	n/a
BC0023	47_23	BC0023_47_23	23	9.64535	Crustacea_Synurella_sp_1_AG2014	0	Trichoptera_Electragapetus_praeteritus,Gastropoda_Megalovalvata_piligera,Trichoptera_Glossosoma_altaicum,Coleoptera_Hydraena_polita,Coleoptera_Hydraena_dentipes,Coleoptera_Hydraena_polita,	Crustacea,Trichoptera,Gastropoda,Coleoptera,	0	<70%	n/a
BC0023	3353_124	BC0023_3353_124	124	34.5388	Annelida_Mesenchytraeus_pelicensis	0	Crustacea_Orconectes_immunis,Crustacea_Orconectes_limosus,Crustacea_Orconectes_juvenilis,Crustacea_Orconectes_cf_virilis,Crustacea_Orconectes_juvenilis,Crustacea_Procambarus_cf_acutus,	Annelida,Crustacea,	0	n/a	n/a
BC0024	17172_11	BC0024_17172_11	11	0.196166	Diptera_Dixella_sp	0	Diptera_Limonia_nubeculosa,Diptera_Limonia_nubeculosa,Diptera_Atherix_sp_SLB_2003,Diptera_Atherix_sp_SLB_2003,Diptera_Atherix_sp_SLB_2003,Diptera_Atherix_sp_SLB_2003,	Diptera,	9	Diptera_Agromyzidae_93.5	Diptera_Aulacigaster_neoleucopeza_92_3e-40
BC0024	174_171	BC0024_174_171	171	0.27605	Ephemeroptera_Baetis_fuscatus	0	Ephemeroptera_Baetis_melanonyx,Ephemeroptera_Baetis_fuscatus,Ephemeroptera_Baetis_fuscatus,Ephemeroptera_Centroptilum_luteolum,Ephemeroptera_Acentrella_lapponica,Ephemeroptera_Baetis_fuscatus,	Ephemeroptera,	16	Ephemeroptera_Baetis_melanonyx_91.60	Ephemeroptera_Baetis_melanonyx_90_3e-35
BC0024	3_96615	BC0024_3_96615	96615	0.363961	Ephemeroptera_Baetis_lutheri	0		Ephemeroptera,	15	Ephemeroptera_Baetis_rhodani_89.33	Ephemeroptera_Baetis_cf-rhodani_89_5e-33
BC0024	3072_11	BC0024_3072_11	11	0.532461	Ephemeroptera_Cloeon_simile	0	Ephemeroptera_Cloeon_dipterum,Coleoptera_Dactylosternum_abdominale,Ephemeroptera_Cloeon_dipterum,Coleoptera_Rhantus_suturalis,Ephemeroptera_Procloeon_bifidum,Ephemeroptera_Baetis_lutheri,	Ephemeroptera,Coleoptera,	9	Ephemeroptera_Baetis_rhodani_88	Ephemeroptera_Camelobaetidius_warreni_84_1e-23
BC0024	722_11	BC0024_722_11	11	0.540088	Ephemeroptera_Metretopus_alter	0	Ephemeroptera_Metretopus_borealis,Ephemeroptera_Caenis_macrura_group_sp_SC2014,Ephemeroptera_Metretopus_alter,Ephemeroptera_Caenis_martae,Ephemeroptera_Caenis_macrura_group_sp_SC2014,Ephemeroptera_Rhithrogena_eatoni,	Ephemeroptera,	5	Chironomidae_Trichotanypus_posticalis_89.29	Ephemeroptera_Baetis_cf-rhodani_87_1e-29
BC0024	157_531	BC0024_157_531	531	0.553177	Ephemeroptera_Caenis_macrura_group_sp_SC2014	0	Ephemeroptera_Caenis_martae,Ephemeroptera_Caenis_macrura_group_sp_SC2014,Ephemeroptera_Baetis_lutheri,Plecoptera_Brachyptera_calabrica,Ephemeroptera_Rhithrogena_eatoni,Ephemeroptera_Ecdyonurus_helveticus,	Ephemeroptera,Plecoptera,	9	Ephemeroptera_Baetis_cf-rhodani_86.99	Ephemeroptera_Cingymula-sp_83_7e-22
BC0024	672_73	BC0024_672_73	73	0.563662	Ephemeroptera_Takobia_albinatii	0	Ephemeroptera_Baetis_rhodani,Ephemeroptera_Baetis_lutheri,Ephemeroptera_Alainites_muticus,Ephemeroptera_Baetis_melanonyx,Ephemeroptera_Baetis_melanonyx,Ephemeroptera_Takobia_albinatii,	Ephemeroptera,	11	Ephemeroptera_Baetis_rhodani_89.33	Ephemeroptera_Baetis_alpinus_84_2e-22
BC0024	431_151	BC0024_431_151	151	0.67436	Coleoptera_Helophorus_strigifrons	0	Coleoptera_Ochthebius_pusillus,Coleoptera_Helophorus_strigifrons,Coleoptera_Anacaena_lutescens,Ephemeroptera_Baetis_lutheri,Coleoptera_Chaetarthria_seminulum,Coleoptera_Enochrus_ochropterus,	Coleoptera,Ephemeroptera,	7	Ephemeroptera_Baetis_cf-rhodani_86.99	Ephemeroptera_Baetis_alpinus_84_2e-22
BC0024	1228_31	BC0024_1228_31	31	1.2576	Diptera_Pneumia_mutua	0	Trichoptera_Orthotrichia_angustella,Diptera_Pneumia_stammeri,Diptera_Pneumia_trivialis,Diptera_Pneumia_stammeri,Diptera_Pneumia_borealis,Diptera_Parabazarella_subneglecta,	Diptera,Trichoptera,	5	Hemiptera_Kleidocerys_ericae_97.37	Hemiptera_Ischnorhynchinae-sp_98_7e-52
BC0024	16394_13	BC0024_16394_13	13	2.35422	Gastropoda_Megalovalvata_piligera	0	Gastropoda_Megalovalvata_piligera,Gastropoda_Megalovalvata_piligera,Gastropoda_Valvata_stenotrema,Gastropoda_Valvata_sibirica,Gastropoda_Megalovalvata_piligera,Gastropoda_Physa_fontinalis,	Gastropoda,	5	Rotifera_Lecane_cornuta1_85.37	Rotifera_Lecane_grande_86_7e-27
BC0024	37_24	BC0024_37_24	24	2.52922	Chironomidae_Tanytarsus_signatus	2	Chironomidae_Tanytarsus_signatus,Chironomidae_Tanytarsus_striatulus,Chironomidae_Micropsectra_atrofasciata,Chironomidae_Micropsectra_sp_5ES,Chironomidae_Micropsectra_sp_5ES,Chironomidae_Micropsectra_pallidula,	Chironomidae,	5	Oomycota_Pythium_salpingophorum_86.87	Oomycota_Pythium-sp_97_4e-49
BC0024	2041_341	BC0024_2041_341	341	6.17842	Trichoptera_Holocentropus_stagnalis	0	Annelida_Rhynchelmis_brachycephala,Annelida_Styloscolex_asymmetricus,Annelida_Styloscolex_asymmetricus,Annelida_Styloscolex_asymmetricus,Annelida_Styloscolex_kolmakovi,Annelida_Rhynchelmis_brachycephala,	Trichoptera,Annelida,	0	n/a	n/a
BC0024	980_18	BC0024_980_18	18	6.39318	Gastropoda_Bythiospeum_hungaricum	0	Gastropoda_Bythiospeum_cf_gebhardti,Gastropoda_Bythiospeum_hungaricum,Gastropoda_Viviparus_ater,Gastropoda_Viviparus_ater,Bivalvia_Pisidium_cf_casertanum_UGSB_10556,Bivalvia_Anodonta_anatina,	Gastropoda,Bivalvia,	0	Oomycota_Phytophthora_macrochlamydospora_75.76	Oomycota_Pythium_sylvaticum_99_3e-21
BC0024	974_13	BC0024_974_13	13	6.70477	Annelida_Propappus_volki	3	Gastropoda_Theodoxus_transversalis,Annelida_Propappus_volki,Annelida_Erpobdella_monostriata,Annelida_Propappus_volki,Annelida_Propappus_volki,Annelida_Propappus_volki,	Annelida,Gastropoda,	0	n/a	n/a
BC0024	14_4539	BC0024_14_4539	4539	9.51473	Crustacea_Synurella_sp_1_AG2014	0	Trichoptera_Electragapetus_praeteritus,Gastropoda_Megalovalvata_piligera,Trichoptera_Glossosoma_altaicum,Coleoptera_Hydraena_dentipes,Coleoptera_Hydraena_polita,Coleoptera_Hydraena_polita,	Crustacea,Trichoptera,Gastropoda,Coleoptera,	0	n/a	n/a
BC0024	4621_190	BC0024_4621_190	190	11.8688	Gastropoda_Bythinella_dacica	0	Gastropoda_Theodoxus_transversalis,Gastropoda_Theodoxus_transversalis,Gastropoda_Theodoxus_transversalis,Gastropoda_Theodoxus_danubialis,Gastropoda_Theodoxus_transversalis,Gastropoda_Theodoxus_danubialis,	Gastropoda,	0	n/a	n/a
BC0028	162_9788	BC0028_162_9788	9788	0.092333	Ephemeroptera_Habroleptoides_sp_SC2014	1	Ephemeroptera_Leptophlebia_vespertina,Ephemeroptera_Paraleptophlebia_submarginata,Ephemeroptera_Paraleptophlebia_submarginata,Ephemeroptera_Paraleptophlebia_strandii,Ephemeroptera_Paraleptophlebia_strandii,Ephemeroptera_Habrophlebia_eldae,	Ephemeroptera,	12	Ephemeroptera_Habrophlebia_eldae_91.6	Ephemeroptera_Habrophlebia_eldae_91_5e-38
BC0028	1143_43	BC0028_1143_43	43	0.165634	Diptera_Dixella_sp	0	Diptera_Limonia_nubeculosa,Diptera_Limonia_nubeculosa,Diptera_Atherix_sp_SLB_2003,Diptera_Atherix_sp_SLB_2003,Diptera_Atherix_sp_SLB_2003,Diptera_Atherix_sp_SLB_2003,	Diptera,	9	Diptera_Empididae_94.67	Diptera_Lauxaniidae_93_5e-43
BC0028	1325_26	BC0028_1325_26	26	0.167976	Chironomidae_Rheocricotopus_atripes	0	Chironomidae_Smittia_sp_23ES,Chironomidae_Cricotopus_bicinctus,Chironomidae_Cricotopus_cf_septentrionalis,Chironomidae_Cricotopus_bicinctus,Chironomidae_Orthocladius_thienemanni,Chironomidae_Orthocladius_subletteorum,	Chironomidae,	11	Diptera_98.37	Chironomidae_Rheocricotopus_robacki_97_1e-49
BC0028	820_11	BC0028_820_11	11	0.182504	Chironomidae_Chaetocladius_sp	0	Chironomidae_Chaetocladius_sp,Chironomidae_Chaetocladius_suecicus,Chironomidae_Chaetocladius_gracilis,	Chironomidae,	9	Chironomidae_96.72	Chironomidae_93_5e-43
BC0028	221_57	BC0028_221_57	57	0.183075	Chironomidae_Cricotopus_intersectus	0	Chironomidae_Orthocladius_thienemanni,Chironomidae_Orthocladius_subletteorum,Chironomidae_Orthocladius_rubicundus,Chironomidae_Orthocladius_telochaetus,Chironomidae_Cricotopus_cf_septentrionalis,Chironomidae_Cricotopus_cf_septentrionalis,	Chironomidae,	9	Diptera_97.56	Chironomidae_Rheocricotopus_robacki_97_1e-48
BC0028	3588_26	BC0028_3588_26	26	0.19955	Ephemeroptera_Baetis_rhodani	0	Ephemeroptera_Takobia_albinatii,Ephemeroptera_Takobia_albinatii,Ephemeroptera_Alainites_muticus,Ephemeroptera_Takobia_muticus,Ephemeroptera_Cloeon_simile,Ephemeroptera_Takobia_muticus,	Ephemeroptera,	16	Ephemeroptera_Baetis_rhodani_97.22	Ephemeroptera_Baetis_atlanticus_98_8e-51
BC0028	43_53	BC0028_43_53	53	0.210127	Chironomidae_Macropelopia_notata	0	Chironomidae_Procladius_sagittalis,Chironomidae_Macropelopia_notata,Chironomidae_Zavrelimyia_sp_2ES,Chironomidae_Zavrelimyia_melanura,Chironomidae_Zavrelimyia_melanura,Diptera_Empis_tessellata,	Chironomidae,Diptera,	11	Chironomidae_Macropelopia_nebulosa_100	Chironomidae_94_1e-43
BC0028	751_56	BC0028_751_56	56	0.232003	Ephemeroptera_Leptophlebia_vespertina	1	Ephemeroptera_Paraleptophlebia_submarginata,Ephemeroptera_Paraleptophlebia_submarginata,Ephemeroptera_Habrophlebia_eldae,Ephemeroptera_Habroleptoides_sp_SC2014,Ephemeroptera_Paraleptophlebia_strandii,Ephemeroptera_Paraleptophlebia_strandii,	Ephemeroptera,	3	<70	Ephemeroptera_Habrophlebia_eldae_93_2e-41
BC0028	2631_27	BC0028_2631_27	27	0.275201	Ephemeroptera_Takobia_muticus	1	Ephemeroptera_Procloeon_bifidum,Ephemeroptera_Takobia_albinatii,Ephemeroptera_Procloeon_bifidum,Ephemeroptera_Alainites_muticus,Ephemeroptera_Takobia_albinatii,Ephemeroptera_Takobia_muticus,	Ephemeroptera,	12	Ephemeroptera_Baetis_rhodani_98.1	Ephemeroptera_Baetis_rhodani_98_2e-51
BC0028	155_128	BC0028_155_128	128	0.275465	Ephemeroptera_Baetis_fuscatus	0	Ephemeroptera_Baetis_melanonyx,Ephemeroptera_Baetis_fuscatus,Ephemeroptera_Baetis_fuscatus,Ephemeroptera_Centroptilum_luteolum,Ephemeroptera_Baetis_fuscatus,Ephemeroptera_Acentrella_lapponica,	Ephemeroptera,	16	Ephemeroptera_Baetis_melanonyx_91.6	Ephemeroptera_Baetis_melanonyx_90_3e-35
BC0028	120_9715	BC0028_120_9715	9715	0.400101	Ephemeroptera_Takobia_albinatii	1	Ephemeroptera_Baetis_rhodani,Ephemeroptera_Takobia_muticus,Ephemeroptera_Alainites_muticus,Ephemeroptera_Takobia_albinatii,Ephemeroptera_Procloeon_bifidum,Ephemeroptera_Takobia_muticus,	Ephemeroptera,	11	Ephemeroptera_Baetis_rhodani_100	Ephemeroptera_Baetis_atlanticus_100_6e-57
BC0028	205_607	BC0028_205_607	607	0.428265	Coleoptera_Agabus_elongatus	0	Coleoptera_Agabus_fuscipennis,Coleoptera_Agabus_infuscatus,Coleoptera_Agabus_infuscatus,Coleoptera_Agabus_elongatus,Coleoptera_Ilybius_ater,Coleoptera_Agabus_fuscipennis,	Coleoptera,	8	Ephemeroptera_Baetis_rhodani_99.05	Ephemeroptera_Baetis_rhodani_98_5e-53
BC0028	876_11	BC0028_876_11	11	0.447696	Ephemeroptera_Metretopus_alter	0	Ephemeroptera_Metretopus_borealis,Ephemeroptera_Metretopus_alter,Ephemeroptera_Rhithrogena_eatoni,Ephemeroptera_Rhithrogena_semicolorata,Ephemeroptera_Rhithrogena_semicolorata,	Ephemeroptera,	5	Ephemeroptera_Metretopus_borealis_89.33	Nemertea_Nemertopsis_tetraclitophila_82_1e-19
BC0028	17_15485	BC0028_17_15485	15485	0.469191	Ephemeroptera_Baetis_lutheri	0		Ephemeroptera,	11	Ephemeroptera_Baetis_nexus_87.64	Ephemeroptera_Cingymula-sp_82_1e-18
BC0028	5970_57	BC0028_5970_57	57	0.522968	Ephemeroptera_Cloeon_simile	0	Ephemeroptera_Cloeon_dipterum,Ephemeroptera_Cloeon_dipterum,Ephemeroptera_Takobia_muticus,Ephemeroptera_Baetis_rhodani,Ephemeroptera_Procloeon_bifidum,Coleoptera_Agabus_fuscipennis,	Ephemeroptera,Coleoptera,	12	Ephemeroptera_Baetis_rhodani_93.5	Ephemeroptera_Baetis_rhodani_93_5e-43
BC0028	554_26	BC0028_554_26	26	0.716297	Coleoptera_Brychius_elevatus	0	Coleoptera_Hygrotus_parallelogrammus,Coleoptera_Scirtes_orbicularis,Ephemeroptera_Baetis_rhodani,Coleoptera_Prionocyphon_serricornis,Coleoptera_Haliplus_furcatus,Coleoptera_Brychius_elevatus,	Coleoptera,Ephemeroptera,	8	Ephemeroptera_Baetis_rhodani_98.15	Ephemeroptera_Baetis_rhodani_98_2e-51
BC0028	1138_38	BC0028_1138_38	38	1.03445	Odonata_Somatochlora_walshii	0	Odonata_Dorocordulia_libera,Odonata_Dorocordulia_libera,Odonata_Cordulia_shurtleffii,Odonata_Libellula_quadrimaculata,Odonata_Somatochlora_minor,Odonata_Dorocordulia_libera,	Odonata,	5	Collembola_Lepidocyrtus_cyaneus_99.17	Collembola_Homidia_latifolia_86_5e-28
BC0028	68_96	BC0028_68_96	96	1.26279	Diptera_Pneumia_mutua	0	Trichoptera_Orthotrichia_angustella,Diptera_Pneumia_stammeri,Diptera_Pneumia_trivialis,Diptera_Pneumia_stammeri,Diptera_Pneumia_borealis,Diptera_Parabazarella_subneglecta,	Diptera,Trichoptera,	5	Hemiptera_Kleidocerys_ericae_97.37	Hemiptera_Ischnorhynchinae-sp_98_7e-52
BC0028	558_1756	BC0028_558_1756	1756	1.68138	Diptera_Pericoma_blandula	0	Diptera_Philosepedon_sp_1,Diptera_Pericoma_blandula,Diptera_Philosepedon_sp_1,Diptera_Pneumia_trivialis,Diptera_Pericoma_rivularis,Diptera_Psychoda_sp_2,	Diptera,	3	Acari_Neumania_84.26	Acari_Oribatulidae_83_7e-07
BC0028	3285_38	BC0028_3285_38	38	2.30962	Chironomidae_Corynoneura_sp_15ES	0	Odonata_Libellula_quadrimaculata,Chironomidae_Micropsectra_atrofasciata,Diptera_Lispe_pygmaea,Diptera_Limnophora_triangula,Diptera_Lispe_pygmaea,Chironomidae_Tanytarsus_signatus,	Chironomidae,Odonata,Diptera,	5	Oomycota_Pythium_deliense_98.29	Oomycota_Pythium_porphyrae_98_1e-53
BC0028	630_130	BC0028_630_130	130	2.31118	Diptera_Philosepedon_sp_1	0	Diptera_Pericoma_blandula,Diptera_Pericoma_blandula,Diptera_Pneumia_trivialis,Diptera_Philosepedon_sp_1,Diptera_Pericoma_rivularis,Diptera_Psychoda_trinodulosa,	Diptera,	5	Acari_Unionicolidae_84.17	Acari_Oribatulidae_83_7e-07
BC0028	7742_48	BC0028_7742_48	48	2.41848	Annelida_Erpobdella_monostriata	0	Annelida_Dina_punctata,Annelida_Dina_punctata,Annelida_Dina_latestriata,Annelida_Propappus_volki,Odonata_Somatochlora_williamsoni,Annelida_Dina_krilata,	Annelida,Odonata,	0	<70	n/a
BC0028	1129_487	BC0028_1129_487	487	2.69596	Odonata_Somatochlora_williamsoni	0	Odonata_Lestes_unguiculatus,Odonata_Hagenius_brevistylus,Odonata_Lestes_unguiculatus,Odonata_Cordulegaster_diastatops,Odonata_Hagenius_brevistylus,Odonata_Hagenius_brevistylus,	Odonata,	0	Cnidaria_Obelia_75.86	n/a
BC0028	1239_113	BC0028_1239_113	113	2.82178	Chironomidae_Micropsectra_atrofasciata	0	Chironomidae_Micropsectra_sp_5ES,Chironomidae_Micropsectra_sp_5ES,Chironomidae_Micropsectra_sp_2ES,Chironomidae_Micropsectra_lindrothi,Chironomidae_Tanytarsus_occultus,Chironomidae_Tanytarsus_signatus,	Chironomidae,	5	Oomycota_Pythium_arrhenomanes_85.86	Oomycota_Pythium-sp_95_2e-46
BC0028	108_208	BC0028_108_208	208	3.11383	Coleoptera_Liopterus_haemorrhoidalis	0	Coleoptera_Macroplea_appendiculata,Coleoptera_Bagous_glabrirostris,Coleoptera_Macroplea_appendiculata,Coleoptera_Laccobius_minutus,Coleoptera_Hydrobius_fuscipes,Coleoptera_Crenitis_punctatostriata,	Coleoptera,	0	Oomycota_Phytophtora_hibernalis_79.76	n/a
BC0028	6856_118	BC0028_6856_118	118	3.41851	Crustacea_Amurocrangonyx_arsenjevi	1	Diptera_Simulium_rostratum,Diptera_Simulium_vulgare,Diptera_Simulium_silvestre,Diptera_Simulium_tuberosum,Plecoptera_Leuctra_braueri,Diptera_Simulium_tuberosum,	Crustacea,Diptera,Plecoptera,	1	Hymenoptera_80.46	n/a
BC0028	6784_69	BC0028_6784_69	69	3.49366	Trichoptera_Ceraclea_nigronervosa	0	Trichoptera_Ceraclea_ensifera,Trichoptera_Holocentropus_stagnalis,Trichoptera_Ceraclea_albimacula,Trichoptera_Ceraclea_albogutta,Trichoptera_Ceraclea_albogutta,Trichoptera_Ceraclea_alboguttata,	Trichoptera,	6	Rotifera_Rotaria_rotatoria_93.64	Rotifera_Rotaria_rotatoria_91_1e-48
BC0028	34_64	BC0028_34_64	64	4.88955	Crustacea_Synurella_ambulans	0	Crustacea_Stygobromus_anastasiae,Crustacea_Synurella_ambulans,Crustacea_Stygobromus_anastasiae,Crustacea_Synurella_sp_2_AG2014,Crustacea_Amurocrangonyx_arsenjevi,Crustacea_Synurella_sp_2_AG2014,	Crustacea,	0	n/a	n/a
BC0028	3367_41	BC0028_3367_41	41	5.9849	Trichoptera_Glossosoma_schmidi	0	Coleoptera_Hydraena_lapidicola,Coleoptera_Hydraena_truncata,Coleoptera_Hydraena_truncata,Coleoptera_Hydraena_lapidicola,Coleoptera_Hydraena_palustris,Coleoptera_Hydraena_gracilis,	Trichoptera,Coleoptera,	0	n/a	n/a
BC0028	3178_53	BC0028_3178_53	53	7.27253	Chironomidae_Smittia_brevipennis	0	Chironomidae_Rheocricotopus_effusus,Chironomidae_Rheocricotopus_sp_3ES,Chironomidae_Rheocricotopus_sp_3ES,Chironomidae_Bryophaenocladius_sp_4ES,Crustacea_Janira_maculosa,Crustacea_Paramysis_arenosa,	Chironomidae,Crustacea,	0	n/a	n/a
BC0028	7753_11	BC0028_7753_11	11	7.85376	Diptera_Ochlerotatus_rusticus	0	Diptera_Aedes_cretinus,Diptera_Culiseta_morsitans,Diptera_Culiseta_morsitans,Diptera_Aedes_cretinus,Diptera_Ochlerotatus_detritus,Diptera_Ochlerotatus_nr_detritus,	Diptera,	0	n/a	n/a
BC0028	29_110	BC0028_29_110	110	9.53777	Odonata_Enallagma_antennatum	0	Odonata_Somatochlora_semicircularis,Chironomidae_Einfeldia_sp_JM_2006,Chironomidae_Chironomus_cf_tenuistylus,Chironomidae_Chironomus_pallidivittatus,Chironomidae_Chironomus_pseudothummi,Chironomidae_Chironomus_salinarius,	Odonata,Chironomidae,	1	<70	Ephemeroptera_Nousia-sp_95_3e-30
BC0028	7704_28	BC0028_7704_28	28	11.1288	Chironomidae_Einfeldia_sp_JM_2006	0	Chironomidae_Chironomus_aprilinus,Chironomidae_Chironomus_pallidivittatus,Chironomidae_Chironomus_aprilinus,Chironomidae_Einfeldia_sp_JM_2006,Chironomidae_Einfeldia_sp_JM_2006,Chironomidae_Chironomus_pseudothummi,	Chironomidae,	0	n/a	n/a
BC0028	6859_11	BC0028_6859_11	11	14.9841	Trichoptera_Rhyacophila_occidentalis	0	Bivalvia_Pisidium_subtruncatum,Bivalvia_Pisidium_subtruncatum,Bivalvia_Pisidium_casertanum,Bivalvia_Pisidium_subtruncatum,Bivalvia_Pisidium_casertanum,Bivalvia_Pisidium_globulare,	Trichoptera,Bivalvia,	0	n/a	n/a
BC0041	1684_20	BC0041_1684_20	20	0.165607	Diptera_Dixella_sp	0	Diptera_Limonia_nubeculosa,Diptera_Limonia_nubeculosa,Diptera_Atherix_sp_SLB_2003,Diptera_Atherix_sp_SLB_2003,Diptera_Atherix_sp_SLB_2003,Diptera_Atherix_sp_SLB_2003,	Diptera,	9	Diptera_Empididae_94.67	Diptera_Lauxaniidae_93_5e-43
BC0041	1092_183	BC0041_1092_183	183	0.398717	Ephemeroptera_Baetis_lutheri	0		Ephemeroptera,	15	Ephemeroptera_Baetis_rhodani_89.33	Ephemeroptera_Baetis_alpinus_87_4e-29
BC0041	86_20	BC0041_86_20	20	0.52428	Trichoptera_Arctopsyche_ladogensis	1	Trichoptera_Arctopsyche_ladogensis,Trichoptera_Macrostemum_radiatum,Trichoptera_Macrostemum_radiatum,Trichoptera_Diplectrona_felix,Trichoptera_Leptocerus_valvatus,Trichoptera_Chimarra_marginata,	Trichoptera,	5	Hemiptera_Lygaeidae_93.5	Hemiptera_Ischnorhynchinae-sp_94_1e-43
BC0041	116_34	BC0041_116_34	34	0.742175	Diptera_Eumerus_funeralis	0	Diptera_Eumerus_strigatus,Diptera_Eumerus_funeralis,Diptera_Merodon_papillus,Diptera_Merodon_caerulescens,Diptera_Pneumia_mutua,Diptera_Eumerus_funeralis,	Diptera,	5	Hemiptera_Lygaeidae_93.98	Hemiptera_Cymus_luridus_90_4e-34
BC0041	15_219	BC0041_15_219	219	0.766487	Trichoptera_Brachycentrus_subnubilus	0	Trichoptera_Brachycentrus_montanus,Trichoptera_Brachycentrus_montanus,Trichoptera_Dolichocentrus_tenuis,Trichoptera_Brachycentrus_maculatus,Trichoptera_Brachycentrus_maculatus,Trichoptera_Brachycentrus_maculatus,	Trichoptera,	5	Hemiptera_Kleidocerys_resedae_94.59	Hemiptera_Ischnorhynchinae-sp_95_9e-46
BC0041	2153_15	BC0041_2153_15	15	0.837444	Trichoptera_Ecnomus_yamashironis	1	Trichoptera_Mystacides_interjectus,Trichoptera_Neucentropus_mandjuricus,Trichoptera_Setodes_argentatus,Trichoptera_Ecnomus_deceptor,Trichoptera_Trichosetodes_japonicus,Trichoptera_Setodes_argentatus,	Trichoptera,	5	Hemiptera_Kleidocerys_ericae_95.61	Hemiptera_Kleidocerys_resedae_96_1e-48
BC0041	459_14	BC0041_459_14	14	0.85434	Trichoptera_Ecnomus_tsudai	0	Trichoptera_Ecnomus_deceptor,	Trichoptera,	5	Hemiptera_Kleidocerys_resedae_95.5	Hemiptera_Ischnorhynchinae-sp_95_3e-45
BC0041	87_94	BC0041_87_94	94	0.870857	Diptera_Philosepedon_sp_1	0	Diptera_Trichopsychoda_hirtella,Diptera_Philosepedon_sp_1,Diptera_Philosepedon_sp_1,Diptera_Pneumia_stammeri,Diptera_Psychoda_setigera,Diptera_Pneumia_trivialis,	Diptera,	5	Hemiptera_Lygaeidae_94.79	Hemiptera_Ischnorhynchinae-sp_95_2e-46
BC0041	51_76	BC0041_51_76	76	0.986726	Trichoptera_Orthotrichia_angustella	1	Diptera_Pneumia_mutua,Diptera_Pneumia_stammeri,Diptera_Pneumia_trivialis,Diptera_Pneumia_stammeri,Diptera_Pneumia_borealis,Diptera_Parabazarella_subneglecta,	Trichoptera,Diptera,	8	Hemiptera_Kleidocerys_resedae_96.67	Hemiptera_Kleidocerys_resedae_97_4e-49
BC0041	437_20	BC0041_437_20	20	1.00874	Trichoptera_Amphipsyche_proluta	0	Diptera_Merodon_papillus,Trichoptera_Arctopsyche_ladogensis,Diptera_Eumerus_funeralis,Diptera_Eumerus_strigatus,Diptera_Eumerus_funeralis,Diptera_Merodon_caerulescens,	Trichoptera,Diptera,	5	Hemiptera_Lygaeidae_94.31	Hemiptera_Ischnorhynchinae-sp_94_3e-45
BC0041	34_57	BC0041_34_57	57	1.09367	Diptera_Trichopsychoda_hirtella	2	Diptera_Merodon_papillus,Diptera_Eumerus_funeralis,Diptera_Eumerus_strigatus,Diptera_Eumerus_funeralis,Diptera_Merodon_caerulescens,Diptera_Eumerus_funeralis,	Diptera,	5	Hemiptera_Kleidocerys_resedae_94.74	Hemiptera_Lygaeidae_94_3e-45
BC0041	11_67	BC0041_11_67	67	1.11052	Trichoptera_Oecismus_monedula	0	Trichoptera_Anisocentropus_pallidus,Trichoptera_Anisocentropus_pallidus,Trichoptera_Calamoceras_marsupus,Trichoptera_Mystacides_interjectus,Trichoptera_Sericostoma_galeatum,Trichoptera_Setodes_argentatus,	Trichoptera,	7	Hemiptera_Kleidocerys_ericae_96.4	Hemiptera_Kleidocerys_resedae_96_1e-48
BC0041	75_33	BC0041_75_33	33	1.22771	Trichoptera_Setodes_argentatus	0	Trichoptera_Trichosetodes_japonicus,Trichoptera_Setodes_argentatus,Trichoptera_Trichosetodes_japonicus,Trichoptera_Setodes_amurensis,Trichoptera_Setodes_viridis,Trichoptera_Ecnomus_yamashironis,	Trichoptera,	5	Hemiptera_Lygaeidae_94.29	Hemiptera_Ischnorhynchinae-sp_94_3e-45
BC0041	5_127117	BC0041_5_127117	127117	1.26843	Diptera_Pneumia_mutua	0	Trichoptera_Orthotrichia_angustella,Diptera_Pneumia_stammeri,Diptera_Pneumia_trivialis,Diptera_Pneumia_stammeri,Diptera_Pneumia_borealis,Diptera_Parabazarella_subneglecta,	Diptera,Trichoptera,	5	Hemiptera_Kleidocerys_ericae_97.37	Hemiptera_Ischnorhynchinae-sp_98_7e-52
BC0041	127_76	BC0041_127_76	76	1.34595	Trichoptera_Stenopsyche_aergeri	2	Ephemeroptera_Oligoneuriella_rhenana,Trichoptera_Chimarra_marginata,Trichoptera_Chimarra_marginata,Trichoptera_Tinodes_maculicornis,Trichoptera_Stenopsyche_aergeri,Trichoptera_Orthotrichia_angustella,	Trichoptera,Ephemeroptera,	5	Hemiptera_Lygaeidae_94.87	Hemiptera_Ischnorhynchinae-sp_95_9e-46
BC0041	332_71	BC0041_332_71	71	1.3556	Diptera_Pneumia_stammeri	0	Trichoptera_Orthotrichia_angustella,Diptera_Pneumia_mutua,Diptera_Pneumia_trivialis,Diptera_Pneumia_stammeri,Diptera_Parabazarella_subneglecta,Diptera_Pneumia_borealis,	Diptera,Trichoptera,	5	Hemiptera_Kleidocerys_resedae_94.59	Hemiptera_Ischnorhynchinae-sp_95_9e-46
BC0041	13_70	BC0041_13_70	70	1.3565	Trichoptera_Mystacides_interjectus	0	Trichoptera_Setodes_argentatus,Trichoptera_Trichosetodes_japonicus,Trichoptera_Setodes_argentatus,Trichoptera_Orthotrichia_angustella,Trichoptera_Setodes_viridis,Trichoptera_Trichosetodes_japonicus,	Trichoptera,	5	Hemiptera_Kleidocerys_resedae_95.37	Hemiptera_Ischnorhynchinae-sp_95_9e-46
BC0041	153_18	BC0041_153_18	18	1.3604	Diptera_Parabazarella_subneglecta	1	Diptera_Pneumia_mutua,Trichoptera_Mystacides_interjectus,Diptera_Pneumia_stammeri,Diptera_Berdeniella_freyi,Diptera_Parabazarella_subneglecta,Diptera_Pneumia_stammeri,	Diptera,Trichoptera,	5	Hemiptera_Lygaeidae_95.18	Hemiptera_Ischnorhynchinae-sp_95_9e-46
BC0041	142_262	BC0041_142_262	262	1.55048	Diptera_Merodon_papillus	0	Diptera_Merodon_caerulescens,Diptera_Eumerus_funeralis,Diptera_Eumerus_funeralis,Diptera_Eumerus_ornatus,Diptera_Eumerus_ornatus,Diptera_Merodon_papillus,	Diptera,	5	Hemiptera_Lygaeidae_94.31	Hemiptera_Ischnorhynchinae-sp_94_3e-45
BC0041	1569_18	BC0041_1569_18	18	1.70354	Trichoptera_Wormaldia_moselyi	0	Trichoptera_Wormaldia_moselyi,Trichoptera_Wormaldia_artillac,Trichoptera_Wormaldia_khourmai,Trichoptera_Wormaldia_bulgarica,Trichoptera_Wormaldia_bulgarica,Trichoptera_Wormaldia_variegata,	Trichoptera,	5	Hemiptera_Kleidocerys_resedae_95.37	Hemiptera_Ischnorhynchinae-sp_95_9e-46
BC0041	163_28	BC0041_163_28	28	1.72024	Diptera_Psarus_abdominalis	0	Diptera_Ferdinandea_ruficornis,Diptera_Ferdinandea_cuprea,Diptera_Ferdinandea_cuprea,Diptera_Psarus_abdominalis,Diptera_Psilota_atra,Diptera_Culex_torrentium,	Diptera,	5	Hemiptera_Kleidocerys_resedae_94.74	Hemiptera_94_3e-45
BC0041	2410_20	BC0041_2410_20	20	1.7975	Ephemeroptera_Oligoneuriella_rhenana	0	Diptera_Pneumia_stammeri,Trichoptera_Orthotrichia_angustella,Trichoptera_Stactobiella_risi,Trichoptera_Stactobiella_risi,Diptera_Pneumia_mutua,Diptera_Pneumia_trivialis,	Ephemeroptera,Diptera,Trichoptera,	5	Hemiptera_Lygaeidae_95.1	Hemiptera_Ischnorhynchinae-sp_94_3e-45
BC0041	905_19	BC0041_905_19	19	1.83465	Chironomidae_Pseudorthocladius_filiformis	0	Diptera_Pneumia_stammeri,Diptera_Pneumia_trivialis,Diptera_Pneumia_stammeri,Diptera_Pneumia_borealis,Diptera_Parabazarella_subneglecta,Diptera_Pneumia_trivialis,	Chironomidae,Diptera,	5	Hemiptera_Lygaeidae_94.79	Hemiptera_Ischnorhynchinae-sp_95_2e-46
BC0041	4371_11	BC0041_4371_11	11	2.13084	Diptera_Ferdinandea_cuprea	0	Diptera_Ferdinandea_ruficornis,Diptera_Ferdinandea_cuprea,Diptera_Psarus_abdominalis,Diptera_Psarus_abdominalis,Trichoptera_Amphipsyche_proluta,Diptera_Psilota_atra,	Diptera,Trichoptera,	5	Hemiptera_Lygaeidae_93.68	Hemiptera_Ischnorhynchinae-sp_94_3e-45
BC0041	13536_22	BC0041_13536_22	22	2.35493	Gastropoda_Megalovalvata_piligera	0	Gastropoda_Megalovalvata_piligera,Gastropoda_Megalovalvata_piligera,Gastropoda_Valvata_stenotrema,Gastropoda_Valvata_sibirica,Gastropoda_Megalovalvata_piligera,Gastropoda_Physa_fontinalis,	Gastropoda,	5	Rotifera_Lecane_cornuta1_85.37	Rotifera_Lecane_grandis_86_7e-27
BC0041	1535_32	BC0041_1535_32	32	2.65134	Chironomidae_Corynoneura_sp_15ES	0	Diptera_Pneumia_mutua,Diptera_Pneumia_stammeri,Diptera_Pneumia_trivialis,Diptera_Pneumia_stammeri,Diptera_Parabazarella_subneglecta,Diptera_Pneumia_borealis,	Chironomidae,Diptera,	7	Hemiptera_Kleidocerys_resedae_95.5	Hemiptera_Ischnorhynchinae-sp_94_3e-45
BC0041	817_16	BC0041_817_16	16	2.87405	Annelida_Buchholzia_appendiculata	0	Annelida_Oconnorella_cambrensis,Annelida_Achaeta_camerani,Annelida_Enchytraeus_albidus,Annelida_Grania_pusilla,Trichoptera_Mystacides_interjectus,Annelida_Henlea_cf_andreae_PDW2010,	Annelida,Trichoptera,	3	Hemiptera_Lygaeidae_93.33	Hemiptera_Ischnorhynchinae-sp_94_1e-43
BC0041	1091_4235	BC0041_1091_4235	4235	3.22831	Trichoptera_Ceraclea_nigronervosa	0	Trichoptera_Ceraclea_ensifera,Trichoptera_Holocentropus_stagnalis,Trichoptera_Ceraclea_albimacula,Trichoptera_Ceraclea_albogutta,Trichoptera_Ceraclea_albogutta,Trichoptera_Ceraclea_alboguttata,	Trichoptera,	5	Rotifera_Philodina-sp_91.67	Rotifera_Philodina_citrina_90_5e-33
BC0041	11596_34	BC0041_11596_34	34	3.50911	Crustacea_Amurocrangonyx_arsenjevi	1	Crustacea_Limnomysis_benedeni,Diptera_Simulium_rostratum,Diptera_Simulium_vulgare,Diptera_Simulium_silvestre,Diptera_Simulium_tuberosum,Diptera_Simulium_tuberosum,	Crustacea,Diptera,	1	Hymenoptera_82.76	n/a
BC0061	657_2884	BC0061_657_2884	2884	1e-06	Ephemeroptera_Rhithrogena_semicolorata	0		Ephemeroptera,	15	Ephemeroptera_Rhitrogena-sp_97.56	Ephemeroptera_Rhitrogena-sp_98_7e-52
BC0061	10786_16	BC0061_10786_16	16	0.031539	Trichoptera_Chaetopteryx_morettii	2	Trichoptera_Chaetopteryx_morettii,Trichoptera_Chaetopteryx_gessneri,Trichoptera_Chaetopteryx_sahlbergi,Trichoptera_Chaetopteryx_morettii,Trichoptera_Chaetopteryx_gessneri,Trichoptera_Chaetopteryx_fusca,	Trichoptera,	15	Trichoptera_Chaetopteryx_villosa_97.56	Trichoptera_Chaetopteryx_sahlbergi_98_7e-52
BC0061	2914_27	BC0061_2914_27	27	0.078735	Trichoptera_Hydropsyche_tenuis	0		Trichoptera,	18	Trichoptera_Hydropsyche_tenuis_100	Trichoptera_Hydropsyche_tenuis_99_3e-55
BC0061	3457_17	BC0061_3457_17	17	0.110049	Chironomidae_Rheocricotopus_atripes	0	Chironomidae_Smittia_sp_23ES,Chironomidae_Cricotopus_cf_septentrionalis,Chironomidae_Cricotopus_bicinctus,Chironomidae_Cricotopus_bicinctus,Chironomidae_Orthocladius_thienemanni,Chironomidae_Orthocladius_subletteorum,	Chironomidae,	11	Diptera_100	Chironomidae_Rheocricotopus_robacki_98_5e-53
BC0061	246_368	BC0061_246_368	368	0.189132	Diptera_Tipula_laetibasis	0	Diptera_Tipula_laetibasis,Diptera_Tipula_truncorum,Diptera_Nephrotoma_aculeata,Diptera_Tipula_maxima,Diptera_Tipula_maxima,Diptera_Tipula_bosnica,	Diptera,	15	Diptera_Tipula_variicornis_96.75	Diptera_Tipula_hermannia_94_3e-45
BC0061	962_26	BC0061_962_26	26	0.19302	Diptera_Dixella_sp	0	Diptera_Limonia_nubeculosa,Diptera_Limonia_nubeculosa,Diptera_Atherix_sp_SLB_2003,Diptera_Atherix_sp_SLB_2003,Diptera_Atherix_sp_SLB_2003,Diptera_Atherix_sp_SLB_2003,	Diptera,	9	Diptera_Empididae_94.67	Diptera_Lauxaniidae_93_2e-41
BC0061	604_42	BC0061_604_42	42	0.218748	Ephemeroptera_Baetis_melanonyx	0	Ephemeroptera_Baetis_fuscatus,Ephemeroptera_Baetis_fuscatus,Ephemeroptera_Baetis_fuscatus,	Ephemeroptera,	16	Ephemeroptera_Baetis_melanonyx_89.43	Ephemeroptera_Baetis-sp_84_4e-24
BC0061	869_201	BC0061_869_201	201	0.260212	Ephemeroptera_Ecdyonurus_venosus	1	Ephemeroptera_Ecdyonurus_corsicus,Ephemeroptera_Ecdyonurus_venosus,Plecoptera_Leuctra_geniculata,Plecoptera_Leuctra_geniculata,Plecoptera_Leuctra_vesulensis,Plecoptera_Leuctra_braueri,	Ephemeroptera,Plecoptera,	18	Ephemeroptera_Ecdyonurus_venosus_89.43	Ephemeroptera_Ecdyonurus_venosus_90_7e-37
BC0061	337_166	BC0061_337_166	166	0.302977	Ephemeroptera_Centroptilum_luteolum	0	Ephemeroptera_Centroptilum_luteolum,Ephemeroptera_Centroptilum_luteolum,Ephemeroptera_Takobia_muticus,Ephemeroptera_Procloeon_bifidum,Ephemeroptera_Baetis_fuscatus,Ephemeroptera_Baetis_fuscatus,	Ephemeroptera,	12	Ephemeroptera_Baetis_melanonyx_88.62	Ephemeroptera_Baetis_melanonyx_87_1e-29
BC0061	281_54	BC0061_281_54	54	0.313304	Ephemeroptera_Centroptilum_luteolum	1	Ephemeroptera_Baetis_fuscatus,Ephemeroptera_Baetis_fuscatus,Ephemeroptera_Baetis_fuscatus,Ephemeroptera_Baetis_fuscatus,Ephemeroptera_Baetis_melanonyx,Ephemeroptera_Centroptilum_luteolum,	Ephemeroptera,	5	Ephemeroptera_Baetis_melanonyx_90	Coleoptera_Staphylinidae_86_2e-27
BC0061	1475_19	BC0061_1475_19	19	0.328332	Ephemeroptera_Caenis_macrura_group_sp_SC2014	1	Ephemeroptera_Baetis_fuscatus,Ephemeroptera_Oligoneuriella_rhenana,Crustacea_Haplostylus_normani,Ephemeroptera_Caenis_pusilla,Ephemeroptera_Caenis_pusilla,Ephemeroptera_Oligoneuriella_rhenana,	Ephemeroptera,Crustacea,	12	Ephemeroptera_Baetis_melanonyx_90.24	Ephemeroptera_Baetis_melanonyx_88_7e-32
BC0061	282_38	BC0061_282_38	38	0.359096	Ephemeroptera_Oligoneuriella_rhenana	2	Crustacea_Haplostylus_normani,Ephemeroptera_Baetis_fuscatus,Ephemeroptera_Oligoneuriella_rhenana,Ephemeroptera_Oligoneuriella_rhenana,Ephemeroptera_Oligoneuriella_rhenana,Ephemeroptera_Caenis_beskidensis,	Ephemeroptera,Crustacea,	12	Ephemeroptera_Baetis_melanonyx_91.06	Ephemeroptera_Baetis_melanonyx_89_1e-34
BC0061	1560_91	BC0061_1560_91	91	0.403988	Ephemeroptera_Baetis_lutheri	0		Ephemeroptera,	15	Ephemeroptera_Baetis_rhodani_90.67	Ephemeroptera_Baetis_alpinus_87_2e-27
BC0061	1251_53	BC0061_1251_53	53	0.496473	Ephemeroptera_Acentrella_lapponica	0	Ephemeroptera_Baetis_fuscatus,Ephemeroptera_Baetis_fuscatus,Ephemeroptera_Baetis_fuscatus,Ephemeroptera_Baetis_melanonyx,Ephemeroptera_Centroptilum_luteolum,Ephemeroptera_Baetis_fuscatus,	Ephemeroptera,	5	Ephemeroptera_Baetis_melanonyx_88.62	Chironomidae_Cladotanytarsus_amandus_81_5e-18
BC0061	399_11	BC0061_399_11	11	0.551561	Plecoptera_Isoperla_grammatica	0	Plecoptera_Isoperla_grammatica,Plecoptera_Capnia_vidua,Ephemeroptera_Kageronia_fuscogrisea,Ephemeroptera_Caenis_beskidensis,Ephemeroptera_Oligoneuriella_rhenana,Ephemeroptera_Oligoneuriella_rhenana,	Plecoptera,Ephemeroptera,	1	n/a	Ephemeroptera_Ephemerella_aurivillii_86_3e-25
BC0061	117_36	BC0061_117_36	36	0.563885	Ephemeroptera_Kageronia_fuscogrisea	0	Ephemeroptera_Nixe_joernensis,Chironomidae_Linevitshia_prima,Ephemeroptera_Caenis_macrura_group_sp_SC2014,Ephemeroptera_Heptagenia_dalecarlica,Plecoptera_Isoperla_grammatica,Plecoptera_Isoperla_grammatica,	Ephemeroptera,Chironomidae,Plecoptera,	12	Ephemeroptera_Baetis_melanonyx_87.5	Ephemeroptera_Baetis_melanonyx_86_1e-28
BC0061	1556_17	BC0061_1556_17	17	0.592363	Ephemeroptera_Metretopus_alter	0	Ephemeroptera_Metretopus_borealis,Ephemeroptera_Metretopus_alter,Ephemeroptera_Rhithrogena_semicolorata,Ephemeroptera_Leptophlebia_marginata,Ephemeroptera_Ecdyonurus_helveticus,Ephemeroptera_Rhithrogena_eatoni,	Ephemeroptera,	9	Ephemeroptera_Baetis_cf-rhodani_86.99	Ephemeroptera_Rhitrogena-sp_82_4e-19
BC0061	539_31	BC0061_539_31	31	1.25708	Diptera_Pneumia_mutua	0	Trichoptera_Orthotrichia_angustella,Diptera_Pneumia_stammeri,Diptera_Pneumia_trivialis,Diptera_Pneumia_stammeri,Diptera_Pneumia_borealis,Diptera_Parabazarella_subneglecta,	Diptera,Trichoptera,	5	Hemiptera_Kleidocerys_ericae_97.37	Hemiptera_Ischnorhynchinae-sp_98_7e-52
BC0061	2127_20	BC0061_2127_20	20	1.90129	Odonata_Macromia_magnifica	0	Chironomidae_Corynoneura_sp_15ES,Chironomidae_Micropsectra_pallidula,Diptera_Lispe_pygmaea,Diptera_Lispe_pygmaea,Diptera_Limnophora_triangula,Chironomidae_Polypedilum_pullum,	Odonata,Chironomidae,Diptera,	6	Oomycota_Pythium_adhaerens_97.41	Oomycota_Pythium_adhaerens_98_8e-51
BC0061	97_68	BC0061_97_68	68	2.49118	Diptera_Coquillettidia_richiardii	0	Diptera_Aedes_cretinus,Diptera_Aedes_cretinus,Diptera_Atherix_sp_SLB_2003,Diptera_Coquillettidia_richiardii,Diptera_Culiseta_longiareolata,Diptera_Coquillettidia_richiardii,	Diptera,	5	Oomycota_Pythium-sp_87.5	Oomycota_Pythium-sp_98_2e-51
BC0061	2357_24	BC0061_2357_24	24	2.50839	Chironomidae_Micropsectra_pallidula	0	Chironomidae_Phaenopsectra_flavipes,Crustacea_Amurocrangonyx_arsenjevi,Chironomidae_Micropsectra_atrofasciata,Chironomidae_Micropsectra_sp_5ES,Chironomidae_Tanytarsus_signatus,Chironomidae_Tanytarsus_signatus,	Chironomidae,Crustacea,	6	Oomycota_Pythium_adhaerens_94387	Oomycota_Pythium_adhaerens_96_2e-47
BC0061	862_1908	BC0061_862_1908	1908	2.56377	Trichoptera_Hydroptila_martini	1	Trichoptera_Hydroptila_occulta,Trichoptera_Hydroptila_martini,Trichoptera_Hydroptila_spinosa,Trichoptera_Hydroptila_martini,Trichoptera_Hydroptila_ivisa,Trichoptera_Hydroptila_spinosa,	Trichoptera,	0	n/a	n/a
BC0061	66_9471	BC0061_66_9471	9471	2.59528	Chironomidae_Corynoneura_sp_15ES	0	Chironomidae_Micropsectra_pallidula,Crustacea_Limnomysis_benedeni,Odonata_Macromia_magnifica,Chironomidae_Phaenopsectra_flavipes,Crustacea_Amurocrangonyx_arsenjevi,Chironomidae_Micropsectra_atrofasciata,	Chironomidae,Crustacea,Odonata,	6	Oomycota_Pythium_adhaerens_97.44	Oomycota_Pythium_adhaerens_98_2e-52
BC0061	13652_11	BC0061_13652_11	11	2.90601	Trichoptera_Ceraclea_ensifera	0	Trichoptera_Ceraclea_nigronervosa,Trichoptera_Triaenodes_reuteri,Trichoptera_Ceraclea_ensifera,Trichoptera_Ceraclea_sibirica,Trichoptera_Ceraclea_albimacula,Trichoptera_Ceraclea_albogutta,	Trichoptera,	0	n/a	Rotifera_Philodina-sp_89_5e-33
BC0061	154_45	BC0061_154_45	45	3.08642	Chironomidae_Micropsectra_sp_To391	0	Chironomidae_Micropsectra_sp_To391,Chironomidae_Paratanytarsus_penicillatus,Chironomidae_Rheotanytarsus_ringei,Chironomidae_Rheotanytarsus_ringei,Chironomidae_Rheotanytarsus_ringei,Chironomidae_Micropsectra_attenuata,	Chironomidae,	5	Oomycota_Pythium_sulcatum_86.87	Oomycota_Pythium_adhaerens_96_2e-47
BC0061	144_21	BC0061_144_21	21	4.32474	Diptera_Limnellia_quadrata	0	Chironomidae_Corynoneura_sp_15ES,Odonata_Macromia_magnifica,Annelida_Dina_punctata,Diptera_Pelecocera_caledonica,Chironomidae_Polypedilum_pullum,Chironomidae_Micropsectra_pallidula,	Diptera,Chironomidae,Odonata,Annelida,	6	Oomycota_Pythium_adhaerens_97.41	Oomycota_Pythium_adhaerens_98_8e-51
BC0061	1101_39	BC0061_1101_39	39	4.73156	Trichoptera_Rhyacophila_occidentalis	0	Trichoptera_Hydroptila_angulata,Trichoptera_Hydroptila_spinosa,Trichoptera_Hydroptila_martini,Trichoptera_Hydroptila_martini,Trichoptera_Hydroptila_martini,Trichoptera_Hydroptila_occulta,	Trichoptera,	0	Oomycota_Phytophthora_multivora_81.58	n/a
BC0061	1073_11	BC0061_1073_11	11	5.89396	Diptera_Merodon_testaceus	0	Diptera_Merodon_avidus,Diptera_Merodon_serrulatus,Diptera_Merodon_femoratoides,Diptera_Merodon_hamifer,Diptera_Merodon_equestris,Diptera_Merodon_avidus,	Diptera,	0	n/a	n/a
BC0061	10622_144	BC0061_10622_144	144	6.12584	Gastropoda_Bythinella_dacica	0	Crustacea_Gammarus_komareki,Crustacea_Gammarus_komareki,Crustacea_Gammarus_varsoviensis,Crustacea_Orchestia_montagui,Diptera_Ochlerotatus_nr_flavescens,Diptera_Ochlerotatus_nr_cantans,	Gastropoda,Crustacea,Diptera,	0	n/a	n/a
BC0061	8819_58	BC0061_8819_58	58	6.18335	Crustacea_Amurocrangonyx_arsenjevi	0	Crustacea_Amurocrangonyx_arsenjevi,Crustacea_Limnomysis_benedeni,Diptera_Coquillettidia_richiardii,Chironomidae_Tanytarsus_gracilentus,Diptera_Coquillettidia_richiardii,Diptera_Culiseta_longiareolata,	Crustacea,Diptera,Chironomidae,	0	n/a	Chlorophyta_Chlorella_reisiglii_100_6e-57
BC0061	22_1203	BC0061_22_1203	1203	6.52006	Bivalvia_Pisidium_cf_casertanum_UGSB_10556	2	Bivalvia_Corbicula_fluminalis,Bivalvia_Pisidium_cf_casertanum_UGSB_10556,Trichoptera_Hydropsyche_rhadamanthys,Bivalvia_Anodonta_anatina,Bivalvia_Anodonta_anatina,Trichoptera_Hydroptila_sparsa,	Bivalvia,Trichoptera,	0	n/a	n/a
BC0061	1064_4023	BC0061_1064_4023	4023	6.63271	Crustacea_Amurocrangonyx_arsenjevi	1	Bivalvia_Pisidium_cf_casertanum_UGSB_10556,Crustacea_Amurocrangonyx_arsenjevi,Crustacea_Synurella_dershavini,Diptera_Cheilosia_carbonaria,Diptera_Merodon_testaceus,Diptera_Merodon_avidus,	Crustacea,Bivalvia,Diptera,	0	n/a	n/a
BC0061	1490_46	BC0061_1490_46	46	17.8826	Gastropoda_Choanomphalus_maacki	1	Gastropoda_Planorbis_planorbis,Gastropoda_Choanomphalus_maacki,Gastropoda_Galba_truncatula,Gastropoda_Radix_sp_2_CA_2008,Gastropoda_Radix_sp_2_CA_2008,Gastropoda_Radix_auricularia,	Gastropoda,	0	n/a	n/a
BC0061	10574_100	BC0061_10574_100	100	22.3369	Trichoptera_Mystacides_azureus	0	Trichoptera_Ernodes_vicinus,Trichoptera_Ernodes_articularis,Trichoptera_Beraea_malatebrera,Trichoptera_Beraeamyia_hrabei,Trichoptera_Ernodes_articularis,Trichoptera_Beraeamyia_squamosa,	Trichoptera,	0	n/a	n/a
BC0240	260_29	BC0240_260_29	29	1e-06	Annelida_Nais_communis	0		Annelida,	8	Annelida_Haplotaxida_100	Annelida_Nais_communis_100_6e-57
BC0240	1349_1622	BC0240_1349_1622	1622	0.030612	Coleoptera_Elodes_marginata	0		Coleoptera,	18	Coleoptera_Elodes_marginata_100	Coleoptera_Elodes_marginata_98_7e-52
BC0240	1380_16	BC0240_1380_16	16	0.043063	Diptera_Simulium_murmanum	0	Diptera_Simulium_noelleri,Diptera_Simulium_posticatum,Diptera_Simulium_murmanum,Diptera_Simulium_murmanum,	Diptera,	15	Diptera_Simulium_monticola_100	Diptera_Simulium_argyreatum_100_6e-57
BC0240	20724_41	BC0240_20724_41	41	0.055485	Annelida_Chaetogaster_diaphanus	0		Annelida,	18	Annelida_Chaetogaster_diaphanus_93.94	Annelida_Chaetogaster_diaphanus_94_4e-44
BC0240	1784_15	BC0240_1784_15	15	0.110411	Chironomidae_Rheocricotopus_atripes	0	Chironomidae_Smittia_sp_23ES,Chironomidae_Cricotopus_cf_septentrionalis,Chironomidae_Cricotopus_bicinctus,Chironomidae_Cricotopus_bicinctus,Chironomidae_Orthocladius_thienemanni,Chironomidae_Orthocladius_subletteorum,	Chironomidae,	11	Diptera_100	Chironomidae_Rheocricotopus_robacki_98_5e-53
BC0240	314_360	BC0240_314_360	360	0.120495	Chironomidae_Metriocnemus_tristellus	0	Chironomidae_Corynoneura_sp_6ES,Chironomidae_Corynoneura_sp_6ES,Chironomidae_Corynoneura_sp_6ES,Chironomidae_Metriocnemus_tristellus,Chironomidae_Smittia_nudipennis,Chironomidae_Metriocnemus_tristellus,	Chironomidae,	9	Diptera_Cheliosia-sp_96	Diptera_Scatella-sp_94_4e-44
BC0240	81_46	BC0240_81_46	46	0.124865	Plecoptera_Brachyptera_calabrica	0	Plecoptera_Leuctra_hippopus,Plecoptera_Brachyptera_calabrica,Plecoptera_Leuctra_hippopus,Plecoptera_Protonemura_nimborella,Plecoptera_Leuctra_braueri,Plecoptera_Leuctra_hippopus,	Plecoptera,	12	Plecoptera_Leuctra_hippopoides_91.87	Plecoptera_Leuctra_hippopoides_93_9e-41
BC0240	7_2082	BC0240_7_2082	2082	0.146396	Chironomidae_Trissopelopia_longimana	2	Chironomidae_Krenopelopia_sp,Chironomidae_Krenopelopia_sp,Chironomidae_Zavrelimyia_melanura,Chironomidae_Krenopelopia_sp,Chironomidae_Ablabesmyia_monilis,Chironomidae_Krenopelopia_sp,	Chironomidae,	9	Chironomidae_94.74	Chironomidae_Tanypodinae-sp_94_2e-42
BC0240	1360_28	BC0240_1360_28	28	0.165818	Diptera_Dixella_sp	0	Diptera_Limonia_nubeculosa,Diptera_Limonia_nubeculosa,Diptera_Atherix_sp_SLB_2003,Diptera_Atherix_sp_SLB_2003,Diptera_Atherix_sp_SLB_2003,Diptera_Atherix_sp_SLB_2003,	Diptera,	9	Diptera_Empididae_94.67	Diptera_Lauxaniidae_93_5e-43
BC0240	437_16	BC0240_437_16	16	0.197698	Chironomidae_Ablabesmyia_aspera	1	Chironomidae_Ablabesmyia_monilis,Chironomidae_Ablabesmyia_monilis,Chironomidae_Krenopelopia_sp,Chironomidae_Trissopelopia_longimana,Chironomidae_Krenopelopia_sp,Chironomidae_Zavrelimyia_melanura,	Chironomidae,	9	Diptera_95.7	Chironomidae_Tanypodinae-sp_93_2e-41
BC0240	6_1058	BC0240_6_1058	1058	0.210294	Chironomidae_Macropelopia_notata	0	Chironomidae_Procladius_sagittalis,Chironomidae_Macropelopia_notata,Chironomidae_Zavrelimyia_sp_2ES,Chironomidae_Zavrelimyia_melanura,Chironomidae_Zavrelimyia_melanura,Diptera_Empis_tessellata,	Chironomidae,Diptera,	11	Chironomidae_Macropelopia_nebulosa_100	Chironomidae_94_1e-43
BC0240	2595_160	BC0240_2595_160	160	0.249752	Coleoptera_Cyphon_ochraceus	0	Coleoptera_Elodes_marginata,Coleoptera_Prionocyphon_serricornis,Coleoptera_Cyphon_kongsbergensis,Coleoptera_Cyphon_variabilis,Coleoptera_Cyphon_variabilis,Coleoptera_Elodes_minuta,	Coleoptera,	5	Lepidoptera_Goodia_sentosa_91.67	Lepidoptera_Macrobathra_monostadia_89_1e-33
BC0240	309_5386	BC0240_309_5386	5386	0.357672	Ephemeroptera_Baetis_lutheri	0		Ephemeroptera,	15	Ephemeroptera_Baetis_adonis_88.1	Ephemeroptera_Baetis_alpinus_88_9e-31
BC0240	12330_15	BC0240_12330_15	15	0.382814	Plecoptera_Amphinemura_palmeni	0	Ephemeroptera_Epeorus_assimilis,Plecoptera_Amphinemura_standfussi,Plecoptera_Amphinemura_standfussi,Ephemeroptera_Ephemera_vulgata,Ephemeroptera_Ephemera_vulgata,Ephemeroptera_Habrophlebia_eldae,	Plecoptera,Ephemeroptera,	12	Plecoptera_Protonemura_meyeri_93.5	Plecoptera_Protonemura_meyeri_94_1e-43
BC0240	5404_46	BC0240_5404_46	46	3.05355	Trichoptera_Hydroptila_martini	2	Trichoptera_Stactobiella_risi,Trichoptera_Stactobiella_risi,Trichoptera_Orthotrichia_angustella,Trichoptera_Hydroptila_botosaneanui,Trichoptera_Hydroptila_simulans,Trichoptera_Hydroptila_tineoides,	Trichoptera,	0	n/a	n/a
BC0240	620_24	BC0240_620_24	24	4.14584	Gastropoda_Megalovalvata_piligera	2	Gastropoda_Megalovalvata_piligera,Gastropoda_Physa_fontinalis,Bivalvia_Dreissena_rostriformis,Gastropoda_Megalovalvata_piligera,Gastropoda_Valvata_stenotrema,Gastropoda_Valvata_sibirica,	Gastropoda,Bivalvia,	0	n/a	Protura_Fujientomon_dicestum_100_6e-57
BC0240	7141_23	BC0240_7141_23	23	4.27452	Chironomidae_Bryophaenocladius_ictericus	0	Chironomidae_Tvetenia_bavarica,Chironomidae_Tvetenia_calvescens,Chironomidae_Rheocricotopus_sp_3ES,Chironomidae_Rheocricotopus_effusus,Chironomidae_Rheocricotopus_sp_3ES,Chironomidae_Smittia_brevipennis,	Chironomidae,	0	n/a	n/a
BC0240	3114_19	BC0240_3114_19	19	5.41677	Crustacea_Lyurella_sp_1_AAG2014	0	Crustacea_Synurella_ambulans,Crustacea_Lyurella_sp_1_AAG2014,Crustacea_Orchestia_montagui,Crustacea_Synurella_sp_1_AG2014,Crustacea_Synurella_sp_1_AG2014,Crustacea_Synurella_dershavini,	Crustacea,	0	n/a	n/a
BC0240	67_65	BC0240_67_65	65	5.53582	Ephemeroptera_Ecdyonurus_helveticus	0	Diptera_Simulium_velutinum,Diptera_Simulium_lineatum,Ephemeroptera_Leptophlebia_marginata,Diptera_Simulium_equinum,Ephemeroptera_Rhithrogena_nuragica,Ephemeroptera_Rhithrogena_reatina,	Ephemeroptera,Diptera,	0	n/a	n/a
BC0240	741_80	BC0240_741_80	80	5.61902	Odonata_Celithemis_elisa	0	Crustacea_Triops_cancriformis,Crustacea_Triops_cancriformis,Crustacea_Triops_cancriformis,Odonata_Argia_fumipennis,Odonata_Enallagma_antennatum,Odonata_Enallagma_antennatum,	Odonata,Crustacea,	0	n/a	n/a
BC0240	430_5535	BC0240_430_5535	5535	5.6612	Coleoptera_Liopterus_haemorrhoidalis	0	Coleoptera_Hydraena_dentipes,Coleoptera_Hydraena_lapidicola,Coleoptera_Hydraena_truncata,Coleoptera_Hydraena_truncata,Coleoptera_Hydraena_palustris,Coleoptera_Hydraena_lapidicola,	Coleoptera,	3	Coleoptera_72.04	n/a
BC0240	562_26	BC0240_562_26	26	5.80261	Neuroptera_Osmylus_fulvicephalus	0	Neuroptera_Sisyra_terminalis,Neuroptera_Osmylus_fulvicephalus,Trichoptera_Mystacides_azureus,Trichoptera_Micrasema_cf_nigrum,Trichoptera_Molanna_angustata,Trichoptera_Ernodes_articularis,	Neuroptera,Trichoptera,	0	n/a	n/a
BC0240	21534_15	BC0240_21534_15	15	5.97135	Coleoptera_Hydraena_dentipes	0	Coleoptera_Hydraena_lapidicola,Coleoptera_Hydraena_truncata,Coleoptera_Hydraena_truncata,Coleoptera_Hydraena_palustris,Coleoptera_Hydraena_lapidicola,Coleoptera_Hydraena_gracilis,	Coleoptera,	1	Hymenoptera_Wiebesia_flava-SAG_73.91	n/a
BC0240	1888_957	BC0240_1888_957	957	7.19485	Gastropoda_Bythiospeum_cf_gebhardti	0	Gastropoda_Bythiospeum_hungaricum,Gastropoda_Bythiospeum_hungaricum,Bivalvia_Pisidium_cf_casertanum_UGSB_10556,Bivalvia_Corbicula_fluminalis,Gastropoda_Viviparus_ater,Bivalvia_Pisidium_cf_casertanum_UGSB_10556,	Gastropoda,Bivalvia,	0	n/a	n/a
BC0240	544_60	BC0240_544_60	60	9.37343	Trichoptera_Micrasema_cf_nigrum	1	Trichoptera_Molanna_angustata,Trichoptera_Ernodes_articularis,Trichoptera_Ernodes_articularis,Trichoptera_Beraea_malatebrera,Trichoptera_Beraea_maura,Trichoptera_Beraea_maura,	Trichoptera,	0	n/a	n/a
BC0240	178_13	BC0240_178_13	13	10.1573	Trichoptera_Hyalopsyche_sachalinica	0	Crustacea_Synurella_sp_1_AG2014,Coleoptera_Elmis_obscura,Trichoptera_Glossosoma_altaicum,Coleoptera_Normandia_nitens,Coleoptera_Elmis_maugetii,Coleoptera_Elmis_rietscheli,	Trichoptera,Crustacea,Coleoptera,	0	n/a	n/a
BC0240	5773_85	BC0240_5773_85	85	11.1476	Annelida_Fridericia_bisetosa	0	Annelida_Fridericia_bisetosa,Annelida_Fridericia_ratzeli,Gastropoda_Theodoxus_transversalis,Gastropoda_Theodoxus_danubialis,Gastropoda_Theodoxus_danubialis,Gastropoda_Theodoxus_prevostianus,	Annelida,Gastropoda,	0	n/a	n/a
BC0240	0_48855	BC0240_0_48855	48855	11.8027	Gastropoda_Bythinella_dacica	0	Odonata_Celithemis_elisa,Odonata_Sympetrum_madidum,Odonata_Enallagma_antennatum,Odonata_Argia_fumipennis,Odonata_Enallagma_divagans,Odonata_Argia_fumipennis,	Gastropoda,Odonata,	0	n/a	n/a
BC0240	538_85	BC0240_538_85	85	12.2409	Trichoptera_Molanna_angustata	0	Trichoptera_Micrasema_cf_nigrum,Trichoptera_Ernodes_articularis,Trichoptera_Ernodes_articularis,Trichoptera_Beraea_malatebrera,Trichoptera_Beraea_maura,Trichoptera_Beraea_maura,	Trichoptera,	0	n/a	n/a
BC0240	7635_13	BC0240_7635_13	13	12.3596	Gastropoda_Theodoxus_transversalis	3	Gastropoda_Theodoxus_transversalis,Gastropoda_Theodoxus_transversalis,Gastropoda_Theodoxus_danubialis,Gastropoda_Theodoxus_danubialis,Gastropoda_Theodoxus_prevostianus,Gastropoda_Theodoxus_transversalis,	Gastropoda,	0	n/a	n/a
BC0240	999_37	BC0240_999_37	37	12.6163	Gastropoda_Sadleriana_robici	0	Gastropoda_Bythinella_dacica,Gastropoda_Theodoxus_transversalis,Gastropoda_Theodoxus_transversalis,Gastropoda_Theodoxus_transversalis,Odonata_Celithemis_elisa,Odonata_Libellula_pulchella,	Gastropoda,Odonata,	0	n/a	n/a
BC0240	9_26479	BC0240_9_26479	26479	14.4673	Trichoptera_Mystacides_azureus	0	Trichoptera_Molanna_angustata,Trichoptera_Micrasema_cf_nigrum,Trichoptera_Ernodes_articularis,Trichoptera_Ernodes_articularis,Trichoptera_Beraea_malatebrera,Trichoptera_Beraea_maura,	Trichoptera,	0	n/a	n/a
BC0240	6310_15	BC0240_6310_15	15	14.6111	Chironomidae_Einfeldia_sp_JM_2006	0	Chironomidae_Chironomus_pallidivittatus,Chironomidae_Chironomus_plumosus,Chironomidae_Chironomus_muratensis,Chironomidae_Chironomus_muratensis,Chironomidae_Chironomus_pseudothummi,Chironomidae_Chironomus_pseudothummi,	Chironomidae,	0	n/a	n/a
BC0293	298_427	BC0293_298_427	427	0.024012	Diptera_Simulium_juxtacrenobium	0	Diptera_Simulium_vernum,Diptera_Simulium_juxtacrenobium,Diptera_Simulium_silvestre,Diptera_Simulium_vernum,	Diptera,	15	Diptera_Simulium_silvestre_98.85	Diptera_Simulium_vernum_98_2e-51
BC0293	1147_1650	BC0293_1147_1650	1650	0.042997	Diptera_Simulium_murmanum	0	Diptera_Simulium_noelleri,Diptera_Simulium_posticatum,Diptera_Simulium_murmanum,Diptera_Simulium_murmanum,	Diptera,	15	Diptera_Simulium_monticola_100	Diptera_Simulium_argyreatum_100_6e-57
BC0293	251_47	BC0293_251_47	47	0.063518	Plecoptera_Brachyptera_calabrica	0	Plecoptera_Brachyptera_calabrica,Plecoptera_Protonemura_nimborella,Plecoptera_Leuctra_hippopus,Plecoptera_Leuctra_hippopus,	Plecoptera,	11	Plecoptera_Leuctra-sp_94.62	Plecoptera_Leuctra_hippopoides_93_7e-42
BC0293	20_42259	BC0293_20_42259	42259	0.102858	Chironomidae_Metriocnemus_beringiensis	0	Chironomidae_Chaetocladius_sp,Chironomidae_Metriocnemus_picipes,Chironomidae_Bryophaenocladius_sp_8ES,Chironomidae_Metriocnemus_beringiensis,Chironomidae_Metriocnemus_fuscipes,Chironomidae_Metriocnemus_picipes,	Chironomidae,	9	Diptera_98.36	Chironomidae_Paracricotopus-sp_95_1e-44
BC0293	4005_63	BC0293_4005_63	63	0.110393	Chironomidae_Rheocricotopus_atripes	0	Chironomidae_Smittia_sp_23ES,Chironomidae_Cricotopus_cf_septentrionalis,Chironomidae_Cricotopus_bicinctus,Chironomidae_Cricotopus_bicinctus,Chironomidae_Orthocladius_thienemanni,Chironomidae_Orthocladius_subletteorum,	Chironomidae,	11	Diptera_100	Chironomidae_Rheocricotopus_robacki_98_5e-53
BC0293	722_21	BC0293_722_21	21	0.121398	Chironomidae_Parochlus_kiefferi	0	Chironomidae_Linevitshia_prima,Chironomidae_Linevitshia_prima,Chironomidae_Chaetocladius_sp,Chironomidae_Chaetocladius_suecicus,Chironomidae_Orthocladius_oblidens,Chironomidae_Orthocladius_sp_11TE,	Chironomidae,	9	Chironomidae_94.79	Diptera_Ceratopogonidae_92_9e-41
BC0293	6242_25	BC0293_6242_25	25	0.147846	Chironomidae_Linevitshia_prima	1	Chironomidae_Parochlus_kiefferi,Chironomidae_Linevitshia_prima,Chironomidae_Metriocnemus_beringiensis,Chironomidae_Chaetocladius_suecicus,Chironomidae_Chaetocladius_sp,Chironomidae_Smittia_sp_23ES,	Chironomidae,	9	Chironomidae_95.08	Chironomidae_Paracricotopus_uliginosus_92_4e-39
BC0293	249_12	BC0293_249_12	12	0.14899	Chironomidae_Orthocladius_sp_11TE	0	Chironomidae_Prodiamesa_olivacea,Chironomidae_Orthocladius_subletteorum,Diptera_Elporia_barnardi,Chironomidae_Zavrelimyia_melanura,Chironomidae_Zavrelimyia_sp_2ES,Chironomidae_Zavrelimyia_melanura,	Chironomidae,Diptera,	9	Chironomidae_Macropelopia_nebulosa_96.19	Chironomidae_Psectrocladius-sp_94_4e-44
BC0293	11_200	BC0293_11_200	200	0.150436	Chironomidae_Zavrelimyia_sp_2ES	0	Chironomidae_Macropelopia_notata,Chironomidae_Zavrelimyia_melanura,Chironomidae_Zavrelimyia_melanura,Chironomidae_Macropelopia_notata,Chironomidae_Procladius_sagittalis,	Chironomidae,	9	Chironomidae_Macropelopia_nebulosa_98.04	Chironomidae_96_2e-46
BC0293	809_57	BC0293_809_57	57	0.162199	Diptera_Forcipomyia_sp_20	0	Chironomidae_Linevitshia_prima,Chironomidae_Chaetocladius_suecicus,Chironomidae_Parochlus_kiefferi,Chironomidae_Linevitshia_prima,Chironomidae_Chaetocladius_sp,Chironomidae_Metriocnemus_beringiensis,	Diptera,Chironomidae,	9	Chironomidae_95.9	Diptera_Leucophenga-sp_93_2e-41
BC0293	3654_22	BC0293_3654_22	22	0.163956	Chironomidae_Orthocladius_subletteorum	0	Chironomidae_Orthocladius_oblidens,Chironomidae_Orthocladius_subletteorum,Chironomidae_Orthocladius_sp_11TE,Chironomidae_Orthocladius_oblidens,Diptera_Simulium_aureum,Diptera_Simulium_aureum,	Chironomidae,Diptera,	15	Chironomidae_Orthocladius-sp_93.5	Chironomidae_Orthocladius-sp_94_1e-43
BC0293	5920_37	BC0293_5920_37	37	0.164359	Chironomidae_Metriocnemus_tristellus	0	Chironomidae_Corynoneura_sp_6ES,Chironomidae_Corynoneura_sp_6ES,Chironomidae_Corynoneura_sp_6ES,Chironomidae_Metriocnemus_tristellus,Chironomidae_Smittia_nudipennis,Chironomidae_Metriocnemus_tristellus,	Chironomidae,	9	Chironomidae_95.9	Chironomidae_Paracricotopus-sp_94_2e-42
BC0293	5852_11	BC0293_5852_11	11	0.171697	Chironomidae_Cricotopus_nivalis	0	Chironomidae_Metriocnemus_fuscipes,Chironomidae_Cricotopus_scaturigineus,Chironomidae_Cricotopus_nivalis,Chironomidae_Chaetocladius_gracilis,Chironomidae_Cricotopus_osellai,Chironomidae_Cricotopus_scaturigineus,	Chironomidae,	9	Chironomidae_95.9	Chironomidae_Parametriocnemus-sp_93_2e-41
BC0293	4802_91	BC0293_4802_91	91	0.182621	Diptera_Dixella_sp	0		Diptera,	11	Diptera_94.67	Diptera_Dixella-sp_93_7e-42
BC0293	750_36	BC0293_750_36	36	0.187747	Chironomidae_Chaetocladius_sp	0	Chironomidae_Cricotopus_bicinctus,Chironomidae_Bryophaenocladius_sp_8ES,Chironomidae_Smittia_sp_2ES,Chironomidae_Bryophaenocladius_sp_8ES,Chironomidae_Chaetocladius_sp,Chironomidae_Cricotopus_rufiventris,	Chironomidae,	9	Chironomidae_96.72	Chironomidae_Orthocladiinae-sp_94_5e-43
BC0293	497_27	BC0293_497_27	27	0.188272	Chironomidae_Metriocnemus_picipes	0	Chironomidae_Metriocnemus_beringiensis,Chironomidae_Metriocnemus_acutus,Chironomidae_Metriocnemus_picipes,Chironomidae_Metriocnemus_beringiensis,Chironomidae_Metriocnemus_fuscipes,Chironomidae_Metriocnemus_beringiensis,	Chironomidae,	9	Chironomidae_95.9	Chironomidae_Paracricotopus-sp_93_2e-41
BC0293	6418_23	BC0293_6418_23	23	0.205811	Chironomidae_Bryophaenocladius_sp_8ES	1	Chironomidae_Bryophaenocladius_sp_8ES,Chironomidae_Metriocnemus_picipes,Chironomidae_Smittia_sp_2ES,Chironomidae_Metriocnemus_beringiensis,Chironomidae_Cricotopus_nivalis,Chironomidae_Cricotopus_nivalis,	Chironomidae,	9	Chironomidae_95.08	Chironomidae_Orthocladiinae-sp_92_2e-37
BC0293	829_11	BC0293_829_11	11	0.208309	Chironomidae_Smittia_sp_23ES	0	Chironomidae_Bryophaenocladius_sp_8ES,Chironomidae_Bryophaenocladius_sp_8ES,Chironomidae_Smittia_sp_2ES,Chironomidae_Psectrocladius_octomaculatus,Chironomidae_Cricotopus_rufiventris,Chironomidae_Cricotopus_bicinctus,	Chironomidae,	9	Chironomidae_95.08	Chironomidae_Metriocnemus-sp_94_2e-42
BC0293	213_33	BC0293_213_33	33	0.209246	Chironomidae_Macropelopia_notata	1	Chironomidae_Macropelopia_notata,Chironomidae_Procladius_sagittalis,Chironomidae_Zavrelimyia_sp_2ES,	Chironomidae,	11	Chironomidae_Macropelopia_nebulosa_97.14	Chironomidae_93_8e-41
BC0293	6246_23	BC0293_6246_23	23	0.209648	Chironomidae_Cricotopus_scaturigineus	1	Chironomidae_Cricotopus_osellai,Chironomidae_Cricotopus_scaturigineus,Chironomidae_Cricotopus_nivalis,Chironomidae_Cricotopus_nivalis,Chironomidae_Bryophaenocladius_flavoscutellatus,Chironomidae_Bryophaenocladius_flavoscutellatus,	Chironomidae,	9	Chironomidae_95.08	Chironomidae_Pseudorthocladius-sp_93_2e-41
BC0293	2_71745	BC0293_2_71745	71745	0.209799	Chironomidae_Macropelopia_notata	0	Chironomidae_Procladius_sagittalis,Chironomidae_Macropelopia_notata,Chironomidae_Zavrelimyia_sp_2ES,Chironomidae_Zavrelimyia_melanura,Chironomidae_Zavrelimyia_melanura,Diptera_Empis_tessellata,	Chironomidae,Diptera,	11	Chironomidae_Macropelopia_nebulosa_100	Chironomidae_94_1e-43
BC0293	376_11	BC0293_376_11	11	0.216947	Chironomidae_Chaetocladius_suecicus	0	Chironomidae_Metriocnemus_beringiensis,Chironomidae_Metriocnemus_beringiensis,Chironomidae_Metriocnemus_fuscipes,Chironomidae_Metriocnemus_picipes,Chironomidae_Metriocnemus_beringiensis,Chironomidae_Metriocnemus_eurynotus,	Chironomidae,	5	Chironomidae_95.08	Coleoptera_Helophorus_nanus_92_3e-40
BC0293	6170_13	BC0293_6170_13	13	0.220228	Chironomidae_Chaetocladius_gracilis	0	Chironomidae_Cricotopus_nivalis,Chironomidae_Cricotopus_scaturigineus,Chironomidae_Cricotopus_osellai,Chironomidae_Cricotopus_scaturigineus,Chironomidae_Cricotopus_nivalis,Chironomidae_Chaetocladius_laminatus,	Chironomidae,	9	Chironomidae_94.26	Chironomidae_Pseudorthocladius-sp_93_9e-41
BC0293	369_14	BC0293_369_14	14	0.23966	Chironomidae_Cricotopus_bicinctus	0	Chironomidae_Cricotopus_triannulatus,Chironomidae_Cricotopus_bicinctus,Chironomidae_Cricotopus_rufiventris,Chironomidae_Metriocnemus_beringiensis,Chironomidae_Psectrocladius_octomaculatus,Chironomidae_Smittia_sp_2ES,	Chironomidae,	9	Chironomidae_95.08	Chironomidae_Smittia-sp_94_1e-43
BC0293	836_49	BC0293_836_49	49	0.252413	Chironomidae_Cricotopus_rufiventris	0	Chironomidae_Cricotopus_bicinctus,Chironomidae_Cricotopus_bicinctus,Chironomidae_Metriocnemus_beringiensis,Chironomidae_Smittia_sp_23ES,Chironomidae_Parakiefferiella_sp_3SW,Chironomidae_Cricotopus_triannulatus,	Chironomidae,	9	Chironomidae_95.08	Chironomidae_Smittia-sp_93_2e-41
BC0293	1568_34	BC0293_1568_34	34	0.258699	Diptera_Elporia_barnardi	1	Diptera_Edwardsina_gigantea,Diptera_Elporia_barnardi,Diptera_Simulium_murmanum,Diptera_Microchrysa_polita,Chironomidae_Zavrelimyia_melanura,Diptera_Dicranomyia_modesta,	Diptera,Chironomidae,	9	Diptera_Agromyzidae-sp_93.69	Diptera_Simulium_argyreatum_93_7e-42
BC0293	1500_99	BC0293_1500_99	99	0.260644	Ephemeroptera_Ecdyonurus_venosus	1	Ephemeroptera_Ecdyonurus_corsicus,Ephemeroptera_Ecdyonurus_venosus,Plecoptera_Leuctra_geniculata,Plecoptera_Leuctra_geniculata,Plecoptera_Leuctra_vesulensis,Plecoptera_Leuctra_braueri,	Ephemeroptera,Plecoptera,	18	Ephemeroptera_Ecdyonurus_venosus_89.43	Ephemeroptera_Ecdyonurus_venosus_90_7e-37
BC0293	5757_25	BC0293_5757_25	25	0.275179	Ephemeroptera_Baetis_fuscatus	0	Ephemeroptera_Baetis_melanonyx,Ephemeroptera_Baetis_fuscatus,Ephemeroptera_Baetis_fuscatus,Ephemeroptera_Centroptilum_luteolum,Ephemeroptera_Baetis_fuscatus,Ephemeroptera_Acentrella_lapponica,	Ephemeroptera,	16	Ephemeroptera_Baetis_melanonyx_91.06	Ephemeroptera_Baetis_melanonyx_90_3e-35
BC0293	4_156	BC0293_4_156	156	0.340112	Chironomidae_Prodiamesa_olivacea	0	Chironomidae_Macropelopia_notata,Chironomidae_Macropelopia_notata,Chironomidae_Procladius_sagittalis,Diptera_Androprosopa_americana,Diptera_Elporia_barnardi,Chironomidae_Orthocladius_sp_11TE,	Chironomidae,Diptera,	9	Chironomidae_Macropelopia_nebulosa_98.04	Chironomidae_Psectrocladius-sp_91_2e-37
BC0293	134_16	BC0293_134_16	16	0.344145	Coleoptera_Helophorus_croaticus	0	Coleoptera_Helophorus_pumilio,Coleoptera_Helophorus_grandis,Coleoptera_Helophorus_croaticus,Coleoptera_Helophorus_nubilus,Coleoptera_Helophorus_dorsalis,Coleoptera_Helophorus_granularis,	Coleoptera,	5	Chironomidae_Macropelopia_nebulosa_96.19	Chironomidae_Procladius-sp_90_9e-36
BC0293	210_14	BC0293_210_14	14	0.347323	Diptera_Chrysosyrphus_niger	0	Diptera_Empis_tessellata,Chironomidae_Procladius_sagittalis,Chironomidae_Macropelopia_notata,Chironomidae_Macropelopia_notata,Diptera_Hydromya_dorsalis,Diptera_Rhagio_maculatus,	Diptera,Chironomidae,	9	Chironomidae_Macropelopia_nebulosa_96.75	Chironomidae_Procladius-sp_90_2e-36
BC0293	105_25	BC0293_105_25	25	0.349046	Diptera_Liogma_nodicornis	0	Chironomidae_Macropelopia_notata,Chironomidae_Procladius_sagittalis,Chironomidae_Macropelopia_notata,Diptera_Rhagio_tringarius,Diptera_Rhagio_maculatus,Diptera_Rhagio_tringarius,	Diptera,Chironomidae,	9	Chironomidae_Macropelopia_nebulosa_96.75	Chironomidae_Procladius-sp_92_1e-39
BC0293	98_12	BC0293_98_12	12	0.412805	Coleoptera_Cercyon_bifenestratus	0	Coleoptera_Helophorus_croaticus,Coleoptera_Helophorus_nubilus,Coleoptera_Helophorus_pumilio,Coleoptera_Helophorus_croaticus,Coleoptera_Helophorus_grandis,Coleoptera_Helophorus_dorsalis,	Coleoptera,	5	Chironomidae_Macropelopia_nebulosa_96.75	Chironomidae_Procladius-sp_91_2e-37
BC0293	1290_16	BC0293_1290_16	16	0.415363	Diptera_Empis_tessellata	0	Chironomidae_Macropelopia_notata,Chironomidae_Macropelopia_notata,Chironomidae_Procladius_sagittalis,Chironomidae_Zavrelimyia_sp_2ES,Chironomidae_Zavrelimyia_melanura,Chironomidae_Zavrelimyia_melanura,	Diptera,Chironomidae,	9	Chironomidae_Macropelopia_nebulosa_96.75	Chironomidae_90_7e-37
BC0293	82_16	BC0293_82_16	16	0.420277	Coleoptera_Helophorus_grandis	1	Coleoptera_Cercyon_bifenestratus,Coleoptera_Helophorus_aquaticus,Coleoptera_Helophorus_grandis,Coleoptera_Helophorus_croaticus,Chironomidae_Macropelopia_notata,Coleoptera_Helophorus_nanus,	Coleoptera,Chironomidae,	5	Chironomidae_Macropelopia_nebulosa_96.75	Chironomidae_Procladius-sp_91_5e-38
BC0293	78_15	BC0293_78_15	15	0.437233	Coleoptera_Helophorus_pumilio	0	Coleoptera_Cryptopleurum_minutum,Coleoptera_Cercyon_obsoletus,Coleoptera_Helophorus_croaticus,Coleoptera_Helophorus_croaticus,Coleoptera_Cercyon_castaneipennis,Coleoptera_Cercyon_castaneipennis,	Coleoptera,	5	Chironomidae_Macropelopia_nebulosa_95.96	Chironomidae_Procladius-sp_89_4e-34
BC0293	391_61	BC0293_391_61	61	1.26023	Diptera_Pneumia_mutua	0	Trichoptera_Orthotrichia_angustella,Diptera_Pneumia_stammeri,Diptera_Pneumia_trivialis,Diptera_Pneumia_stammeri,Diptera_Pneumia_borealis,Diptera_Parabazarella_subneglecta,	Diptera,Trichoptera,	5	Hemiptera_Kleidocerys_ericae_97.37	Hemiptera_Ischnorhynchinae-sp_98_7e-52
BC0293	12613_13	BC0293_12613_13	13	4.20734	Diptera_Psilota_atra	0	Diptera_Cheilosia_carbonaria,Diptera_Rhingia_rostrata,Diptera_Psarus_abdominalis,Diptera_Ferdinandea_cuprea,Diptera_Ferdinandea_ruficornis,Diptera_Ferdinandea_cuprea,	Diptera,	0	n/a	Amoebozoa_Copromyxa_protea_98_2e-41
BC0293	4277_16	BC0293_4277_16	16	5.54393	Crustacea_Gammarus_varsoviensis	0	Crustacea_Amurocrangonyx_arsenjevi,Crustacea_Limnomysis_benedeni,Bivalvia_Pisidium_cf_casertanum_UGSB_10556,Crustacea_Amurocrangonyx_arsenjevi,Crustacea_Synurella_dershavini,Crustacea_Orconectes_limosus,	Crustacea,Bivalvia,	0	n/a	n/a
BC0293	420_72	BC0293_420_72	72	7.61519	Bivalvia_Anodonta_anatina	2	Bivalvia_Anodonta_anatina,Bivalvia_Pisidium_cf_casertanum_UGSB_10556,Gastropoda_Bythiospeum_cf_gebhardti,Gastropoda_Bythiospeum_hungaricum,Gastropoda_Bythiospeum_hungaricum,Gastropoda_Viviparus_ater,	Bivalvia,Gastropoda,	1	Ascomycota_Fusarium_circinatum_85.09	Ascomycota_Acremonium_fuci_94_3e-45
BC0293	6006_24	BC0293_6006_24	24	12.7271	Gastropoda_Bythinella_dacica	0	Odonata_Celithemis_elisa,Odonata_Sympetrum_madidum,Odonata_Libellula_pulchella,Odonata_Enallagma_divagans,Odonata_Argia_fumipennis,Odonata_Argia_fumipennis,	Gastropoda,Odonata,	0	n/a	n/a
BC0648	13131_12	BC0648_13131_12	12	0.140486	Ephemeroptera_Centroptilum_luteolum	0		Ephemeroptera,	18	Ephemeroptera_Centroptilum_luteolum_98.37	Ephemeroptera_Centroptilum_luteolum_98_7e-52
BC0648	1495_48	BC0648_1495_48	48	0.193467	Diptera_Dixella_sp	0	Diptera_Limonia_nubeculosa,Diptera_Limonia_nubeculosa,Diptera_Atherix_sp_SLB_2003,Diptera_Atherix_sp_SLB_2003,Diptera_Atherix_sp_SLB_2003,Diptera_Atherix_sp_SLB_2003,	Diptera,	9	Diptera_Empididae_94.67	Diptera_Lauxaniidae_93_2e-41
BC0648	834_59	BC0648_834_59	59	0.237539	Ephemeroptera_Habrophlebia_eldae	0	Ephemeroptera_Habroleptoides_sp_SC2014,Ephemeroptera_Habrophlebia_eldae,Ephemeroptera_Habroleptoides_sp_SC2014,Ephemeroptera_Habroleptoides_confusa,Ephemeroptera_Leptophlebia_marginata,	Ephemeroptera,	1	n/a	Coleoptera_Lorelus_mareensis_87_4e-29
BC0648	863_33	BC0648_863_33	33	0.274571	Ephemeroptera_Baetis_fuscatus	0	Ephemeroptera_Baetis_melanonyx,Ephemeroptera_Baetis_fuscatus,Ephemeroptera_Baetis_fuscatus,Ephemeroptera_Centroptilum_luteolum,Ephemeroptera_Baetis_fuscatus,Ephemeroptera_Acentrella_lapponica,	Ephemeroptera,	16	Ephemeroptera_Baetis_melanonyx_91.06	Ephemeroptera_Baetis_melanonyx_90_3e-35
BC0648	4510_27	BC0648_4510_27	27	0.276632	Ephemeroptera_Ecdyonurus_venosus	1	Ephemeroptera_Ecdyonurus_corsicus,Ephemeroptera_Ecdyonurus_venosus,Plecoptera_Leuctra_geniculata,Plecoptera_Leuctra_vesulensis,Plecoptera_Leuctra_geniculata,Plecoptera_Leuctra_braueri,	Ephemeroptera,Plecoptera,	8	Orthoptera_Pristoceuthophilus_cercalis_90	Ephemeroptera_Ecdyonurus_venosus_90_7e-37
BC0648	1039_726	BC0648_1039_726	726	0.420611	Ephemeroptera_Baetis_rhodani	0	Ephemeroptera_Nigrobaetis_niger,Coleoptera_Hydaticus_continentalis,Coleoptera_Hydaticus_continentalis,Coleoptera_Hydaticus_aruspex,Coleoptera_Hydrochus_ignicollis,Coleoptera_Hydaticus_seminiger,	Ephemeroptera,Coleoptera,	7	Ephemeroptera_Baetis_phoebus_90.91	Coleoptera_Bembidion_variegatum_88_2e-31
BC0648	439_79	BC0648_439_79	79	1.86336	Diptera_Aedes_cretinus	0	Diptera_Aedes_cretinus,Diptera_Aedes_japonicus,Diptera_Ochlerotatus_detritus,Diptera_Ochlerotatus_nr_detritus,Diptera_Aedes_cretinus,Diptera_Aedes_japonicus,	Diptera,	5	Oomycota_Pythium-sp_96.58	Oomycota_Pythium-sp_97_3e-50
BC0648	425_29	BC0648_425_29	29	2.32036	Annelida_Dina_punctata	0	Annelida_Dina_punctata,Annelida_Dina_latestriata,Chironomidae_Corynoneura_sp_15ES,Crustacea_Amurocrangonyx_arsenjevi,Annelida_Dina_krilata,Annelida_Dina_sp_TW2010,	Annelida,Chironomidae,Crustacea,	5	Oomycota_Pythium_aphanidermatum_92.98	Oomycota_Pythium-sp_93_5e-43
BC0648	29_10901	BC0648_29_10901	10901	2.39511	Chironomidae_Corynoneura_sp_15ES	0	Odonata_Libellula_quadrimaculata,Chironomidae_Micropsectra_atrofasciata,Chironomidae_Micropsectra_sp_5ES,Chironomidae_Micropsectra_sp_5ES,Diptera_Lispe_pygmaea,Diptera_Limnophora_triangula,	Chironomidae,Odonata,Diptera,	5	Oomycota_Pythium_aphanidermatum_95.61	Oomycota_Pythium-sp_96_1e-48
BC0648	570_62	BC0648_570_62	62	2.51627	Chironomidae_Micropsectra_sp_To391	0	Chironomidae_Micropsectra_attenuata,Chironomidae_Micropsectra_sp_To391,Chironomidae_Paratanytarsus_penicillatus,Chironomidae_Paratanytarsus_penicillatus,Chironomidae_Rheotanytarsus_ringei,Chironomidae_Rheotanytarsus_ringei,	Chironomidae,	6	Oomycota_Pythium_aphanidermatum_93.86	Oomycota_Pythium_aphanidermatum_94_4e-44
BC0648	248_24	BC0648_248_24	24	2.7628	Coleoptera_Georissus_crenulatus	0	Coleoptera_Macroplea_appendiculata,Coleoptera_Macroplea_appendiculata,Coleoptera_Bagous_glabrirostris,Coleoptera_Georissus_sp,Coleoptera_Georissus_sp,Coleoptera_Helophorus_croaticus,	Coleoptera,	5	Oomycota_Pythium-sp_98.54	Oomycota_Pythium-sp_97_1e-49
BC0648	4943_18	BC0648_4943_18	18	2.92892	Diptera_Aedes_geniculatus	0	Chironomidae_Corynoneura_sp_15ES,Annelida_Dina_punctata,Annelida_Dina_punctata,Annelida_Dina_latestriata,Diptera_Aedes_cretinus,Diptera_Ochlerotatus_nr_cantans,	Diptera,Chironomidae,Annelida,	5	Oomycota_Pythium-sp_95.61	Oomycota_Pythium-sp_96_1e-48
BC0648	369_17	BC0648_369_17	17	2.94537	Crustacea_Limnomysis_benedeni	0	Chironomidae_Corynoneura_sp_15ES,Annelida_Erpobdella_testacea,Annelida_Erpobdella_sp_TW2010,Annelida_Erpobdella_testacea,Annelida_Propappus_volki,Annelida_Dina_lineata,	Crustacea,Chironomidae,Annelida,	5	Oomycota_Pythium_aquatile_91.67	Oomycota_Pythium-sp_93_7e-42
BC0648	1228_25	BC0648_1228_25	25	3.46728	Chironomidae_Chironomus_aprilinus	0	Chironomidae_Chironomus_aprilinus,Chironomidae_Chironomus_cf_tenuistylus,Chironomidae_Einfeldia_sp_JM_2006,Chironomidae_Einfeldia_sp_JM_2006,Chironomidae_Einfeldia_sp_JM_2006,Chironomidae_Chironomus_muratensis,	Chironomidae,	6	Oomycota_Saprolegnia_ferax_96.58	Oomycota_Saprolegnia_ferax_97_3e-50
BC0648	955_46	BC0648_955_46	46	11.3829	Crustacea_Synurella_ambulans	0	Coleoptera_Hydraena_dentipes,Coleoptera_Hydraena_polita,Coleoptera_Hydraena_lapidicola,Coleoptera_Hydraena_truncata,Coleoptera_Hydraena_truncata,Coleoptera_Hydraena_lapidicola,	Crustacea,Coleoptera,	0	n/a	n/a
BC0648	1858_20	BC0648_1858_20	20	19.7322	Diptera_Ochlerotatus_nr_cantans	1	Diptera_Ochlerotatus_nr_flavescens,Diptera_Ochlerotatus_nr_cantans,Crustacea_Orchestia_montagui,Crustacea_Orchestia_montagui,Crustacea_Dikerogammarus_villosus,Crustacea_Rhipidogammarus_rhipidiophorus,	Diptera,Crustacea,	0	n/a	n/a
BC0780	19_3691	BC0780_19_3691	3691	1e-06	Diptera_Scathophaga_furcata	0	Diptera_Scathophaga_furcata,Diptera_Scathophaga_inquinata,	Diptera,	12	Diptera_100	Diptera_Scathophaga_furcata_100_6e-57
BC0780	5901_11	BC0780_5901_11	11	0.032118	Ephemeroptera_Baetis_alpinus	0		Ephemeroptera,	18	Ephemeroptera_Baetis_alpinus_97.22	Ephemeroptera_Baetis_alpinus_99_3e-55
BC0780	40_18286	BC0780_40_18286	18286	0.042136	Ephemeroptera_Habroleptoides_confusa	0		Ephemeroptera,	18	Ephemeroptera_Habroleptoides_confusa_97.22	Ephemeroptera_Habroleptoides_confusa_97_5e-43
BC0780	4975_11	BC0780_4975_11	11	0.043319	Ephemeroptera_Habroleptoides_sp_SC2014	1	Ephemeroptera_Leptophlebia_vespertina,Ephemeroptera_Paraleptophlebia_submarginata,Ephemeroptera_Paraleptophlebia_submarginata,Ephemeroptera_Habrophlebia_eldae,Ephemeroptera_Habrophlebia_eldae,Ephemeroptera_Paraleptophlebia_strandii,	Ephemeroptera,	3	< 70	Ephemeroptera_Habrophlebia_eldae_92_1e-39
BC0780	6300_24	BC0780_6300_24	24	0.112438	Ephemeroptera_Rhithrogena_semicolorata	0	Diptera_Forcipomyia_sp_4ES,Diptera_Forcipomyia_squamigera,Diptera_Forcipomyia_sp_4ES,Diptera_Forcipomyia_sp_20,Diptera_Forcipomyia_sp_20,Diptera_Brachypogon_sociabilis,	Ephemeroptera,Diptera,	15	Ephemeroptera_Rhithrogena-sp_95.12	Ephemeroptera_Rhithrogena-sp_95_7e-47
BC0780	8586_43	BC0780_8586_43	43	0.166055	Diptera_Dixella_sp	0	Diptera_Limonia_nubeculosa,Diptera_Limonia_nubeculosa,Diptera_Atherix_sp_SLB_2003,Diptera_Atherix_sp_SLB_2003,Diptera_Atherix_sp_SLB_2003,Diptera_Atherix_sp_SLB_2003,	Diptera,	9	Diptera_Empididae-sp_94.67	Diptera_Lauxaniidae_93_5e-43
BC0780	177_44	BC0780_177_44	44	0.261723	Ephemeroptera_Ecdyonurus_venosus	1	Ephemeroptera_Ecdyonurus_corsicus,Ephemeroptera_Ecdyonurus_venosus,Plecoptera_Leuctra_geniculata,Plecoptera_Leuctra_geniculata,Plecoptera_Leuctra_vesulensis,Plecoptera_Leuctra_braueri,	Ephemeroptera,Plecoptera,	18	Ephemeroptera_Ecdyonurus_venosus_89.43	Ephemeroptera_Ecdyonurus_venosus_90_7e-37
BC0780	872_40	BC0780_872_40	40	0.276789	Ephemeroptera_Baetis_fuscatus	0	Ephemeroptera_Baetis_melanonyx,Ephemeroptera_Baetis_fuscatus,Ephemeroptera_Baetis_fuscatus,Ephemeroptera_Centroptilum_luteolum,Ephemeroptera_Baetis_fuscatus,Ephemeroptera_Acentrella_lapponica,	Ephemeroptera,	16	Ephemeroptera_Baetis_melanonyx_91.06	Ephemeroptera_Baetis_melanonyx_90_3e-35
BC0780	8972_23	BC0780_8972_23	23	0.328474	Ephemeroptera_Epeorus_assimilis	0	Plecoptera_Isoperla_grammatica,Plecoptera_Isoperla_grammatica,Plecoptera_Capnia_vidua,Ephemeroptera_Serratella_ignita,Ephemeroptera_Ecdyonurus_venosus,Plecoptera_Nemoura_cinerea,	Ephemeroptera,Plecoptera,	3	Megaloptera_Neoneuromus_ignobilis_90.67	Diptera_85_1e-24
BC0780	1569_507	BC0780_1569_507	507	0.442885	Ephemeroptera_Baetis_lutheri	0		Ephemeroptera,	5	Ephemeroptera_Baetis_rhodani_89.33	n/a
BC0780	14556_11	BC0780_14556_11	11	3.04385	Coleoptera_Liopterus_haemorrhoidalis	0	Crustacea_Synurella_ambulans,Ephemeroptera_Cloeon_simile,Coleoptera_Noterus_clavicornis,Coleoptera_Noterus_crassicornis,Coleoptera_Noterus_crassicornis,Coleoptera_Dytiscus_marginalis,	Coleoptera,Crustacea,Ephemeroptera,	0	n/a	n/a
BC0780	7345_54	BC0780_7345_54	54	3.23575	Trichoptera_Ceraclea_ensifera	0	Trichoptera_Ceraclea_nigronervosa,Trichoptera_Holocentropus_stagnalis,Trichoptera_Ceraclea_albimacula,Trichoptera_Ceraclea_albogutta,Trichoptera_Ceraclea_albogutta,Trichoptera_Ceraclea_alboguttata,	Trichoptera,	1	Rotifera_Adineta_vaga_85.32	Rotifera_Philodina_plena_92_1e-39
BC0780	123_7402	BC0780_123_7402	7402	3.41099	Crustacea_Amurocrangonyx_arsenjevi	1	Diptera_Serromyia_femorata,Diptera_Serromyia_femorata,Diptera_Chaoborus_punctipennis,Diptera_Simulium_longipalpe,Diptera_Simulium_morsitans,Diptera_Simulium_longipalpe,	Crustacea,Diptera,	0	n/a	n/a
BC0780	2522_20	BC0780_2522_20	20	3.52501	Diptera_Rhingia_rostrata	0	Crustacea_Amurocrangonyx_arsenjevi,Crustacea_Amurocrangonyx_arsenjevi,Diptera_Cheilosia_caerulescens,Diptera_Liogma_nodicornis,Diptera_Pherbellia_ventralis,Diptera_Xylota_segnis,	Diptera,Crustacea,	1	Rhodophyta_Mesophyllum-sp_77.32	Rhodophyta_Ceramium_echionotum_83_9e-11
BC0780	2757_518	BC0780_2757_518	518	3.55444	Ephemeroptera_Cloeon_simile	0	Coleoptera_Noterus_clavicornis,Coleoptera_Noterus_crassicornis,Coleoptera_Noterus_crassicornis,Coleoptera_Dytiscus_marginalis,Coleoptera_Dytiscus_lapponicus,Coleoptera_Dytiscus_lapponicus,	Ephemeroptera,Coleoptera,	0	n/a	n/a
BC0780	9664_56	BC0780_9664_56	56	4.78185	Crustacea_Limnomysis_benedeni	0	Crustacea_Amurocrangonyx_arsenjevi,Trichoptera_Rhyacophila_laevis,Diptera_Serromyia_femorata,Diptera_Serromyia_femorata,Diptera_Chaoborus_punctipennis,Trichoptera_Rhyacophila_occidentalis,	Crustacea,Trichoptera,Diptera,	0	n/a	n/a
BC0780	1197_85	BC0780_1197_85	85	4.82933	Odonata_Boyeria_grafiana	0	Odonata_Boyeria_vinosa,Odonata_Arigomphus_furcifer,Odonata_Arigomphus_furcifer,Odonata_Dromogomphus_spinosus,Odonata_Dromogomphus_spinosus,Odonata_Gomphus_adelphus,	Odonata,	1	n/a	Hemiptera_91_1e-34
BC0780	473_33	BC0780_473_33	33	4.84582	Chironomidae_Chironomus_plumosus	0	Chironomidae_Chironomus_muratensis,Chironomidae_Chironomus_muratensis,Chironomidae_Chironomus_pseudothummi,Chironomidae_Chironomus_pseudothummi,Chironomidae_Chironomus_salinarius,Chironomidae_Chironomus_pallidivittatus,	Chironomidae,	0	n/a	n/a
BC0780	1620_20	BC0780_1620_20	20	5.13662	Bivalvia_Pisidium_cf_casertanum_UGSB_10556	2	Bivalvia_Corbicula_fluminalis,Bivalvia_Pisidium_cf_casertanum_UGSB_10556,Bivalvia_Dreissena_rostriformis,Bivalvia_Anodonta_anatina,Bivalvia_Anodonta_anatina,Diptera_Ochlerotatus_nr_flavescens,	Bivalvia,Diptera,	0	n/a	Nemertea_Cerebratulus-sp_100_6e-57
BC0780	1891_4901	BC0780_1891_4901	4901	5.13953	Crustacea_Amurocrangonyx_arsenjevi	0	Crustacea_Amurocrangonyx_arsenjevi,Chironomidae_Tanytarsus_gracilentus,Chironomidae_Virgatanytarsus_arduennensis,Chironomidae_Cladotanytarsus_pallidus,Chironomidae_Parapsectra_uliginosa,Diptera_Rhingia_rostrata,	Crustacea,Chironomidae,Diptera,	0	n/a	Rhodophyta_Sebdenia_cerebriformis_85_1e-14
BC0780	6793_24	BC0780_6793_24	24	7.54487	Chironomidae_Einfeldia_sp_JM_2006	0	Chironomidae_Chironomus_pseudothummi,Chironomidae_Chironomus_pallidivittatus,Chironomidae_Chironomus_pseudothummi,Chironomidae_Chironomus_pallidivittatus,Chironomidae_Chironomus_salinarius,Chironomidae_Einfeldia_sp_JM_2006,	Chironomidae,	0	n/a	non-COI_Aves
BC0780	1315_28	BC0780_1315_28	28	8.01874	Bivalvia_Anodonta_anatina	2	Bivalvia_Anodonta_anatina,Bivalvia_Pisidium_cf_casertanum_UGSB_10556,Bivalvia_Margaritifera_margaritifera,Bivalvia_Dreissena_rostriformis,Annelida_Propappus_volki,Annelida_Propappus_volki,	Bivalvia,Annelida,	1	Ascomycota_Fusarium_circinatum_85.09	Ascomycota_Acremonium_fuci_94_3e-45
BC0834	1062_52	BC0834_1062_52	52	1e-06	Chironomidae_Smittia_nudipennis	0	Chironomidae_Orthocladius_subletteorum,Chironomidae_Orthocladius_subletteorum,Chironomidae_Parakiefferiella_sp_3SW,Chironomidae_Metriocnemus_tristellus,Megaloptera_Sialis_lutaria,Chironomidae_Metriocnemus_tristellus,	Chironomidae,Megaloptera,	9	Chironomidae_Brillia_bifida_99.19	Diptera_Oxysarcodexia_avuncula_94_1e-43
BC0834	1311_187	BC0834_1311_187	187	1e-06	Diptera_Simulium_juxtacrenobium	0	Diptera_Simulium_vernum,Diptera_Simulium_juxtacrenobium,Diptera_Simulium_silvestre,Diptera_Simulium_vernum,	Diptera,	15	Diptera_Simulium_silvestre_100	Diptera_Simulium_vernum_100_6e-57
BC0834	128_13385	BC0834_128_13385	13385	0.022846	Chironomidae_Prodiamesa_olivacea	0		Chironomidae,	18	Chironomidae_Prodiamesa_olivacea_100	Chironomidae_Prodiamesa_olivacea_100_6e-57
BC0834	29_17794	BC0834_29_17794	17794	0.03057	Coleoptera_Elodes_marginata	0		Coleoptera,	18	Coleoptera_Elodes_marginata_97.56	Coleoptera_Elodes_marginata_98_7e-52
BC0834	3306_21	BC0834_3306_21	21	0.031615	Trichoptera_Chaetopteryx_morettii	2	Trichoptera_Chaetopteryx_morettii,Trichoptera_Chaetopteryx_gessneri,Trichoptera_Chaetopteryx_sahlbergi,Trichoptera_Chaetopteryx_morettii,Trichoptera_Chaetopteryx_gessneri,Trichoptera_Chaetopteryx_fusca,	Trichoptera,	15	Trichoptera_Chaetopteryx_villosa_97.56	Trichoptera_Chaetopteryx_sahlbergi_98_7e-52
BC0834	139_28	BC0834_139_28	28	0.049846	Plecoptera_Brachyptera_calabrica	0	Plecoptera_Protonemura_nimborella,Plecoptera_Brachyptera_calabrica,	Plecoptera,	11	Plecoptera_Leuctra-sp_93.55	Plecoptera_Leuctra-sp_93_9e-41
BC0834	12_37366	BC0834_12_37366	37366	0.06986	Trichoptera_Philopotamus_ludificatus	0	Trichoptera_Philopotamus_montanus,Trichoptera_Philopotamus_montanus,	Trichoptera,	16	Trichoptera_Philopotamus_montanus_97.56	Trichoptera_Philopotamus_montanus_95_3e-45
BC0834	109_57	BC0834_109_57	57	0.117288	Trichoptera_Philopotamus_montanus	1	Trichoptera_Philopotamus_ludificatus,Trichoptera_Philopotamus_montanus,Trichoptera_Philopotamus_variegatus,Trichoptera_Chimarra_marginata,	Trichoptera,	18	Trichoptera_Philopotamus_montanus_95	Trichoptera_Philopotamus_montanus_94_2e-42
BC0834	571_2690	BC0834_571_2690	2690	0.128716	Chironomidae_Gymnometriocnemus_kamimegavirgus	0	Chironomidae_Chaetocladius_melaleucus,	Chironomidae,	12	Chironomidae_Chaetocladius_perennis_100	Chironomidae_Chaetocladius_perennis_100_6e-57
BC0834	635_92	BC0834_635_92	92	0.138677	Chironomidae_Paraphaenocladius_irritus	0	Chironomidae_Gymnometriocnemus_kamimegavirgus,Chironomidae_Chaetocladius_melaleucus,Chironomidae_Gymnometriocnemus_kamimegavirgus,Chironomidae_Gymnometriocnemus_brevitarsis,Chironomidae_Gymnometriocnemus_brevitarsis,Chironomidae_Paraphaenocladius_exagitans,	Chironomidae,	11	Chironomidae_Chaetocladius-sp_97.56	Chironomidae_Chaetocladius_perennis_98_2e-51
BC0834	1076_13	BC0834_1076_13	13	0.165383	Diptera_Dixella_sp	0	Diptera_Limonia_nubeculosa,Diptera_Limonia_nubeculosa,Diptera_Atherix_sp_SLB_2003,Diptera_Atherix_sp_SLB_2003,Diptera_Atherix_sp_SLB_2003,Diptera_Atherix_sp_SLB_2003,	Diptera,	9	Diptera_Empididae_94.67	Diptera_Lauxaniidae_93_5e-43
BC0834	2641_15	BC0834_2641_15	15	0.189618	Diptera_Tipula_bosnica	0	Diptera_Forcipomyia_knockensis,Diptera_Forcipomyia_nigra,Diptera_Nephrotoma_aculeata,Diptera_Tipula_bosnica,Diptera_Tipula_luna,Diptera_Tipula_maxima,	Diptera,	9	Diptera_Sergentomyia_minuta_93.33	Chironomidae_Atrichopogon-sp_92_1e-39
BC0834	970_26	BC0834_970_26	26	0.209618	Chironomidae_Macropelopia_notata	0	Chironomidae_Procladius_sagittalis,Chironomidae_Macropelopia_notata,Chironomidae_Zavrelimyia_sp_2ES,Chironomidae_Zavrelimyia_melanura,Chironomidae_Zavrelimyia_melanura,Diptera_Empis_tessellata,	Chironomidae,Diptera,	11	Chironomidae_Macropelopia_nebulosa_100	Chironomidae_94_1e-43
BC0834	1030_433	BC0834_1030_433	433	0.260462	Ephemeroptera_Ecdyonurus_venosus	1	Ephemeroptera_Ecdyonurus_corsicus,Ephemeroptera_Ecdyonurus_venosus,Plecoptera_Leuctra_geniculata,Plecoptera_Leuctra_geniculata,Plecoptera_Leuctra_vesulensis,Plecoptera_Leuctra_braueri,	Ephemeroptera,Plecoptera,	18	Ephemeroptera_Ecdyonurus_venosus_89.43	Ephemeroptera_Ecdyonurus_venosus_90_7e-37
BC0834	816_2773	BC0834_816_2773	2773	0.398625	Ephemeroptera_Baetis_lutheri	0		Ephemeroptera,	16	Ephemeroptera_Baetis_rhodani_89.33	Ephemeroptera_Baetis_rhodani_87_4e-29
BC0834	11176_19	BC0834_11176_19	19	2.73032	Diptera_Merodon_spinitarsis	0	Diptera_Merodon_testaceus,Diptera_Merodon_avidus,Diptera_Merodon_velox,Diptera_Merodon_serrulatus,Diptera_Merodon_avidus,Diptera_Merodon_hamifer,	Diptera,	0	n/a	Amoebozoa_Copromyxa_protea_98_2e-41
BC0834	10061_32	BC0834_10061_32	32	3.26204	Trichoptera_Ceraclea_nigronervosa	0	Trichoptera_Ceraclea_ensifera,Trichoptera_Holocentropus_stagnalis,Trichoptera_Ceraclea_albimacula,Trichoptera_Ceraclea_albogutta,Trichoptera_Ceraclea_alboguttata,Trichoptera_Ceraclea_albogutta,	Trichoptera,	0	n/a	Rotifera_Philodina_citrina_89_2e-31
BC0834	956_62	BC0834_956_62	62	4.03841	Trichoptera_Hydroptila_occulta	0	Trichoptera_Hydroptila_martini,Trichoptera_Hydroptila_martini,Trichoptera_Hydroptila_spinosa,Trichoptera_Hydroptila_martini,Trichoptera_Hydroptila_spinosa,Trichoptera_Hydroptila_sparsa,	Trichoptera,	0	n/a	Amoebozoa_Stachyamoeba_lipophora_84_3e-10
BC0834	1438_11	BC0834_1438_11	11	4.89029	Crustacea_Synurella_ambulans	0	Gastropoda_Valvata_cf_hirsutecostata_UGSB_0342,Gastropoda_Valvata_cf_hirsutecostata_UGSB_0342,Gastropoda_Valvata_rhabdota,Annelida_Propappus_volki,Annelida_Propappus_volki,Trichoptera_Holocentropus_stagnalis,	Crustacea,Gastropoda,Annelida,Trichoptera,	1	Nematoda_Steinernema_costaricense_89.33	Coleoptera_Protaprion_nigritarse_100_1e-04
BC0834	2225_167	BC0834_2225_167	167	6.01993	Crustacea_Gammarus_komareki	0	Crustacea_Gammarus_komareki,Crustacea_Gammarus_varsoviensis,Coleoptera_Liopterus_haemorrhoidalis,Crustacea_Orchestia_montagui,Crustacea_Synurella_ambulans,Crustacea_Gammarus_chevreuxi,	Crustacea,Coleoptera,	0	Heterokontophyta_81.58	Ascomycota_Candida_norvegica_80_5e-13
BC0834	11006_21	BC0834_11006_21	21	6.45226	Coleoptera_Hydraena_dentipes	0	Coleoptera_Hydraena_lapidicola,Coleoptera_Hydraena_truncata,Coleoptera_Hydraena_truncata,Coleoptera_Hydraena_palustris,Coleoptera_Hydraena_lapidicola,Coleoptera_Hydraena_gracilis,	Coleoptera,	0	Phaeophyceae_Asperococcus_71.74	n/a
BC0834	590_153	BC0834_590_153	153	8.676	Trichoptera_Rhyacophila_laevis	0	Trichoptera_Apsilochorema_sutshanum,Ephemeroptera_Cloeon_praetextum,Coleoptera_Gyrinus_minutus,Coleoptera_Deronectes_latus,Coleoptera_Laccornis_oblongus,Coleoptera_Bidessus_minutissimus,	Trichoptera,Ephemeroptera,Coleoptera,	0	Rhodophyta_Metagoniolithon-sp_76	n/a
BC0834	45_69	BC0834_45_69	69	9.57916	Bivalvia_Anodonta_anatina	2	Bivalvia_Anodonta_anatina,Bivalvia_Pisidium_cf_casertanum_UGSB_10556,Trichoptera_Glossosoma_altaicum,Bivalvia_Margaritifera_margaritifera,Bivalvia_Unio_gibbus,Bivalvia_Unio_gibbus,	Bivalvia,Trichoptera,	1	Ascomycota_Fusarium_circinatum_85.09	Ascomycota_Acremonium_fuci_94_3e-45
BC0834	917_386	BC0834_917_386	386	9.87489	Gastropoda_Segmentina_nitida	1	Gastropoda_Hippeutis_complanatus,Gastropoda_Segmentina_nitida,Gastropoda_Radix_zazurnensis,Gastropoda_Radix_ampla,Gastropoda_Radix_zazurnensis,Gastropoda_Radix_labiata,	Gastropoda,	0	Rhodophyta_Bossiella_montereyensis_76.92	n/a
BC0834	649_214	BC0834_649_214	214	11.8884	Gastropoda_Bythinella_dacica	0	Gastropoda_Theodoxus_transversalis,Gastropoda_Theodoxus_transversalis,Gastropoda_Theodoxus_transversalis,Gastropoda_Theodoxus_danubialis,Gastropoda_Theodoxus_transversalis,Gastropoda_Theodoxus_danubialis,	Gastropoda,	0	n/a	n/a
BC0834	40_279	BC0834_40_279	279	19.5572	Gastropoda_Choanomphalus_maacki	1	Gastropoda_Planorbis_planorbis,Gastropoda_Choanomphalus_maacki,Crustacea_Troglocaris_planinensis,Crustacea_Troglocaris_anophthalmus,Crustacea_Troglocaris_bosnica,Crustacea_Troglocaris_anophthalmus,	Gastropoda,Crustacea,	0	n/a	n/a
BC0849	666_206	BC0849_666_206	206	1e-06	Chironomidae_Smittia_nudipennis	0	Chironomidae_Orthocladius_subletteorum,Chironomidae_Orthocladius_subletteorum,Chironomidae_Parakiefferiella_sp_3SW,Chironomidae_Metriocnemus_tristellus,Megaloptera_Sialis_lutaria,Chironomidae_Metriocnemus_tristellus,	Chironomidae,Megaloptera,	9	Chironomidae_Brilla_bifida_99.19	Diptera_Oxysarcodexia_avuncula_94_1e-43
BC0849	534_27	BC0849_534_27	27	0.005096	Coleoptera_Anacaena_globulus	0		Coleoptera,	18	Coleoptera_Anacaena_globulus_100	Coleoptera_Anacaena_globulus_98_1e-53
BC0849	7571_31	BC0849_7571_31	31	0.027376	Diptera_Elporia_barnardi	1	Diptera_Elporia_barnardi,Diptera_Edwardsina_gigantea,Diptera_Microchrysa_polita,Diptera_Rhagio_tringarius,Diptera_Pachygaster_atra,Diptera_Pachygaster_atra,	Diptera,	9	Diptera_Sciophila-sp_97.33	Diptera_Antocha-sp_97_1e-48
BC0849	64_376	BC0849_64_376	376	0.030603	Coleoptera_Elodes_marginata	0		Coleoptera,	18	Coleoptera_Elodes_marginata_97.56	Coleoptera_Elodes_marginata_98_7e-52
BC0849	3831_161	BC0849_3831_161	161	0.039098	Diptera_Simulium_juxtacrenobium	0	Diptera_Simulium_vernum,Diptera_Simulium_juxtacrenobium,Diptera_Simulium_silvestre,Diptera_Simulium_vernum,	Diptera,	15	Diptera_Simulium_brevidens_100	Diptera_Simulium_urbanum_100_6e-57
BC0849	6349_11	BC0849_6349_11	11	0.041652	Ephemeroptera_Habroleptoides_sp_SC2014	1	Ephemeroptera_Leptophlebia_vespertina,Ephemeroptera_Paraleptophlebia_submarginata,Ephemeroptera_Paraleptophlebia_submarginata,Ephemeroptera_Habrophlebia_eldae,Ephemeroptera_Habrophlebia_eldae,Ephemeroptera_Paraleptophlebia_strandii,	Ephemeroptera,	3	< 70	Ephemeroptera_Habrophlebia_eldae_93_2e-41
BC0849	135_11	BC0849_135_11	11	0.049468	Plecoptera_Brachyptera_calabrica	0	Plecoptera_Protonemura_nimborella,Plecoptera_Brachyptera_calabrica,Plecoptera_Leuctra_hippopus,Plecoptera_Leuctra_hippopus,	Plecoptera,	11	Plecoptera_Leuctra_rhodoica_92.5	Plecoptera_Leuctra-sp_92_4e-39
BC0849	467_27	BC0849_467_27	27	0.052094	Diptera_Microchrysa_polita	1	Diptera_Microchrysa_polita,Diptera_Chloromyia_formosa,Diptera_Sargus_iridatus,Diptera_Chloromyia_formosa,Diptera_Sargus_iridatus,Diptera_Sargus_bipunctatus,	Diptera,	9	Diptera_Hybos_reversus_96	Diptera_Dacus_apoxanthus_94_3e-45
BC0849	688_44	BC0849_688_44	44	0.065884	Trichoptera_Philopotamus_ludificatus	0	Trichoptera_Philopotamus_montanus,Trichoptera_Philopotamus_montanus,	Trichoptera,	16	Trichoptera_Philopotamus_montanus_99.19	Trichoptera_Philopotamus_montanus_96_7e-47
BC0849	649_23	BC0849_649_23	23	0.119298	Diptera_Dixella_sp	0	Diptera_Limonia_nubeculosa,Diptera_Atherix_sp_SLB_2003,Diptera_Atherix_sp_SLB_2003,Diptera_Cheilotrichia_cinerascens,Diptera_Dixella_sp,Diptera_Dicranomyia_modesta,	Diptera,	9	Diptera_Oscinella-sp_96.3	Diptera_Aulacigaster_neoleucopeza_95_7e-47
BC0849	690_58	BC0849_690_58	58	0.146618	Diptera_Limonia_nubeculosa	3	Diptera_Limonia_nubeculosa,Diptera_Atherix_sp_SLB_2003,Diptera_Atherix_sp_SLB_2003,Diptera_Atherix_sp_SLB_2003,Diptera_Atherix_sp_SLB_2003,Diptera_Limonia_nubeculosa,	Diptera,	9	Diptera_Empididae_96	Diptera_Athyroglossa_granulosa_94_1e-43
BC0849	2662_13	BC0849_2662_13	13	0.152889	Ephemeroptera_Baetis_rhodani	0	Ephemeroptera_Takobia_albinatii,Ephemeroptera_Alainites_muticus,Ephemeroptera_Takobia_albinatii,Ephemeroptera_Takobia_muticus,Ephemeroptera_Baetis_melanonyx,Ephemeroptera_Baetis_melanonyx,	Ephemeroptera,	16	Ephemeroptera_Baetis_atlanticus_99.19	Ephemeroptera_Baetis_atlanticus_99_3e-55
BC0849	290_2801	BC0849_290_2801	2801	0.167328	Plecoptera_Amphinemura_standfussi	1	Plecoptera_Nemoura_viki,Plecoptera_Nemoura_viki,Ephemeroptera_Serratella_ignita,Ephemeroptera_Ephemerella_mucronata,Ephemeroptera_Serratella_ignita,Plecoptera_Amphinemura_palmeni,	Plecoptera,Ephemeroptera,	12	Plecoptera_Perlodes_microcephalus_98.25	Plecoptera_Perlodes_microcephalus_98_1e-48
BC0849	610_2299	BC0849_610_2299	2299	0.200568	Ephemeroptera_Serratella_ignita	0	Ephemeroptera_Ephemerella_mucronata,Ephemeroptera_Serratella_ignita,Ephemeroptera_Choroterpes_picteti,Ephemeroptera_Choroterpes_picteti,Megaloptera_Sialis_lutaria,Coleoptera_Laccophilus_poecilus,	Ephemeroptera,Megaloptera,Coleoptera,	7	Plecoptera_Perlodes_mortoni_99.19	Plecoptera_Perlodes_microcephalus_98_1e-48
BC0849	3890_21	BC0849_3890_21	21	0.204741	Ephemeroptera_Rhithrogena_insularis	0	Plecoptera_Leuctra_hippopus,Plecoptera_Brachyptera_calabrica,Plecoptera_Leuctra_hippopus,Plecoptera_Leuctra_hippopus,Plecoptera_Leuctra_braueri,Ephemeroptera_Rhithrogena_insularis,	Ephemeroptera,Plecoptera,	8	Plecoptera_Perlodes_microcephalus_97.56	Plecoptera_Perlodes_microcephalus_96_1e-43
BC0849	1988_19	BC0849_1988_19	19	0.244833	Ephemeroptera_Ephemerella_mucronata	1	Ephemeroptera_Serratella_ignita,Ephemeroptera_Serratella_ignita,Ephemeroptera_Choroterpes_picteti,Ephemeroptera_Choroterpes_picteti,Ephemeroptera_Ephemerella_aurivillii,Ephemeroptera_Ephemerella_mucronata,	Ephemeroptera,	7	Plecoptera_Perlodes_mortoni_97.5	Plecoptera_Perlodes_microcephalus_97_7e-47
BC0849	677_79	BC0849_677_79	79	0.261712	Ephemeroptera_Ecdyonurus_venosus	1	Ephemeroptera_Ecdyonurus_corsicus,Ephemeroptera_Ecdyonurus_venosus,Plecoptera_Leuctra_geniculata,Plecoptera_Leuctra_geniculata,Plecoptera_Leuctra_vesulensis,Plecoptera_Leuctra_braueri,	Ephemeroptera,Plecoptera,	18	Ephemeroptera_Ecdyonurus_venosus_89.43	Ephemeroptera_Ecdyonurus_venosus_90_7e-37
BC0849	4631_14	BC0849_4631_14	14	0.285199	Chironomidae_Polypedilum_quadriguttatum	0	Chironomidae_Polypedilum_pullum,Chironomidae_Polypedilum_pullum,Chironomidae_Microtendipes_pedellus,Chironomidae_Tanytarsus_reei,Chironomidae_Tanytarsus_heusdensis,Chironomidae_Tanytarsus_heusdensis,	Chironomidae,	7	Plecoptera_Perlodes_mortoni_96.75	Plecoptera_Perlodes_microcephalus_96_1e-43
BC0849	680_19	BC0849_680_19	19	0.303872	Chironomidae_Corynoneura_sp_6ES	1	Chironomidae_Metriocnemus_tristellus,Chironomidae_Cricotopus_sylvestris,Chironomidae_Cricotopus_glacialis,Chironomidae_Cricotopus_glacialis,Chironomidae_Smittia_nudipennis,Chironomidae_Parakiefferiella_sp_3SW,	Chironomidae,	9	Chironomidae_Brilla_bifida_98.37	Diptera_Sobarocephala-sp_92_1e-39
BC0849	455_119	BC0849_455_119	119	0.49408	Ephemeroptera_Baetis_lutheri	0		Ephemeroptera,	15	Ephemeroptera_Baetis_cf-rhodani_86.99	Ephemeroptera_Baetis_alpinus_86_9e-26
BC0849	740_15	BC0849_740_15	15	1.29569	Diptera_Eumerus_strigatus	0	Diptera_Eumerus_funeralis,Diptera_Eumerus_funeralis,Diptera_Eumerus_ornatus,Diptera_Merodon_papillus,Diptera_Eumerus_ornatus,Diptera_Eumerus_funeralis,	Diptera,	3	Copepoda_Triconia_dentipes_86.67	Hemiptera_Raglius_alboacuminatus_81_2e-17
BC0849	1412_102	BC0849_1412_102	102	2.36895	Gastropoda_Megalovalvata_piligera	0	Gastropoda_Megalovalvata_piligera,Gastropoda_Megalovalvata_piligera,Gastropoda_Valvata_stenotrema,Gastropoda_Valvata_sibirica,Gastropoda_Megalovalvata_piligera,Gastropoda_Physa_fontinalis,	Gastropoda,	5	Rotifera_Lecane_cornuta_85.37	Rotifera_Lecane_grandis_86_7e-27
BC0849	778_186	BC0849_778_186	186	2.57852	Trichoptera_Hydroptila_martini	1	Trichoptera_Hydroptila_occulta,Trichoptera_Hydroptila_martini,Trichoptera_Hydroptila_spinosa,Trichoptera_Hydroptila_martini,Trichoptera_Hydroptila_ivisa,Trichoptera_Rhyacophila_laevis,	Trichoptera,	0	n/a	n/a
BC0849	73_351	BC0849_73_351	351	2.61903	Trichoptera_Ceraclea_ensifera	0	Trichoptera_Ceraclea_nigronervosa,Trichoptera_Triaenodes_reuteri,Trichoptera_Ceraclea_superba,Trichoptera_Ceraclea_albimacula,Trichoptera_Ceraclea_superba,Trichoptera_Ceraclea_sibirica,	Trichoptera,	1	Rotifera_Pleuretra_lineata_96.23	Rotifera_Philodina_flaviceps_92_4e-39
BC0849	102_81	BC0849_102_81	81	3.14436	Coleoptera_Liopterus_haemorrhoidalis	0	Coleoptera_Macroplea_appendiculata,Coleoptera_Bagous_glabrirostris,Coleoptera_Macroplea_appendiculata,Coleoptera_Laccobius_minutus,Coleoptera_Hydrobius_fuscipes,Coleoptera_Crenitis_punctatostriata,	Coleoptera,	0	Oomycota_Phytophthora_hibernalis_78.57	n/a
BC0849	5145_19	BC0849_5145_19	19	3.25139	Trichoptera_Rhyacophila_laevis	0	Trichoptera_Hydroptila_martini,Trichoptera_Hydroptila_occulta,Trichoptera_Hydroptila_spinosa,Trichoptera_Hydroptila_martini,Trichoptera_Hydroptila_martini,Trichoptera_Hydroptila_spinosa,	Trichoptera,	0	n/a	n/a
BC0849	4510_17	BC0849_4510_17	17	3.3234	Diptera_Merodon_spinitarsis	0	Diptera_Merodon_testaceus,Diptera_Merodon_nanus,Diptera_Merodon_avidus,Diptera_Merodon_avidus,Diptera_Merodon_equestris,Diptera_Merodon_nanus,	Diptera,	0	n/a	Amoebozoa_Hyalosphenia_papilio_83_4e-19
BC0849	280_283	BC0849_280_283	283	4.51186	Crustacea_Synurella_sp_1_AG2014	0	Crustacea_Stygobromus_anastasiae,Crustacea_Orchestia_montagui,Crustacea_Synurella_sp_1_AG2014,Crustacea_Lyurella_sp_1_AAG2014,Trichoptera_Glossosoma_altaicum,Coleoptera_Elmis_obscura,	Crustacea,Trichoptera,Coleoptera,	0	n/a	n/a
BC0849	6814_11	BC0849_6814_11	11	4.5959	Bivalvia_Pisidium_cf_casertanum_UGSB_10556	2	Diptera_Rhingia_rostrata,Diptera_Psilota_atra,Diptera_Cheilosia_carbonaria,Diptera_Ferdinandea_cuprea,Diptera_Psarus_abdominalis,Diptera_Ferdinandea_ruficornis,	Bivalvia,Diptera,	0	Oomycota_80.46	Ascomycota_Diaporthe_longicolla_82_3e-06
BC0849	4134_15	BC0849_4134_15	15	4.95053	Trichoptera_Electragapetus_praeteritus	1	Bivalvia_Pisidium_cf_casertanum_UGSB_10556,Bivalvia_Corbicula_fluminalis,Bivalvia_Pisidium_cf_casertanum_UGSB_10556,Trichoptera_Rhyacophila_laevis,Trichoptera_Rhyacophila_occidentalis,Crustacea_Amurocrangonyx_arsenjevi,	Trichoptera,Bivalvia,Crustacea,	0	n/a	n/a
BC0849	3788_91	BC0849_3788_91	91	5.67799	Chironomidae_Einfeldia_sp_JM_2006	0	Chironomidae_Chironomus_aprilinus,Chironomidae_Chironomus_aprilinus,Chironomidae_Einfeldia_sp_JM_2006,Chironomidae_Chironomus_cf_tenuistylus,Chironomidae_Chironomus_muratensis,Chironomidae_Einfeldia_sp_JM_2006,	Chironomidae,	0	n/a	n/a
BC0849	51_402	BC0849_51_402	402	6.39943	Crustacea_Synurella_ambulans	1	Crustacea_Synurella_ambulans,Crustacea_Stygobromus_anastasiae,Crustacea_Stygobromus_anastasiae,Crustacea_Synurella_sp_2_AG2014,Crustacea_Amurocrangonyx_arsenjevi,Crustacea_Synurella_stadukhini,	Crustacea,	0	n/a	n/a
BC0849	1498_136	BC0849_1498_136	136	7.6504	Coleoptera_Hydraena_dentipes	0	Coleoptera_Hydraena_lapidicola,Coleoptera_Hydraena_truncata,Coleoptera_Hydraena_truncata,Coleoptera_Hydraena_palustris,Coleoptera_Hydraena_lapidicola,Coleoptera_Hydraena_gracilis,	Coleoptera,	3	Coleoptera_71.43	n/a
BC0849	604_72	BC0849_604_72	72	13.2572	Gastropoda_Choanomphalus_maacki	1	Gastropoda_Choanomphalus_maacki,Gastropoda_Planorbis_planorbis,Gastropoda_Radix_auricularia,Gastropoda_Radix_cf_auricularia_ISP2014,Gastropoda_Radix_cf_auricularia_ISP2014,Gastropoda_Radix_sp_2_CA_2008,	Gastropoda,	0	n/a	n/a
BC0849	1707_32	BC0849_1707_32	32	14.1339	Gastropoda_Planorbis_planorbis	0	Gastropoda_Choanomphalus_maacki,Gastropoda_Choanomphalus_maacki,Chironomidae_Corynoneura_sp_15ES,Crustacea_Troglocaris_bosnica,Crustacea_Troglocaris_anophthalmus,Crustacea_Troglocaris_bosnica,	Gastropoda,Chironomidae,Crustacea,	0	n/a	n/a
BC0857	1400_32	BC0857_1400_32	32	0.027089	Diptera_Elporia_barnardi	1	Diptera_Elporia_barnardi,Diptera_Edwardsina_gigantea,Diptera_Microchrysa_polita,Diptera_Rhagio_tringarius,Diptera_Pachygaster_atra,Diptera_Pachygaster_atra,	Diptera,	9	Diptera_Sciophila-sp_97.33	Diptera_Antocha-sp_97_1e-48
BC0857	4468_12	BC0857_4468_12	12	0.041673	Ephemeroptera_Habroleptoides_sp_SC2014	1	Ephemeroptera_Leptophlebia_vespertina,Ephemeroptera_Paraleptophlebia_submarginata,Ephemeroptera_Paraleptophlebia_submarginata,Ephemeroptera_Habrophlebia_eldae,Ephemeroptera_Habrophlebia_eldae,Ephemeroptera_Paraleptophlebia_strandii,	Ephemeroptera,	3	< 70	Ephemeroptera_Habrophlebia_eldae_93_8e-41
BC0857	97_30	BC0857_97_30	30	0.06579	Trichoptera_Philopotamus_ludificatus	0	Trichoptera_Philopotamus_montanus,Trichoptera_Philopotamus_montanus,	Trichoptera,	16	Trichoptera_Philopotamus_montanus_99.19	Trichoptera_Philopotamus_montanus_96_7e-47
BC0857	178_100	BC0857_178_100	100	0.102926	Chironomidae_Metriocnemus_beringiensis	0	Chironomidae_Chaetocladius_sp,Chironomidae_Metriocnemus_picipes,Chironomidae_Bryophaenocladius_sp_8ES,Chironomidae_Metriocnemus_beringiensis,Chironomidae_Metriocnemus_fuscipes,Chironomidae_Metriocnemus_picipes,	Chironomidae,	9	Chironomidae_98.36	Chironomidae_Paracricotopus-sp_95_1e-44
BC0857	1373_272	BC0857_1373_272	272	0.141506	Chironomidae_Rheocricotopus_atripes	0	Chironomidae_Smittia_sp_23ES,Chironomidae_Cricotopus_bicinctus,Chironomidae_Cricotopus_cf_septentrionalis,Chironomidae_Cricotopus_bicinctus,Chironomidae_Orthocladius_thienemanni,Chironomidae_Orthocladius_subletteorum,	Chironomidae,	11	Diptera_99.19	Chironomidae_Rheocricotopus_robacki_98_2e-51
BC0857	41_264	BC0857_41_264	264	0.210033	Chironomidae_Macropelopia_notata	0	Chironomidae_Procladius_sagittalis,Chironomidae_Macropelopia_notata,Chironomidae_Zavrelimyia_sp_2ES,Chironomidae_Zavrelimyia_melanura,Chironomidae_Zavrelimyia_melanura,Diptera_Empis_tessellata,	Chironomidae,Diptera,	11	Chironomidae_Macropelopia_nebulosa_100	Chironomidae_94_1e-43
BC0857	101_71	BC0857_101_71	71	0.323957	Ephemeroptera_Baetis_fuscatus	0	Ephemeroptera_Baetis_melanonyx,Ephemeroptera_Baetis_fuscatus,Ephemeroptera_Baetis_fuscatus,Ephemeroptera_Centroptilum_luteolum,Ephemeroptera_Baetis_fuscatus,Ephemeroptera_Acentrella_lapponica,	Ephemeroptera,	16	Ephemeroptera_Baetis_melanonyx_90.24	Ephemeroptera_Baetis_melanonyx_89_1e-33
BC0857	484_195	BC0857_484_195	195	0.483941	Diptera_Pachygaster_atra	0	Diptera_Microchrysa_polita,Diptera_Pachygaster_atra,Diptera_Elporia_barnardi,Diptera_Edwardsina_gigantea,Diptera_Elporia_barnardi,Diptera_Rhagio_tringarius,	Diptera,	9	Diptera_Bradysia_nocturna_100	Diptera_Sciaridae_93_2e-41
BC0857	1100_52	BC0857_1100_52	52	0.857493	Trichoptera_Ecnomus_tsudai	0	Trichoptera_Stenopsyche_aergeri,Trichoptera_Chimarra_marginata,Trichoptera_Chimarra_marginata,Trichoptera_Orthotrichia_angustella,Trichoptera_Ecnomus_yamashironis,Trichoptera_Tinodes_foedellus,	Trichoptera,	5	Hemiptera_Lygaeidae_95.24	Hemiptera_Ischnorhynchinae-sp_95_7e-47
BC0857	113_265	BC0857_113_265	265	0.95658	Trichoptera_Orthotrichia_angustella	1	Diptera_Eumerus_funeralis,Trichoptera_Amphipsyche_proluta,Diptera_Eumerus_strigatus,Diptera_Merodon_papillus,Diptera_Eumerus_funeralis,Trichoptera_Stactobiella_risi,	Trichoptera,Diptera,	5	Hemiptera_Kleidocerys_ericae_96.49	Hemiptera_Ischnorhynchinae-sp_98_7e-52
BC0857	216_20	BC0857_216_20	20	1.31589	Diptera_Philosepedon_sp_1	0	Diptera_Trichopsychoda_hirtella,Diptera_Philosepedon_sp_1,Diptera_Philosepedon_sp_1,Diptera_Pneumia_stammeri,Diptera_Pneumia_mutua,Diptera_Parabazarella_subneglecta,	Diptera,	5	Hemiptera_Kleidocerys-sp_96.3	Hemiptera_Kleidocerys_resedae_96_1e-48
BC0857	1121_60	BC0857_1121_60	60	2.58002	Trichoptera_Hydroptila_martini	1	Trichoptera_Hydroptila_occulta,Trichoptera_Hydroptila_martini,Trichoptera_Hydroptila_spinosa,Trichoptera_Hydroptila_martini,Trichoptera_Hydroptila_ivisa,Trichoptera_Hydroptila_spinosa,	Trichoptera,	0	n/a	n/a
BC0857	2262_12	BC0857_2262_12	12	2.60211	Chironomidae_Corynoneura_sp_15ES	0	Chironomidae_Micropsectra_pallidula,Crustacea_Limnomysis_benedeni,Odonata_Macromia_magnifica,Chironomidae_Phaenopsectra_flavipes,Crustacea_Amurocrangonyx_arsenjevi,Chironomidae_Micropsectra_atrofasciata,	Chironomidae,Crustacea,Odonata,	5	Oomycota_Pythium_adhaerens_97.44	Oomycota_Pythium-sp_98_2e-52
BC0857	3184_19	BC0857_3184_19	19	4.15771	Trichoptera_Rhyacophila_laevis	0	Trichoptera_Rhyacophila_occidentalis,Crustacea_Amurocrangonyx_arsenjevi,Trichoptera_Hydroptila_martini,Trichoptera_Ptilocolepus_extensus,Trichoptera_Ptilocolepus_granulatus,Trichoptera_Ptilocolepus_granulatus,	Trichoptera,Crustacea,	0	< 70	n/a
BC0857	10267_14	BC0857_10267_14	14	4.46559	Trichoptera_Hydroptila_sparsa	0	Crustacea_Amurocrangonyx_arsenjevi,Crustacea_Gammarus_varsoviensis,Trichoptera_Rhyacophila_laevis,Crustacea_Lyurella_sp_1_AAG2014,Crustacea_Synurella_ambulans,Bivalvia_Pisidium_cf_casertanum_UGSB_10556,	Trichoptera,Crustacea,Bivalvia,	0	n/a	n/a
BC0857	59_139	BC0857_59_139	139	4.85186	Crustacea_Amurocrangonyx_arsenjevi	1	Crustacea_Orconectes_limosus,Crustacea_Limnomysis_benedeni,Crustacea_Grapsus_adscensionis,Crustacea_Amurocrangonyx_arsenjevi,Chironomidae_Tanytarsus_sp_13XL,Chironomidae_Tanytarsus_brundini,	Crustacea,Chironomidae,	0	n/a	n/a
BC0857	138_4663	BC0857_138_4663	4663	5.12239	Bivalvia_Pisidium_cf_casertanum_UGSB_10556	2	Bivalvia_Corbicula_fluminalis,Bivalvia_Pisidium_cf_casertanum_UGSB_10556,Trichoptera_Rhyacophila_laevis,Bivalvia_Anodonta_anatina,Bivalvia_Anodonta_anatina,Trichoptera_Rhyacophila_occidentalis,	Bivalvia,Trichoptera,	0	n/a	n/a
BC0857	956_22	BC0857_956_22	22	6.46556	Bivalvia_Pisidium_cf_casertanum_UGSB_10556	1	Bivalvia_Pisidium_supinum,Bivalvia_Pisidium_lilljeborgii,Bivalvia_Pisidium_henslowanum,Bivalvia_Pisidium_henslowanum,Bivalvia_Pisidium_edlaueri,Bivalvia_Pisidium_nitidum,	Bivalvia,	0	n/a	n/a
BC0857	287_680	BC0857_287_680	680	9.08912	Chironomidae_Einfeldia_sp_JM_2006	0	Chironomidae_Chironomus_pseudothummi,Chironomidae_Chironomus_pallidivittatus,Chironomidae_Chironomus_pseudothummi,Chironomidae_Chironomus_pallidivittatus,Chironomidae_Chironomus_salinarius,Chironomidae_Einfeldia_sp_JM_2006,	Chironomidae,	0	n/a	Amoebozoa_Nebela_pechorensis_81_9e-16
BC0857	126_3956	BC0857_126_3956	3956	9.43899	Chironomidae_Chironomus_plumosus	0	Chironomidae_Einfeldia_sp_JM_2006,Chironomidae_Chironomus_pseudothummi,Chironomidae_Chironomus_pallidivittatus,Chironomidae_Chironomus_pseudothummi,Chironomidae_Chironomus_pallidivittatus,Chironomidae_Chironomus_salinarius,	Chironomidae,	0	n/a	n/a
BC0857	4819_13	BC0857_4819_13	13	9.52223	Bivalvia_Congeria_kusceri	0	Bivalvia_Dreissena_rostriformis,Bivalvia_Pisidium_cf_casertanum_UGSB_10556,Bivalvia_Pisidium_cf_casertanum_UGSB_10556,Bivalvia_Corbicula_fluminalis,Bivalvia_Pisidium_casertanum,Bivalvia_Pisidium_lilljeborgii,	Bivalvia,	0	n/a	n/a
BC0857	203_138	BC0857_203_138	138	9.8932	Trichoptera_Mystacides_azureus	0	Bivalvia_Pisidium_cf_casertanum_UGSB_10556,Bivalvia_Corbicula_fluminalis,Bivalvia_Pisidium_cf_casertanum_UGSB_10556,Trichoptera_Hydroptila_sparsa,Bivalvia_Anodonta_anatina,Bivalvia_Anodonta_anatina,	Trichoptera,Bivalvia,	0	n/a	n/a
BC0857	3775_14	BC0857_3775_14	14	10.6204	Trichoptera_Glossosoma_altaicum	0	Coleoptera_Limnius_muelleri,Coleoptera_Elmis_rietscheli,Coleoptera_Elmis_rietscheli,Coleoptera_Elmis_latreillei,Coleoptera_Elmis_maugetii,Coleoptera_Elmis_maugetii,	Trichoptera,Coleoptera,	0	n/a	n/a
BC0857	140_33	BC0857_140_33	33	11.9183	Gastropoda_Bythinella_dacica	0	Gastropoda_Theodoxus_transversalis,Gastropoda_Theodoxus_transversalis,Gastropoda_Theodoxus_transversalis,Gastropoda_Theodoxus_danubialis,Gastropoda_Theodoxus_transversalis,Gastropoda_Theodoxus_danubialis,	Gastropoda,	0	n/a	n/a
BC0857	1092_142	BC0857_1092_142	142	14.4978	Trichoptera_Hydropsyche_rhadamanthys	0	Bivalvia_Pisidium_cf_casertanum_UGSB_10556,Trichoptera_Hydroptila_sparsa,Bivalvia_Corbicula_fluminalis,Trichoptera_Rhyacophila_occidentalis,Bivalvia_Pisidium_cf_casertanum_UGSB_10556,Trichoptera_Hydroptila_botosaneanui,	Trichoptera,Bivalvia,	0	n/a	n/a
BC0861	346_333	BC0861_346_333	333	0.030524	Coleoptera_Elodes_marginata	0		Coleoptera,	18	Coleoptera_Elodes_marginata_97.55	Coleoptera_Elodes_marginata_98_7e-52
BC0861	5070_11	BC0861_5070_11	11	0.061091	Chironomidae_Prodiamesa_olivacea	0		Chironomidae,	18	Chironomidae_Prodiamesa_olivacea_9825	Chironomidae_Prodiamesa_olivacea_98_2e-52
BC0861	13_7456	BC0861_13_7456	7456	0.140235	Diptera_Atherix_sp_SLB_2003	3	Diptera_Dixella_sp,Diptera_Limonia_nubeculosa,Diptera_Atherix_sp_SLB_2003,Diptera_Atherix_sp_SLB_2003,Diptera_Atherix_sp_SLB_2003,Diptera_Limonia_nubeculosa,	Diptera,	5	Diptera_Empididae_94.67	Diptera_Aulacigaster_neoleucopeza_94_1e-43
BC0861	318_20	BC0861_318_20	20	0.184066	Diptera_Limonia_nubeculosa	3	Diptera_Atherix_sp_SLB_2003,Diptera_Atherix_sp_SLB_2003,Diptera_Atherix_sp_SLB_2003,Diptera_Atherix_sp_SLB_2003,Diptera_Limonia_nubeculosa,Diptera_Limonia_nubeculosa,	Diptera,	9	Diptera_Psila_rosae_94.67	Diptera_Lauxaniidae_93_7e-42
BC0861	14_3867	BC0861_14_3867	3867	0.21631	Coleoptera_Hydraena_palustris	0	Coleoptera_Hydraena_palustris,Coleoptera_Hydraena_palustris,Coleoptera_Hydraena_pulchella,Coleoptera_Hydraena_palustris,Coleoptera_Hydraena_pulchella,Coleoptera_Hydraena_britteni,	Coleoptera,	5	Diptera_Agromyzidae_93.5	Diptera_Lauxaniidae_93_2e-41
BC0861	3234_20	BC0861_3234_20	20	0.223755	Diptera_Dixella_sp	0	Diptera_Cheilotrichia_cinerascens,Diptera_Atherix_sp_SLB_2003,Diptera_Atherix_sp_SLB_2003,Diptera_Limonia_nubeculosa,Diptera_Atherix_sp_SLB_2003,Diptera_Atherix_sp_SLB_2003,	Diptera,	9	Diptera_Poecilolycia_aspinosa_94.44	Diptera_Lauxaniidae_94_9e-41
BC0861	3231_20	BC0861_3231_20	20	0.282841	Diptera_Cheilotrichia_cinerascens	1	Diptera_Atherix_sp_SLB_2003,Diptera_Atherix_sp_SLB_2003,Diptera_Dixella_sp,Diptera_Atherix_sp_SLB_2003,Diptera_Atherix_sp_SLB_2003,Diptera_Limonia_nubeculosa,	Diptera,	9	Diptera_93.33	Diptera_Lauxaniidae_90-2e-36
BC0861	2729_12	BC0861_2729_12	12	0.399265	Ephemeroptera_Takobia_albinatii	1	Ephemeroptera_Baetis_rhodani,Ephemeroptera_Takobia_muticus,Ephemeroptera_Alainites_muticus,Ephemeroptera_Takobia_albinatii,Ephemeroptera_Procloeon_bifidum,Ephemeroptera_Takobia_muticus,	Ephemeroptera,	11	Ephemeroptera_Baetis_rhodani_100	Ephemeroptera_Baetis_atlanticus_100_6e-75
BC0861	139_142	BC0861_139_142	142	0.440914	Ephemeroptera_Baetis_lutheri	0		Ephemeroptera,	15	Ephemeroptera_Baetis_rhodani_89.33	Ephemeroptera_Baetis_alpinus_86_9e-26
BC0861	1629_96	BC0861_1629_96	96	1.80587	Diptera_Philosepedon_sp_1	0	Diptera_Pericoma_blandula,Diptera_Pericoma_blandula,Diptera_Pericoma_rivularis,Diptera_Pneumia_trivialis,Diptera_Philosepedon_sp_1,Diptera_Psychoda_sp_2,	Diptera,	1	Acari_Unionicolidae_85.09	n/a
BC0861	5020_17	BC0861_5020_17	17	2.40522	Crustacea_Triops_cancriformis	1	Crustacea_Triops_cancriformis,Crustacea_Lepidurus_apus,Crustacea_Lepidurus_apus,Crustacea_Lepidurus_arcticus,Crustacea_Lepidurus_sp_MTDTW_2042,Crustacea_Lepidurus_arcticus,	Crustacea,	6	Oomycota_Phytophthora_megasperma_100	Oomycota_Phytophthora_megasperma_100_6e-57
BC0861	2535_53	BC0861_2535_53	53	2.72856	Diptera_Merodon_spinitarsis	0	Diptera_Merodon_testaceus,Diptera_Merodon_serrulatus,Diptera_Merodon_avidus,Diptera_Merodon_velox,Diptera_Merodon_albifrons,Diptera_Merodon_avidus,	Diptera,	0	n/a	Amoebozoa_Copromyxa_protea_90_5e-28
BC0861	1741_117	BC0861_1741_117	117	3.1569	Trichoptera_Ptilocolepus_extensus	0	Trichoptera_Ptilocolepus_granulatus,Trichoptera_Ptilocolepus_granulatus,Trichoptera_Hydroptila_martini,Trichoptera_Hydroptila_occulta,Trichoptera_Hydroptila_martini,Trichoptera_Hydroptila_spinosa,	Trichoptera,	0	n/a	n/a
BC0861	962_2069	BC0861_962_2069	2069	3.19921	Trichoptera_Ceraclea_ensifera	0	Trichoptera_Ceraclea_nigronervosa,Trichoptera_Triaenodes_reuteri,Trichoptera_Holocentropus_stagnalis,Trichoptera_Ceraclea_albimacula,Trichoptera_Ceraclea_albogutta,Trichoptera_Ceraclea_alboguttata,	Trichoptera,	0	n/a	Rotifera_Adineta_vaga_91_9e-36
BC0861	3504_13	BC0861_3504_13	13	3.21855	Trichoptera_Triaenodes_rufescens	1	Trichoptera_Triaenodes_rufescens,Trichoptera_Triaenodes_unanimis,Trichoptera_Triaenodes_reuteri,Trichoptera_Triaenodes_bicolor,Trichoptera_Triaenodes_pellectus,Trichoptera_Triaenodes_bicolor,	Trichoptera,	0	n/a	Rotifera_Pleuretra_lineata_93_9e-21
BC0861	5_80497	BC0861_5_80497	80497	3.26899	Trichoptera_Ceraclea_nigronervosa	0	Trichoptera_Ceraclea_ensifera,Trichoptera_Holocentropus_stagnalis,Trichoptera_Triaenodes_reuteri,Trichoptera_Ceraclea_albimacula,Trichoptera_Ceraclea_albogutta,Trichoptera_Ceraclea_albogutta,	Trichoptera,	0	n/a	Rotifera_Abrochtha_sonneborni_89_1e-33
BC0861	5835_15	BC0861_5835_15	15	3.33394	Crustacea_Procambarus_cf_acutus	2	Crustacea_Procambarus_clarkii,Crustacea_Procambarus_cf_acutus,Crustacea_Procambarus_cf_acutus,Crustacea_Procambarus_cf_zonangulus,Crustacea_Orconectes_juvenilis,Crustacea_Orconectes_cf_virilis,	Crustacea,	1	Rotifera_Philodina-sp_89.66	Rotifera_Pleuretra_lineata_84_2e-22
BC0861	965_25	BC0861_965_25	25	3.35903	Trichoptera_Triaenodes_simulans	0	Trichoptera_Triaenodes_simulans,Trichoptera_Triaenodes_detruncatus,Trichoptera_Triaenodes_reuteri,Trichoptera_Triaenodes_reuteri,Trichoptera_Holocentropus_stagnalis,Trichoptera_Triaenodes_pellectus,	Trichoptera,	0	n/a	Rotifera_Philodina-sp_86_1e-28
BC0861	1146_67	BC0861_1146_67	67	3.45682	Trichoptera_Triaenodes_reuteri	0	Trichoptera_Triaenodes_rufescens,Trichoptera_Triaenodes_rufescens,Trichoptera_Triaenodes_unanimis,Trichoptera_Triaenodes_reuteri,Trichoptera_Triaenodes_bicolor,Trichoptera_Triaenodes_pellectus,	Trichoptera,	0	n/a	Rotifera_Philodina-sp_87_1e-28
BC0861	971_53	BC0861_971_53	53	3.5341	Trichoptera_Agraylea_cognatella	0	Trichoptera_Agraylea_multipunctata,Trichoptera_Agraylea_sexmaculata,Trichoptera_Agraylea_sexmaculata,Trichoptera_Agraylea_multipunctata,Gastropoda_Valvata_stenotrema,Gastropoda_Megalovalvata_piligera,	Trichoptera,Gastropoda,	1	Rotifera_Abrochtha-sp_90.63	Rotifera_Adineta_vaga_93_1e-34
BC0861	8654_13	BC0861_8654_13	13	3.59846	Diptera_Rhingia_rostrata	0	Diptera_Psilota_atra,Diptera_Liogma_nodicornis,Diptera_Cheilosia_carbonaria,Diptera_Cheilotrichia_cinerascens,Diptera_Cylindrotoma_distinctissima,Diptera_Liogma_nodicornis,	Diptera,	3	Diptera_Culicoides-sp_82.72	Amoebozoa_Quadrulella_symmetrica_77_4e-09
BC0861	254_42	BC0861_254_42	42	3.6014	Diptera_Lispe_pygmaea	0	Diptera_Psilota_atra,Diptera_Cheilosia_carbonaria,Diptera_Rhingia_rostrata,Diptera_Ceriana_conopsoides,Diptera_Ferdinandea_cuprea,Diptera_Psarus_abdominalis,	Diptera,	0	n/a	n/a
BC0861	179_12359	BC0861_179_12359	12359	3.76428	Diptera_Psilota_atra	0	Diptera_Cheilosia_carbonaria,Diptera_Rhingia_rostrata,Diptera_Ceriana_conopsoides,Diptera_Eumerus_funeralis,Diptera_Lispe_pygmaea,Diptera_Psarus_abdominalis,	Diptera,	0	n/a	n/a
BC0861	1855_71	BC0861_1855_71	71	3.8849	Trichoptera_Ceraclea_coreana	0	Trichoptera_Ceraclea_excisa,Trichoptera_Athripsodes_annulicornis,Trichoptera_Ceraclea_annulicornis,Trichoptera_Athripsodes_annulicornis,Trichoptera_Ceraclea_shuotsuensis,Trichoptera_Athripsodes_annulicornis,	Trichoptera,	0	n/a	Rotifera_Abrochtha_sonneborni_88_1e-29
BC0861	168_107	BC0861_168_107	107	3.97002	Chironomidae_Chironomus_aprilinus	0	Chironomidae_Chironomus_aprilinus,Chironomidae_Chironomus_cf_tenuistylus,Chironomidae_Einfeldia_sp_JM_2006,Chironomidae_Einfeldia_sp_JM_2006,Chironomidae_Einfeldia_sp_JM_2006,Chironomidae_Chironomus_muratensis,	Chironomidae,	6	Oomycota_Saprolegnia_ferax_98.85	Oomycota_Saprolegnia_ferax_98_5e-53
BC0861	94_24	BC0861_94_24	24	4.04957	Gastropoda_Megalovalvata_piligera	2	Gastropoda_Megalovalvata_piligera,Gastropoda_Physa_fontinalis,Bivalvia_Dreissena_rostriformis,Gastropoda_Megalovalvata_piligera,Gastropoda_Viviparus_ater,Gastropoda_Valvata_stenotrema,	Gastropoda,Bivalvia,	0	n/a	Protura_Fujientomon_100_6e-57
BC0861	13131_45	BC0861_13131_45	45	4.05286	Bivalvia_Dreissena_rostriformis	2	Bivalvia_Corbicula_fluminalis,Bivalvia_Corbicula_fluminalis,Bivalvia_Pisidium_cf_casertanum_UGSB_10556,Bivalvia_Pisidium_cf_casertanum_UGSB_10556,	Bivalvia,	0	Zygomycota_Lichtheimia_ramosa_91.4	Mucoromycota_Mucor_circinelloides_95_7e-47
BC0861	4048_14	BC0861_4048_14	14	4.09362	Diptera_Ferdinandea_cuprea	0	Diptera_Psarus_abdominalis,Diptera_Ferdinandea_ruficornis,Diptera_Ferdinandea_cuprea,Diptera_Psarus_abdominalis,Diptera_Psilota_atra,Diptera_Cheilosia_carbonaria,	Diptera,	0	n/a	Amoebozoa_Vexillifera_expectata_86_3e-20
BC0861	1102_13	BC0861_1102_13	13	4.33668	Trichoptera_Agraylea_sexmaculata	1	Trichoptera_Agraylea_multipunctata,Trichoptera_Agraylea_sexmaculata,Trichoptera_Agraylea_cognatella,Trichoptera_Agraylea_multipunctata,Trichoptera_Triaenodes_reuteri,Trichoptera_Leptocerus_valvatus,	Trichoptera,	5	Rotifera_Philodina-sp_86_91.67	Rotifera_Philodina_citrina_89_2e-31
BC0861	1045_397	BC0861_1045_397	397	4.54075	Crustacea_Orconectes_juvenilis	0	Crustacea_Orconectes_juvenilis,Crustacea_Orconectes_limosus,Crustacea_Lepidurus_sp_MTDTW_2042,Trichoptera_Ceraclea_nigronervosa,Crustacea_Procambarus_cf_acutus,Crustacea_Procambarus_clarkii,	Crustacea,Trichoptera,	0	n/a	Rotifera_Philodina_citrina_89_1e-29
BC0861	542_75	BC0861_542_75	75	4.59656	Crustacea_Gammarus_komareki	0	Crustacea_Gammarus_komareki,Crustacea_Gammarus_varsoviensis,Crustacea_Gammarus_chevreuxi,Crustacea_Gammarus_chevreuxi,Crustacea_Gammarus_chevreuxi,Crustacea_Rhipidogammarus_rhipidiophorus,	Crustacea,	0	Heterokontophyta_Haptoglossa-sp_81.58	Ascomycota_Candida_norvegica_80_5e-13
BC0861	1121_24	BC0861_1121_24	24	5.05298	Crustacea_Lepidurus_sp_MTDTW_2042	0	Crustacea_Orconectes_juvenilis,Crustacea_Orconectes_juvenilis,Crustacea_Orconectes_limosus,Trichoptera_Ceraclea_nigronervosa,Gastropoda_Megalovalvata_piligera,Chironomidae_Tvetenia_calvescens,	Crustacea,Trichoptera,Gastropoda,Chironomidae,	0	n/a	Rotifera_Rotatoria_rotatoria_86_5e-28
BC0861	3410_33	BC0861_3410_33	33	5.21467	Gastropoda_Valvata_stenotrema	0	Gastropoda_Megalovalvata_piligera,Trichoptera_Ceraclea_nigronervosa,Gastropoda_Megalovalvata_piligera,Gastropoda_Valvata_stenotrema,Gastropoda_Valvata_sibirica,Gastropoda_Valvata_confusa,	Gastropoda,Trichoptera,	0	n/a	Rotifera_Philodina-sp_86_1e-28
BC0861	3144_60	BC0861_3144_60	60	5.88599	Chironomidae_Einfeldia_sp_JM_2006	0	Chironomidae_Chironomus_aprilinus,Chironomidae_Chironomus_aprilinus,Chironomidae_Einfeldia_sp_JM_2006,Chironomidae_Chironomus_cf_tenuistylus,Chironomidae_Einfeldia_sp_JM_2006,Chironomidae_Chironomus_muratensis,	Chironomidae,	0	n/a	n/a
BC0861	9967_18	BC0861_9967_18	18	6.0416	Crustacea_Synurella_ambulans	0	Annelida_Propappus_volki,Annelida_Psammoryctides_barbatus,Annelida_Psammoryctides_barbatus,Annelida_Psammoryctides_barbatus,Annelida_Rhyacodriloides_abyssalis,Annelida_Dina_cf_profunda_TW2010,	Crustacea,Annelida,	1	Nematoda_99.12	Nematoda_Rhabditophanes-sp_98_3e-50
BC0861	6_133	BC0861_6_133	133	6.2663	Trichoptera_Hydroptila_occulta	0	Diptera_Limnellia_quadrata,Coleoptera_Hydraena_polita,Coleoptera_Hydraena_dentipes,Coleoptera_Hydraena_lapidicola,Coleoptera_Hydraena_polita,Coleoptera_Hydraena_truncata,	Trichoptera,Diptera,Coleoptera,	0	n/a	n/a
BC0861	17222_16	BC0861_17222_16	16	6.56996	Gastropoda_Valvata_confusa	0	Gastropoda_Valvata_sorensis,Gastropoda_Valvata_aliena,Gastropoda_Valvata_sorensis,Gastropoda_Valvata_sp,Gastropoda_Valvata_aliena,Gastropoda_Valvata_confusa,	Gastropoda,	0	n/a	Rotifera_Abrochtha_sonneborni_85_7e-27
BC0861	167_92	BC0861_167_92	92	7.36281	Trichoptera_Holocentropus_stagnalis	0	Trichoptera_Ceraclea_nigronervosa,Trichoptera_Ceraclea_ensifera,Trichoptera_Ceraclea_albimacula,Trichoptera_Ceraclea_albogutta,Trichoptera_Ceraclea_alboguttata,Trichoptera_Ceraclea_albogutta,	Trichoptera,	0	n/a	Rotifera_Abrochtha_sonneborni_86_1e-28
BC0861	7067_18	BC0861_7067_18	18	12.7693	Gastropoda_Bythinella_dacica	0	Odonata_Celithemis_elisa,Gastropoda_Pseudorientalia_sp_Lesvos,Odonata_Sympetrum_madidum,Odonata_Libellula_pulchella,Odonata_Enallagma_divagans,Odonata_Argia_fumipennis,	Gastropoda,Odonata,	0	n/a	n/a
BC0861	3933_11	BC0861_3933_11	11	34.5388	Trichoptera_Hydroptila_spinosa	0	Trichoptera_Hydroptila_sparsa,Trichoptera_Hydroptila_autonoe,Trichoptera_Hydroptila_sparsa,Trichoptera_Hydroptila_botosaneanui,Trichoptera_Hydroptila_tineoides,Trichoptera_Hydroptila_vectis,	Trichoptera,	0	n/a	n/a
BC0868	223_1018	BC0868_223_1018	1018	1e-06	Ephemeroptera_Baetis_alpinus	0		Ephemeroptera,	18	Ephemeroptera_Baetis_alpinus_98.15	Ephemeroptera_Baetis_alpinus_98_1e-53
BC0868	1890_27	BC0868_1890_27	27	0.182376	Ephemeroptera_Baetis_buceratus	1	Ephemeroptera_Baetis_lutheri,Ephemeroptera_Baetis_buceratus,Ephemeroptera_Baetis_buceratus,Ephemeroptera_Baetis_melanonyx,Ephemeroptera_Baetis_melanonyx,Ephemeroptera_Baetis_lutheri,	Ephemeroptera,	11	Ephemeroptera_Baetodes-sp_90.67	Ephemeroptera_Baetis_intercalaris_88_1e-29
BC0868	7104_42	BC0868_7104_42	42	0.19349	Diptera_Dixella_sp	0	Diptera_Limonia_nubeculosa,Diptera_Limonia_nubeculosa,Diptera_Atherix_sp_SLB_2003,Diptera_Atherix_sp_SLB_2003,Diptera_Atherix_sp_SLB_2003,Diptera_Atherix_sp_SLB_2003,	Diptera,	9	Diptera_Empididae_94.67	Diptera_Lauxaniidae_93_2e-41
BC0868	46_64745	BC0868_46_64745	64745	0.261007	Ephemeroptera_Ecdyonurus_venosus	1	Ephemeroptera_Ecdyonurus_corsicus,Ephemeroptera_Ecdyonurus_venosus,Plecoptera_Leuctra_geniculata,Plecoptera_Leuctra_geniculata,Plecoptera_Leuctra_vesulensis,Plecoptera_Leuctra_braueri,	Ephemeroptera,Plecoptera,	18	Ephemeroptera_Ecdyonurus_venosus_89.43	Ephemeroptera_Ecdyonurus_venosus_90_7e-37
BC0868	589_99	BC0868_589_99	99	0.276099	Ephemeroptera_Baetis_fuscatus	0	Ephemeroptera_Baetis_melanonyx,Ephemeroptera_Baetis_fuscatus,Ephemeroptera_Baetis_fuscatus,Ephemeroptera_Centroptilum_luteolum,Ephemeroptera_Acentrella_lapponica,Ephemeroptera_Baetis_fuscatus,	Ephemeroptera,	16	Ephemeroptera_Baetis_melanonyx_91.06	Ephemeroptera_Baetis_melanonyx_90_3e-35
BC0868	7124_20	BC0868_7124_20	20	0.278927	Ephemeroptera_Rhithrogena_insularis	1	Ephemeroptera_Rhithrogena_insularis,Ephemeroptera_Rhithrogena_semicolorata,Ephemeroptera_Rhithrogena_reatina,Ephemeroptera_Rhithrogena_eatoni,Ephemeroptera_Rhithrogena_semicolorata,Ephemeroptera_Rhithrogena_insularis,	Ephemeroptera,	12	Ephemeroptera_Ecdyonurus_venosus_89.43	Ephemeroptera_Ecdyonurus_venosus_90_3e-35
BC0868	9656_15	BC0868_9656_15	15	0.290996	Ephemeroptera_Rhithrogena_semicolorata	1	Ephemeroptera_Rhithrogena_semicolorata,Ephemeroptera_Rhithrogena_eatoni,Ephemeroptera_Rhithrogena_insularis,Ephemeroptera_Rhithrogena_insularis,Ephemeroptera_Ecdyonurus_venosus,Ephemeroptera_Ecdyonurus_corsicus,	Ephemeroptera,	12	Ephemeroptera_Ecdyonurus_venosus_90.24	Ephemeroptera_Ecdyonurus_venosus_90_7e-37
BC0868	7917_18	BC0868_7917_18	18	0.295587	Plecoptera_Leuctra_hippopus	0	Plecoptera_Brachyptera_calabrica,Plecoptera_Leuctra_hippopus,Ephemeroptera_Rhithrogena_semicolorata,Ephemeroptera_Rhithrogena_insularis,Plecoptera_Leuctra_geniculata,Ephemeroptera_Rhithrogena_semicolorata,	Plecoptera,Ephemeroptera,	8	Ephemeroptera_Ecdyonurus_venosus_89.43	Ephemeroptera_Ecdyonurus_venosus_90_3e-35
BC0868	9619_12	BC0868_9619_12	12	0.295828	Ephemeroptera_Ecdyonurus_corsicus	0	Ephemeroptera_Ecdyonurus_venosus,Ephemeroptera_Ecdyonurus_venosus,Plecoptera_Leuctra_vesulensis,Plecoptera_Leuctra_geniculata,Plecoptera_Leuctra_geniculata,Plecoptera_Leuctra_braueri,	Ephemeroptera,Plecoptera,	16	Ephemeroptera_Ecdyonurus_corsicus_88.33	Ephemeroptera_Ecdyonurus_venosus_88_7e-32
BC0868	430_36	BC0868_430_36	36	0.323534	Plecoptera_Protonemura_nimborella	0	Plecoptera_Brachyptera_calabrica,Plecoptera_Brachyptera_calabrica,Plecoptera_Leuctra_geniculata,Plecoptera_Leuctra_hippopus,Plecoptera_Leuctra_hippopus,Plecoptera_Leuctra_geniculata,	Plecoptera,	5	Ephemeroptera_Ecdyonurus-sp_88.62	Ephemeroptera_Leuctra_major_86_1e-28
BC0868	7129_24	BC0868_7129_24	24	0.324175	Ephemeroptera_Rhithrogena_reatina	1	Ephemeroptera_Rhithrogena_insularis,Ephemeroptera_Rhithrogena_insularis,Ephemeroptera_Rhithrogena_reatina,Ephemeroptera_Rhithrogena_nuragica,Ephemeroptera_Rhithrogena_insularis,Ephemeroptera_Rhithrogena_semicolorata,	Ephemeroptera,	9	Ephemeroptera_Epeorus_cf-pleuralis_90.67	Ephemeroptera_Ecdyonurus_venosus_88_7e-32
BC0868	7201_11	BC0868_7201_11	11	0.327507	Ephemeroptera_Rhithrogena_eatoni	0	Ephemeroptera_Rhithrogena_semicolorata,Ephemeroptera_Ecdyonurus_helveticus,Ephemeroptera_Rhithrogena_semicolorata,Ephemeroptera_Rhithrogena_insularis,Ephemeroptera_Rhithrogena_insularis,Ephemeroptera_Rhithrogena_insularis,	Ephemeroptera,	11	Ephemeroptera_Ecdyonurus-sp_88.62	Ephemeroptera_Ecdyonurus_venosus_78_3e-30
BC0868	460_21	BC0868_460_21	21	0.334621	Ephemeroptera_Parameletus_chelifer	0	Ephemeroptera_Ameletus_inopinatus,Ephemeroptera_Parameletus_chelifer,Plecoptera_Leuctra_geniculata,Plecoptera_Leuctra_hippopus,Plecoptera_Leuctra_vesulensis,Plecoptera_Leuctra_geniculata,	Ephemeroptera,Plecoptera,	5	Plecoptera_Leuctra-sp_89.43	Ephemeroptera_Ecdyonurus_venosus_88_7e-32
BC0868	478_88	BC0868_478_88	88	0.35845	Plecoptera_Leuctra_geniculata	1	Plecoptera_Leuctra_geniculata,Plecoptera_Leuctra_vesulensis,Ephemeroptera_Ecdyonurus_venosus,Ephemeroptera_Ecdyonurus_corsicus,Ephemeroptera_Ecdyonurus_venosus,Plecoptera_Leuctra_braueri,	Plecoptera,Ephemeroptera,	3	Ephemeroptera_Ecdyonurus-sp_91.06	Diptera_Megaselia-sp_85_1e-24
BC0868	40_57621	BC0868_40_57621	57621	0.390944	Ephemeroptera_Baetis_lutheri	0		Ephemeroptera,	15	Ephemeroptera_Baetis_cf-rhodani_89.43	Ephemeroptera_Baetis_alpinus_87_2e-27
BC0868	428_79	BC0868_428_79	79	0.398965	Diptera_Simulium_murmanum	0	Ephemeroptera_Ecdyonurus_venosus,Ephemeroptera_Ecdyonurus_corsicus,Ephemeroptera_Ecdyonurus_venosus,Diptera_Simulium_equinum,Diptera_Metacnephia_amphora,Diptera_Simulium_aureum,	Diptera,Ephemeroptera,	9	Diptera_Simulium_reptans_90.67	Diptera_88_9e-31
BC0868	47_48	BC0868_47_48	48	0.435444	Ephemeroptera_Epeorus_assimilis	0	Ephemeroptera_Heptagenia_sulphurea,Ephemeroptera_Ephemerella_mucronata,Plecoptera_Isoperla_grammatica,Plecoptera_Isoperla_grammatica,Plecoptera_Nemoura_viki,Plecoptera_Nemoura_cinerea,	Ephemeroptera,Plecoptera,	3	Coleoptera_Berosus-sp_88.62	Lepidoptera_Loxostege_floridalis_84_7e-22
BC0868	456_17	BC0868_456_17	17	0.445914	Diptera_Simulium_lundstromi	0	Diptera_Simulium_morsitans,Diptera_Simulium_longipalpe,Diptera_Simulium_longipalpe,Diptera_Simulium_lundstromi,Diptera_Simulium_pusillum,Diptera_Simulium_noelleri,	Diptera,	8	Orthoptera_Myrmecophilus_manni_89.43	Orthoptera_Myrmecophilus_manni_90_2e-36
BC0868	461_84	BC0868_461_84	84	0.449225	Coleoptera_Berosus_frontifoveatus	0	Ephemeroptera_Takobia_muticus,Ephemeroptera_Takobia_muticus,Ephemeroptera_Takobia_albinatii,Ephemeroptera_Baetis_vernus,Ephemeroptera_Baetis_liebenauae,Ephemeroptera_Procloeon_bifidum,	Coleoptera,Ephemeroptera,	7	Ephemeroptera_Ecdyonurus-sp_88.62	Ephemeroptera_Ecdyonurus_venosus_89_5e-33
BC0868	491_87	BC0868_491_87	87	0.452147	Plecoptera_Leuctra_braueri	1	Plecoptera_Leuctra_geniculata,Plecoptera_Leuctra_braueri,Plecoptera_Leuctra_hippopus,Plecoptera_Leuctra_hippopus,Ephemeroptera_Parameletus_chelifer,Ephemeroptera_Ameletus_inopinatus,	Plecoptera,Ephemeroptera,	3	Ephemeroptera_Ecdyonurus_venosus_86.99	Lepidoptera_Loxostege_floridalis_84_4e-19
BC0868	473_34	BC0868_473_34	34	0.487115	Diptera_Simulium_morsitans	0	Diptera_Simulium_lundstromi,Diptera_Simulium_longipalpe,Diptera_Simulium_longipalpe,Diptera_Simulium_lundstromi,Diptera_Simulium_pusillum,Diptera_Simulium_vernum,	Diptera,	7	Ephemeroptera_Ecdyonurus-sp_96.99	Ephemeroptera_Ecdyonurus_venosus_87_3e-30
BC0868	762_13	BC0868_762_13	13	0.509833	Ephemeroptera_Takobia_albinatii	1	Ephemeroptera_Takobia_muticus,Ephemeroptera_Takobia_muticus,Coleoptera_Berosus_frontifoveatus,Ephemeroptera_Cloeon_dipterum,Ephemeroptera_Takobia_albinatii,Ephemeroptera_Cloeon_dipterum,	Ephemeroptera,Coleoptera,	9	Ephemeroptera_Stenacron_interpunctatum_88.04	Ephemeroptera_Ecdyonurus_venosus_89_2e-32
BC0868	474_76	BC0868_474_76	76	0.541949	Plecoptera_Leuctra_vesulensis	0	Plecoptera_Leuctra_geniculata,Plecoptera_Leuctra_geniculata,Ephemeroptera_Ecdyonurus_venosus,Ephemeroptera_Ecdyonurus_corsicus,Ephemeroptera_Ecdyonurus_venosus,Plecoptera_Leuctra_braueri,	Plecoptera,Ephemeroptera,	7	Ephemeroptera_Ecdyonurus-sp_89.43	Ephemeroptera_Ecdyonurus_venosus_100_3e-35
BC0868	274_39	BC0868_274_39	39	0.687678	Ephemeroptera_Metretopus_alter	0	Ephemeroptera_Metretopus_borealis,Ephemeroptera_Metretopus_alter,Ephemeroptera_Caenis_macrura_group_sp_SC2014,Ephemeroptera_Rhithrogena_eatoni,Ephemeroptera_Rhithrogena_semicolorata,Ephemeroptera_Ecdyonurus_helveticus,	Ephemeroptera,	9	Ephemeroptera_Baetis_nexus_86.52	Ephemeroptera_Cinygmula-sp_81_5e-18
BC0868	590_24	BC0868_590_24	24	2.27595	Trichoptera_Ceraclea_ensifera	0	Trichoptera_Ceraclea_nigronervosa,Trichoptera_Triaenodes_reuteri,Trichoptera_Ceraclea_superba,Trichoptera_Ceraclea_superba,Trichoptera_Ceraclea_ensifera,Trichoptera_Ceraclea_sibirica,	Trichoptera,	1	Rotifera_Pleuretra_lineata_94.5	Rotifera_Bedelloidae_93_9e-41
BC0868	42_466	BC0868_42_466	466	3.07513	Crustacea_Amurocrangonyx_arsenjevi	1	Crustacea_Limnomysis_benedeni,Crustacea_Amurocrangonyx_arsenjevi,Crustacea_Synurella_dershavini,Diptera_Culiseta_longiareolata,Diptera_Coquillettidia_richiardii,Diptera_Coquillettidia_richiardii,	Crustacea,Diptera,	1	n/a	Arachnida_95_9e-26
BC0868	96_23	BC0868_96_23	23	4.91204	Crustacea_Synurella_ambulans	0	Gastropoda_Valvata_cf_hirsutecostata_UGSB_0342,Gastropoda_Valvata_cf_hirsutecostata_UGSB_0342,Gastropoda_Valvata_rhabdota,Annelida_Propappus_volki,Trichoptera_Holocentropus_stagnalis,Annelida_Propappus_volki,	Crustacea,Gastropoda,Annelida,Trichoptera,	1	Nematoda_Steinernema_costaricense_89.33	Hymenoptera_100_1e-04
BC0868	398_88	BC0868_398_88	88	10.501	Trichoptera_Electragapetus_praeteritus	1	Trichoptera_Anabolia_laevis,Coleoptera_Liopterus_haemorrhoidalis,Trichoptera_Agraylea_sexmaculata,Trichoptera_Diplectrona_felix,Trichoptera_Diplectrona_felix,Trichoptera_Diplectrona_atra,	Trichoptera,Coleoptera,	0	n/a	n/a
BC0873	30_359	BC0873_30_359	359	0.016417	Chironomidae_Stempellinella_brevis	0		Chironomidae,	18	Chironomidae_Stempellinella_brevis_100	Chironomidae_Stempellinella_brevis_100_6e-57
BC0873	8742_35	BC0873_8742_35	35	0.043225	Ephemeroptera_Habroleptoides_sp_SC2014	1	Ephemeroptera_Leptophlebia_vespertina,Ephemeroptera_Paraleptophlebia_submarginata,Ephemeroptera_Paraleptophlebia_submarginata,Ephemeroptera_Habrophlebia_eldae,Ephemeroptera_Habrophlebia_eldae,Ephemeroptera_Paraleptophlebia_strandii,	Ephemeroptera,	3	< 70	Ephemeroptera_Habrophlebia_eldae_92_1e-39
BC0873	4_17512	BC0873_4_17512	17512	0.071564	Trichoptera_Philopotamus_ludificatus	0	Trichoptera_Philopotamus_montanus,Trichoptera_Philopotamus_montanus,	Trichoptera,	16	Trichoptera_Philopotamus_montanus_96.75	Trichoptera_Philopotamus_montanus_94_1e-34
BC0873	4474_137	BC0873_4474_137	137	0.078157	Trichoptera_Allogamus_mortoni	0	Trichoptera_Halesus_rubricollis,Trichoptera_Drusus_discophorus,Trichoptera_Drusus_botosaneanui,Trichoptera_Drusus_botosaneanui,Trichoptera_Drusus_sp_1,Trichoptera_Drusus_sp_1,	Trichoptera,	11	Trichoptera_Allogamus_ligonifer_100	Trichoptera_Drusus-sp_94_1e-44
BC0873	118_14	BC0873_118_14	14	0.13836	Trichoptera_Philopotamus_montanus	1	Trichoptera_Philopotamus_montanus,Trichoptera_Philopotamus_ludificatus,	Trichoptera,	18	Trichoptera_Philopotamus_montanus_95	Trichoptera_Philopotamus_montanus_93_3e-40
BC0873	7018_33	BC0873_7018_33	33	0.165939	Diptera_Dixella_sp	0	Diptera_Limonia_nubeculosa,Diptera_Limonia_nubeculosa,Diptera_Atherix_sp_SLB_2003,Diptera_Atherix_sp_SLB_2003,Diptera_Atherix_sp_SLB_2003,Diptera_Atherix_sp_SLB_2003,	Diptera,	9	Diptera_Empididae_97.67	Diptera_Lauxaniidae_93_5e-43
BC0873	8890_12	BC0873_8890_12	12	0.340082	Chironomidae_Pseudorthocladius_filiformis	0	Chironomidae_Cricotopus_rufiventris,Chironomidae_Smittia_sp_23ES,Chironomidae_Smittia_sp_14ES,Chironomidae_Smittia_sp_23ES,Chironomidae_Metriocnemus_eurynotus,Chironomidae_Metriocnemus_albolineatus,	Chironomidae,	9	Chironomidae_Thienemannia_gracilis_97.56	Chironomidae_Orthocladiinae_93_9e-36
BC0873	511_111	BC0873_511_111	111	0.442342	Ephemeroptera_Baetis_lutheri	0		Ephemeroptera,	15	Ephemeroptera_Baetis_rhodani_89.33	Ephemeroptera_Baetis_alpinus_86_9e-26
BC0873	31_60	BC0873_31_60	60	1.26773	Diptera_Pneumia_mutua	0	Trichoptera_Orthotrichia_angustella,Diptera_Pneumia_stammeri,Diptera_Pneumia_trivialis,Diptera_Pneumia_stammeri,Diptera_Pneumia_borealis,Diptera_Parabazarella_subneglecta,	Diptera,Trichoptera,	5	Hemiptera_Kleidocerys_resedae_97.37	Hemiptera_Ischnorhynchinae-sp_98_7e-52
BC0873	1015_48	BC0873_1015_48	48	1.68333	Annelida_Dina_punctata	0	Annelida_Dina_latestriata,Annelida_Dina_punctata,Chironomidae_Chironomus_aprilinus,Chironomidae_Chironomus_aprilinus,Chironomidae_Chironomus_cf_tenuistylus,Chironomidae_Einfeldia_sp_JM_2006,	Annelida,Chironomidae,	6	Oomycota_Saprolegnia_ferax_100	Oomycota_Saprolegnia_ferax_98_2e-51
BC0873	7438_29	BC0873_7438_29	29	1.92434	Odonata_Macromia_magnifica	0	Odonata_Pachydiplax_longipennis,Odonata_Sympetrum_costiferum,Chironomidae_Einfeldia_sp_JM_2006,Crustacea_Limnomysis_benedeni,Odonata_Sympetrum_semicinctum,Odonata_Sympetrum_semicinctum,	Odonata,Chironomidae,Crustacea,	6	Oomycota_Saprolegnia_ferax_96.58	Oomycota_Saprolegnia_ferax_97_3e-50
BC0873	1028_23	BC0873_1028_23	23	2.12387	Chironomidae_Conchapelopia_pallidula	1	Chironomidae_Trissopelopia_longimana,Chironomidae_Thienemannimyia_northumbrica,Chironomidae_Trissopelopia_longimana,Chironomidae_Trissopelopia_cf_flavida,Chironomidae_Trissopelopia_longimana,Chironomidae_Conchapelopia_pallidula,	Chironomidae,	6	Oomycota_Saprolegnia_ferax_98.25	Oomycota_Saprolegnia_ferax_98_2e-51
BC0873	1037_51	BC0873_1037_51	51	2.28327	Chironomidae_Corynoneura_sp_15ES	0	Chironomidae_Tanytarsus_inaequalis,Chironomidae_Micropsectra_lindrothi,Chironomidae_Micropsectra_bumasta,Chironomidae_Micropsectra_appendica,Chironomidae_Micropsectra_sp_2ES,Chironomidae_Micropsectra_nana,	Chironomidae,	6	Oomycota_Saprolegnia_ferax_87.88	Oomycota_Saprolegnia_ferax_98_2e-51
BC0873	18086_23	BC0873_18086_23	23	2.36211	Gastropoda_Megalovalvata_piligera	0	Gastropoda_Megalovalvata_piligera,Gastropoda_Megalovalvata_piligera,Gastropoda_Valvata_stenotrema,Gastropoda_Valvata_sibirica,Gastropoda_Megalovalvata_piligera,Gastropoda_Physa_fontinalis,	Gastropoda,	5	Rotifera_Lecane_cornuta1_85.37	Rotifera_Lecane_grandis_86_7e-27
BC0873	1022_58	BC0873_1022_58	58	2.39251	Odonata_Somatochlora_williamsoni	0	Chironomidae_Corynoneura_sp_15ES,Odonata_Cordulegaster_diastatops,Chironomidae_Tanytarsus_inaequalis,Chironomidae_Micropsectra_recurvata,Odonata_Libellula_quadrimaculata,Chironomidae_Micropsectra_radialis,	Odonata,Chironomidae,	6	Oomycota_Saprolegnia_ferax_88.89	Oomycota_Saprolegnia_ferax_98_2e-51
BC0873	6024_27	BC0873_6024_27	27	2.58703	Crustacea_Limnomysis_benedeni	0	Chironomidae_Corynoneura_sp_15ES,Gastropoda_Sadleriana_robici,Chironomidae_Chironomus_aprilinus,Chironomidae_Chironomus_aprilinus,Chironomidae_Chironomus_cf_tenuistylus,Chironomidae_Einfeldia_sp_JM_2006,	Crustacea,Chironomidae,Gastropoda,	6	Oomycota_Saprolegnia_ferax_83.33	Oomycota_Saprolegnia_ferax_97_3e-50
BC0873	1369_141	BC0873_1369_141	141	2.5882	Trichoptera_Hydroptila_martini	1	Trichoptera_Hydroptila_occulta,Trichoptera_Hydroptila_martini,Trichoptera_Hydroptila_spinosa,Trichoptera_Hydroptila_martini,Trichoptera_Hydroptila_ivisa,Trichoptera_Hydroptila_spinosa,	Trichoptera,	0	n/a	n/a
BC0873	992_16	BC0873_992_16	16	2.61399	Coleoptera_Macroplea_appendiculata	2	Coleoptera_Macroplea_appendiculata,Coleoptera_Bagous_glabrirostris,Coleoptera_Helophorus_croaticus,Coleoptera_Georissus_sp,Coleoptera_Georissus_sp,Coleoptera_Georissus_crenulatus,	Coleoptera,	6	Oomycota_Saprolegnia_ferax_87.88	Oomycota_Saprolegnia_ferax_97_3e-50
BC0873	98_2883	BC0873_98_2883	2883	2.63137	Trichoptera_Ceraclea_ensifera	0	Trichoptera_Ceraclea_nigronervosa,Trichoptera_Triaenodes_reuteri,Trichoptera_Ceraclea_superba,Trichoptera_Ceraclea_albimacula,Trichoptera_Ceraclea_superba,Trichoptera_Ceraclea_sibirica,	Trichoptera,	1	Rotifera_Pleuretra_lineata_96.23	Rotifera_Philodina_flaviceps_92_4e-39
BC0873	4484_25	BC0873_4484_25	25	2.66249	Chironomidae_Polypedilum_pullum	0	Diptera_Lispe_pygmaea,Diptera_Lispe_pygmaea,Diptera_Limnophora_triangula,Diptera_Limnophora_obsignata,Diptera_Limnophora_triangula,Chironomidae_Micropsectra_atrofasciata,	Chironomidae,Diptera,	5	Oomycota_Pythium_aphanidermatum_97.37	Oomycota_Pythium-sp_98_8e-51
BC0873	1766_14	BC0873_1766_14	14	2.79296	Trichoptera_Triaenodes_reuteri	0	Trichoptera_Triaenodes_rufescens,Trichoptera_Triaenodes_rufescens,Trichoptera_Triaenodes_unanimis,Trichoptera_Triaenodes_reuteri,Trichoptera_Triaenodes_bicolor,Trichoptera_Triaenodes_pellectus,	Trichoptera,	1	Rotifera_Pleuretra_lineata_93.4	Rotifera_Philodina_flaviceps_89_1e-34
BC0873	850_23	BC0873_850_23	23	2.95724	Chironomidae_Chironomus_pseudothummi	0	Chironomidae_Chironomus_salinarius,Chironomidae_Chironomus_pseudothummi,Chironomidae_Chironomus_pallidivittatus,Chironomidae_Einfeldia_sp_JM_2006,Chironomidae_Chironomus_pallidivittatus,Chironomidae_Chironomus_pallidivittatus,	Chironomidae,	6	Oomycota_Saprolegnia_ferax_87.88	Oomycota_Saprolegnia_ferax_96_1e-48
BC0873	33_77274	BC0873_33_77274	77274	2.96382	Chironomidae_Chironomus_aprilinus	0	Chironomidae_Chironomus_aprilinus,Chironomidae_Chironomus_cf_tenuistylus,Chironomidae_Einfeldia_sp_JM_2006,Chironomidae_Einfeldia_sp_JM_2006,Chironomidae_Einfeldia_sp_JM_2006,Chironomidae_Chironomus_muratensis,	Chironomidae,	6	Oomycota_Saprolegnia_ferax_100	Oomycota_Saprolegnia_ferax_100_2e-56
BC0873	6682_18	BC0873_6682_18	18	3.24437	Trichoptera_Ceraclea_nigronervosa	0	Trichoptera_Ceraclea_ensifera,Trichoptera_Holocentropus_stagnalis,Trichoptera_Ceraclea_albimacula,Trichoptera_Ceraclea_albogutta,Trichoptera_Ceraclea_alboguttata,Trichoptera_Ceraclea_albogutta,	Trichoptera,	0	n/a	Oomycota_Saprolegnia_ferax_97_3e-50
BC0873	1269_57	BC0873_1269_57	57	3.41457	Chironomidae_Chironomus_muratensis	1	Chironomidae_Chironomus_plumosus,Chironomidae_Chironomus_muratensis,Chironomidae_Chironomus_pseudothummi,Chironomidae_Chironomus_salinarius,Chironomidae_Chironomus_pseudothummi,Chironomidae_Chironomus_pallidivittatus,	Chironomidae,	0	Oomycota_Saprolegnia_ferax_98.25	0
BC0873	10046_11	BC0873_10046_11	11	4.69119	Crustacea_Amurocrangonyx_arsenjevi	0	Chironomidae_Chironomus_aprilinus,Chironomidae_Chironomus_aprilinus,Chironomidae_Chironomus_cf_tenuistylus,Chironomidae_Einfeldia_sp_JM_2006,Chironomidae_Einfeldia_sp_JM_2006,Chironomidae_Einfeldia_sp_JM_2006,	Crustacea,Chironomidae,	6	Oomycota_Saprolegnia_ferax_88.89	Oomycota_Saprolegnia_ferax_97_3e-50
BC0873	432_30	BC0873_432_30	30	6.22718	Crustacea_Synurella_sp_1_AG2014	0	Crustacea_Orchestia_montagui,Diptera_Ochlerotatus_nr_cantans,Diptera_Ochlerotatus_nr_cantans,Diptera_Ochlerotatus_nr_flavescens,Trichoptera_Glossosoma_altaicum,Crustacea_Gammarus_chevreuxi,	Crustacea,Diptera,Trichoptera,	0	n/a	n/a
BC0877	7421_26	BC0877_7421_26	26	1e-06	Trichoptera_Halesus_radiatus	0	Trichoptera_Halesus_digitatus,Trichoptera_Halesus_gritatus,Trichoptera_Halesus_digitatus,Trichoptera_Halesus_radiatus,	Trichoptera,	18	Trichoptera_Halesus_radiatus_100	Trichoptera_Halesus_radiatus_98_1e-53
BC0877	3672_91	BC0877_3672_91	91	0.022604	Trichoptera_Chaetopteryx_fusca	0	Trichoptera_Chaetopteryx_gessneri,Trichoptera_Chaetopteryx_gessneri,Trichoptera_Chaetopteryx_morettii,Trichoptera_Chaetopteryx_morettii,Trichoptera_Chaetopteryx_sahlbergi,Trichoptera_Chaetopteryx_morettii,	Trichoptera,	16	Trichoptera_Chaetopteryx_gessneri_98.37	Trichoptera_Chaetopteryx_gessneri_98_1e-53
BC0877	135_109	BC0877_135_109	109	0.027602	Trichoptera_Halesus_radiatus	1	Trichoptera_Halesus_digitatus,Trichoptera_Halesus_gritatus,Trichoptera_Halesus_digitatus,Trichoptera_Halesus_radiatus,Trichoptera_Brachypsyche_rara,Trichoptera_Brachypsyche_sibirica,	Trichoptera,	18	Trichoptera_Halesus_radiatus_97.56	Trichoptera_Halesus_radiatus_99_7e-52
BC0877	671_177	BC0877_671_177	177	0.030941	Chironomidae_Smittia_sp_2ES	0	Chironomidae_Metriocnemus_fuscipes,Chironomidae_Cricotopus_trifascia,Chironomidae_Cricotopus_cf_septentrionalis,Chironomidae_Cricotopus_cf_septentrionalis,Chironomidae_Smittia_brevipennis,Chironomidae_Bryophaenocladius_aestivus,	Chironomidae,	9	Chironomidae_Orthocladius-sp_100	Chironomidae_Cricotopus_tremulus_95_2e_46
BC0877	1003_12	BC0877_1003_12	12	0.042062	Ephemeroptera_Habroleptoides_confusa	0		Ephemeroptera,	18	Ephemeroptera_Habroleptoides_confusa_97.22	Ephemeroptera_Habroleptoides_confusa_97_5e-43
BC0877	1012_1542	BC0877_1012_1542	1542	0.043109	Ephemeroptera_Habroleptoides_sp_SC2014	1	Ephemeroptera_Leptophlebia_vespertina,Ephemeroptera_Paraleptophlebia_submarginata,Ephemeroptera_Paraleptophlebia_submarginata,Ephemeroptera_Habrophlebia_eldae,Ephemeroptera_Habrophlebia_eldae,Ephemeroptera_Paraleptophlebia_strandii,	Ephemeroptera,	3	< 70	Ephemeroptera_Habrophlebia_eldae_92_1e-39
BC0877	164_18	BC0877_164_18	18	0.050399	Trichoptera_Chaetopteryx_morettii	1	Trichoptera_Chaetopteryx_gessneri,Trichoptera_Chaetopteryx_morettii,Trichoptera_Chaetopteryx_sahlbergi,Trichoptera_Chaetopteryx_morettii,Trichoptera_Chaetopteryx_gessneri,Trichoptera_Chaetopteryx_fusca,	Trichoptera,	15	Trichoptera_Chaetopteryx_villosa_96.75	Trichoptera_Chaetopteryx_sahlbergi_97_3e-50
BC0877	484_13	BC0877_484_13	13	0.113109	Trichoptera_Philopotamus_montanus	1	Trichoptera_Philopotamus_ludificatus,Trichoptera_Philopotamus_montanus,	Trichoptera,	18	Trichoptera_Philopotamus_montanus_97.37	Trichoptera_Philopotamus_montanus_94_1e-43
BC0877	46_101	BC0877_46_101	101	0.117799	Trichoptera_Philopotamus_ludificatus	0	Trichoptera_Philopotamus_montanus,Trichoptera_Philopotamus_montanus,	Trichoptera,	16	Trichoptera_Philopotamus_montanus_96.75	Trichoptera_Philopotamus_montanus_94_1e-43
BC0877	15_8200	BC0877_15_8200	8200	0.129008	Trichoptera_Allogamus_mortoni	0	Trichoptera_Halesus_rubricollis,Trichoptera_Drusus_discophorus,Trichoptera_Drusus_botosaneanui,Trichoptera_Drusus_botosaneanui,Trichoptera_Drusus_sp_1,Trichoptera_Drusus_sp_1,	Trichoptera,	11	Trichoptera_Allogamus_ligonifer_98.37	Trichoptera_Drusus-sp_93_2e-41
BC0877	10484_13	BC0877_10484_13	13	0.144192	Trichoptera_Halesus_rubricollis	0	Trichoptera_Allogamus_mortoni,Trichoptera_Micropterna_fissa,Trichoptera_Stenophylax_testaceus,Trichoptera_Micropterna_testacea,Trichoptera_Stenophylax_testaceus,Trichoptera_Oligostomis_reticulata,	Trichoptera,	9	Trichoptera_Allogamus_ligonifer_97.37	Trichoptera_Oliotricha_hybridoides_93_7e-42
BC0877	1473_2306	BC0877_1473_2306	2306	0.153868	Ephemeroptera_Ecdyonurus_venosus	1	Ephemeroptera_Ecdyonurus_helveticus,Ephemeroptera_Ecdyonurus_helveticus,Ephemeroptera_Electrogena_zebrata,Ephemeroptera_Electrogena_zebrata,Plecoptera_Capnia_nigra,Plecoptera_Capnia_nigra,	Ephemeroptera,Plecoptera,	7	Ephemeroptera_Ecdyonurus-sp_95.12	Plecoptera_Amphinemura_standfussi_90_1e-34
BC0877	1424_116	BC0877_1424_116	116	0.165631	Diptera_Dixella_sp	0	Diptera_Limonia_nubeculosa,Diptera_Limonia_nubeculosa,Diptera_Atherix_sp_SLB_2003,Diptera_Atherix_sp_SLB_2003,Diptera_Atherix_sp_SLB_2003,Diptera_Atherix_sp_SLB_2003,	Diptera,	9	Diptera_Empididae_94.67	Diptera_Lauxaniidae_93_5e-43
BC0877	10848_12	BC0877_10848_12	12	0.207661	Trichoptera_Mesophylax_impunctatus	1	Trichoptera_Mesophylax_aspersus,Trichoptera_Mesophylax_impunctatus,Trichoptera_Stenophylax_testaceus,Trichoptera_Micropterna_testacea,Trichoptera_Stenophylax_testaceus,Trichoptera_Drusus_alpinus,	Trichoptera,	9	Trichoptera_Allogamus_ligonifer_96.75	Trichoptera_Micropterna_testacea_91_5e-38
BC0877	1291_68	BC0877_1291_68	68	0.441997	Ephemeroptera_Baetis_lutheri	0		Ephemeroptera,	11	Ephemeroptera_Baetis_rhodani_89.33	Ephemeroptera_Philopotamus_montanus_93_7e-42
BC0877	57_19	BC0877_57_19	19	2.36167	Coleoptera_Donacia_impressa	1	Coleoptera_Donacia_impressa,Coleoptera_Donacia_thalassina,Coleoptera_Plateumaris_consimilis,Coleoptera_Plateumaris_rustica,Coleoptera_Plateumaris_consimilis,Coleoptera_Donacia_vulgaris,	Coleoptera,	1	< 70	Chironomidae_Parakiefferiella-sp_90_1e-04
BC0877	249_114	BC0877_249_114	114	2.37287	Chironomidae_Corynoneura_sp_15ES	0	Odonata_Libellula_quadrimaculata,Diptera_Lispe_pygmaea,Diptera_Limnophora_triangula,Diptera_Lispe_pygmaea,Chironomidae_Micropsectra_logani,Chironomidae_Micropsectra_recurvata,	Chironomidae,Odonata,Diptera,	5	Oomycota_Pythium_salpingophorum_88.89	Oomycota_Pythium-sp_98_7e-52
BC0877	207_7220	BC0877_207_7220	7220	2.61893	Trichoptera_Hydroptila_martini	1	Trichoptera_Hydroptila_occulta,Trichoptera_Hydroptila_martini,Trichoptera_Hydroptila_spinosa,Trichoptera_Hydroptila_martini,Trichoptera_Hydroptila_ivisa,Trichoptera_Hydroptila_spinosa,	Trichoptera,	0	n/a	n/a
BC0877	6508_227	BC0877_6508_227	227	2.95151	Trichoptera_Ceraclea_ensifera	0	Trichoptera_Ceraclea_nigronervosa,Trichoptera_Ceraclea_ensifera,Trichoptera_Triaenodes_reuteri,Trichoptera_Ceraclea_sibirica,Trichoptera_Ceraclea_sibirica,Trichoptera_Ceraclea_sibirica,	Trichoptera,	1	Rotifera_Philodina-sp_92.5	Rotifera_Rotaria_rotatoria_90_2e-36
BC0877	9074_17	BC0877_9074_17	17	3.08908	Trichoptera_Hydroptila_sparsa	0	Trichoptera_Hydroptila_martini,Trichoptera_Hydroptila_occulta,Trichoptera_Hydroptila_martini,Trichoptera_Hydroptila_spinosa,Trichoptera_Hydroptila_martini,Trichoptera_Hydroptila_spinosa,	Trichoptera,	0	n/a	n/a
BC0877	1358_375	BC0877_1358_375	375	3.24345	Crustacea_Gammarus_chevreuxi	0	Crustacea_Gammarus_stojicevici,Crustacea_Gammarus_stojicevici,Crustacea_Gammarus_stojicevici,Crustacea_Orchestia_montagui,Crustacea_Gammarus_albimanus,Crustacea_Gammarus_bosniacus,	Crustacea,	0	n/a	n/a
BC0877	12536_26	BC0877_12536_26	26	3.88922	Chironomidae_Chironomus_aprilinus	0	Chironomidae_Chironomus_aprilinus,Chironomidae_Chironomus_cf_tenuistylus,Chironomidae_Einfeldia_sp_JM_2006,Chironomidae_Einfeldia_sp_JM_2006,Chironomidae_Einfeldia_sp_JM_2006,Chironomidae_Chironomus_muratensis,	Chironomidae,	6	Oomycota_Saprolegnia_ferax_87.88	Oomycota_Saprolegnia_ferax_98_7e-52
BC0877	9797_15	BC0877_9797_15	15	4.24938	Trichoptera_Adicella_syriaca	0	Crustacea_Gammarus_komareki,Crustacea_Gammarus_komareki,Crustacea_Gammarus_varsoviensis,Chironomidae_Einfeldia_sp_JM_2006,Chironomidae_Chironomus_pallidivittatus,Chironomidae_Einfeldia_sp_JM_2006,	Trichoptera,Crustacea,Chironomidae,	0	n/a	n/a
BC0877	13844_37	BC0877_13844_37	37	6.21568	Crustacea_Amurocrangonyx_arsenjevi	0	Crustacea_Amurocrangonyx_arsenjevi,Crustacea_Limnomysis_benedeni,Diptera_Coquillettidia_richiardii,Chironomidae_Tanytarsus_gracilentus,Crustacea_Synurella_stadukhini,Diptera_Coquillettidia_richiardii,	Crustacea,Diptera,Chironomidae,	0	n/a	Chlorophyta_Chlorella_reisiglii_100_6e-57
BC0877	934_6772	BC0877_934_6772	6772	8.11448	Trichoptera_Glossosoma_altaicum	0	Coleoptera_Hydraena_dentipes,Coleoptera_Hydraena_lapidicola,Coleoptera_Hydraena_truncata,Coleoptera_Hydraena_truncata,Coleoptera_Hydraena_lapidicola,Coleoptera_Hydraena_polita,	Trichoptera,Coleoptera,	0	n/a	n/a
BC0877	10415_42	BC0877_10415_42	42	9.34761	Trichoptera_Hydroptila_occulta	0	Trichoptera_Mystacides_azureus,Crustacea_Synurella_ambulans,Crustacea_Synurella_ambulans,Crustacea_Stygobromus_anastasiae,Crustacea_Stygobromus_anastasiae,Crustacea_Synurella_sp_2_AG2014,	Trichoptera,Crustacea,	0	n/a	n/a
BC0877	9921_27	BC0877_9921_27	27	9.48991	Odonata_Enallagma_antennatum	0	Odonata_Somatochlora_semicircularis,Chironomidae_Einfeldia_sp_JM_2006,Chironomidae_Chironomus_cf_tenuistylus,Chironomidae_Chironomus_pallidivittatus,Chironomidae_Chironomus_pseudothummi,Chironomidae_Chironomus_salinarius,	Odonata,Chironomidae,	1	Actinopterygii_Blennidae_76	Ephemeroptera_Nousia-sp_95_3e-30
BC0899	808_20	BC0899_808_20	20	0.030879	Chironomidae_Smittia_sp_2ES	0	Chironomidae_Metriocnemus_fuscipes,Chironomidae_Cricotopus_trifascia,Chironomidae_Cricotopus_cf_septentrionalis,Chironomidae_Cricotopus_cf_septentrionalis,Chironomidae_Smittia_brevipennis,Chironomidae_Bryophaenocladius_aestivus,	Chironomidae,	9	Chironomidae_Orthocladius-sp_100	Chironomidae_Cricotopus_tremulus_95_2e-46
BC0899	437_13	BC0899_437_13	13	0.179448	Diptera_Parydra_coarctata	2	Diptera_Hyadina_guttata,Diptera_Rhamphomyia_anomalipennis,Diptera_Atherix_sp_SLB_2003,Diptera_Microphor_holosericeus,Diptera_Microphor_holosericeus,Diptera_Microphor_holosericeus,	Diptera,	9	Diptera_Sphaeroceridae_93.9	Diptera_Asteiidae_92_1e-39
BC0899	200_72	BC0899_200_72	72	0.191565	Diptera_Volucella_pellucens	1	Diptera_Volucella_pellucens,Diptera_Volucella_inanis,Diptera_Volucella_pellucens,Diptera_Chrysosyrphus_niger,Diptera_Dixella_sp,Diptera_Atherix_sp_SLB_2003,	Diptera,	9	Diptera_Agromyzidae_94.79	Diptera_Athyroglossa_granulosa_93_2e-41
BC0899	11_63817	BC0899_11_63817	63817	0.19319	Diptera_Dixella_sp	0	Diptera_Limonia_nubeculosa,Diptera_Limonia_nubeculosa,Diptera_Atherix_sp_SLB_2003,Diptera_Atherix_sp_SLB_2003,Diptera_Atherix_sp_SLB_2003,Diptera_Atherix_sp_SLB_2003,	Diptera,	9	Diptera_Empididae_94.67	Diptera_Lauxaniidae_93_2e-41
BC0899	235_91	BC0899_235_91	91	0.19758	Diptera_Philygria_vittipennis	1	Diptera_Hydromya_dorsalis,Diptera_Pherbellia_ventralis,Diptera_Parydra_coarctata,Diptera_Hydromya_dorsalis,Diptera_Philygria_stictica,Diptera_Philygria_vittipennis,	Diptera,	9	Diptera_Mycetophilidae_95.24	Diptera_Stegana-sp_93_5e-43
BC0899	257_53	BC0899_257_53	53	0.199242	Diptera_Nephrotoma_aculeata	0	Diptera_Dixella_sp,Diptera_Volucella_pellucens,Diptera_Volucella_inanis,Diptera_Volucella_pellucens,Diptera_Dicranomyia_modesta,Diptera_Dixella_sp,	Diptera,	9	Diptera_Sphaeroceridae_95.12	Diptera_Baccha-sp_91_5e-38
BC0899	273_40	BC0899_273_40	40	0.222458	Diptera_Limonia_nubeculosa	3	Diptera_Atherix_sp_SLB_2003,Diptera_Cheilotrichia_cinerascens,Diptera_Atherix_sp_SLB_2003,Diptera_Atherix_sp_SLB_2003,Diptera_Atherix_sp_SLB_2003,Diptera_Atherix_sp_SLB_2003,	Diptera,	9	Diptera_Psila_rosae_96	Diptera_Lauxaniidae_93_3e-40
BC0899	3353_29	BC0899_3353_29	29	0.251968	Diptera_Hyadina_guttata	0	Diptera_Limnellia_quadrata,Diptera_Hyadina_guttata,Diptera_Parydra_coarctata,Diptera_Parydra_coarctata,Diptera_Hydrellia_maura,Diptera_Parydra_coarctata,	Diptera,	9	Diptera_Ephydra-sp_93.33	Diptera_Gaurax-sp_90_7e-37
BC0899	239_15	BC0899_239_15	15	0.252059	Coleoptera_Hydraena_palustris	2	Coleoptera_Hydraena_palustris,Coleoptera_Hydraena_palustris,Coleoptera_Hydraena_palustris,Coleoptera_Peltodytes_caesus,Coleoptera_Macroplea_appendiculata,Coleoptera_Hygrobia_hermanni,	Coleoptera,	5	Coleoptera_Coelambus_unguicularis_93.33	Diptera_Cerodontha-sp_91_1e-38
BC0899	5609_38	BC0899_5609_38	38	0.260328	Ephemeroptera_Ecdyonurus_venosus	1	Ephemeroptera_Ecdyonurus_corsicus,Ephemeroptera_Ecdyonurus_venosus,Plecoptera_Leuctra_geniculata,Plecoptera_Leuctra_geniculata,Plecoptera_Leuctra_vesulensis,Plecoptera_Leuctra_braueri,	Ephemeroptera,Plecoptera,	18	Ephemeroptera_Ecdyonurus_venosus_89.43	Ephemeroptera_Ecdyonurus_venosus_90_7e-37
BC0899	1423_30	BC0899_1423_30	30	0.274051	Ephemeroptera_Baetis_fuscatus	0	Ephemeroptera_Baetis_melanonyx,Ephemeroptera_Baetis_fuscatus,Ephemeroptera_Baetis_fuscatus,Ephemeroptera_Centroptilum_luteolum,Ephemeroptera_Baetis_fuscatus,Ephemeroptera_Acentrella_lapponica,	Ephemeroptera,	16	Ephemeroptera_Baetis_melanonyx_91.06	Ephemeroptera_Baetis_melanonyx_90_3e-35
BC0899	429_172	BC0899_429_172	172	0.277721	Diptera_Atherix_sp_SLB_2003	2	Diptera_Atherix_sp_SLB_2003,Diptera_Atherix_sp_SLB_2003,Diptera_Dixella_sp,Diptera_Limonia_nubeculosa,Diptera_Atherix_sp_SLB_2003,Diptera_Limonia_nubeculosa,	Diptera,	9	Diptera_Empididae_94.67	Diptera_Lauxaniidae_92_1e-39
BC0899	1041_19	BC0899_1041_19	19	0.293561	Diptera_Brachyopa_testacea	0	Diptera_Volucella_inanis,Diptera_Dixella_sp,Diptera_Volucella_pellucens,Diptera_Volucella_pellucens,Diptera_Atherix_sp_SLB_2003,Diptera_Atherix_sp_SLB_2003,	Diptera,	9	Diptera_Empididae_94.67	Diptera_Lauxaniidae_92_1e-38
BC0899	261_123	BC0899_261_123	123	0.306688	Diptera_Volucella_inanis	0	Diptera_Volucella_pellucens,Diptera_Volucella_pellucens,Diptera_Volucella_pellucens,Diptera_Chrysosyrphus_niger,Diptera_Atherix_sp_SLB_2003,Diptera_Atherix_sp_SLB_2003,	Diptera,	9	Diptera_Empididae_92	Diptera_Lauxaniidae_90_2e-36
BC0899	2104_43	BC0899_2104_43	43	0.343631	Coleoptera_Hydraena_palustris	0	Coleoptera_Hydraena_palustris,Coleoptera_Hydraena_palustris,Coleoptera_Hydraena_pulchella,Coleoptera_Hydraena_palustris,Coleoptera_Hydraena_pulchella,Coleoptera_Hydraena_rufipes,	Coleoptera,	5	Diptera_Empididae_92	Diptera_Zaprionus_camerounensis_89_1e-33
BC0899	165_32	BC0899_165_32	32	0.386866	Diptera_Cylindrotoma_distinctissima	0	Diptera_Dixella_sp,Diptera_Limonia_nubeculosa,Diptera_Limonia_nubeculosa,Diptera_Atherix_sp_SLB_2003,Diptera_Limonia_nubeculosa,Diptera_Atherix_sp_SLB_2003,	Diptera,	9	Diptera_Hydrotaea_ignava_90.67	Diptera_Lauxaniidae_90_2e-36
BC0899	272_27	BC0899_272_27	27	0.388681	Diptera_Tipula_luna	0	Diptera_Dictenidia_bimaculata,Diptera_Nephrotoma_aculeata,Diptera_Nephrotoma_aculeata,Diptera_Tipula_maxima,Diptera_Tipula_bosnica,Diptera_Tipula_bosnica,	Diptera,	9	Diptera_Empididae_92	Diptera_Lauxaniidae_90_9e-36
BC0899	166_18	BC0899_166_18	18	0.427818	Coleoptera_Haliplus_variegatus	0	Coleoptera_Laccobius_bipunctatus,Coleoptera_Haliplus_variegatus,Coleoptera_Haliplus_fulvus,Coleoptera_Hydraena_palustris,Coleoptera_Hydraena_palustris,Coleoptera_Hydraena_palustris,	Coleoptera,	5	Diptera_Poecilolycia_aspinosa_92.22	Diptera_Anopheles_apicimaculata_89_5e-33
BC0899	641_12	BC0899_641_12	12	1.99237	Diptera_Culiseta_longiareolata	0	Crustacea_Amurocrangonyx_arsenjevi,Odonata_Libellula_quadrimaculata,Diptera_Cylindrotoma_distinctissima,Diptera_Atherix_sp_SLB_2003,Diptera_Coquillettidia_richiardii,Diptera_Coquillettidia_richiardii,	Diptera,Crustacea,Odonata,	6	Oomycota_Phytophthora_pseudosyringae_96.58	Oomycota_Phytophthora_pseudosyringae_97_1e-49
BC0899	618_281	BC0899_618_281	281	2.02978	Trichoptera_Hydroptila_spinosa	2	Trichoptera_Hydroptila_spinosa,Trichoptera_Hydroptila_pulchricornis,Trichoptera_Hydroptila_spinosa,Trichoptera_Hydroptila_angulata,Trichoptera_Hydroptila_spinosa,Trichoptera_Hydroptila_pulchricornis,	Trichoptera,	1	Siphonaptera_Ceratophyllus-sp_73.74	n/a
BC0899	642_12	BC0899_642_12	12	2.15294	Annelida_Propappus_volki	3	Diptera_Cylindrotoma_distinctissima,Odonata_Libellula_quadrimaculata,Crustacea_Triops_cancriformis,Odonata_Libellula_luctuosa,Odonata_Libellula_forensis,Odonata_Libellula_luctuosa,	Annelida,Diptera,Odonata,Crustacea,	1	Oomycota_Pythium_aphanidermatum_95.73	Oomycota_Phytophthora_pseudosyringae_97_1e-49
BC0899	4689_18	BC0899_4689_18	18	2.39623	Chironomidae_Corynoneura_sp_15ES	0	Odonata_Libellula_quadrimaculata,Chironomidae_Micropsectra_atrofasciata,Chironomidae_Micropsectra_sp_5ES,Chironomidae_Micropsectra_sp_5ES,Diptera_Lispe_pygmaea,Diptera_Limnophora_triangula,	Chironomidae,Odonata,Diptera,	5	Oomycota_Pythium_aphanidermatum_95.61	Oomycota_Pythium-sp_96_1e-48
BC0899	121_2149	BC0899_121_2149	2149	2.70159	Trichoptera_Hydroptila_martini	1	Trichoptera_Hydroptila_occulta,Trichoptera_Hydroptila_martini,Trichoptera_Hydroptila_spinosa,Trichoptera_Hydroptila_martini,Trichoptera_Rhyacophila_laevis,Trichoptera_Hydroptila_ivisa,	Trichoptera,	0	n/a	n/a
BC0899	139_2768	BC0899_139_2768	2768	2.88159	Chironomidae_Chironomus_aprilinus	0	Chironomidae_Chironomus_aprilinus,Chironomidae_Chironomus_cf_tenuistylus,Chironomidae_Einfeldia_sp_JM_2006,Chironomidae_Einfeldia_sp_JM_2006,Chironomidae_Einfeldia_sp_JM_2006,Chironomidae_Chironomus_muratensis,	Chironomidae,	6	Oomycota_Saprolegnia_asterophora_96.58	Oomycota_Saprolegnia_asterophora_98_2e-51
BC0899	631_2717	BC0899_631_2717	2717	2.97703	Crustacea_Amurocrangonyx_arsenjevi	1	Diptera_Culiseta_longiareolata,Diptera_Cylindrotoma_distinctissima,Odonata_Libellula_quadrimaculata,Diptera_Atherix_sp_SLB_2003,Diptera_Coquillettidia_richiardii,Diptera_Coquillettidia_richiardii,	Crustacea,Diptera,Odonata,	6	Oomycota_Phytophthora_pseudosyringae_99.15	Oomycota_Phytophthora_pseudosyringae_99_3e-55
BC0899	871_169	BC0899_871_169	169	3.15513	Odonata_Dorocordulia_libera	0	Odonata_Dorocordulia_libera,Odonata_Cordulia_shurtleffii,Odonata_Helocordulia_uhleri,Odonata_Somatochlora_elongata,Odonata_Helocordulia_uhleri,Odonata_Helocordulia_uhleri,	Odonata,	1	Diptera_Dolichopodidae_73.74	n/a
BC0899	2505_146	BC0899_2505_146	146	4.25666	Trichoptera_Holocentropus_stagnalis	0		Trichoptera,	6	Rotifera_Philodina_flaviceps_96.49	Rotifera_Philodina_flaviceps_96_5e-48
BC0899	7161_48	BC0899_7161_48	48	4.34833	Trichoptera_Hydroptila_occulta	0	Crustacea_Synurella_ambulans,Trichoptera_Hydroptila_sparsa,Crustacea_Synurella_ambulans,Crustacea_Stygobromus_anastasiae,Crustacea_Stygobromus_anastasiae,Crustacea_Synurella_sp_2_AG2014,	Trichoptera,Crustacea,	0	Oomycota_Pythium_polymastum_82.8	n/a
BC0899	64_49	BC0899_64_49	49	4.56652	Trichoptera_Ptilocolepus_granulatus	0	Trichoptera_Ptilocolepus_granulatus,Trichoptera_Ptilocolepus_extensus,Diptera_Lispe_pygmaea,Trichoptera_Hydroptila_sparsa,Diptera_Ceriana_conopsoides,Trichoptera_Hydroptila_occulta,	Trichoptera,Diptera,	0	n/a	n/a
BC0899	1253_14	BC0899_1253_14	14	4.59125	Diptera_Trichopsychoda_hirtella	2	Crustacea_Limnomysis_benedeni,Diptera_Limnellia_quadrata,Diptera_Chaoborus_punctipennis,Diptera_Serromyia_femorata,Diptera_Serromyia_femorata,Ephemeroptera_Parameletus_chelifer,	Diptera,Crustacea,Ephemeroptera,	0	n/a	n/a
BC0899	3469_13	BC0899_3469_13	13	4.7795	Crustacea_Orchestia_montagui	2	Crustacea_Synurella_ambulans,Crustacea_Gammarus_komareki,Crustacea_Gammarus_komareki,Crustacea_Gammarus_varsoviensis,Crustacea_Synurella_sp_1_AG2014,Crustacea_Lyurella_sp_1_AAG2014,	Crustacea,	0	Oomycota_Pythium_ultimum_77.78	n/a
BC0899	2512_81	BC0899_2512_81	81	4.85462	Trichoptera_Hydroptila_sparsa	0	Crustacea_Synurella_ambulans,Crustacea_Lyurella_sp_1_AAG2014,Crustacea_Lyurella_sp_1_AAG2014,Crustacea_Orchestia_montagui,Crustacea_Synurella_sp_1_AG2014,Crustacea_Synurella_sp_1_AG2014,	Trichoptera,Crustacea,	0	n/a	n/a
BC0899	831_12	BC0899_831_12	12	4.88501	Crustacea_Synurella_ambulans	0	Gastropoda_Valvata_cf_hirsutecostata_UGSB_0342,Gastropoda_Valvata_cf_hirsutecostata_UGSB_0342,Gastropoda_Valvata_rhabdota,Annelida_Propappus_volki,Trichoptera_Holocentropus_stagnalis,Annelida_Propappus_volki,	Crustacea,Gastropoda,Annelida,Trichoptera,	1	Nematoda_Steinernema_costaricense_89.33	Hymenoptera_Diapriidae_100_1e-04
BC0899	46_47	BC0899_46_47	47	5.46069	Diptera_Psilota_atra	0	Diptera_Cheilosia_carbonaria,Diptera_Rhingia_rostrata,Diptera_Ferdinandea_cuprea,Diptera_Psarus_abdominalis,Diptera_Ferdinandea_ruficornis,Diptera_Ferdinandea_cuprea,	Diptera,	0	Myxomycota_Blastocladiella_ermersonii_80.53	Amoebozoa_Nebela_tincta_86_2e-27
BC0899	1005_121	BC0899_1005_121	121	6.3289	Trichoptera_Glossosoma_altaicum	0	Trichoptera_Glossosoma_schmidi,Gastropoda_Hippeutis_complanatus,Gastropoda_Segmentina_nitida,Gastropoda_Segmentina_nitida,Annelida_Propappus_volki,Gastropoda_Theodoxus_transversalis,	Trichoptera,Gastropoda,Annelida,	0	n/a	n/a
BC0899	96_117	BC0899_96_117	117	6.33983	Trichoptera_Glossosoma_schmidi	0	Coleoptera_Hydraena_lapidicola,Coleoptera_Hydraena_truncata,Coleoptera_Hydraena_truncata,Coleoptera_Hydraena_lapidicola,Coleoptera_Hydraena_palustris,Coleoptera_Hydraena_gracilis,	Trichoptera,Coleoptera,	0	n/a	n/a
BC0899	9_2878	BC0899_9_2878	2878	6.80018	Chironomidae_Einfeldia_sp_JM_2006	0	Chironomidae_Chironomus_aprilinus,Chironomidae_Chironomus_aprilinus,Chironomidae_Einfeldia_sp_JM_2006,Chironomidae_Chironomus_cf_tenuistylus,Chironomidae_Einfeldia_sp_JM_2006,Chironomidae_Chironomus_muratensis,	Chironomidae,	0	n/a	n/a
BC0899	538_512	BC0899_538_512	512	7.82135	Diptera_Ochlerotatus_rusticus	0	Diptera_Aedes_cretinus,Diptera_Culiseta_morsitans,Diptera_Culiseta_morsitans,Diptera_Aedes_cretinus,Diptera_Ochlerotatus_detritus,Diptera_Ochlerotatus_nr_detritus,	Diptera,	0	n/a	n/a
BC0899	4773_44	BC0899_4773_44	44	9.80089	Bivalvia_Pisidium_cf_casertanum_UGSB_10556	2	Bivalvia_Corbicula_fluminalis,Bivalvia_Pisidium_cf_casertanum_UGSB_10556,Trichoptera_Mystacides_azureus,Trichoptera_Hydroptila_botosaneanui,Trichoptera_Hydroptila_angulata,Trichoptera_Hydroptila_martini,	Bivalvia,Trichoptera,	0	n/a	n/a
BC0899	13129_20	BC0899_13129_20	20	9.90224	Diptera_Cheilosia_carbonaria	0	Diptera_Psilota_atra,Crustacea_Amurocrangonyx_arsenjevi,Diptera_Ferdinandea_cuprea,Diptera_Psarus_abdominalis,Diptera_Ferdinandea_ruficornis,Diptera_Ferdinandea_cuprea,	Diptera,Crustacea,	1	Coleoptera_Coccinellidae_80.9	Amoebozoa_Nebela_speciosa_95_7e-47
BC0899	2430_27	BC0899_2430_27	27	10.0674	Bivalvia_Congeria_kusceri	0	Bivalvia_Dreissena_rostriformis,Bivalvia_Pisidium_cf_casertanum_UGSB_10556,Bivalvia_Pisidium_cf_casertanum_UGSB_10556,Bivalvia_Corbicula_fluminalis,Bivalvia_Dreissena_presbensis,Bivalvia_Dreissena_blanci,	Bivalvia,	0	Diptera_75.32	Rhodophyta_Rhodenigma_contortum_80_1e-04
BC0899	34_6361	BC0899_34_6361	6361	11.86	Crustacea_Orconectes_limosus	0	Crustacea_Orconectes_juvenilis,Crustacea_Orconectes_juvenilis,Crustacea_Limnomysis_benedeni,Diptera_Cheilosia_carbonaria,Diptera_Psilota_atra,Diptera_Ferdinandea_cuprea,	Crustacea,Diptera,	0	n/a	n/a
BC0899	12383_12	BC0899_12383_12	12	14.4298	Crustacea_Limnomysis_benedeni	0	Trichoptera_Mystacides_azureus,Crustacea_Amurocrangonyx_arsenjevi,Crustacea_Synurella_dershavini,Crustacea_Amurocrangonyx_arsenjevi,Crustacea_Lyurella_sp_1_AAG2014,Crustacea_Lyurella_sp_1_AAG2014,	Crustacea,Trichoptera,	0	n/a	n/a
BC0899	93_147	BC0899_93_147	147	20.0573	Trichoptera_Mystacides_azureus	0	Trichoptera_Oxyethira_mirabilis,Gastropoda_Stagnicola_cf_palustris_CA_2008,Trichoptera_Agraylea_sexmaculata,Gastropoda_Segmentina_nitida,Gastropoda_Segmentina_nitida,Gastropoda_Hippeutis_complanatus,	Trichoptera,Gastropoda,	0	n/a	n/a
BC0917	4931_21	BC0917_4931_21	21	0.022584	Trichoptera_Chaetopteryx_fusca	0	Trichoptera_Chaetopteryx_gessneri,Trichoptera_Chaetopteryx_gessneri,Trichoptera_Chaetopteryx_morettii,Trichoptera_Chaetopteryx_morettii,Trichoptera_Chaetopteryx_sahlbergi,Trichoptera_Chaetopteryx_morettii,	Trichoptera,	16	Trichoptera_Chaetopteryx_gessneri_98.37	Trichoptera_Chaetopteryx_gessneri_98_1e-53
BC0917	357_952	BC0917_357_952	952	0.04295	Ephemeroptera_Habroleptoides_sp_SC2014	1	Ephemeroptera_Leptophlebia_vespertina,Ephemeroptera_Paraleptophlebia_submarginata,Ephemeroptera_Paraleptophlebia_submarginata,Ephemeroptera_Habrophlebia_eldae,Ephemeroptera_Habrophlebia_eldae,Ephemeroptera_Paraleptophlebia_strandii,	Ephemeroptera,	3	< 70	Ephemeroptera_Habrophlebia_eldae_92_1e-39
BC0917	4_80470	BC0917_4_80470	80470	0.077817	Trichoptera_Allogamus_mortoni	0	Trichoptera_Halesus_rubricollis,Trichoptera_Drusus_discophorus,Trichoptera_Drusus_botosaneanui,Trichoptera_Drusus_botosaneanui,Trichoptera_Drusus_sp_1,Trichoptera_Drusus_sp_1,	Trichoptera,	11	Trichoptera_Allogamus_ligonifer_100	Trichoptera_Drusus-sp_94_1e-44
BC0917	4775_28	BC0917_4775_28	28	0.118874	Chironomidae_Rheocricotopus_atripes	0	Chironomidae_Cricotopus_cf_septentrionalis,Chironomidae_Cricotopus_bicinctus,Chironomidae_Cricotopus_bicinctus,Chironomidae_Smittia_sp_23ES,Chironomidae_Orthocladius_thienemanni,Chironomidae_Orthocladius_subletteorum,	Chironomidae,	11	Diptera_99.19	Chironomidae_Rheocricotopus_robacki_98_5e-53
BC0917	183_403	BC0917_183_403	403	0.118927	Trichoptera_Halesus_rubricollis	0	Trichoptera_Allogamus_mortoni,Trichoptera_Stenophylax_testaceus,Trichoptera_Cryptothrix_nebulicola,Trichoptera_Drusus_trifidus,Trichoptera_Drusus_alpinus,Trichoptera_Ecclisopteryx_asterix,	Trichoptera,	9	Trichoptera_Allogamus_ligonifer_97.44	Trichoptera_Metanoea_rhaetica_92_4e*39
BC0917	1606_40	BC0917_1606_40	40	0.142406	Trichoptera_Cryptothrix_nebulicola	2	Trichoptera_Drusus_alpinus,Trichoptera_Drusus_trifidus,Trichoptera_Ecclisopteryx_asterix,Trichoptera_Cryptothrix_nebulicola,Trichoptera_Cryptothrix_nebulicola,Trichoptera_Metanoea_flavipennis,	Trichoptera,	9	Trichoptera_Allogamus_ligonifer_96.75	Trichoptera_Drusus-sp_93_5e-43
BC0917	2227_13	BC0917_2227_13	13	0.148197	Trichoptera_Drusus_bolivari	0	Trichoptera_Ecclisopteryx_asterix,Trichoptera_Metanoea_flavipennis,Trichoptera_Metanoea_flavipennis,Trichoptera_Drusus_bolivari,Trichoptera_Drusus_trifidus,Trichoptera_Allogamus_mortoni,	Trichoptera,	11	Trichoptera_Allogamus_ligonifer_96.67	Trichoptera_Drusus_crenophylax_93_3e-40
BC0917	1601_39	BC0917_1601_39	39	0.156113	Trichoptera_Ecclisopteryx_asterix	1	Trichoptera_Metanoea_flavipennis,Trichoptera_Metanoea_flavipennis,Trichoptera_Drusus_bolivari,Trichoptera_Drusus_trifidus,Trichoptera_Drusus_bolivari,Trichoptera_Ecclisopteryx_asterix,	Trichoptera,	9	Trichoptera_Allogamus_ligonifer_97.56	Trichoptera_Drusus_crenophylax_93_9e-41
BC0917	173_11	BC0917_173_11	11	0.157251	Trichoptera_Semblis_phalaenoides	1	Trichoptera_Oligostomis_reticulata,Trichoptera_Oligostomis_reticulata,Trichoptera_Oligostomis_reticulata,Trichoptera_Hagenella_sibirica,Trichoptera_Semblis_phalaenoides,Trichoptera_Crunoecia_irrorata,	Trichoptera,	9	Trichoptera_Allogamus_ligonifer_97.58	Trichoptera_Drusus_dacothracus_93_5e-43
BC0917	23_24772	BC0917_23_24772	24772	0.170728	Ephemeroptera_Ecdyonurus_helveticus	0	Ephemeroptera_Ecdyonurus_venosus,Ephemeroptera_Ecdyonurus_helveticus,Ephemeroptera_Rhithrogena_insularis,Ephemeroptera_Rhithrogena_insularis,Ephemeroptera_Rhithrogena_semicolorata,Ephemeroptera_Rhithrogena_eatoni,	Ephemeroptera,	7	Ephemeroptera_Ecdyonurus-sp_94.31	Coleoptera_Quedius_fumatus_89_5e-33
BC0917	218_47	BC0917_218_47	47	0.184444	Trichoptera_Drusus_discophorus	0	Trichoptera_Stenophylax_mucronatus,Trichoptera_Allogamus_mortoni,Trichoptera_Halesus_rubricollis,Trichoptera_Drusus_botosaneanui,Trichoptera_Drusus_botosaneanui,Trichoptera_Drusus_sp_1,	Trichoptera,	11	Trichoptera_Allogamus_ligonifer_96.75	Trichoptera_Drusus_muranyorum_93_2e-41
BC0917	158_61	BC0917_158_61	61	0.186784	Trichoptera_Drusus_sp_1	2	Trichoptera_Drusus_sp_1,Trichoptera_Drusus_botosaneanui,Trichoptera_Drusus_alpinus,Trichoptera_Drusus_discophorus,Trichoptera_Drusus_botosaneanui,Trichoptera_Drusus_alpinus,	Trichoptera,	11	Trichoptera_Allogamus_ligonifer_97.5	Trichoptera_Drusus-sp_93_3e-40
BC0917	450_23	BC0917_450_23	23	0.1921	Plecoptera_Capnia_nigra	1	Ephemeroptera_Ecdyonurus_venosus,Plecoptera_Capnia_nigra,Plecoptera_Isoperla_grammatica,Plecoptera_Capnia_nigra,Plecoptera_Rhabdiopteryx_acuminata,Plecoptera_Leuctra_hippopus,	Plecoptera,Ephemeroptera,	3	Ephemeroptera_Ecdyonurus-sp_93.5	Diptera_Simulium_timorense_89_1e-33
BC0917	62_59	BC0917_62_59	59	0.208522	Trichoptera_Stenophylax_testaceus	0	Trichoptera_Micropterna_testacea,Trichoptera_Stenophylax_testaceus,Trichoptera_Drusus_alpinus,Trichoptera_Allogamus_mortoni,Trichoptera_Halesus_rubricollis,Trichoptera_Cryptothrix_nebulicola,	Trichoptera,	9	Trichoptera_Allogamus_ligonifer_97.44	Trichoptera_Micropterna_testacea_92_4e-39
BC0917	1854_18	BC0917_1854_18	18	0.220322	Ephemeroptera_Rhithrogena_semicolorata	0	Ephemeroptera_Ecdyonurus_helveticus,Ephemeroptera_Rhithrogena_insularis,Ephemeroptera_Rhithrogena_semicolorata,Ephemeroptera_Rhithrogena_insularis,Ephemeroptera_Rhithrogena_eatoni,Ephemeroptera_Ecdyonurus_helveticus,	Ephemeroptera,	5	Ephemeroptera_Ecdyonurus-sp_92.68	Coleoptera_Quedius_fumatus_89_2e-32
BC0917	1647_16	BC0917_1647_16	16	0.238055	Trichoptera_Phryganea_bipunctata	0	Trichoptera_Allogamus_mortoni,Trichoptera_Drusus_discophorus,Trichoptera_Halesus_rubricollis,Trichoptera_Drusus_botosaneanui,Trichoptera_Drusus_botosaneanui,Trichoptera_Drusus_sp_1,	Trichoptera,	9	Trichoptera_Allogamus_ligonifer_96.75	Trichoptera_Drusus_muranyorum_91_1e-38
BC0917	554_26	BC0917_554_26	26	0.257935	Plecoptera_Rhabdiopteryx_acuminata	0	Plecoptera_Capnia_nigra,Ephemeroptera_Ecdyonurus_helveticus,Plecoptera_Capnia_nigra,Plecoptera_Rhabdiopteryx_acuminata,Ephemeroptera_Rhithrogena_insularis,Plecoptera_Leuctra_geniculata,	Plecoptera,Ephemeroptera,	3	Ephemeroptera_Ecdyonurus-sp_92.68	Coleoptera_Quedius_fumatus_87_1e-29
BC0917	3013_78	BC0917_3013_78	78	0.260382	Ephemeroptera_Ecdyonurus_venosus	1	Ephemeroptera_Ecdyonurus_corsicus,Ephemeroptera_Ecdyonurus_venosus,Plecoptera_Leuctra_geniculata,Plecoptera_Leuctra_geniculata,Plecoptera_Leuctra_vesulensis,Plecoptera_Leuctra_braueri,	Ephemeroptera,Plecoptera,	18	Ephemeroptera_Ecdyonurus_venosus_89.43	Ephemeroptera_Ecdyonurus_venosus_90_7e-37
BC0917	2811_29	BC0917_2811_29	29	0.271461	Chironomidae_Cricotopus_bicinctus	2	Chironomidae_Cricotopus_bicinctus,Chironomidae_Cricotopus_cf_septentrionalis,Chironomidae_Rheocricotopus_atripes,Chironomidae_Smittia_sp_23ES,Chironomidae_Orthocladius_subletteorum,Chironomidae_Orthocladius_thienemanni,	Chironomidae,	9	Diptera_98.29	Chironomidae_Rheocricotopus_robacki_96_5e-48
BC0917	1547_15	BC0917_1547_15	15	0.280678	Trichoptera_Glyphotaelius_pellucidus	0	Trichoptera_Stenophylax_mucronatus,Trichoptera_Psilotreta_falcula,Trichoptera_Cryptothrix_nebulicola,Trichoptera_Dicosmoecus_jozankeanus,Trichoptera_Archithremma_ulachensis,Trichoptera_Archithremma_ulachensis,	Trichoptera,	5	Trichoptera_Allogamus_ligonifer_94.31	Diptera_Psychodidae_86_5e-23
BC0917	2844_19	BC0917_2844_19	19	0.299401	Plecoptera_Amphinemura_standfussi	0	Plecoptera_Amphinemura_palmeni,Plecoptera_Amphinemura_standfussi,Ephemeroptera_Epeorus_assimilis,Ephemeroptera_Epeorus_assimilis,Ephemeroptera_Ephemerella_mucronata,Ephemeroptera_Electrogena_grandiae,	Plecoptera,Ephemeroptera,	8	Ephemeroptera_Ecdyonurus-sp_92.68	Plecoptera_Amphinemura_standfussi_88_2e-31
BC0917	3845_22	BC0917_3845_22	22	0.304137	Trichoptera_Stenophylax_mucronatus	0	Trichoptera_Allogamus_mortoni,Trichoptera_Halesus_rubricollis,Trichoptera_Drusus_discophorus,Trichoptera_Drusus_botosaneanui,Trichoptera_Drusus_botosaneanui,Trichoptera_Drusus_sp_1,	Trichoptera,	9	Trichoptera_Allogamus_ligonifer_96.58	Trichoptera_Drusus-sp_91_2e-36
BC0917	304_13	BC0917_304_13	13	0.375914	Diptera_Simulium_velutinum	0	Chironomidae_Phaenopsectra_flavipes,Chironomidae_Tanytarsus_reei,Neuroptera_Osmylus_fulvicephalus,Diptera_Forcipomyia_sp_6ES,Crustacea_Amurocrangonyx_arsenjevi,Crustacea_Triops_cancriformis,	Diptera,Chironomidae,Neuroptera,Crustacea,	5	Diptera_Coenosia_octopunctata_92.22	Crustacea_Orthopontonia_ornata_89_4e-34
BC0917	3030_13	BC0917_3030_13	13	0.397831	Ephemeroptera_Rhithrogena_insularis	1	Ephemeroptera_Ecdyonurus_helveticus,Ephemeroptera_Rhithrogena_semicolorata,Ephemeroptera_Rhithrogena_insularis,Ephemeroptera_Electrogena_zebrata,Ephemeroptera_Ecdyonurus_venosus,Ephemeroptera_Ecdyonurus_helveticus,	Ephemeroptera,	5	Ephemeroptera_Ecdyonurus-sp_91.78	Coleoptera_Quedius_fumatus_86_5e-28
BC0917	406_47	BC0917_406_47	47	0.441207	Ephemeroptera_Baetis_lutheri	0		Ephemeroptera,	15	Ephemeroptera_Baetis_rhodani_89.33	Ephemeroptera_Baetis_alpinus_86_9e-26
BC0917	17514_20	BC0917_17514_20	20	0.458523	Plecoptera_Leuctra_geniculata	1	Plecoptera_Leuctra_vesulensis,Plecoptera_Leuctra_geniculata,Ephemeroptera_Ecdyonurus_helveticus,Ephemeroptera_Rhithrogena_insularis,Ephemeroptera_Rhithrogena_insularis,Ephemeroptera_Rhithrogena_semicolorata,	Plecoptera,Ephemeroptera,	3	Ephemeroptera_Ecdyonurus-sp_91.87	Coleoptera_Quedius_fumatus_86_5e-28
BC0917	352_1078	BC0917_352_1078	1078	1.62946	Chironomidae_Corynoneura_sp_15ES	0	Chironomidae_Phaenopsectra_flavipes,Diptera_Lispe_pygmaea,Diptera_Limnophora_triangula,Diptera_Lispe_pygmaea,Chironomidae_Trissopelopia_cf_flavida,Chironomidae_Polypedilum_quadriguttatum,	Chironomidae,Diptera,	5	Oomycota_Phytophthora_hibernalis_90.48	Oomycota_Phytophthora_irrigata_89_1e-34
BC0917	19840_11	BC0917_19840_11	11	1.93561	Odonata_Libellula_quadrimaculata	0	Diptera_Culiseta_longiareolata,Diptera_Cylindrotoma_distinctissima,Diptera_Atherix_sp_SLB_2003,Odonata_Libellula_luctuosa,Diptera_Coquillettidia_richiardii,Diptera_Coquillettidia_richiardii,	Odonata,Diptera,	6	Oomycota_Phytophthora_megasperma_100	Oomycota_Phytophthora_megasperma_100_6e-57
BC0917	682_31	BC0917_682_31	31	3.13095	Coleoptera_Liopterus_haemorrhoidalis	0	Coleoptera_Macroplea_appendiculata,Coleoptera_Bagous_glabrirostris,Coleoptera_Macroplea_appendiculata,Coleoptera_Laccobius_minutus,Coleoptera_Hydrobius_fuscipes,Coleoptera_Crenitis_punctatostriata,	Coleoptera,	0	Oomycota_Phytophthora_hibernalis_78.57	n/a
BC0917	365_146	BC0917_365_146	146	5.13198	Crustacea_Amurocrangonyx_arsenjevi	0	Crustacea_Amurocrangonyx_arsenjevi,Chironomidae_Tanytarsus_gracilentus,Chironomidae_Virgatanytarsus_arduennensis,Chironomidae_Cladotanytarsus_pallidus,Chironomidae_Parapsectra_uliginosa,Diptera_Rhingia_rostrata,	Crustacea,Chironomidae,Diptera,	1	Rhodophyta_Corallinaceae_78.13	Rhodophyta_Sebdenia_cerebriformis_85_1e-14
BC0917	358_28	BC0917_358_28	28	5.43084	Trichoptera_Holocentropus_stagnalis	0		Trichoptera,	1	Rotifera_Bdelloidea_96.55	Rotifera_Bdelloidea_93_2e-42
BC0917	301_54	BC0917_301_54	54	9.51668	Odonata_Enallagma_antennatum	0	Odonata_Somatochlora_semicircularis,Chironomidae_Einfeldia_sp_JM_2006,Chironomidae_Chironomus_cf_tenuistylus,Chironomidae_Chironomus_pallidivittatus,Chironomidae_Chironomus_pseudothummi,Chironomidae_Chironomus_salinarius,	Odonata,Chironomidae,	1	< 70	Ephemeroptera_Nousia-sp_95_3e-30
BC0939	3759_15	BC0939_3759_15	15	1e-06	Diptera_Pneumia_trivialis	0		Diptera,	12	Diptera_Pneumia_trivialis_99.19	Diptera_Psychodinae_96_1e-48
BC0939	2474_30	BC0939_2474_30	30	1e-06	Diptera_Simulium_juxtacrenobium	0	Diptera_Simulium_vernum,Diptera_Simulium_juxtacrenobium,Diptera_Simulium_silvestre,Diptera_Simulium_vernum,	Diptera,	15	Diptera_Simulium_silvestre_100	Diptera_Simulium_vernum_100_6e-57
BC0939	2392_11	BC0939_2392_11	11	0.020125	Diptera_Simulium_murmanum	0		Diptera,	15	Diptera_Simulium_argyreatum_100	Diptera_Simulium_variegatum_99_3e-55
BC0939	7037_22	BC0939_7037_22	22	0.030557	Coleoptera_Elodes_marginata	0		Coleoptera,	18	Coleoptera_Elodes_marginata_97.56	Coleoptera_Elodes_marginata_98_73-52
BC0939	244_92	BC0939_244_92	92	0.04546	Diptera_Nephrotoma_aculeata	0	Diptera_Dictenidia_bimaculata,Diptera_Nephrotoma_aculeata,Diptera_Dictenidia_bimaculata,Diptera_Dictenidia_bimaculata,Diptera_Tipula_laetibasis,Diptera_Tipula_maxima,	Diptera,	11	Diptera_Tipula-sp_98.37	Diptera_Tipula-sp_98_7e-52
BC0939	99_24	BC0939_99_24	24	0.104578	Trichoptera_Philopotamus_montanus	0	Trichoptera_Philopotamus_ludificatus,Trichoptera_Philopotamus_montanus,	Trichoptera,	18	Trichoptera_Philopotamus_montanus_95.93	Trichoptera_Philopotamus_montanus_93_7e-42
BC0939	178_44	BC0939_178_44	44	0.120832	Diptera_Limonia_nubeculosa	3	Diptera_Limonia_nubeculosa,Diptera_Atherix_sp_SLB_2003,Diptera_Atherix_sp_SLB_2003,Diptera_Atherix_sp_SLB_2003,Diptera_Atherix_sp_SLB_2003,Diptera_Limonia_nubeculosa,	Diptera,	9	Diptera_Mycetophilidae_95.24	Diptera_Athyroglossa_granulosa_94_3e-45
BC0939	7928_29	BC0939_7928_29	29	0.149407	Chironomidae_Paratanytarsus_intricatus	2	Chironomidae_Paratanytarsus_intricatus,Chironomidae_Paratanytarsus_dissimilis,Chironomidae_Chironomus_sp_EU2,Chironomidae_Rheotanytarsus_ringei,Chironomidae_Dicrotendipes_pulsus,Chironomidae_Chironomus_sp_EU2,	Chironomidae,	9	Chironomidae_96	Chironomidae_96_2e-47
BC0939	23_33	BC0939_23_33	33	0.17193	Diptera_Atherix_sp_SLB_2003	1	Diptera_Atherix_sp_SLB_2003,Diptera_Cheilotrichia_cinerascens,Diptera_Limonia_nubeculosa,Diptera_Atherix_sp_SLB_2003,Diptera_Atherix_sp_SLB_2003,Diptera_Atherix_sp_SLB_2003,	Diptera,	9	Diptera_Empididae_94.67	Diptera_Lauxaniidae_96_7e-47
BC0939	8_44144	BC0939_8_44144	44144	0.193761	Diptera_Dixella_sp	0	Diptera_Limonia_nubeculosa,Diptera_Atherix_sp_SLB_2003,Diptera_Atherix_sp_SLB_2003,Diptera_Atherix_sp_SLB_2003,Diptera_Limonia_nubeculosa,Diptera_Atherix_sp_SLB_2003,	Diptera,	9	Diptera_Empididae_94.67	Diptera_Lauxaniidae_93_2e-42
BC0939	228_14	BC0939_228_14	14	0.209427	Chironomidae_Macropelopia_notata	0	Chironomidae_Procladius_sagittalis,Chironomidae_Macropelopia_notata,Chironomidae_Zavrelimyia_sp_2ES,Chironomidae_Zavrelimyia_melanura,Chironomidae_Zavrelimyia_melanura,Diptera_Empis_tessellata,	Chironomidae,Diptera,	11	Chironomidae_Macropelopia_nebulosa_100	Chironomidae_94_1e-43
BC0939	4964_13	BC0939_4964_13	13	0.222417	Diptera_Hyadina_guttata	0	Chironomidae_Tanytarsus_excavatus,Diptera_Parydra_coarctata,Diptera_Limnellia_quadrata,Diptera_Hyadina_guttata,Diptera_Hydrellia_maura,Diptera_Parydra_coarctata,	Diptera,Chironomidae,	9	Diptera_Agromyzidae_93.1	Diptera_Mesosphaerocera_annulicornis_90_2e-36
BC0939	188_30	BC0939_188_30	30	0.226207	Coleoptera_Hydraena_pulchella	2	Coleoptera_Hydraena_palustris,Coleoptera_Hydraena_palustris,Coleoptera_Hydraena_rufipes,Coleoptera_Hydraena_pulchella,Diptera_Dixella_sp,Chironomidae_Paratanytarsus_intricatus,	Coleoptera,Diptera,Chironomidae,	5	Chironomidae_95.4	Diptera_Anopheles_maculipennis_93_9e-41
BC0939	1091_45	BC0939_1091_45	45	0.228584	Diptera_Parydra_coarctata	2	Diptera_Hyadina_guttata,Diptera_Dixella_sp,Diptera_Limonia_nubeculosa,Diptera_Rhamphomyia_anomalipennis,Diptera_Atherix_sp_SLB_2003,Diptera_Microphor_holosericeus,	Diptera,	11	Diptera_Brachystoma_occidentale_94.67	Diptera_Brachystoma_occidentale_92._e-40
BC0939	3014_18	BC0939_3014_18	18	0.23354	Diptera_Volucella_pellucens	1	Diptera_Volucella_inanis,Diptera_Volucella_pellucens,Diptera_Volucella_pellucens,Diptera_Chrysosyrphus_niger,Diptera_Dixella_sp,Diptera_Limonia_nubeculosa,	Diptera,	9	Diptera_Agromyzidae_94.21	Diptera_Asteiidae_91_5e-38
BC0939	2471_26	BC0939_2471_26	26	0.237384	Annelida_Lamprodrilus_sp_secernus	2	Annelida_Stylodrilus_asiaticus,Annelida_Rhynchelmis_shamanensis,Annelida_Bothrioneurum_vejdovskyanum,Annelida_Lumbriculus_variegatus,Annelida_Rhynchelmis_shamanensis,Annelida_Rhynchelmis_shamanensis,	Annelida,	7	Annelida_Lumbriculus-sp_97.3	Annelida_Lumbriculus_variegatus_97_3e-50
BC0939	128_348	BC0939_128_348	348	0.260311	Ephemeroptera_Ecdyonurus_venosus	1	Ephemeroptera_Ecdyonurus_corsicus,Ephemeroptera_Ecdyonurus_venosus,Plecoptera_Leuctra_geniculata,Plecoptera_Leuctra_geniculata,Plecoptera_Leuctra_vesulensis,Plecoptera_Leuctra_braueri,	Ephemeroptera,Plecoptera,	18	Ephemeroptera_Ecdyonurus_venosus_89.43	Ephemeroptera_Ecdyonurus_venosus_90_7e-37
BC0939	148_38	BC0939_148_38	38	0.285319	Diptera_Rhamphomyia_anomalipennis	2	Diptera_Dixella_sp,Diptera_Volucella_pellucens,Diptera_Chrysosyrphus_niger,Diptera_Volucella_pellucens,Diptera_Empis_stercorea,Diptera_Empis_stercorea,	Diptera,	9	Diptera_Empididae_93.33	Diptera_Lauxaniidae_92_4e-39
BC0939	3000_11	BC0939_3000_11	11	0.298713	Diptera_Atherix_sp_SLB_2003	3	Diptera_Atherix_sp_SLB_2003,Diptera_Atherix_sp_SLB_2003,Diptera_Atherix_sp_SLB_2003,Diptera_Limonia_nubeculosa,Diptera_Limonia_nubeculosa,Diptera_Limonia_nubeculosa,	Diptera,	9	Diptera_Agromyzidae_91.06	Diptera_Zaprionus_camerounensis_89_1e-33
BC0939	2813_13	BC0939_2813_13	13	0.431879	Diptera_Tipula_laetibasis	0	Diptera_Atherix_sp_SLB_2003,Diptera_Atherix_sp_SLB_2003,Diptera_Atherix_sp_SLB_2003,Diptera_Limonia_nubeculosa,Diptera_Atherix_sp_SLB_2003,Diptera_Limonia_nubeculosa,	Diptera,	9	Diptera_Agromyzidae_91.06	Diptera_Aulacigaster_neoleucopeza_90_3e-35
BC0939	1155_75	BC0939_1155_75	75	0.498088	Ephemeroptera_Baetis_lutheri	0		Ephemeroptera,	5	Ephemeroptera_Baetis_cf-rhodani_86.99	Squamata_Anolis_microlepidotus_78_7e-12
BC0939	48_33	BC0939_48_33	33	1.2627	Diptera_Pneumia_mutua	0	Diptera_Pneumia_stammeri,Trichoptera_Orthotrichia_angustella,Diptera_Pneumia_trivialis,Diptera_Pneumia_stammeri,Diptera_Pneumia_borealis,Diptera_Parabazarella_subneglecta,	Diptera,Trichoptera,	5	Hemiptera_Kleidocerys_resedae_97.37	Hemiptera_Ischnorhynchinae-sp_98_7e-52
BC0939	748_29	BC0939_748_29	29	2.25772	Trichoptera_Agraylea_sexmaculata	1	Trichoptera_Agraylea_sexmaculata,Trichoptera_Agraylea_multipunctata,Trichoptera_Agraylea_cognatella,Trichoptera_Agraylea_multipunctata,Coleoptera_Liopterus_haemorrhoidalis,Gastropoda_Megalovalvata_piligera,	Trichoptera,Coleoptera,Gastropoda,	5	Rotifera_Lecane_cornuta1_84.55	Rotifera_Lecane_grandis_86_3e-25
BC0939	2504_57	BC0939_2504_57	57	2.34094	Diptera_Serromyia_femorata	0	Chironomidae_Corynoneura_sp_15ES,Chironomidae_Paratanytarsus_sp_6TE,Crustacea_Limnomysis_benedeni,Diptera_Lispe_pygmaea,Diptera_Limnophora_triangula,Diptera_Lispe_pygmaea,	Diptera,Chironomidae,Crustacea,	0	< 70	Oomycota_Pythium_periplocum_94_1e-44
BC0939	0_51673	BC0939_0_51673	51673	2.3415	Gastropoda_Megalovalvata_piligera	0	Gastropoda_Megalovalvata_piligera,Gastropoda_Megalovalvata_piligera,Gastropoda_Valvata_stenotrema,Gastropoda_Valvata_sibirica,Gastropoda_Megalovalvata_piligera,Gastropoda_Physa_fontinalis,	Gastropoda,	5	Rotifera_Lecane_cornuta1_85.37	Rotifera_Lecane_grandis_86_7e-27
BC0939	44_73	BC0939_44_73	73	2.74824	Gastropoda_Megalovalvata_piligera	2	Gastropoda_Physa_fontinalis,Gastropoda_Megalovalvata_piligera,Gastropoda_Megalovalvata_piligera,Gastropoda_Megalovalvata_piligera,Coleoptera_Liopterus_haemorrhoidalis,Gastropoda_Valvata_stenotrema,	Gastropoda,Coleoptera,	5	Rotifera_Lecane_cornuta1_84.55	Rotifera_Lecane_grandis_85_1e-24
BC0939	699_22	BC0939_699_22	22	2.89816	Gastropoda_Valvata_cf_hirsutecostata_UGSB_0342	1	Gastropoda_Valvata_cf_hirsutecostata_UGSB_0342,Gastropoda_Valvata_rhabdota,Gastropoda_Megalovalvata_piligera,Gastropoda_Physa_fontinalis,Gastropoda_Megalovalvata_piligera,Gastropoda_Megalovalvata_piligera,	Gastropoda,	5	Rotifera_Lecane_cornuta1_82.93	Rotifera_Lecane_grandis_85_5e-23
BC0939	3901_28	BC0939_3901_28	28	3.08998	Gastropoda_Megalovalvata_piligera	2	Gastropoda_Megalovalvata_piligera,Gastropoda_Megalovalvata_piligera,Gastropoda_Valvata_stenotrema,Gastropoda_Valvata_sibirica,Gastropoda_Valvata_sorensis,Gastropoda_Valvata_confusa,	Gastropoda,	0	Rotifera_Lecane_cornuta1_81.3	Lepidoptera_Lymantriidae_95_9e-06
BC0939	1477_12	BC0939_1477_12	12	3.24909	Trichoptera_Agraylea_cognatella	0	Trichoptera_Agraylea_multipunctata,Trichoptera_Agraylea_sexmaculata,Trichoptera_Agraylea_sexmaculata,Trichoptera_Agraylea_multipunctata,Gastropoda_Megalovalvata_piligera,Coleoptera_Liopterus_haemorrhoidalis,	Trichoptera,Gastropoda,Coleoptera,	5	Rotifera_Lecane_cornuta1_83.76	Rotifera_Lecane_grandis_84_9e-21
BC0939	984_143	BC0939_984_143	143	7.49328	Chironomidae_Einfeldia_sp_JM_2006	0	Chironomidae_Chironomus_pseudothummi,Chironomidae_Chironomus_pallidivittatus,Chironomidae_Chironomus_pseudothummi,Chironomidae_Chironomus_pallidivittatus,Chironomidae_Chironomus_salinarius,Chironomidae_Einfeldia_sp_JM_2006,	Chironomidae,	0	n/a	Chlorophyta_Nannochloris-sp_83_4e-09
BC0939	296_57	BC0939_296_57	57	10.827	Crustacea_Synurella_sp_1_AG2014	0	Crustacea_Stygobromus_anastasiae,Trichoptera_Hyalopsyche_sachalinica,Trichoptera_Glossosoma_altaicum,Coleoptera_Zacladus_exiguus,Gastropoda_Megalovalvata_piligera,Coleoptera_Hydraena_polita,	Crustacea,Trichoptera,Coleoptera,Gastropoda,	0	< 70	n/a
BC0939	63_155	BC0939_63_155	155	11.7647	Gastropoda_Bythinella_dacica	0	Odonata_Celithemis_elisa,Odonata_Sympetrum_madidum,Odonata_Enallagma_antennatum,Odonata_Argia_fumipennis,Odonata_Enallagma_divagans,Odonata_Argia_fumipennis,	Gastropoda,Odonata,	0	n/a	n/a
BC0939	2928_35	BC0939_2928_35	35	13.5569	Gastropoda_Choanomphalus_maacki	1	Gastropoda_Choanomphalus_maacki,Gastropoda_Planorbis_planorbis,Crustacea_Troglocaris_bosnica,Crustacea_Troglocaris_anophthalmus,Crustacea_Troglocaris_planinensis,Crustacea_Troglocaris_bosnica,	Gastropoda,Crustacea,	0	n/a	n/a
BC0939	1162_207	BC0939_1162_207	207	34.5388	Trichoptera_Hyalopsyche_sachalinica	0	Crustacea_Synurella_sp_1_AG2014,Crustacea_Stygobromus_anastasiae,Odonata_Enallagma_antennatum,Odonata_Somatochlora_semicircularis,Coleoptera_Esolus_parallelepipedus,Coleoptera_Esolus_angustatus,	Trichoptera,Crustacea,Odonata,Coleoptera,	0	n/a	n/a
BC0943	11273_29	BC0943_11273_29	29	0.260105	Ephemeroptera_Ecdyonurus_venosus	1	Ephemeroptera_Ecdyonurus_corsicus,Ephemeroptera_Ecdyonurus_venosus,Plecoptera_Leuctra_geniculata,Plecoptera_Leuctra_geniculata,Plecoptera_Leuctra_vesulensis,Plecoptera_Leuctra_braueri,	Ephemeroptera,Plecoptera,	18	Ephemeroptera_Ecdyonurus_venosus_89.43	Ephemeroptera_Ecdyonurus_venosus_90_7e-37
BC0943	410_46	BC0943_410_46	46	0.272986	Ephemeroptera_Baetis_fuscatus	0	Ephemeroptera_Baetis_melanonyx,Ephemeroptera_Baetis_fuscatus,Ephemeroptera_Baetis_fuscatus,Ephemeroptera_Centroptilum_luteolum,Ephemeroptera_Baetis_fuscatus,Ephemeroptera_Acentrella_lapponica,	Ephemeroptera,	16	Ephemeroptera_Baetis_melanonyx_91.06	XXXXXXXXX
BC0943	20033_22	BC0943_20033_22	22	0.288506	Diptera_Limonia_nubeculosa	0	Diptera_Limonia_nubeculosa,Diptera_Dictenidia_bimaculata,Diptera_Dictenidia_bimaculata,Diptera_Tipula_laetibasis,Diptera_Tipula_laetibasis,Diptera_Nephrotoma_aculeata,	Diptera,	9	Diptera_Phoridae_93.33	Diptera_Lauxaniidae_83_3e-15
BC0943	1681_1768	BC0943_1681_1768	1768	0.309966	Diptera_Atherix_sp_SLB_2003	2	Diptera_Atherix_sp_SLB_2003,Diptera_Atherix_sp_SLB_2003,Diptera_Limonia_nubeculosa,Diptera_Atherix_sp_SLB_2003,Diptera_Limonia_nubeculosa,Diptera_Limonia_nubeculosa,	Diptera,	7	Diptera_Empididae_94.67	Diptera_Lauxaniidae_93_5e-43
BC0943	1181_33	BC0943_1181_33	33	0.398369	Ephemeroptera_Baetis_lutheri	0		Ephemeroptera,	15	Ephemeroptera_Baetis_rhodani_89.33	Ephemeroptera_Baetis_alpinus_87_4e-29
BC0943	2427_59	BC0943_2427_59	59	1.63136	Chironomidae_Corynoneura_sp_15ES	0	Chironomidae_Phaenopsectra_flavipes,Diptera_Lispe_pygmaea,Diptera_Limnophora_triangula,Diptera_Lispe_pygmaea,Chironomidae_Trissopelopia_cf_flavida,Chironomidae_Polypedilum_pullum,	Chironomidae,Diptera,	5	Oomycota_Phytophthora_hibernalis_90.48	Oomycota_Phytophthora_irrigata_89_1e-34
BC0943	1124_58	BC0943_1124_58	58	3.06225	Annelida_Propappus_volki	0	Annelida_Styloscolex_kolmakovi,Crustacea_Synurella_ambulans,Annelida_Propappus_volki,Annelida_Propappus_volki,Annelida_Bothrioneurum_vejdovskyanum,Gastropoda_Valvata_cf_hirsutecostata_UGSB_0342,	Annelida,Crustacea,Gastropoda,	1	Nematoda_Rhabditidae_96.4	Nematoda_Necator_americanus_85_2e-21
BC0943	17_23	BC0943_17_23	23	3.14068	Trichoptera_Agraylea_sexmaculata	1	Gastropoda_Valvata_stenotrema,Gastropoda_Valvata_stenotrema,Gastropoda_Valvata_stenotrema,Gastropoda_Megalovalvata_piligera,Gastropoda_Valvata_confusa,Gastropoda_Valvata_sibirica,	Trichoptera,Gastropoda,	1	Nematoda_Rhabditidae_96.4	Hymenoptera_Microgastrinae_78_3e-06
BC0943	1641_57	BC0943_1641_57	57	3.88148	Crustacea_Synurella_sp_1_AG2014	0	Crustacea_Synurella_sp_1_AG2014,Crustacea_Synurella_sp_1_AG2014,Crustacea_Synurella_dershavini,Crustacea_Synurella_dershavini,Coleoptera_Macroplea_appendiculata,Coleoptera_Macroplea_appendiculata,	Crustacea,Coleoptera,	0	n/a	n/a
BC0943	1126_14	BC0943_1126_14	14	3.97706	Coleoptera_Bagous_subcarinatus	0	Coleoptera_Bagous_tempestivus,Coleoptera_Bagous_limosus,Coleoptera_Bagous_longitarsis,Coleoptera_Bagous_tempestivus,Coleoptera_Bagous_limosus,Coleoptera_Bagous_subcarinatus,	Coleoptera,	0	< 70	n/a
BC0943	597_169	BC0943_597_169	169	4.44299	Annelida_Heterochaeta_costata	0	Annelida_Tubifex_ignotus,Crustacea_Synurella_ambulans,Annelida_Heterochaeta_costata,Annelida_Tubifex_ignotus,Annelida_Heterochaeta_costata,Annelida_Potamothrix_bavaricus,	Annelida,Crustacea,	0	n/a	n/a
BC0943	999_124	BC0943_999_124	124	4.52123	Gastropoda_Valvata_cf_hirsutecostata_UGSB_0342	1	Gastropoda_Valvata_cf_hirsutecostata_UGSB_0342,Gastropoda_Valvata_rhabdota,Crustacea_Synurella_ambulans,Gastropoda_Megalovalvata_piligera,Gastropoda_Valvata_stenotrema,Gastropoda_Valvata_sibirica,	Gastropoda,Crustacea,	1	Nematoda_Rhabditidae_96.4	Nematoda_Necator_americanus_91_4e-19
BC0943	1476_16	BC0943_1476_16	16	4.75818	Annelida_Bothrioneurum_vejdovskyanum	3	Annelida_Aulodrilus_pluriseta,Crustacea_Synurella_ambulans,Annelida_Styloscolex_kolmakovi,Annelida_Styloscolex_kolmakovi,Annelida_Psammoryctides_barbatus,Annelida_Lamprodrilus_ammophagus,	Annelida,Crustacea,	1	Nematoda_Rhabditidae_97.3	Nematoda_Steinernema-sp_87_2e-26
BC0943	10365_30	BC0943_10365_30	30	4.80181	Chironomidae_Einfeldia_sp_JM_2006	0	Chironomidae_Chironomus_aprilinus,Chironomidae_Chironomus_aprilinus,Chironomidae_Einfeldia_sp_JM_2006,Chironomidae_Chironomus_cf_tenuistylus,Chironomidae_Chironomus_muratensis,Chironomidae_Einfeldia_sp_JM_2006,	Chironomidae,	0	Oomycota_Pythium-sp_73.74	Rhodophyta_Ganonema_farinosum_89_9e-06
BC0943	1656_120	BC0943_1656_120	120	5.4408	Bivalvia_Pisidium_cf_casertanum_UGSB_10556	2	Bivalvia_Corbicula_fluminalis,Bivalvia_Pisidium_cf_casertanum_UGSB_10556,Bivalvia_Anodonta_anatina,Bivalvia_Anodonta_anatina,Trichoptera_Hydropsyche_rhadamanthys,Crustacea_Amurocrangonyx_arsenjevi,	Bivalvia,Trichoptera,Crustacea,	0	Lepidoptera_Paiwarria_telemus_81.33	Cnidaria_Coryne_pusilla_100_0.002
BC0943	16_42247	BC0943_16_42247	42247	6.2869	Crustacea_Synurella_ambulans	0	Annelida_Propappus_volki,Gastropoda_Valvata_cf_hirsutecostata_UGSB_0342,Gastropoda_Valvata_cf_hirsutecostata_UGSB_0342,Gastropoda_Valvata_rhabdota,Trichoptera_Agraylea_sexmaculata,Annelida_Propappus_volki,	Crustacea,Annelida,Gastropoda,Trichoptera,	1	Nematoda_Rhabditidae_97.37	Nematoda_Caenorhabditis_sinica_88_2e-27
BC0943	157_44	BC0943_157_44	44	9.64935	Bivalvia_Pisidium_subtruncatum	0	Bivalvia_Pisidium_subtruncatum,Bivalvia_Pisidium_subtruncatum,Bivalvia_Pisidium_casertanum,Bivalvia_Pisidium_casertanum,Bivalvia_Pisidium_globulare,Bivalvia_Pisidium_casertanum,	Bivalvia,	0	n/a	n/a
BC0943	2508_110	BC0943_2508_110	110	12.8764	Trichoptera_Odontocerum_lusitanicum	0	Trichoptera_Rhyacophila_occidentalis,Trichoptera_Hydroptila_botosaneanui,Trichoptera_Hydroptila_occulta,Trichoptera_Hydroptila_martini,Trichoptera_Hydroptila_martini,Trichoptera_Hydroptila_spinosa,	Trichoptera,	0	n/a	n/a
BC0974	1914_13	BC0974_1914_13	13	0.022848	Chironomidae_Prodiamesa_olivacea	0		Chironomidae,	18	Chironomidae_Prodiamesa_olivacea_100	Chironomidae_Prodiamesa_olivacea_100_6e-57
BC0974	262_66	BC0974_262_66	66	0.02366	Diptera_Nephrotoma_aculeata	0	Diptera_Nephrotoma_aculeata,Diptera_Dictenidia_bimaculata,Diptera_Dictenidia_bimaculata,Diptera_Dictenidia_bimaculata,Diptera_Tipula_laetibasis,Diptera_Tipula_maxima,	Diptera,	11	Diptera_Tipula-sp_99.19	Diptera_Tipula-sp_98_1e-53
BC0974	1552_114	BC0974_1552_114	114	0.03061	Coleoptera_Elodes_marginata	0		Coleoptera,	18	Coleoptera_Elodes_marginata_97.56	Coleoptera_Elodes_marginata_98_7e-52
BC0974	8568_12	BC0974_8568_12	12	0.031593	Trichoptera_Chaetopteryx_morettii	2	Trichoptera_Chaetopteryx_morettii,Trichoptera_Chaetopteryx_gessneri,Trichoptera_Chaetopteryx_sahlbergi,Trichoptera_Chaetopteryx_morettii,Trichoptera_Chaetopteryx_gessneri,Trichoptera_Chaetopteryx_fusca,	Trichoptera,	15	Trichoptera_Chaetopteryx_villosa_97.56	Trichoptera_Chaetopteryx_sahlbergi_98_7e-52
BC0974	394_15	BC0974_394_15	15	0.042052	Ephemeroptera_Habroleptoides_confusa	0		Ephemeroptera,	18	Ephemeroptera_Habroleptoides_confusa_97.22	Ephemeroptera_Habroleptoides_confusa_97_5e-43
BC0974	787_68	BC0974_787_68	68	0.096188	Diptera_Atherix_sp_SLB_2003	0	Diptera_Limonia_nubeculosa,Diptera_Parydra_coarctata,Diptera_Limonia_nubeculosa,Diptera_Atherix_sp_SLB_2003,Diptera_Atherix_sp_SLB_2003,Diptera_Atherix_sp_SLB_2003,	Diptera,	9	Diptera_Psila_rosae_96	Diptera_Cephalosphaera_brevis_94_3e-45
BC0974	8411_21	BC0974_8411_21	21	0.12853	Trichoptera_Allogamus_mortoni	0	Trichoptera_Halesus_rubricollis,Trichoptera_Drusus_discophorus,Trichoptera_Drusus_botosaneanui,Trichoptera_Drusus_botosaneanui,Trichoptera_Drusus_sp_1,Trichoptera_Drusus_sp_1,	Trichoptera,	11	Trichoptera_Allogamus_ligonifer_98.37	Trichoptera_Halesus_rubricollis_91_5e38
BC0974	1068_11	BC0974_1068_11	11	0.163151	Diptera_Hyadina_guttata	0	Diptera_Parydra_coarctata,Diptera_Parydra_coarctata,Diptera_Hydrellia_maura,Diptera_Limnellia_quadrata,Diptera_Hyadina_guttata,Diptera_Parydra_coarctata,	Diptera,	9	Diptera_Psila_rosae_94.67	Diptera_Lauxaniidae-sp_92_3e-40
BC0974	80_36866	BC0974_80_36866	36866	0.165484	Diptera_Dixella_sp	0	Diptera_Limonia_nubeculosa,Diptera_Limonia_nubeculosa,Diptera_Atherix_sp_SLB_2003,Diptera_Atherix_sp_SLB_2003,Diptera_Atherix_sp_SLB_2003,Diptera_Atherix_sp_SLB_2003,	Diptera,	9	Diptera_Empididae_94.67	Diptera_Lauxaniidae-sp_93_5e-43
BC0974	794_30	BC0974_794_30	30	0.189569	Diptera_Pachygaster_atra	0	Diptera_Pachygaster_atra,Diptera_Microchrysa_polita,Diptera_Parydra_coarctata,Diptera_Atherix_sp_SLB_2003,Diptera_Thaumalea_verralli,Diptera_Rhamphomyia_anomalipennis,	Diptera,	9	Chironomidae_Micropsectra_pallidula_94.05	Diptera_Stegana-sp_93_2e-41
BC0974	1033_44	BC0974_1033_44	44	0.196172	Diptera_Atherix_variegata	0	Chironomidae_Linevitshia_prima,Chironomidae_Linevitshia_prima,Chironomidae_Linevitshia_prima,Diptera_Thaumalea_verralli,Chironomidae_Linevitshia_prima,Diptera_Thaumalea_verralli,	Diptera,Chironomidae,	11	Diptera_Cerodontha-sp_94.02	Diptera_Cerodontha-sp_94_2e-41
BC0974	96_35	BC0974_96_35	35	0.209891	Chironomidae_Macropelopia_notata	0	Chironomidae_Procladius_sagittalis,Chironomidae_Macropelopia_notata,Chironomidae_Zavrelimyia_sp_2ES,Chironomidae_Zavrelimyia_melanura,Chironomidae_Zavrelimyia_melanura,Diptera_Empis_tessellata,	Chironomidae,Diptera,	11	Chironomidae_Macropelopia_nebulosa_100	Chironomidae_94_1e-43
BC0974	1058_137	BC0974_1058_137	137	0.210611	Coleoptera_Hydraena_palustris	0	Coleoptera_Hydraena_palustris,Coleoptera_Hydraena_palustris,Coleoptera_Hydraena_pulchella,Coleoptera_Hydraena_palustris,Coleoptera_Hydraena_pulchella,Coleoptera_Hydraena_britteni,	Coleoptera,	5	Diptera_Mycetophilidae_94.05	Diptera_Meoneura-sp_92_1e-39
BC0974	15278_13	BC0974_15278_13	13	0.212357	Diptera_Dicranomyia_modesta	0	Diptera_Dixella_sp,Diptera_Dixella_sp,Diptera_Limonia_nubeculosa,Diptera_Limonia_nubeculosa,Diptera_Limonia_nubeculosa,Diptera_Atherix_sp_SLB_2003,	Diptera,	9	Diptera_Psilidae_93.33	Diptera_Stegana-sp_91_2e-37
BC0974	1042_13	BC0974_1042_13	13	0.249009	Diptera_Atherix_sp_SLB_2003	3	Diptera_Dixella_sp,Diptera_Limonia_nubeculosa,Diptera_Limonia_nubeculosa,Diptera_Atherix_sp_SLB_2003,Diptera_Atherix_sp_SLB_2003,Diptera_Atherix_sp_SLB_2003,	Diptera,	5	Diptera_Agromyzidae	Diptera_Gaurax-sp_91_1e-38
BC0974	6744_154	BC0974_6744_154	154	0.249917	Diptera_Limonia_nubeculosa	3	Diptera_Dixella_sp,Diptera_Atherix_sp_SLB_2003,Diptera_Atherix_sp_SLB_2003,Diptera_Atherix_sp_SLB_2003,Diptera_Limonia_nubeculosa,Diptera_Atherix_sp_SLB_2003,	Diptera,	9	Diptera_Empididae_93.33	Diptera_Lauxaniidae-sp_93_3e-40
BC0974	1038_15	BC0974_1038_15	15	0.262359	Coleoptera_Hydraena_pulchella	2	Coleoptera_Hydraena_palustris,Coleoptera_Hydraena_palustris,Coleoptera_Hydraena_palustris,Coleoptera_Hydraena_pulchella,Coleoptera_Hydraena_britteni,Coleoptera_Hydraena_nigrita,	Coleoptera,	5	Diptera_Sphaeroceridae_95.12	Diptera_Pherbellia-sp_93_7e-42
BC0974	8313_21	BC0974_8313_21	21	0.266743	Chironomidae_Orthocladius_subletteorum	0	Chironomidae_Psectrocladius_schlienzi,Chironomidae_Orthocladius_sp_11TE,Chironomidae_Bryophaenocladius_aestivus,Diptera_Atherix_variegata,Chironomidae_Orthocladius_subletteorum,Chironomidae_Orthocladius_oblidens,	Chironomidae,Diptera,	9	Diptera_92	Diptera_Milchiidae_91_2e-37
BC0974	1032_11	BC0974_1032_11	11	0.272301	Diptera_Ceriana_conopsoides	2	Diptera_Parydra_coarctata,Diptera_Psilopa_leucostoma,Diptera_Atherix_sp_SLB_2003,Diptera_Psilopa_leucostoma,Diptera_Philygria_vittipennis,Diptera_Volucella_pellucens,	Diptera,	9	Diptera_Pherbellia_tenuipes_93.33	Diptera_Asteiidae_90_3e-35
BC0974	4029_12	BC0974_4029_12	12	0.275151	Ephemeroptera_Baetis_fuscatus	0	Ephemeroptera_Baetis_melanonyx,Ephemeroptera_Baetis_fuscatus,Ephemeroptera_Baetis_fuscatus,Ephemeroptera_Centroptilum_luteolum,Ephemeroptera_Baetis_fuscatus,Ephemeroptera_Acentrella_lapponica,	Ephemeroptera,	16	Ephemeroptera_Baetis_melanonyx_91.06	Ephemeroptera_Baetis_melanonyx_90_3e-35
BC0974	666_24	BC0974_666_24	24	0.290148	Diptera_Cheilotrichia_cinerascens	1	Diptera_Liogma_nodicornis,Diptera_Cheilotrichia_cinerascens,Diptera_Cylindrotoma_distinctissima,Diptera_Liogma_nodicornis,Diptera_Atherix_sp_SLB_2003,Diptera_Atherix_sp_SLB_2003,	Diptera,	9	Diptera_Empididae_92	Diptera_Gaurax_pallidipes_89_1e-33
BC0974	9374_20	BC0974_9374_20	20	0.290512	Chironomidae_Corynoneura_sp_6ES	3	Chironomidae_Corynoneura_sp_6ES,Chironomidae_Corynoneura_sp_6ES,Chironomidae_Metriocnemus_tristellus,Chironomidae_Metriocnemus_tristellus,Chironomidae_Metriocnemus_tristellus,Chironomidae_Smittia_nudipennis,	Chironomidae,	9	Diptera_Empididae_92	Diptera_Aulacigaster_neoleucopeza_90_3e-35
BC0974	3812_11	BC0974_3812_11	11	0.292423	Diptera_Volucella_pellucens	1	Diptera_Volucella_inanis,Diptera_Parydra_coarctata,Diptera_Volucella_pellucens,Diptera_Volucella_pellucens,Diptera_Chrysosyrphus_niger,Diptera_Hyadina_guttata,	Diptera,	9	Diptera_Mycetophilidae_92.86	Diptea_Zaprionus_lachaisei_90_7e-37
BC0974	13347_22	BC0974_13347_22	22	0.297987	Diptera_Rhamphomyia_anomalipennis	2	Diptera_Atherix_sp_SLB_2003,Diptera_Atherix_sp_SLB_2003,Diptera_Atherix_sp_SLB_2003,Diptera_Limonia_nubeculosa,Diptera_Atherix_sp_SLB_2003,Diptera_Limonia_nubeculosa,	Diptera,	3	< 70	Diptera_Lauxaniidae-sp_90_2e-36
BC0974	770_66	BC0974_770_66	66	0.311964	Ephemeroptera_Ecdyonurus_venosus	1	Ephemeroptera_Ecdyonurus_corsicus,Ephemeroptera_Ecdyonurus_venosus,Plecoptera_Leuctra_geniculata,Plecoptera_Leuctra_vesulensis,Plecoptera_Leuctra_geniculata,Plecoptera_Leuctra_braueri,	Ephemeroptera,Plecoptera,	18	Ephemeroptera_Ecdyonurus_venosus_88.62	Ephemeroptera_Ecdyonurus_venosus_90_3e-35
BC0974	927_16	BC0974_927_16	16	0.341198	Diptera_Tipula_laetibasis	0	Diptera_Limonia_nubeculosa,Diptera_Atherix_sp_SLB_2003,Diptera_Atherix_sp_SLB_2003,Diptera_Atherix_sp_SLB_2003,Diptera_Limonia_nubeculosa,Diptera_Atherix_sp_SLB_2003,	Diptera,	11	Diptera_Cerodontha-sp_92.31	Diptera_Cerodontha-sp_92_5e-38
BC0974	8038_16	BC0974_8038_16	16	0.363349	Diptera_Cylindrotoma_distinctissima	0	Diptera_Atherix_sp_SLB_2003,Diptera_Atherix_sp_SLB_2003,Diptera_Atherix_sp_SLB_2003,Diptera_Limonia_nubeculosa,Diptera_Atherix_sp_SLB_2003,Diptera_Limonia_nubeculosa,	Diptera,	9	Diptera_Poecilolycia_aspinosa_91.67	Diptera_Lauxaniidae-sp_90_2e-36
BC0974	6869_33	BC0974_6869_33	33	0.371613	Diptera_Volucella_inanis	0	Diptera_Volucella_pellucens,Diptera_Volucella_pellucens,Diptera_Limonia_nubeculosa,Diptera_Volucella_pellucens,Diptera_Chrysosyrphus_niger,Diptera_Atherix_sp_SLB_2003,	Diptera,	9	Diptera_Bicellaria_vana_91.11	Diptera_Aulacigaster_neoleucopeza_90_3e-35
BC0974	483_240	BC0974_483_240	240	0.451664	Ephemeroptera_Baetis_lutheri	0		Ephemeroptera,	15	Ephemeroptera_Baetis_rhodani_88	Ephemeroptera_Baetis_alpinus_87_2e-27
BC0974	4533_23	BC0974_4533_23	23	0.472161	Ephemeroptera_Takobia_albinatii	0	Ephemeroptera_Baetis_rhodani,Ephemeroptera_Baetis_lutheri,Ephemeroptera_Baetis_melanonyx,Ephemeroptera_Baetis_melanonyx,Ephemeroptera_Alainites_muticus,Ephemeroptera_Takobia_albinatii,	Ephemeroptera,	11	Ephemeroptera_Baetis_rhodani_89.33	Ephemeroptera_Baetis_alpinus_86_9e-26
BC0974	3729_22	BC0974_3729_22	22	2.05004	Diptera_Philosepedon_sp_1	0	Diptera_Pericoma_blandula,Diptera_Philosepedon_sp_1,Diptera_Pneumia_trivialis,Diptera_Pericoma_blandula,Diptera_Pericoma_rivularis,Diptera_Psychoda_sp_2,	Diptera,	3	Hymenoptera_Trichogramma-sp_86.67	Acari_Unionicola-sp_82_1e-19
BC0974	3630_11	BC0974_3630_11	11	2.94597	Annelida_Erpobdella_sp_TW2010	0	Annelida_Erpobdella_vilnensis,Annelida_Erpobdella_sp_TW2010,Annelida_Erpobdella_nigricollis,Annelida_Erpobdella_testacea,Annelida_Erpobdella_monostriata,Annelida_Erpobdella_testacea,	Annelida,	0	n/a	n/a
BC0974	4061_74	BC0974_4061_74	74	3.14874	Trichoptera_Ptilocolepus_extensus	0	Trichoptera_Ptilocolepus_granulatus,Trichoptera_Ptilocolepus_granulatus,Trichoptera_Hydroptila_martini,Trichoptera_Hydroptila_occulta,Trichoptera_Hydroptila_martini,Trichoptera_Hydroptila_spinosa,	Trichoptera,	0	n/a	n/a
BC0974	11288_15	BC0974_11288_15	15	3.25783	Trichoptera_Ceraclea_nigronervosa	0	Trichoptera_Ceraclea_ensifera,Trichoptera_Holocentropus_stagnalis,Trichoptera_Ceraclea_albimacula,Trichoptera_Ceraclea_albogutta,Trichoptera_Ceraclea_albogutta,Trichoptera_Ceraclea_alboguttata,	Trichoptera,	0	n/a	Rotifera_Abrochtha_sonneborni_89_1e-33
BC0974	7903_46	BC0974_7903_46	46	4.85422	Bivalvia_Pisidium_cf_casertanum_UGSB_10556	2	Bivalvia_Pisidium_cf_casertanum_UGSB_10556,Bivalvia_Anodonta_anatina,Bivalvia_Anodonta_anatina,Bivalvia_Corbicula_fluminalis,Bivalvia_Pisidium_edlaueri,Bivalvia_Pisidium_nitidum,	Bivalvia,	0	Rhodophyta_Catenellopsis_oligarthra_74.75	n/a
BC0974	275_25	BC0974_275_25	25	4.9079	Crustacea_Synurella_ambulans	0	Gastropoda_Valvata_cf_hirsutecostata_UGSB_0342,Gastropoda_Valvata_cf_hirsutecostata_UGSB_0342,Gastropoda_Valvata_rhabdota,Annelida_Propappus_volki,Trichoptera_Holocentropus_stagnalis,Annelida_Propappus_volki,	Crustacea,Gastropoda,Annelida,Trichoptera,	1	Nematoda_Steinernema_costaricense_89.33	Hymenoptera_Diapriidae_100_1e-04
BC0974	7550_26	BC0974_7550_26	26	5.26601	Crustacea_Limnomysis_benedeni	0	Diptera_Serromyia_femorata,Chironomidae_Paratanytarsus_sp_6TE,Crustacea_Mysis_oculata,Crustacea_Amurocrangonyx_arsenjevi,Crustacea_Mysis_salemaai,Crustacea_Mysis_oculata,	Crustacea,Diptera,Chironomidae,	1	Rhodophyta_Corallinac-sp_77.08	Rhodophyta_Ceramium_echionotum_84_2e-12
BC0974	3067_73	BC0974_3067_73	73	5.64712	Coleoptera_Liopterus_haemorrhoidalis	0	Coleoptera_Hydraena_dentipes,Coleoptera_Hydraena_lapidicola,Coleoptera_Hydraena_truncata,Coleoptera_Hydraena_truncata,Coleoptera_Hydraena_palustris,Coleoptera_Hydraena_lapidicola,	Coleoptera,	3	Coleoptera_72.04	n/a
BC0974	1871_116	BC0974_1871_116	116	6.69359	Crustacea_Amurocrangonyx_arsenjevi	1	Bivalvia_Pisidium_cf_casertanum_UGSB_10556,Crustacea_Amurocrangonyx_arsenjevi,Crustacea_Synurella_dershavini,Diptera_Cheilosia_carbonaria,Diptera_Psilota_atra,Diptera_Merodon_testaceus,	Crustacea,Bivalvia,Diptera,	0	n/a	n/a
BC0974	317_14	BC0974_317_14	14	7.42241	Bivalvia_Anodonta_anatina	2	Bivalvia_Anodonta_anatina,Bivalvia_Pisidium_cf_casertanum_UGSB_10556,Gastropoda_Bythiospeum_cf_gebhardti,Gastropoda_Bythiospeum_hungaricum,Gastropoda_Bythiospeum_hungaricum,Gastropoda_Viviparus_ater,	Bivalvia,Gastropoda,	1	Ascomycota_Fusarium_circinatum_85.09	Ascomycota_Acremonium_fuci_94_3e-45
BC0974	298_11	BC0974_298_11	11	15.3472	Gastropoda_Choanomphalus_maacki	0	Gastropoda_Choanomphalus_maacki,Gastropoda_Planorbis_planorbis,Gastropoda_Bythiospeum_cf_gebhardti,Gastropoda_Bythiospeum_hungaricum,Gastropoda_Bythiospeum_hungaricum,Gastropoda_Segmentina_nitida,	Gastropoda,	0	n/a	n/a
BC0981	84_11345	BC0981_84_11345	11345	1e-06	Chironomidae_Smittia_nudipennis	0	Chironomidae_Orthocladius_subletteorum,Chironomidae_Orthocladius_subletteorum,Chironomidae_Parakiefferiella_sp_3SW,Chironomidae_Metriocnemus_tristellus,Megaloptera_Sialis_lutaria,Chironomidae_Metriocnemus_tristellus,	Chironomidae,Megaloptera,	9	Chironomidae_Brillia_bifida_99.19	Diptera_Oxysarcodexia_avuncula_94_1e-43
BC0981	1133_3594	BC0981_1133_3594	3594	0.031286	Coleoptera_Elodes_marginata	0		Coleoptera,	18	Coleoptera_Elodes_marginata_97.56	Coleoptera_Elodes_marginata_98_7e-52
BC0981	10695_29	BC0981_10695_29	29	0.043132	Ephemeroptera_Habroleptoides_sp_SC2014	1	Ephemeroptera_Leptophlebia_vespertina,Ephemeroptera_Paraleptophlebia_submarginata,Ephemeroptera_Paraleptophlebia_submarginata,Ephemeroptera_Habrophlebia_eldae,Ephemeroptera_Habrophlebia_eldae,Ephemeroptera_Paraleptophlebia_strandii,	Ephemeroptera,	3	< 50	Ephemeroptera_Habrophlebia_eldae_92_1e-39
BC0981	1788_22	BC0981_1788_22	22	0.063381	Chironomidae_Orthocladius_sp_11TE	0	Chironomidae_Smittia_nudipennis,Megaloptera_Sialis_lutaria,Chironomidae_Linevitshia_prima,Chironomidae_Metriocnemus_tristellus,Chironomidae_Parakiefferiella_sp_3SW,Chironomidae_Metriocnemus_tristellus,	Chironomidae,Megaloptera,	9	Chironomidae_Brillia_bifida_96.75	Diptera_Sobarocephala-sp_92_4e-39
BC0981	2211_347	BC0981_2211_347	347	0.065236	Chironomidae_Polypedilum_pedestre	0	Chironomidae_Polypedilum_pedestre,Chironomidae_Polypedilum_albicorne,Chironomidae_Polypedilum_nubeculosum,	Chironomidae,	16	Chironomidae_Polypedilum_pedestre_97.56	Chironomidae_Polypedilum-sp_95_2e-46
BC0981	11983_49	BC0981_11983_49	49	0.077814	Trichoptera_Allogamus_mortoni	0	Trichoptera_Halesus_rubricollis,Trichoptera_Drusus_discophorus,Trichoptera_Drusus_botosaneanui,Trichoptera_Drusus_botosaneanui,Trichoptera_Drusus_sp_1,Trichoptera_Drusus_sp_1,	Trichoptera,	16	Trichoptera_Allogamus_ligonifer_100	Trichoptera_Drusus-sp_94_1e-44
BC0981	1793_12	BC0981_1793_12	12	0.085695	Chironomidae_Orthocladius_subletteorum	0	Diptera_Elporia_barnardi,	Chironomidae,Diptera,	9	Chironomidae_Brillia_bifida_95.93	Diptera_Cerodontha_occidentalis_92_1e-39
BC0981	11729_39	BC0981_11729_39	39	0.11032	Chironomidae_Rheocricotopus_atripes	0	Chironomidae_Smittia_sp_23ES,Chironomidae_Cricotopus_cf_septentrionalis,Chironomidae_Cricotopus_bicinctus,Chironomidae_Cricotopus_bicinctus,Chironomidae_Orthocladius_thienemanni,Chironomidae_Orthocladius_subletteorum,	Chironomidae,	11	Diptera_100	Chironomidae_Rheocricotopus_robacki_98_5e-53
BC0981	1786_47	BC0981_1786_47	47	0.125456	Coleoptera_Hydrochus_crenatus	2	Coleoptera_Hydaticus_seminiger,Coleoptera_Hydaticus_transversalis,Coleoptera_Hydaticus_transversalis,Coleoptera_Cercyon_littoralis,Coleoptera_Cercyon_littoralis,Coleoptera_Laccophilus_poecilus,	Coleoptera,	9	Chironomidae_Brillia_bifida_96.75	Diptera_Mesembrinella_patriciae_93_2e-42
BC0981	1738_16	BC0981_1738_16	16	0.138866	Diptera_Coenosia_albicornis	0	Chironomidae_Tanytarsus_signatus,Diptera_Coenosia_attenuata,Diptera_Coenosia_attenuata,Chironomidae_Polypedilum_quadriguttatum,Chironomidae_Polypedilum_pullum,Chironomidae_Polypedilum_pullum,	Diptera,Chironomidae,	9	Chironomidae_Brillia_bifida_95.93	Diptera_Oxysarcodexia_avuncula_94_3e-45
BC0981	729_13	BC0981_729_13	13	0.14596	Trichoptera_Philopotamus_montanus	0	Trichoptera_Philopotamus_montanus,Trichoptera_Philopotamus_ludificatus,	Trichoptera,	18	Trichoptera_Philopotamus_montanus_95.12	Trichoptera_Philopotamus_montanus_94_4e-44
BC0981	1781_18	BC0981_1781_18	18	0.181579	Chironomidae_Paratanytarsus_setosimanus	0	Chironomidae_Tanytarsus_signatus,Chironomidae_Tanytarsus_sp_7XL,Chironomidae_Paratanytarsus_sp_6TE,Chironomidae_Paratanytarsus_sp_6TE,Chironomidae_Tanytarsus_heusdensis,Chironomidae_Tanytarsus_reei,	Chironomidae,	9	Chironomidae_Brillia_bifida_98.37	Chironomidae_Tanytarsus-sp_92_1e-39
BC0981	1899_17	BC0981_1899_17	17	0.193419	Diptera_Dixella_sp	0	Diptera_Limonia_nubeculosa,Diptera_Limonia_nubeculosa,Diptera_Atherix_sp_SLB_2003,Diptera_Atherix_sp_SLB_2003,Diptera_Atherix_sp_SLB_2003,Diptera_Atherix_sp_SLB_2003,	Diptera,	9	Diptera_Empididae_94.67	Diptera_Lauxaniidae_93_2e-41
BC0981	12892_12	BC0981_12892_12	12	0.195371	Megaloptera_Sialis_lutaria	2	Chironomidae_Linevitshia_prima,Chironomidae_Metriocnemus_tristellus,Chironomidae_Metriocnemus_tristellus,Chironomidae_Parakiefferiella_sp_3SW,Chironomidae_Corynoneura_sp_6ES,Chironomidae_Metriocnemus_tristellus,	Megaloptera,Chironomidae,	5	Chironomidae_Brillia_bifida_95.93	Diptera_Sobarocephala-sp_93_9e-41
BC0981	8619_20	BC0981_8619_20	20	0.273228	Ephemeroptera_Parameletus_chelifer	0	Ephemeroptera_Ameletus_inopinatus,Ephemeroptera_Parameletus_chelifer,Ephemeroptera_Ecdyonurus_corsicus,Ephemeroptera_Ecdyonurus_venosus,Diptera_Simulium_lundstromi,Ephemeroptera_Ecdyonurus_venosus,	Ephemeroptera,Diptera,	9	Plecoptera_Leuctra_tenuis_90.12	Ephemeroptera_Ecdyonurus_venosus_91_7e-37
BC0981	82_2430	BC0981_82_2430	2430	0.275811	Ephemeroptera_Ecdyonurus_venosus	1	Ephemeroptera_Ecdyonurus_corsicus,Ephemeroptera_Ecdyonurus_venosus,Plecoptera_Leuctra_geniculata,Plecoptera_Leuctra_geniculata,Plecoptera_Leuctra_vesulensis,Plecoptera_Leuctra_braueri,	Ephemeroptera,Plecoptera,	18	Ephemeroptera_Ecdyonurus_venosus_89.43	Ephemeroptera_Ecdyonurus_venosus_90_7e-37
BC0981	10938_22	BC0981_10938_22	22	0.310893	Chironomidae_Corynoneura_sp_6ES	1	Chironomidae_Parakiefferiella_sp_3SW,Chironomidae_Metriocnemus_tristellus,Chironomidae_Metriocnemus_tristellus,Megaloptera_Sialis_lutaria,Chironomidae_Linevitshia_prima,Chironomidae_Metriocnemus_tristellus,	Chironomidae,Megaloptera,	9	Chironomidae_Brillia_bifida_96.4	Diptera_Sobarocephala-sp_90_2e-36
BC0981	12554_25	BC0981_12554_25	25	0.399954	Ephemeroptera_Takobia_albinatii	1	Ephemeroptera_Baetis_rhodani,Ephemeroptera_Takobia_muticus,Ephemeroptera_Alainites_muticus,Ephemeroptera_Takobia_albinatii,Ephemeroptera_Procloeon_bifidum,Ephemeroptera_Takobia_muticus,	Ephemeroptera,	11	Ephemeroptera_Baetis_rhodani_100	Ephemeroptera_Baetis_atlanticus_100_6e-57
BC0981	8789_168	BC0981_8789_168	168	0.44184	Ephemeroptera_Baetis_lutheri	0		Ephemeroptera,	15	Ephemeroptera_Baetis_rhodani_89.33	Ephemeroptera_Baetis_alpinus_86_9e-26
BC0981	119_511	BC0981_119_511	511	2.10354	Crustacea_Limnomysis_benedeni	0	Diptera_Serromyia_femorata,Chironomidae_Paratanytarsus_sp_6TE,Chironomidae_Corynoneura_sp_15ES,Chironomidae_Micropsectra_pallidula,Odonata_Macromia_magnifica,Chironomidae_Phaenopsectra_flavipes,	Crustacea,Diptera,Chironomidae,Odonata,	6	Oomycota_Pythium_adhaerens_96.58	Oomycota_Pythium_adhaerens_98_8e-51
BC0981	12007_16	BC0981_12007_16	16	2.35283	Gastropoda_Megalovalvata_piligera	0	Gastropoda_Megalovalvata_piligera,Gastropoda_Megalovalvata_piligera,Gastropoda_Valvata_stenotrema,Gastropoda_Valvata_sibirica,Gastropoda_Megalovalvata_piligera,Gastropoda_Physa_fontinalis,	Gastropoda,	1	Rotifera_Lecane_cornuta1_85.37	Rotifera_Lecane_grandis_86_7e-27
BC0981	329_11	BC0981_329_11	11	2.6934	Annelida_Erpobdella_testacea	0	Annelida_Erpobdella_sp_TW2010,Annelida_Erpobdella_testacea,Annelida_Propappus_volki,Annelida_Dina_lineata,Annelida_Erpobdella_nigricollis,Annelida_Erpobdella_testacea,	Annelida,	0	Oomycota_Phytophthora_hibernalis_83.33	Rhodophyta_Rhodymenia-sp_79_2e-12
BC0981	9_52868	BC0981_9_52868	52868	3.08482	Coleoptera_Macroplea_appendiculata	3	Coleoptera_Bagous_glabrirostris,Coleoptera_Macroplea_appendiculata,Coleoptera_Ochthebius_exsculptus,Coleoptera_Ochthebius_narentinus,Coleoptera_Ochthebius_narentinus,Coleoptera_Liopterus_haemorrhoidalis,	Coleoptera,	0	Oomycota_Phytophthora_hibernalis_78.57	n/a
BC0981	1859_19	BC0981_1859_19	19	3.08541	Coleoptera_Ochthebius_narentinus	1	Coleoptera_Ochthebius_narentinus,Coleoptera_Ochthebius_exsculptus,Coleoptera_Macroplea_appendiculata,Coleoptera_Bagous_glabrirostris,Coleoptera_Macroplea_appendiculata,Coleoptera_Liopterus_haemorrhoidalis,	Coleoptera,	0	Oomycota_Phytophthora_hibernalis_79.76	n/a
BC0981	233_82	BC0981_233_82	82	3.10994	Crustacea_Triops_cancriformis	0	Crustacea_Lepidurus_sp_MTDTW_2042,Annelida_Propappus_volki,Odonata_Stylogomphus_albistylus,Odonata_Dromogomphus_spinosus,Odonata_Ophiogomphus_colubrinus,Odonata_Ophiogomphus_mainensis,	Crustacea,Annelida,Odonata,	0	Oomycota_Phytophthora_hibernalis_82.14	n/a
BC0981	12680_26	BC0981_12680_26	26	3.20696	Gastropoda_Valvata_stenotrema	0	Gastropoda_Megalovalvata_piligera,Gastropoda_Megalovalvata_piligera,Gastropoda_Megalovalvata_piligera,Gastropoda_Valvata_stenotrema,Gastropoda_Valvata_sibirica,Gastropoda_Valvata_confusa,	Gastropoda,	0	Rotifera_Trichocerca-sp_89.66	n/a
BC0981	68_30	BC0981_68_30	30	3.96304	Trichoptera_Glossosoma_schmidi	0	Coleoptera_Plateumaris_discolor,Coleoptera_Plateumaris_sericea,Coleoptera_Plateumaris_sericea,Coleoptera_Donacia_impressa,Coleoptera_Donacia_thalassina,Coleoptera_Donacia_impressa,	Trichoptera,Coleoptera,	0	n/a	n/a
BC0981	2081_263	BC0981_2081_263	263	4.03818	Bivalvia_Dreissena_rostriformis	2	Bivalvia_Corbicula_fluminalis,Bivalvia_Corbicula_fluminalis,Bivalvia_Pisidium_cf_casertanum_UGSB_10556,Bivalvia_Pisidium_cf_casertanum_UGSB_10556,	Bivalvia,	0	Zygomycota_Lichtheimia_ramosa_91.4	Mucoromycota_Mucor_circinelloides_95_7e-47
BC0981	309_94	BC0981_309_94	94	4.15929	Coleoptera_Ochthebius_exsculptus	0	Coleoptera_Ochthebius_narentinus,Coleoptera_Macroplea_appendiculata,Coleoptera_Bagous_glabrirostris,Coleoptera_Macroplea_appendiculata,Coleoptera_Ochthebius_narentinus,Coleoptera_Liopterus_haemorrhoidalis,	Coleoptera,	0	n/a	n/a
BC0981	2250_21	BC0981_2250_21	21	4.60455	Coleoptera_Donacia_thalassina	0	Coleoptera_Plateumaris_discolor,Coleoptera_Plateumaris_sericea,Coleoptera_Plateumaris_sericea,Trichoptera_Glossosoma_schmidi,Coleoptera_Donacia_impressa,Coleoptera_Donacia_impressa,	Coleoptera,Trichoptera,	0	n/a	n/a
BC0981	421_17	BC0981_421_17	17	5.2446	Gastropoda_Theodoxus_transversalis	3	Annelida_Dina_sp_TW2010,Annelida_Dina_krilata,Annelida_Dina_cf_svilesta_TW2010,Annelida_Dina_svilesta,Annelida_Dina_cf_profunda_TW2010,Annelida_Dina_cf_svilesta_TW2010,	Gastropoda,Annelida,	0	n/a	n/a
BC0981	70_82	BC0981_70_82	82	7.24723	Coleoptera_Liopterus_haemorrhoidalis	0	Coleoptera_Ochthebius_exsculptus,Coleoptera_Ochthebius_narentinus,Coleoptera_Ochthebius_narentinus,Coleoptera_Macroplea_appendiculata,Coleoptera_Bagous_glabrirostris,Coleoptera_Macroplea_appendiculata,	Coleoptera,	0	n/a	n/a
BC0981	1185_39	BC0981_1185_39	39	8.37592	Trichoptera_Rhyacophila_laevis	0	Coleoptera_Liopterus_haemorrhoidalis,Trichoptera_Annitella_obscurata,Trichoptera_Glossosoma_schmidi,Coleoptera_Ochthebius_exsculptus,Coleoptera_Ochthebius_narentinus,Coleoptera_Ochthebius_narentinus,	Trichoptera,Coleoptera,	0	Rhodophyta_Plocamium_lyngbyanum_76	n/a
BC0981	9956_46	BC0981_9956_46	46	34.5388	Annelida_Lamprodrilus_sp_secernus	0	Gastropoda_Theodoxus_danubialis,Gastropoda_Theodoxus_prevostianus,Gastropoda_Theodoxus_danubialis,Gastropoda_Theodoxus_transversalis,Gastropoda_Theodoxus_transversalis,Gastropoda_Theodoxus_transversalis,	Annelida,Gastropoda,	0	n/a	n/a
BC1035	169_22	BC1035_169_22	22	0.02686	Diptera_Elporia_barnardi	1	Diptera_Elporia_barnardi,Diptera_Edwardsina_gigantea,Diptera_Microchrysa_polita,Diptera_Rhagio_tringarius,Diptera_Pachygaster_atra,Diptera_Pachygaster_atra,	Diptera,	9	Diptera_Sciophila-sp_97.33	Diptera_Antocha-sp_97_1e-48
BC1035	5492_73	BC1035_5492_73	73	0.03275	Coleoptera_Elodes_marginata	0		Coleoptera,	18	Coleoptera_Elodes_marginata_97.56	Coleoptera_Elodes_marginata_98_7e-52
BC1035	594_15	BC1035_594_15	15	0.124992	Plecoptera_Brachyptera_calabrica	0	Plecoptera_Leuctra_hippopus,Plecoptera_Brachyptera_calabrica,Plecoptera_Leuctra_hippopus,Plecoptera_Protonemura_nimborella,Plecoptera_Leuctra_braueri,Plecoptera_Leuctra_hippopus,	Plecoptera,	12	Plecoptera_Leuctra_hippopoides_91.87	Plecoptera_Leuctra_hippopoides_93_9e-41
BC1035	187_27	BC1035_187_27	27	0.159725	Ephemeroptera_Habroleptoides_sp_SC2014	1	Ephemeroptera_Habrophlebia_eldae,Ephemeroptera_Habrophlebia_eldae,Ephemeroptera_Habroleptoides_confusa,Ephemeroptera_Habroleptoides_sp_SC2014,Megaloptera_Sialis_lutaria,Ephemeroptera_Ephemera_vulgata,	Ephemeroptera,Megaloptera,	3	Plecoptera_Haploperla_brevis_92	Megaloptera_Sialis_californica_90_2e-36
BC1035	615_101	BC1035_615_101	101	0.261632	Ephemeroptera_Ecdyonurus_venosus	1	Ephemeroptera_Ecdyonurus_corsicus,Ephemeroptera_Ecdyonurus_venosus,Plecoptera_Leuctra_geniculata,Plecoptera_Leuctra_geniculata,Plecoptera_Leuctra_vesulensis,Plecoptera_Leuctra_braueri,	Ephemeroptera,Plecoptera,	18	Ephemeroptera_Ecdyonurus_venosus_89.43	Ephemeroptera_Ecdyonurus_venosus_90_7e-37
BC1035	463_30	BC1035_463_30	30	0.276061	Ephemeroptera_Baetis_fuscatus	0	Ephemeroptera_Baetis_melanonyx,Ephemeroptera_Baetis_fuscatus,Ephemeroptera_Baetis_fuscatus,Ephemeroptera_Centroptilum_luteolum,Ephemeroptera_Baetis_fuscatus,Ephemeroptera_Acentrella_lapponica,	Ephemeroptera,	15	Ephemeroptera_Baetis_melanonyx_91.06	Ephemeroptera_Baetis_melanonyx_90_3e-35
BC1035	444_17	BC1035_444_17	17	0.377865	Ephemeroptera_Baetis_lutheri	0	Ephemeroptera_Baetis_rhodani,	Ephemeroptera,	15	Ephemeroptera_Baetis_rhodani_89.33	Ephemeroptera_Baetis_alpinus_86_2e-26
BC1035	4577_36	BC1035_4577_36	36	1.63391	Chironomidae_Corynoneura_sp_15ES	0	Chironomidae_Phaenopsectra_flavipes,Diptera_Lispe_pygmaea,Diptera_Limnophora_triangula,Diptera_Lispe_pygmaea,Chironomidae_Trissopelopia_cf_flavida,Chironomidae_Polypedilum_pullum,	Chironomidae,Diptera,	5	Oomycota_Phytophthora_hibernalis_90.48	Oomycota_Phytophthora_irrigata_89_1e-34
BC1035	2131_95	BC1035_2131_95	95	1.76306	Odonata_Celithemis_elisa	0	Odonata_Epitheca_canis,Odonata_Epitheca_spinigera,Odonata_Epitheca_spinigera,Odonata_Epitheca_cynosura,Odonata_Epitheca_canis,Odonata_Celithemis_elisa,	Odonata,	0	Araneae_Philodromus_imbecillus_78.79	n/a
BC1035	822_402	BC1035_822_402	402	2.14265	Odonata_Libellula_quadrimaculata	0	Diptera_Cylindrotoma_distinctissima,Diptera_Culiseta_longiareolata,Diptera_Atherix_sp_SLB_2003,Odonata_Libellula_luctuosa,Odonata_Libellula_forensis,Odonata_Libellula_luctuosa,	Odonata,Diptera,	5	Oomycota_Phytophthora_bilorbang_98.99	Oomycota_Phytophthora_lacustris_97_3e-50
BC1035	2282_11	BC1035_2282_11	11	2.40434	Odonata_Pantala_flavescens	0	Odonata_Erythemis_collocata,Odonata_Celithemis_elisa,Odonata_Sympetrum_madidum,Odonata_Sympetrum_madidum,Odonata_Sympetrum_vicinum,Odonata_Libellula_pulchella,	Odonata,	0	Odonata_Trithemis_grouti_82.11	n/a
BC1035	874_11	BC1035_874_11	11	2.52323	Diptera_Culiseta_longiareolata	0	Diptera_Cylindrotoma_distinctissima,Odonata_Libellula_quadrimaculata,Diptera_Atherix_sp_SLB_2003,Odonata_Libellula_luctuosa,Diptera_Coquillettidia_richiardii,Diptera_Coquillettidia_richiardii,	Diptera,Odonata,	5	Oomycota_Phytophthora_bilorbang_97.98	Oomycota_Phytophthora_lacustris_98_3e-50
BC1035	994_12	BC1035_994_12	12	2.62945	Trichoptera_Ceraclea_ensifera	0	Trichoptera_Ceraclea_nigronervosa,Trichoptera_Triaenodes_reuteri,Trichoptera_Holocentropus_stagnalis,Trichoptera_Ceraclea_ensifera,Trichoptera_Ceraclea_sibirica,Trichoptera_Ceraclea_superba,	Trichoptera,	1	Rotifera_Pleuretra_lineata_90.83	Rotifera_Rotatoria_rotatoria_88_2e-31
BC1035	1303_151	BC1035_1303_151	151	2.83474	Trichoptera_Hydroptila_martini	1	Trichoptera_Hydroptila_occulta,Trichoptera_Hydroptila_martini,Trichoptera_Hydroptila_spinosa,Trichoptera_Hydroptila_martini,Trichoptera_Hydroptila_ivisa,Trichoptera_Hydroptila_autonoe,	Trichoptera,	0	< 70	n/a
BC1035	351_87	BC1035_351_87	87	3.54273	Crustacea_Amurocrangonyx_arsenjevi	1	Crustacea_Limnomysis_benedeni,Diptera_Serromyia_femorata,Diptera_Serromyia_femorata,Diptera_Chaoborus_punctipennis,Diptera_Simulium_longipalpe,Diptera_Simulium_morsitans,	Crustacea,Diptera,	0	n/a	n/a
BC1035	835_170	BC1035_835_170	170	3.56286	Trichoptera_Rhyacophila_laevis	0	Trichoptera_Hydroptila_martini,Trichoptera_Hydroptila_occulta,Trichoptera_Hydroptila_martini,Trichoptera_Hydroptila_spinosa,Trichoptera_Hydroptila_martini,Trichoptera_Hydroptila_spinosa,	Trichoptera,	0	n/a	n/a
BC1035	593_17	BC1035_593_17	17	3.56774	Diptera_Merodon_spinitarsis	0	Diptera_Merodon_testaceus,Diptera_Merodon_avidus,Diptera_Merodon_serrulatus,Diptera_Merodon_femoratoides,Diptera_Merodon_velox,Diptera_Merodon_hamifer,	Diptera,	0	n/a	Amoebozoa_Saccamoeba-sp_94_1e-34
BC1035	875_74	BC1035_875_74	74	3.78923	Diptera_Cylindrotoma_distinctissima	0	Chironomidae_Corynoneura_sp_15ES,Diptera_Culiseta_longiareolata,Diptera_Liogma_nodicornis,Diptera_Liogma_nodicornis,Diptera_Cheilotrichia_cinerascens,Diptera_Cheilotrichia_cinerascens,	Diptera,Chironomidae,	5	Oomycota_Phytophthora_bilorbang_97.98	Oomycota_Phytophthora_lacustris_95_7e-47
BC1035	699_71	BC1035_699_71	71	3.99786	Trichoptera_Hydroptila_angulata	0	Trichoptera_Hydroptila_occulta,Trichoptera_Hydroptila_martini,Trichoptera_Hydroptila_spinosa,Trichoptera_Hydroptila_martini,Trichoptera_Hydroptila_martini,Trichoptera_Hydroptila_ivisa,	Trichoptera,	0	n/a	n/a
BC1035	275_63	BC1035_275_63	63	4.03108	Gastropoda_Megalovalvata_piligera	2	Gastropoda_Megalovalvata_piligera,Gastropoda_Physa_fontinalis,Bivalvia_Dreissena_rostriformis,Gastropoda_Megalovalvata_piligera,Gastropoda_Viviparus_ater,Gastropoda_Valvata_stenotrema,	Gastropoda,Bivalvia,	0	n/a	Protura_Fujientomon_dicestum_100_6e-57
BC1035	70_519	BC1035_70_519	519	4.20095	Crustacea_Synurella_ambulans	0	Crustacea_Amurocrangonyx_arsenjevi,Diptera_Serromyia_femorata,Chironomidae_Corynoneura_sp_15ES,Crustacea_Amurocrangonyx_arsenjevi,Diptera_Serromyia_femorata,Diptera_Chaoborus_punctipennis,	Crustacea,Diptera,Chironomidae,	0	Oomycota_Pustula_spinulosa_81.58	n/a
BC1035	2148_47	BC1035_2148_47	47	4.33231	Diptera_Ochlerotatus_nr_cantans	1	Crustacea_Orchestia_montagui,Diptera_Ochlerotatus_nr_flavescens,Diptera_Ochlerotatus_nr_cantans,Crustacea_Limnomysis_benedeni,Coleoptera_Hydraena_dentipes,Coleoptera_Hydraena_lapidicola,	Diptera,Crustacea,Coleoptera,	0	Ochrophyta_Tecamonas_trahens_74.19	Gastropoda_Schizobrachium_polycotylum_100_4e-04
BC1035	931_137	BC1035_931_137	137	4.64388	Bivalvia_Pisidium_cf_casertanum_UGSB_10556	2	Bivalvia_Corbicula_fluminalis,Bivalvia_Pisidium_cf_casertanum_UGSB_10556,Diptera_Psilota_atra,Diptera_Cheilosia_carbonaria,Diptera_Ferdinandea_cuprea,Diptera_Psarus_abdominalis,	Bivalvia,Diptera,	0	n/a	n/a
BC1035	358_14	BC1035_358_14	14	4.77141	Coleoptera_Donacia_tomentosa	2	Coleoptera_Macroplea_appendiculata,Coleoptera_Macroplea_appendiculata,Coleoptera_Donacia_impressa,Coleoptera_Donacia_impressa,Coleoptera_Donacia_thalassina,Coleoptera_Plateumaris_rustica,	Coleoptera,	0	n/a	n/a
BC1035	4980_23	BC1035_4980_23	23	5.14096	Crustacea_Amurocrangonyx_arsenjevi	0	Crustacea_Amurocrangonyx_arsenjevi,Chironomidae_Tanytarsus_gracilentus,Chironomidae_Virgatanytarsus_arduennensis,Chironomidae_Cladotanytarsus_pallidus,Chironomidae_Parapsectra_uliginosa,Diptera_Rhingia_rostrata,	Crustacea,Chironomidae,Diptera,	1	Rhodophyta_Corallinac-sp_78.13	Rhodophyta_Sebdenia_cerebriformis_85_1e-14
BC1035	2998_14	BC1035_2998_14	14	6.33089	Trichoptera_Glossosoma_schmidi	0	Coleoptera_Hydraena_lapidicola,Coleoptera_Hydraena_truncata,Coleoptera_Hydraena_truncata,Coleoptera_Hydraena_lapidicola,Coleoptera_Hydraena_palustris,Coleoptera_Hydraena_gracilis,	Trichoptera,Coleoptera,	0	n/a	n/a
BC1035	9208_11	BC1035_9208_11	11	6.45887	Trichoptera_Holocentropus_stagnalis	0	Trichoptera_Agraylea_sexmaculata,Gastropoda_Valvata_stenotrema,Trichoptera_Ceraclea_nigronervosa,Trichoptera_Ceraclea_ensifera,Trichoptera_Agraylea_cognatella,Trichoptera_Agraylea_multipunctata,	Trichoptera,Gastropoda,	1	Rotifera_Adineta_vaga_88.62	Rotifera_Philodina_citrina_90_2e-32
BC1035	5952_66	BC1035_5952_66	66	6.6504	Coleoptera_Hydraena_dentipes	0	Coleoptera_Hydraena_lapidicola,Coleoptera_Hydraena_truncata,Coleoptera_Hydraena_truncata,Coleoptera_Hydraena_palustris,Coleoptera_Hydraena_lapidicola,Coleoptera_Hydraena_gracilis,	Coleoptera,	3	Coleoptera_72.04	n/a
BC1035	8048_14	BC1035_8048_14	14	7.03657	Chironomidae_Limnophyes_aagaardi	0	Diptera_Spilogona_arctica,Diptera_Culex_hortensis,Diptera_Culex_modestus,Diptera_Culex_hortensis,Diptera_Culex_modestus,Diptera_Culex_torrentium,	Chironomidae,Diptera,	1	Acari_Eniochthoniidae_77.08	Streptophyta_Chaetosphaeridium_globosum_85_3e-10
BC1035	2787_17	BC1035_2787_17	17	7.30442	Chironomidae_Smittia_brevipennis	0	Chironomidae_Rheocricotopus_effusus,Chironomidae_Rheocricotopus_sp_3ES,Chironomidae_Rheocricotopus_sp_3ES,Chironomidae_Bryophaenocladius_sp_4ES,Crustacea_Janira_maculosa,Crustacea_Paramysis_arenosa,	Chironomidae,Crustacea,	0	n/a	n/a
BC1035	549_19	BC1035_549_19	19	9.00805	Coleoptera_Oulimnius_tuberculatus	2	Coleoptera_Esolus_pygmaeus,Coleoptera_Esolus_pygmaeus,Coleoptera_Oulimnius_rivularis,Coleoptera_Oulimnius_tuberculatus,Coleoptera_Oulimnius_tuberculatus,Coleoptera_Potamophilus_acuminatus,	Coleoptera,	0	n/a	n/a
BC1035	22_41	BC1035_22_41	41	9.6635	Trichoptera_Electragapetus_praeteritus	1	Trichoptera_Anabolia_laevis,Trichoptera_Agraylea_sexmaculata,Coleoptera_Liopterus_haemorrhoidalis,Trichoptera_Rhyacophila_eatoni,Trichoptera_Rhyacophila_eatoni,Trichoptera_Rhyacophila_denticulifera,	Trichoptera,Coleoptera,	0	n/a	n/a
BC1035	4338_112	BC1035_4338_112	112	10.8583	Bivalvia_Congeria_kusceri	0	Bivalvia_Dreissena_rostriformis,Bivalvia_Pisidium_cf_casertanum_UGSB_10556,Bivalvia_Pisidium_cf_casertanum_UGSB_10556,Bivalvia_Corbicula_fluminalis,Bivalvia_Pisidium_casertanum,Bivalvia_Pisidium_lilljeborgii,	Bivalvia,	0	n/a	n/a
BC1035	3118_115	BC1035_3118_115	115	20.6426	Gastropoda_Choanomphalus_maacki	1	Gastropoda_Planorbis_planorbis,Gastropoda_Choanomphalus_maacki,Crustacea_Troglocaris_planinensis,Crustacea_Troglocaris_anophthalmus,Crustacea_Troglocaris_bosnica,Crustacea_Troglocaris_anophthalmus,	Gastropoda,Crustacea,	0	n/a	n/a
BC1041	15_40261	BC1041_15_40261	40261	0.051757	Ephemeroptera_Rhithrogena_semicolorata	0		Ephemeroptera,	15	Ephemeroptera_Rhithrogena-sp_96.75	Ephemeroptera_Rhithrogena-sp_97_1e-49
BC1041	8971_28	BC1041_8971_28	28	0.082337	Ephemeroptera_Epeorus_assimilis	0		Ephemeroptera,	18	Ephemeroptera_Epeorus_assimilis_95.37	Ephemeroptera_Epeorus_assimilis_96_1e-48
BC1041	240_1106	BC1041_240_1106	1106	0.159214	Ephemeroptera_Habroleptoides_sp_SC2014	1	Ephemeroptera_Habrophlebia_eldae,Ephemeroptera_Habrophlebia_eldae,Ephemeroptera_Habroleptoides_confusa,Ephemeroptera_Habroleptoides_sp_SC2014,Megaloptera_Sialis_lutaria,Ephemeroptera_Ephemera_vulgata,	Ephemeroptera,Megaloptera,	3	Plecoptera_Haploperla_brevis_92	Megaloptera_Sialis_californiae_90_2e-36
BC1041	570_231	BC1041_570_231	231	0.159901	Ephemeroptera_Metretopus_alter	1	Ephemeroptera_Rhithrogena_semicolorata,Ephemeroptera_Siphlonurus_alternatus,Ephemeroptera_Metretopus_alter,Ephemeroptera_Rhithrogena_insularis,Ephemeroptera_Rhithrogena_insularis,Ephemeroptera_Rhithrogena_semicolorata,	Ephemeroptera,	11	Ephemeroptera_Rhithrogena-sp_94.31	Ephemeroptera_Rhithrogena-sp_94_3e-45
BC1041	8898_24	BC1041_8898_24	24	0.177819	Ephemeroptera_Baetis_buceratus	1	Ephemeroptera_Baetis_lutheri,Ephemeroptera_Baetis_buceratus,Ephemeroptera_Baetis_buceratus,Ephemeroptera_Baetis_melanonyx,Ephemeroptera_Baetis_melanonyx,Ephemeroptera_Baetis_lutheri,	Ephemeroptera,	11	Ephemeroptera_Baetodes-sp_90.67	Ephemeroptera_Baetis_intercalaris_87_5e-28
BC1041	8532_31	BC1041_8532_31	31	0.193552	Diptera_Dixella_sp	0	Diptera_Limonia_nubeculosa,Diptera_Limonia_nubeculosa,Diptera_Atherix_sp_SLB_2003,Diptera_Atherix_sp_SLB_2003,Diptera_Atherix_sp_SLB_2003,Diptera_Atherix_sp_SLB_2003,	Diptera,	9	Diptera_Empididae_94.67	Diptera_Lauxaniidae_93_2e-41
BC1041	3878_27	BC1041_3878_27	27	0.260996	Ephemeroptera_Ecdyonurus_venosus	1	Ephemeroptera_Ecdyonurus_corsicus,Ephemeroptera_Ecdyonurus_venosus,Plecoptera_Leuctra_geniculata,Plecoptera_Leuctra_geniculata,Plecoptera_Leuctra_vesulensis,Plecoptera_Leuctra_braueri,	Ephemeroptera,Plecoptera,	18	Ephemeroptera_Ecdyonurus_venosus_89.43	Ephemeroptera_Ecdyonurus_venosus_90_7e-37
BC1041	1333_13	BC1041_1333_13	13	0.26886	Ephemeroptera_Centroptilum_luteolum	0	Ephemeroptera_Takobia_muticus,Ephemeroptera_Baetis_fuscatus,Ephemeroptera_Takobia_muticus,Ephemeroptera_Centroptilum_luteolum,Ephemeroptera_Centroptilum_luteolum,	Ephemeroptera,	12	Ephemeroptera_Baetis_melanonyx_87.8	Ephemeroptera_Baetis_melanonyx_86_1e-28
BC1041	9065_11	BC1041_9065_11	11	0.269851	Ephemeroptera_Habrophlebia_eldae	0	Ephemeroptera_Habrophlebia_eldae,Ephemeroptera_Habroleptoides_sp_SC2014,Ephemeroptera_Ephemerella_mucronata,Ephemeroptera_Electrogena_zebrata,Ephemeroptera_Serratella_ignita,Ephemeroptera_Serratella_ignita,	Ephemeroptera,	7	Plecoptera_Perla-sp_94.31	Plecoptera_Perla_marginata_93_7e-42
BC1041	169_78	BC1041_169_78	78	0.331068	Ephemeroptera_Ecdyonurus_helveticus	0	Ephemeroptera_Electrogena_zebrata,Ephemeroptera_Electrogena_zebrata,Ephemeroptera_Ecdyonurus_helveticus,Ephemeroptera_Ecdyonurus_venosus,Ephemeroptera_Parameletus_chelifer,Ephemeroptera_Parameletus_chelifer,	Ephemeroptera,	7	Plecoptera_Perla-sp_94.31	Plecoptera_Perla_marginata_93_2e-41
BC1041	688_242	BC1041_688_242	242	0.342561	Ephemeroptera_Baetis_lutheri	0	Ephemeroptera_Centroptilum_luteolum,Ephemeroptera_Baetis_rhodani,	Ephemeroptera,	15	Ephemeroptera_Baetis_cf-rhodani_88.14	Ephemeroptera_Baetis_alpinus_87_2e-27
BC1041	101_1489	BC1041_101_1489	1489	0.36562	Plecoptera_Isoperla_grammatica	1	Plecoptera_Isoperla_grammatica,Plecoptera_Capnia_vidua,Ephemeroptera_Nixe_joernensis,Ephemeroptera_Ephemera_vulgata,Ephemeroptera_Ephemera_vulgata,Ephemeroptera_Habrophlebia_eldae,	Plecoptera,Ephemeroptera,	5	Plecoptera_Perla-sp_94.31	Diptera_Ommatius_neotropicus_86_5e-28
BC1041	25_31787	BC1041_25_31787	31787	0.432873	Ephemeroptera_Nixe_joernensis	0	Plecoptera_Isoperla_grammatica,Plecoptera_Isoperla_grammatica,Plecoptera_Capnia_vidua,Ephemeroptera_Ephemera_vulgata,Ephemeroptera_Ephemera_vulgata,Ephemeroptera_Habrophlebia_eldae,	Ephemeroptera,Plecoptera,	7	Plecoptera_Perla-sp_95.12	Plecoptera_Perla_marginata_94_1e-43
BC1041	186_13	BC1041_186_13	13	0.472142	Ephemeroptera_Baetis_fuscatus	2	Ephemeroptera_Centroptilum_luteolum,Ephemeroptera_Baetis_fuscatus,Plecoptera_Isoperla_grammatica,Plecoptera_Isoperla_grammatica,Plecoptera_Capnia_vidua,Coleoptera_Gyrinus_suffriani,	Ephemeroptera,Plecoptera,Coleoptera,	3	Plecoptera_Perla-sp_93.5	Chironomidae_Orthocladiinae_85_4e-24
BC1041	8918_13	BC1041_8918_13	13	0.480539	Chironomidae_Smittia_sp_2ES	0	Chironomidae_Bryophaenocladius_subvernalis,Chironomidae_Psectrocladius_conjungens,Chironomidae_Psectrocladius_conjungens,Chironomidae_Hydrobaenus_sp,Chironomidae_Hydrobaenus_sp,Chironomidae_Bryophaenocladius_sp_8ES,	Chironomidae,	5	Plecoptera_Perla-sp_95.83	Plecoptera_Perla_marginata_95_1e-44
BC1041	123_11	BC1041_123_11	11	0.496735	Chironomidae_Polypedilum_albicorne	0	Chironomidae_Polypedilum_pedestre,Chironomidae_Polypedilum_pedestre,Chironomidae_Cladotanytarsus_pallidus,Chironomidae_Sergentia_baicalensis,Chironomidae_Cladotanytarsus_mancus_sp_3TE,Chironomidae_Polypedilum_nubeculosum,	Chironomidae,	5	Plecoptera_Perla-sp_93.33	Plecoptera_Perla_marginata_92_4e-39
BC1041	8821_20	BC1041_8821_20	20	0.581441	Plecoptera_Capnia_vidua	0	Plecoptera_Isoperla_grammatica,Plecoptera_Isoperla_grammatica,Ephemeroptera_Nixe_joernensis,Ephemeroptera_Kageronia_fuscogrisea,Plecoptera_Isoperla_grammatica,Plecoptera_Nemoura_viki,	Plecoptera,Ephemeroptera,	5	Plecoptera_Perla-sp_93.5	Diptera_Carcelia-sp_79_7e-12
BC1041	1595_11	BC1041_1595_11	11	0.596758	Diptera_Forcipomyia_pulchrithorax	0	Diptera_Coenosia_albicornis,Diptera_Coenosia_testacea,Diptera_Forcipomyia_squamigera,Diptera_Forcipomyia_squamigera,Diptera_Coenosia_testacea,Diptera_Coenosia_attenuata,	Diptera,	3	Plecoptera_Perla-sp_93.5	Ephemeroptera_Serratella_michenelli_86_2e-26
BC1041	96_3116	BC1041_96_3116	3116	0.607525	Coleoptera_Gyrinus_suffriani	0	Coleoptera_Rhantus_exsoletus,Coleoptera_Hygrotus_nigrolineatus,Coleoptera_Colymbetes_fuscus,Coleoptera_Hygrotus_confluens,Ephemeroptera_Cloeon_dipterum,Coleoptera_Orectochilus_villosus,	Coleoptera,Ephemeroptera,	5	Plecoptera_Perla-sp_95.93	Plecoptera_Perla_marginata_94_1e-44
BC1041	1397_15	BC1041_1397_15	15	0.700661	Coleoptera_Hygrotus_nigrolineatus	0	Coleoptera_Gyrinus_suffriani,Ephemeroptera_Baetis_fuscatus,Ephemeroptera_Centroptilum_luteolum,Ephemeroptera_Baetis_fuscatus,Coleoptera_Rhantus_exsoletus,Coleoptera_Gyrinus_natator,	Coleoptera,Ephemeroptera,	5	Plecoptera_Perla-sp_94.31	Plecoptera_Perla_marginata_93_2e-41
BC1041	9287_18	BC1041_9287_18	18	2.40143	Chironomidae_Corynoneura_sp_15ES	0	Odonata_Libellula_quadrimaculata,Chironomidae_Micropsectra_sp_5ES,Diptera_Lispe_pygmaea,Diptera_Limnophora_triangula,Diptera_Lispe_pygmaea,Chironomidae_Micropsectra_atrofasciata,	Chironomidae,Odonata,Diptera,	5	Oomycota_Pythium-sp_97.37	Oomycota_Pythium-sp_98_7e-52
BC1041	860_91	BC1041_860_91	91	2.61974	Trichoptera_Ceraclea_ensifera	0	Trichoptera_Ceraclea_nigronervosa,Trichoptera_Triaenodes_reuteri,Trichoptera_Holocentropus_stagnalis,Trichoptera_Ceraclea_ensifera,Trichoptera_Ceraclea_sibirica,Trichoptera_Ceraclea_superba,	Trichoptera,	1	Rotifera_Pleuretra_lineata_90.83	Rotifera_Rotaria_rotatoria_88_2e-31
BC1041	1023_13	BC1041_1023_13	13	4.91069	Crustacea_Synurella_ambulans	0	Gastropoda_Valvata_cf_hirsutecostata_UGSB_0342,Gastropoda_Valvata_cf_hirsutecostata_UGSB_0342,Gastropoda_Valvata_rhabdota,Annelida_Propappus_volki,Trichoptera_Holocentropus_stagnalis,Annelida_Propappus_volki,	Crustacea,Gastropoda,Annelida,Trichoptera,	1	Nematoda_Steinernema_costaricense_89.33	Hymenoptera_Diapriidae_100_1e_04
BC1041	59_25	BC1041_59_25	25	9.5579	Bivalvia_Anodonta_anatina	2	Bivalvia_Anodonta_anatina,Bivalvia_Pisidium_cf_casertanum_UGSB_10556,Trichoptera_Glossosoma_altaicum,Bivalvia_Margaritifera_margaritifera,Bivalvia_Unio_gibbus,Bivalvia_Unio_gibbus,	Bivalvia,Trichoptera,	1	Ascomycota_Fusarium_circinatum_85.09	Ascomycota_Acremonium_fuci_94_3e-45
BC1059	7148_12	BC1059_7148_12	12	1e-06	Ephemeroptera_Rhithrogena_semicolorata	0		Ephemeroptera,	15	Ephemeroptera_Rhitrogena-sp_97.56	Ephemeroptera_Rhitrogena-sp_98_7e-52
BC1059	8556_38	BC1059_8556_38	38	0.149254	Diptera_Atherix_sp_SLB_2003	0	Diptera_Liogma_nodicornis,Diptera_Liogma_nodicornis,Diptera_Cylindrotoma_distinctissima,Diptera_Cheilotrichia_cinerascens,Diptera_Cheilotrichia_cinerascens,Diptera_Nephrotoma_aculeata,	Diptera,	9	Diptera_Molophilus_corniger_94.62	Diptera_Phlebotomus_sergenti_91_1e-38
BC1059	1259_51	BC1059_1259_51	51	0.165284	Diptera_Dixella_sp	0	Diptera_Limonia_nubeculosa,Diptera_Limonia_nubeculosa,Diptera_Atherix_sp_SLB_2003,Diptera_Atherix_sp_SLB_2003,Diptera_Atherix_sp_SLB_2003,Diptera_Atherix_sp_SLB_2003,	Diptera,	9	Diptera_Empididae_94.67	Diptera_Lauxaniidae_93_2e-41
BC1059	274_13	BC1059_274_13	13	0.193593	Ephemeroptera_Ecdyonurus_venosus	1	Ephemeroptera_Ecdyonurus_venosus,Ephemeroptera_Ecdyonurus_corsicus,Ephemeroptera_Ecdyonurus_helveticus,Ephemeroptera_Ecdyonurus_helveticus,Ephemeroptera_Electrogena_zebrata,Ephemeroptera_Electrogena_zebrata,	Ephemeroptera,	16	Ephemeroptera_Ecdyonurus-sp_91.06	Ephemeroptera_Ecdyonurus_venosus_90_7e-37
BC1059	442_62	BC1059_442_62	62	0.204923	Ephemeroptera_Baetis_melanonyx	0	Ephemeroptera_Baetis_fuscatus,Ephemeroptera_Baetis_fuscatus,Ephemeroptera_Baetis_fuscatus,Ephemeroptera_Baetis_melanonyx,Ephemeroptera_Baetis_rhodani,Ephemeroptera_Centroptilum_luteolum,	Ephemeroptera,	18	Ephemeroptera_Baetis_melanonyx_90.24	Ephemeroptera_Baetis_melanonyx_89_1e-33
BC1059	756_89	BC1059_756_89	89	0.233388	Ephemeroptera_Baetis_rhodani	0	Ephemeroptera_Takobia_albinatii,Ephemeroptera_Baetis_melanonyx,Ephemeroptera_Baetis_melanonyx,Ephemeroptera_Baetis_lutheri,Ephemeroptera_Baetis_buceratus,Ephemeroptera_Baetis_buceratus,	Ephemeroptera,	16	Ephemeroptera_Baetis_rhodani_89.33	Ephemeroptera_Baetis_alpinus_87_1e-18
BC1059	1203_303	BC1059_1203_303	303	0.32215	Ephemeroptera_Parameletus_chelifer	0	Plecoptera_Leuctra_braueri,Plecoptera_Leuctra_hippopus,Plecoptera_Leuctra_hippopus,Ephemeroptera_Ameletus_inopinatus,Ephemeroptera_Parameletus_chelifer,Plecoptera_Leuctra_geniculata,	Ephemeroptera,Plecoptera,	3	Orthoptera_Scudderia_furcata_89.43	Diptera_Sciophila-sp_87_3e-30
BC1059	97_142885	BC1059_97_142885	142885	0.441949	Ephemeroptera_Baetis_lutheri	0		Ephemeroptera,	15	Ephemeroptera_Baetis_rhodani_89.33	Ephemeroptera_Baetis_alpinus_86_9e-26
BC1059	418_78	BC1059_418_78	78	0.46304	Ephemeroptera_Takobia_albinatii	0	Ephemeroptera_Baetis_lutheri,Ephemeroptera_Alainites_muticus,Ephemeroptera_Takobia_albinatii,	Ephemeroptera,	5	Ephemeroptera_Baetis_rhodani_89.33	Coleoptera_Anaspis_atrata_80_1e-14
BC1059	927_17	BC1059_927_17	17	0.562057	Coleoptera_Helophorus_strigifrons	0	Coleoptera_Anacaena_lutescens,Coleoptera_Helophorus_strigifrons,Ephemeroptera_Baetis_lutheri,Ephemeroptera_Baetis_rhodani,Coleoptera_Enochrus_ochropterus,Ephemeroptera_Takobia_albinatii,	Coleoptera,Ephemeroptera,	5	Ephemeroptera_Baetis_cf-rhodani_89.33	Ephemeroptera_Cingymula-sp_82_5e-18
BC1059	734_28	BC1059_734_28	28	0.564299	Ephemeroptera_Caenis_martae	0	Ephemeroptera_Metretopus_alter,Ephemeroptera_Caenis_macrura_group_sp_SC2014,Ephemeroptera_Metretopus_borealis,Ephemeroptera_Caenis_macrura_group_sp_SC2014,Ephemeroptera_Metretopus_alter,Ephemeroptera_Baetis_lutheri,	Ephemeroptera,	5	Ephemeroptera_Baetis_cf-rhodani_89.43	Chironomidae_84_9e-21
BC1059	673_39	BC1059_673_39	39	0.582521	Ephemeroptera_Caenis_macrura_group_sp_SC2014	0	Ephemeroptera_Baetis_lutheri,Ephemeroptera_Caenis_martae,Ephemeroptera_Caenis_macrura_group_sp_SC2014,Ephemeroptera_Metretopus_alter,Ephemeroptera_Rhithrogena_eatoni,Ephemeroptera_Metretopus_borealis,	Ephemeroptera,	9	Ephemeroptera_Baetis_rhodani_88	Ephemeroptera_Baetis_cf-rhodani_87_1e-29
BC1059	797_11	BC1059_797_11	11	0.613398	Coleoptera_Rhantus_grapii	0	Coleoptera_Colymbetes_dolabratus,Ephemeroptera_Baetis_lutheri,Coleoptera_Rhantus_suturalis,Coleoptera_Rhantus_suturellus,Coleoptera_Rhantus_suturellus,Coleoptera_Rhantus_bistriatus,	Coleoptera,Ephemeroptera,	5	Ephemeroptera_Baetis_cf-rhodani_86.99	Coleoptera_Atomaria-sp_83_1e-18
BC1059	1878_15	BC1059_1878_15	15	0.62161	Ephemeroptera_Rhithrogena_eatoni	0	Ephemeroptera_Rhithrogena_semicolorata,Ephemeroptera_Metretopus_alter,Ephemeroptera_Ecdyonurus_helveticus,Ephemeroptera_Caenis_martae,Ephemeroptera_Rhithrogena_semicolorata,Ephemeroptera_Metretopus_borealis,	Ephemeroptera,	9	Ephemeroptera_Baetis_cf-rhodani_86.99	Ephemeroptera_Cingymula-sp_82_1e-19
BC1059	809_37	BC1059_809_37	37	0.623058	Diptera_Prosimulium_ursinum	0	Ephemeroptera_Metretopus_alter,Ephemeroptera_Metretopus_borealis,Diptera_Prosimulium_ursinum,Diptera_Prosimulium_hirtipes,Chironomidae_Parochlus_kiefferi,Diptera_Simulium_velutinum,	Diptera,Ephemeroptera,Chironomidae,	5	Ephemeroptera_Baetis_cf-ingridae_86.99	Chironomidae_Forcipomyia_taiwana_87_5e-28
BC1059	943_30	BC1059_943_30	30	0.673752	Coleoptera_Laccobius_gracilis	0	Ephemeroptera_Baetis_lutheri,Coleoptera_Sphaeridium_bipustulatum,Coleoptera_Laccobius_alternus,Coleoptera_Laccobius_alternus,Coleoptera_Ochthebius_pusillus,Coleoptera_Helophorus_strigifrons,	Coleoptera,Ephemeroptera,	3	Ephemeroptera_Baetis_cf-rhodani_87.8	Diptera_Heleomyzidae_82_1e-18
BC1059	876_108	BC1059_876_108	108	0.747147	Ephemeroptera_Metretopus_alter	0	Ephemeroptera_Rhithrogena_eatoni,Ephemeroptera_Metretopus_borealis,Ephemeroptera_Ecdyonurus_helveticus,Ephemeroptera_Caenis_macrura_group_sp_SC2014,Ephemeroptera_Metretopus_alter,Ephemeroptera_Rhithrogena_semicolorata,	Ephemeroptera,	1	< 70	Crustacea_Heleomyzidae_81_9e-16
BC1059	1_1959	BC1059_1_1959	1959	1.1983	Annelida_Propappus_volki	1	Crustacea_Synurella_ambulans,Annelida_Dina_latestriata,Annelida_Dina_punctata,Annelida_Dina_punctata,Annelida_Propappus_volki,Annelida_Erpobdella_monostriata,	Annelida,Crustacea,	0	Diptera_Psychoda_phalaenoides_90.67	Acari_Trombidiformes_90_3e-35
BC1059	17124_17	BC1059_17124_17	17	1.92815	Diptera_Lispe_pygmaea	1	Diptera_Limnophora_triangula,Diptera_Lispe_pygmaea,Diptera_Spilogona_arctica,Diptera_Spilogona_arctica,Diptera_Lispocephala_alma,Diptera_Lispocephala_alma,	Diptera,	0	Oomycota_Lagenidium_giganteum_94.59	Oomycota_Pythium_ultimum_96_2e-46
BC1059	22442_12	BC1059_22442_12	12	2.78687	Chironomidae_Corynoneura_sp_15ES	0	Chironomidae_Micropsectra_sp_5ES,Chironomidae_Micropsectra_atrofasciata,Chironomidae_Micropsectra_sp_5ES,Chironomidae_Tanytarsus_signatus,Chironomidae_Tanytarsus_signatus,Chironomidae_Tanytarsus_striatulus,	Chironomidae,	0	Oomycota_Phytophthora_parsiana_84.85	Oomycota_Pythium_ultimum_93_7e-42
BC1059	19481_12	BC1059_19481_12	12	2.79502	Diptera_Cylindrotoma_distinctissima	0	Diptera_Culiseta_longiareolata,Odonata_Libellula_quadrimaculata,Diptera_Atherix_sp_SLB_2003,Odonata_Libellula_luctuosa,Diptera_Coquillettidia_richiardii,Diptera_Coquillettidia_richiardii,	Diptera,Odonata,	0	Oomycota_Phytophthora_megasperma_100	Oomycota_Phytophthora_megasperma_100_6e-57
BC1059	18078_12	BC1059_18078_12	12	2.98471	Trichoptera_Hydroptila_martini	1	Trichoptera_Hydroptila_occulta,Trichoptera_Hydroptila_martini,Trichoptera_Hydroptila_spinosa,Trichoptera_Hydroptila_martini,Trichoptera_Hydroptila_ivisa,Trichoptera_Hydroptila_sparsa,	Trichoptera,	0	n/a	n/a
BC1059	245_687	BC1059_245_687	687	10.6823	Crustacea_Synurella_sp_1_AG2014	0	Gastropoda_Megalovalvata_piligera,Trichoptera_Glossosoma_altaicum,Trichoptera_Electragapetus_praeteritus,Coleoptera_Hydraena_dentipes,Coleoptera_Hydraena_polita,Coleoptera_Hydraena_polita,	Crustacea,Gastropoda,Trichoptera,Coleoptera,	0	n/a	n/a
BC1059	19458_47	BC1059_19458_47	47	22.5622	Odonata_Enallagma_antennatum	0	Odonata_Somatochlora_semicircularis,Crustacea_Synurella_sp_1_AG2014,Coleoptera_Elmis_obscura,Coleoptera_Normandia_nitens,Coleoptera_Riolus_illiesi,Coleoptera_Elmis_obscura,	Odonata,Crustacea,Coleoptera,	0	n/a	n/a
BC1062	1265_209	BC1062_1265_209	209	0.165399	Diptera_Dixella_sp	0	Diptera_Limonia_nubeculosa,Diptera_Limonia_nubeculosa,Diptera_Atherix_sp_SLB_2003,Diptera_Atherix_sp_SLB_2003,Diptera_Atherix_sp_SLB_2003,Diptera_Atherix_sp_SLB_2003,	Diptera,	9	Diptera_Empididae_94.67	Diptera_Lauxaniidae_93_5e-43
BC1062	3367_70	BC1062_3367_70	70	0.441327	Ephemeroptera_Baetis_lutheri	0		Ephemeroptera,	15	Ephemeroptera_Baetis_rhodani_89.33	Ephemeroptera_Baetis_alpinus_86_9e-26
BC1062	1382_377	BC1062_1382_377	377	1.93866	Odonata_Libellula_quadrimaculata	0	Diptera_Culiseta_longiareolata,Diptera_Cylindrotoma_distinctissima,Diptera_Atherix_sp_SLB_2003,Odonata_Libellula_luctuosa,Diptera_Coquillettidia_richiardii,Diptera_Coquillettidia_richiardii,	Odonata,Diptera,	0	Oomycota_Phytophthora_megasperma_100	Oomycota_Phytophthora_megasperma_100_6e-57
BC1062	519_133	BC1062_519_133	133	2.10794	Diptera_Lispe_pygmaea	1	Diptera_Limnophora_triangula,Diptera_Lispe_pygmaea,Diptera_Spilogona_arctica,Diptera_Spilogona_arctica,Diptera_Lispocephala_alma,Diptera_Coenosia_mollicula,	Diptera,	0	Oomycota_Pythium_aphanidermatum_96.49	Oomycota_Pythium_aphanidermatum_97_4e-49
BC1062	5149_44	BC1062_5149_44	44	2.16755	Diptera_Culiseta_longiareolata	0	Crustacea_Amurocrangonyx_arsenjevi,Diptera_Atherix_sp_SLB_2003,Diptera_Coquillettidia_richiardii,Diptera_Coquillettidia_richiardii,Diptera_Cylindrotoma_distinctissima,Diptera_Liogma_nodicornis,	Diptera,Crustacea,	0	Oomycota_Phytophthora_pseudosyringae_85.86	Oomycota_Phytophthora_pseudosyringae_96_1e-48
BC1062	9758_13	BC1062_9758_13	13	2.23985	Crustacea_Lepidurus_sp_MTDTW_2042	0	Crustacea_Lepidurus_arcticus,Crustacea_Lepidurus_arcticus,Crustacea_Lepidurus_apus,Crustacea_Lepidurus_apus,Crustacea_Triops_cancriformis,Crustacea_Triops_cancriformis,	Crustacea,	0	Oomycota_Phytophthora_pseudosyringae_99.14	Oomycota_Phytophthora_pseudosyringae_98_1e-53
BC1062	477_56	BC1062_477_56	56	2.25138	Chironomidae_Micropsectra_lindrothi	0	Chironomidae_Micropsectra_pallidula,Chironomidae_Micropsectra_pallidula,Chironomidae_Micropsectra_logani,Chironomidae_Micropsectra_recurvata,Chironomidae_Micropsectra_sp_2ES,Chironomidae_Micropsectra_sp_5ES,	Chironomidae,	0	Oomycota_Pythium_salpingophorum_85.86	Oomycota_Pythium-sp_96_2e-47
BC1062	71_86	BC1062_71_86	86	2.27001	Diptera_Coquillettidia_richiardii	0	Chironomidae_Corynoneura_sp_15ES,Crustacea_Amurocrangonyx_arsenjevi,Chironomidae_Tanytarsus_nemorosus,Chironomidae_Tanytarsus_mendax,Chironomidae_Stempellinella_edwardsi,Chironomidae_Micropsectra_appendica,	Diptera,Chironomidae,Crustacea,	0	Oomycota_Pythium-sp_96.49	Oomycota_Pythium-sp_97_3e-50
BC1062	1940_30	BC1062_1940_30	30	2.28502	Chironomidae_Micropsectra_cf_bavarica	0	Chironomidae_Paratanytarsus_tenuis,Chironomidae_Tanytarsus_signatus,Chironomidae_Tanytarsus_signatus,Chironomidae_Tanytarsus_striatulus,Chironomidae_Tanytarsus_striatulus,Chironomidae_Micropsectra_sp_5ES,	Chironomidae,	0	Oomycota_Pythium_salpingophorum_85.86	Oomycota_Pythium-sp_95_9e-46
BC1062	514_103	BC1062_514_103	103	2.30351	Chironomidae_Micropsectra_sp_5ES	0	Chironomidae_Tanytarsus_signatus,Chironomidae_Tanytarsus_signatus,Chironomidae_Tanytarsus_striatulus,Chironomidae_Tanytarsus_striatulus,Chironomidae_Micropsectra_sp_5ES,Chironomidae_Micropsectra_atrofasciata,	Chironomidae,	0	Oomycota_Pythium_heterothallicum_86.87	Oomycota_Pythium-sp_96_2e-47
BC1062	1763_37	BC1062_1763_37	37	2.34197	Gastropoda_Megalovalvata_piligera	0	Gastropoda_Megalovalvata_piligera,Gastropoda_Megalovalvata_piligera,Gastropoda_Valvata_stenotrema,Gastropoda_Valvata_sibirica,Gastropoda_Megalovalvata_piligera,Gastropoda_Physa_fontinalis,	Gastropoda,	0	Rotifera_Lecane_cornuta1_85.37	Rotifera_Lecane_grandis_86_7e-27
BC1062	12_47671	BC1062_12_47671	47671	2.49307	Chironomidae_Corynoneura_sp_15ES	0	Odonata_Libellula_quadrimaculata,Odonata_Libellula_luctuosa,Odonata_Libellula_forensis,Odonata_Libellula_luctuosa,Odonata_Libellula_quadrimaculata,Diptera_Lispe_pygmaea,	Chironomidae,Odonata,Diptera,	0	Oomycota_Pythium-sp_98.25	Oomycota_Pythium-sp_98_1e-53
BC1062	1510_24	BC1062_1510_24	24	2.5445	Crustacea_Limnomysis_benedeni	0	Chironomidae_Corynoneura_sp_15ES,Chironomidae_Micropsectra_pallidula,Chironomidae_Phaenopsectra_flavipes,Crustacea_Amurocrangonyx_arsenjevi,Odonata_Macromia_magnifica,Chironomidae_Micropsectra_atrofasciata,	Crustacea,Chironomidae,Odonata,	0	Oomycota_Pythium_sulcatum_95.37	Oomycota_Pythium_adhaerens_97_4e-49
BC1062	1380_481	BC1062_1380_481	481	2.73052	Diptera_Cylindrotoma_distinctissima	0	Diptera_Culiseta_longiareolata,Odonata_Libellula_quadrimaculata,Diptera_Atherix_sp_SLB_2003,Diptera_Coquillettidia_richiardii,Diptera_Coquillettidia_richiardii,Odonata_Libellula_luctuosa,	Diptera,Odonata,	0	Oomycota_Phytophthora_bilorbang_100	Oomycota_Phytophthora_lacustris_98_7e-52
BC1062	578_16	BC1062_578_16	16	2.76303	Coleoptera_Macroplea_appendiculata	2	Coleoptera_Macroplea_appendiculata,Coleoptera_Bagous_glabrirostris,Coleoptera_Helophorus_croaticus,Coleoptera_Georissus_sp,Coleoptera_Georissus_sp,Coleoptera_Georissus_crenulatus,	Coleoptera,	0	Oomycota_Pythium_salpingophorum_88.89	Oomycota_Pythium_porphyrae_96_1e-48
BC1062	45_10275	BC1062_45_10275	10275	2.97741	Crustacea_Amurocrangonyx_arsenjevi	1	Diptera_Culiseta_longiareolata,Diptera_Cylindrotoma_distinctissima,Odonata_Libellula_quadrimaculata,Diptera_Atherix_sp_SLB_2003,Diptera_Coquillettidia_richiardii,Diptera_Coquillettidia_richiardii,	Crustacea,Diptera,Odonata,	0	Oomycota_Phytophthora_pseudosyringae_99.15	Oomycota_Phytophthora_pseudosyringae_99_3e-55
BC1062	7124_82	BC1062_7124_82	82	2.99701	Chironomidae_Chironomus_aprilinus	0	Chironomidae_Chironomus_aprilinus,Chironomidae_Chironomus_cf_tenuistylus,Chironomidae_Einfeldia_sp_JM_2006,Chironomidae_Einfeldia_sp_JM_2006,Chironomidae_Einfeldia_sp_JM_2006,Chironomidae_Chironomus_muratensis,	Chironomidae,	0	Oomycota_Achlya_spinosa_98.29	Oomycota_Achlya_spinosa_98.29_1e-53
BC1062	1662_49	BC1062_1662_49	49	3.12702	Diptera_Rhingia_rostrata	0	Crustacea_Amurocrangonyx_arsenjevi,Diptera_Culiseta_longiareolata,Diptera_Cylindrotoma_distinctissima,Diptera_Dixella_sp,Chironomidae_Corynoneura_sp_15ES,Diptera_Atherix_sp_SLB_2003,	Diptera,Crustacea,Chironomidae,	0	Oomycota_Phytophthora_pseudosyringae_96.58	Oomycota_Phytophthora_pseudosyringae_97_1e-49
BC1062	2244_23	BC1062_2244_23	23	3.13104	Annelida_Dina_punctata	1	Annelida_Dina_latestriata,Annelida_Dina_punctata,Diptera_Merodon_papillus,Diptera_Rhingia_rostrata,Diptera_Merodon_caerulescens,Diptera_Merodon_sapphous,	Annelida,Diptera,	0	Oomycota_Phytophthora_pseudosyringae_86.46	Oomycota_Phytophthora_pseudosyringae_97_4e-49
BC1062	813_11	BC1062_813_11	11	3.13797	Coleoptera_Liopterus_haemorrhoidalis	0	Coleoptera_Macroplea_appendiculata,Coleoptera_Bagous_glabrirostris,Coleoptera_Macroplea_appendiculata,Coleoptera_Laccobius_minutus,Coleoptera_Hydrobius_fuscipes,Coleoptera_Crenitis_punctatostriata,	Coleoptera,	0	Oomycota_Phytophthora_hibernalis_78.57	n/a
BC1062	3763_35	BC1062_3763_35	35	4.66094	Crustacea_Lyurella_sp_1_AAG2014	0	Crustacea_Synurella_ambulans,Crustacea_Lyurella_sp_1_AAG2014,Crustacea_Orchestia_montagui,Crustacea_Synurella_sp_1_AG2014,Crustacea_Synurella_sp_1_AG2014,Crustacea_Synurella_dershavini,	Crustacea,	0	n/a	n/a
BC1062	5500_11	BC1062_5500_11	11	4.89451	Crustacea_Synurella_ambulans	0	Annelida_Dina_punctata,Annelida_Dina_punctata,Annelida_Dina_latestriata,Crustacea_Synurella_stadukhini,Crustacea_Amurocrangonyx_arsenjevi,Crustacea_Synurella_sp_2_AG2014,	Crustacea,Annelida,	0	Oomycota_Pythium_aphanidermatum_96.49	Oomycota_Pythium_aphanidermatum_97_4e-49
BC1062	5580_37	BC1062_5580_37	37	5.14359	Crustacea_Amurocrangonyx_arsenjevi	0	Crustacea_Amurocrangonyx_arsenjevi,Chironomidae_Tanytarsus_gracilentus,Chironomidae_Virgatanytarsus_arduennensis,Chironomidae_Cladotanytarsus_pallidus,Chironomidae_Parapsectra_uliginosa,Diptera_Rhingia_rostrata,	Crustacea,Chironomidae,Diptera,	0	Rhodophyta_Corallinac-sp_78.13	Rhodophyta_Sebdenia_cerebriformis_85_1e-14
BC1062	5667_33	BC1062_5667_33	33	9.4017	Diptera_Ochlerotatus_nr_flavescens	0	Diptera_Ochlerotatus_nr_cantans,Diptera_Ochlerotatus_nr_cantans,Trichoptera_Rhyacophila_laevis,Trichoptera_Mystacides_azureus,Trichoptera_Anisocentropus_pallidus,Trichoptera_Athripsodes_braueri,	Diptera,Trichoptera,	0	n/a	n/a
BC1062	1257_68	BC1062_1257_68	68	10.0633	Bivalvia_Congeria_kusceri	0	Bivalvia_Dreissena_rostriformis,Bivalvia_Pisidium_cf_casertanum_UGSB_10556,Bivalvia_Pisidium_cf_casertanum_UGSB_10556,Bivalvia_Corbicula_fluminalis,Bivalvia_Pisidium_lilljeborgii,Bivalvia_Pisidium_henslowanum,	Bivalvia,	0	n/a	n/a
BC1062	1860_1696	BC1062_1860_1696	1696	13.9528	Gastropoda_Choanomphalus_maacki	0	Gastropoda_Choanomphalus_maacki,Gastropoda_Planorbis_planorbis,Crustacea_Amurocrangonyx_arsenjevi,Crustacea_Synurella_stadukhini,Crustacea_Synurella_ambulans,Crustacea_Gammarus_uludagi,	Gastropoda,Crustacea,	0	n/a	n/a
BC1101	14836_17	BC1101_14836_17	17	0.064505	Ephemeroptera_Epeorus_assimilis	0		Ephemeroptera,	18	Ephemeroptera_Epeorus_assimilis_94.44	Ephemeroptera_Epeorus_assimilis_95_7e-47
BC1101	1345_44	BC1101_1345_44	44	0.078986	Trichoptera_Hydropsyche_tenuis	0		Trichoptera,	16	Trichoptera_Hydropsyche_tenuis_100	Trichoptera_Hydropsyche_tenuis_99_3e-55
BC1101	2575_189	BC1101_2575_189	189	0.097342	Chironomidae_Tvetenia_bavarica	0	Chironomidae_Hydrobaenus_sp,Chironomidae_Paraphaenocladius_irritus,Chironomidae_Gymnometriocnemus_pallidus,Chironomidae_Tvetenia_calvescens,Chironomidae_Gymnometriocnemus_marionensis,Chironomidae_Gymnometriocnemus_pallidus,	Chironomidae,	11	Chironomida_Tvetenia_calvescens_100	Chironomidae_Orthocladiinae_96_2e-47
BC1101	14225_24	BC1101_14225_24	24	0.165875	Diptera_Dixella_sp	0	Diptera_Limonia_nubeculosa,Diptera_Limonia_nubeculosa,Diptera_Atherix_sp_SLB_2003,Diptera_Atherix_sp_SLB_2003,Diptera_Atherix_sp_SLB_2003,Diptera_Atherix_sp_SLB_2003,	Diptera,	9	Diptera_Empididae_94.67	Diptera_Lauxaniidae_93_5e-43
BC1101	110_3748	BC1101_110_3748	3748	0.239559	Ephemeroptera_Baetis_fuscatus	0	Ephemeroptera_Baetis_melanonyx,Ephemeroptera_Baetis_fuscatus,Ephemeroptera_Baetis_fuscatus,Ephemeroptera_Centroptilum_luteolum,Ephemeroptera_Baetis_fuscatus,Ephemeroptera_Acentrella_lapponica,	Ephemeroptera,	16	Ephemeroptera_Baetis_melanonyx_91.87	Ephemeroptera_Baetis_melanonyx_90_7e-37
BC1101	605_2352	BC1101_605_2352	2352	0.261572	Ephemeroptera_Ecdyonurus_venosus	1	Ephemeroptera_Ecdyonurus_corsicus,Ephemeroptera_Ecdyonurus_venosus,Plecoptera_Leuctra_geniculata,Plecoptera_Leuctra_geniculata,Plecoptera_Leuctra_vesulensis,Plecoptera_Leuctra_braueri,	Ephemeroptera,Plecoptera,	18	Ephemeroptera_Ecdyonurus_venosus_89.43	Ephemeroptera_Ecdyonurus_venosus_90_7e-37
BC1101	115_162	BC1101_115_162	162	0.266048	Ephemeroptera_Baetis_melanonyx	0	Ephemeroptera_Baetis_fuscatus,Ephemeroptera_Baetis_fuscatus,Ephemeroptera_Baetis_fuscatus,Ephemeroptera_Acentrella_lapponica,Ephemeroptera_Centroptilum_luteolum,Ephemeroptera_Baetis_fuscatus,	Ephemeroptera,	18	Ephemeroptera_Baetis_melanonyx_88.62	Ephemeroptera_Baetis_melanonyx_87_3e-30
BC1101	1049_13	BC1101_1049_13	13	0.293824	Ephemeroptera_Ephemerella_mucronata	0	Ephemeroptera_Electrogena_zebrata,Ephemeroptera_Rhithrogena_insularis,Ephemeroptera_Rhithrogena_insularis,Ephemeroptera_Rhithrogena_semicolorata,Ephemeroptera_Rhithrogena_semicolorata,Ephemeroptera_Rhithrogena_eatoni,	Ephemeroptera,	9	Ephemeroptera_Drunella_doddsii_90.91	Ephemeroptera_Rhitrogena-sp_86_2e-27
BC1101	14208_11	BC1101_14208_11	11	0.303304	Ephemeroptera_Rhithrogena_semicolorata	0	Ephemeroptera_Rhithrogena_insularis,Ephemeroptera_Rhithrogena_semicolorata,Ephemeroptera_Rhithrogena_insularis,Ephemeroptera_Rhithrogena_eatoni,Ephemeroptera_Rhithrogena_reatina,Ephemeroptera_Rhithrogena_insularis,	Ephemeroptera,	5	Chironomidae_Cricotopus-sp_90.67	Chironomidae_Forcipomyia-sp_88_4e-29
BC1101	188_84	BC1101_188_84	84	0.318103	Ephemeroptera_Baetis_rhodani	0	Ephemeroptera_Baetis_lutheri,Ephemeroptera_Baetis_melanonyx,Ephemeroptera_Baetis_melanonyx,Ephemeroptera_Baetis_buceratus,Ephemeroptera_Baetis_buceratus,Ephemeroptera_Takobia_albinatii,	Ephemeroptera,	8	Ephemeroptera_Baetis_rhodani_89.33	Chironomidae_Forcipomyia_taiwana_84_5e-23
BC1101	1224_421	BC1101_1224_421	421	0.351049	Ephemeroptera_Nixe_joernensis	0	Plecoptera_Isoperla_grammatica,Plecoptera_Isoperla_grammatica,Plecoptera_Capnia_vidua,Ephemeroptera_Ephemera_vulgata,Ephemeroptera_Ephemera_vulgata,Ephemeroptera_Habrophlebia_eldae,	Ephemeroptera,Plecoptera,	7	Plecoptera_Perla-sp_97.56	Plecoptera_Perla_marginata_96_1e-48
BC1101	29_172190	BC1101_29_172190	172190	0.443193	Ephemeroptera_Baetis_lutheri	0		Ephemeroptera,	15	Ephemeroptera_Baetis_rhodani_89.33	Ephemeroptera_Baetis_alpinus_86_9e-26
BC1101	114_12	BC1101_114_12	12	0.525177	Chironomidae_Paraphaenocladius_irritus	0	Chironomidae_Paraphaenocladius_exagitans,Chironomidae_Heterotanytarsus_apicalis,Chironomidae_Paraphaenocladius_irritus,Chironomidae_Gymnometriocnemus_kamimegavirgus,Chironomidae_Gymnometriocnemus_autumnalis,Chironomidae_Smittia_sp_2ES,	Chironomidae,	8	Ephemeroptera_Baetis_melanonyx_90.24	Ephemeroptera_Baetis_melanonyx_89_1e-33
BC1101	791_11	BC1101_791_11	11	0.554394	Ephemeroptera_Takobia_albinatii	0	Ephemeroptera_Baetis_lutheri,Ephemeroptera_Alainites_muticus,Ephemeroptera_Takobia_albinatii,Ephemeroptera_Baetis_rhodani,Ephemeroptera_Baetis_melanonyx,Ephemeroptera_Baetis_melanonyx,	Ephemeroptera,	3	< 70	Ephemeroptera_Diphetor_hageni_82_2e-17
BC1101	249_200	BC1101_249_200	200	0.690715	Ephemeroptera_Metretopus_alter	0	Ephemeroptera_Metretopus_borealis,Ephemeroptera_Metretopus_alter,Ephemeroptera_Caenis_macrura_group_sp_SC2014,Ephemeroptera_Caenis_martae,Ephemeroptera_Baetis_lutheri,Ephemeroptera_Caenis_macrura_group_sp_SC2014,	Ephemeroptera,	3	< 70	Ephemeroptera_Cingymula-sp_84_1e-23
BC1101	91_33	BC1101_91_33	33	0.720171	Coleoptera_Ochthebius_pusillus	0	Coleoptera_Laccobius_gracilis,Coleoptera_Laccobius_alternus,Coleoptera_Laccobius_alternus,Coleoptera_Ochthebius_marinus,Coleoptera_Sphaeridium_bipustulatum,Ephemeroptera_Baetis_lutheri,	Coleoptera,Ephemeroptera,	5	Ephemeroptera_Baetis_rhodani_88	Coleoptera_Tenebrio_molitor_82_2e-17
BC1101	69_41	BC1101_69_41	41	0.725132	Coleoptera_Dactylosternum_abdominale	0	Ephemeroptera_Baetis_lutheri,Coleoptera_Helophorus_strigifrons,Coleoptera_Colymbetes_dolabratus,Coleoptera_Helophorus_strigifrons,Coleoptera_Anacaena_lutescens,Coleoptera_Rhantus_grapii,	Coleoptera,Ephemeroptera,	3	Ephemeroptera_Baetis_rhodani_88	Chironomidae_Forcipomyia_taiwana_86_2e-27
BC1101	1284_15	BC1101_1284_15	15	0.861671	Plecoptera_Brachyptera_calabrica	0	Ephemeroptera_Metretopus_alter,Ephemeroptera_Metretopus_borealis,Ephemeroptera_Parameletus_chelifer,Ephemeroptera_Metretopus_alter,Ephemeroptera_Caenis_martae,Ephemeroptera_Ameletus_inopinatus,	Plecoptera,Ephemeroptera,	1	< 70	Squamata_Anolis_microlepidotus_79_1e-13
BC1101	17919_14	BC1101_17919_14	14	2.1989	Diptera_Merodon_spinitarsis	0	Diptera_Merodon_serrulatus,Diptera_Merodon_testaceus,Diptera_Merodon_velox,Diptera_Merodon_avidus,Diptera_Merodon_avidus,Diptera_Merodon_femoratoides,	Diptera,	0	n/a	n/a
BC1101	16265_15	BC1101_16265_15	15	4.02992	Gastropoda_Megalovalvata_piligera	2	Gastropoda_Megalovalvata_piligera,Gastropoda_Physa_fontinalis,Bivalvia_Dreissena_rostriformis,Gastropoda_Megalovalvata_piligera,Gastropoda_Viviparus_ater,Gastropoda_Valvata_stenotrema,	Gastropoda,Bivalvia,	0	n/a	Protura_Fujientomon_dicestum_100_6e-57
BC1101	177_164	BC1101_177_164	164	6.24787	Crustacea_Amurocrangonyx_arsenjevi	0	Crustacea_Amurocrangonyx_arsenjevi,Diptera_Coquillettidia_richiardii,Crustacea_Limnomysis_benedeni,Chironomidae_Tanytarsus_gracilentus,Diptera_Coquillettidia_richiardii,Diptera_Culiseta_longiareolata,	Crustacea,Diptera,Chironomidae,	0	n/a	Chlorophyta_Chlorella_reisiglii_100_6e-57
BC1101	3900_13	BC1101_3900_13	13	11.8948	Gastropoda_Bythinella_dacica	0	Gastropoda_Theodoxus_transversalis,Gastropoda_Theodoxus_transversalis,Gastropoda_Theodoxus_transversalis,Gastropoda_Theodoxus_danubialis,Gastropoda_Theodoxus_transversalis,Gastropoda_Theodoxus_danubialis,	Gastropoda,	0	n/a	n/a
BC1108	2184_45	BC1108_2184_45	45	0.110422	Chironomidae_Rheocricotopus_atripes	0	Chironomidae_Smittia_sp_23ES,Chironomidae_Cricotopus_cf_septentrionalis,Chironomidae_Cricotopus_bicinctus,Chironomidae_Cricotopus_bicinctus,Chironomidae_Orthocladius_thienemanni,Chironomidae_Orthocladius_subletteorum,	Chironomidae,	9	Diptera_100	Chironomidae_Rheocricotopus_robacki_98_5e-53
BC1108	5958_25	BC1108_5958_25	25	0.127199	Trichoptera_Allogamus_mortoni	0	Trichoptera_Stenophylax_mucronatus,Trichoptera_Halesus_rubricollis,Trichoptera_Drusus_bolivari,Trichoptera_Drusus_discophorus,Trichoptera_Drusus_botosaneanui,Trichoptera_Drusus_botosaneanui,	Trichoptera,	11	Trichoptera_Allogamus_ligonifer_98.37	Trichoptera_Drusus-sp_93_2e-41
BC1108	29_9799	BC1108_29_9799	9799	0.159301	Ephemeroptera_Habroleptoides_sp_SC2014	1	Ephemeroptera_Habrophlebia_eldae,Ephemeroptera_Habrophlebia_eldae,Ephemeroptera_Habroleptoides_confusa,Ephemeroptera_Habroleptoides_sp_SC2014,Megaloptera_Sialis_lutaria,Ephemeroptera_Ephemera_vulgata,	Ephemeroptera,Megaloptera,	5	Ephemeroptera_Haploperla_brevis_92	Megaloptera_Sialis_californica_90_2e-36
BC1108	833_3447	BC1108_833_3447	3447	0.261595	Ephemeroptera_Ecdyonurus_venosus	1	Ephemeroptera_Ecdyonurus_corsicus,Ephemeroptera_Ecdyonurus_venosus,Plecoptera_Leuctra_geniculata,Plecoptera_Leuctra_geniculata,Plecoptera_Leuctra_vesulensis,Plecoptera_Leuctra_braueri,	Ephemeroptera,Plecoptera,	18	Ephemeroptera_Ecdyonurus_venosus_89.43	Ephemeroptera_Ecdyonurus_venosus_90_7e-37
BC1108	48_34	BC1108_48_34	34	0.269831	Megaloptera_Sialis_lutaria	2	Ephemeroptera_Ephemerella_mucronata,Ephemeroptera_Serratella_ignita,Ephemeroptera_Habroleptoides_sp_SC2014,Ephemeroptera_Ephemerella_aurivillii,Ephemeroptera_Habrophlebia_eldae,Ephemeroptera_Habrophlebia_eldae,	Megaloptera,Ephemeroptera,	15	Megaloptera_Sialis_hamata_91.06	Megaloptera_Sialis-sp_90_9e-36
BC1108	109_1609	BC1108_109_1609	1609	0.277683	Ephemeroptera_Baetis_fuscatus	0	Ephemeroptera_Baetis_melanonyx,Ephemeroptera_Baetis_fuscatus,Ephemeroptera_Baetis_fuscatus,Ephemeroptera_Centroptilum_luteolum,Ephemeroptera_Acentrella_lapponica,Ephemeroptera_Baetis_fuscatus,	Ephemeroptera,	16	Ephemeroptera_Baetis_melanonyx_91.06	Ephemeroptera_Baetis_melanonyx_90_3e-35
BC1108	724_652	BC1108_724_652	652	0.279871	Ephemeroptera_Takobia_muticus	0	Coleoptera_Cybister_lateralimarginalis,Ephemeroptera_Takobia_muticus,Coleoptera_Laccophilus_hyalinus,Ephemeroptera_Takobia_albinatii,Ephemeroptera_Centroptilum_luteolum,Ephemeroptera_Centroptilum_luteolum,	Ephemeroptera,Coleoptera,	5	Carabidae_Poecilus_versicolor_90.67	Ephemeroptera_Ephemerella_tibialis_88_2e-31
BC1108	351_51	BC1108_351_51	51	0.304541	Megaloptera_Sialis_sibrica	0	Megaloptera_Sialis_fuliginosa,Megaloptera_Sialis_sibrica,Megaloptera_Sialis_nigripes,Megaloptera_Sialis_nigripes,Megaloptera_Sialis_lutaria,Megaloptera_Sialis_lutaria,	Megaloptera,	7	Ephemeroptera_Metretopus_borealis_92	Megaloptera_Sialis-sp_90_1e-34
BC1108	306_33	BC1108_306_33	33	0.383541	Ephemeroptera_Electrogena_zebrata	0	Ephemeroptera_Habrophlebia_eldae,Ephemeroptera_Habrophlebia_eldae,Ephemeroptera_Habroleptoides_sp_SC2014,Ephemeroptera_Paraleptophlebia_strandii,Megaloptera_Sialis_lutaria,Ephemeroptera_Paraleptophlebia_strandii,	Ephemeroptera,Megaloptera,	3	Megaloptera_Sialis_hamata_90.32	Chironomidae_Gymnometriocnemus-sp_86_2e-27
BC1108	1060_14	BC1108_1060_14	14	0.397096	Ephemeroptera_Baetis_rhodani	0	Ephemeroptera_Baetis_lutheri,Coleoptera_Dactylosternum_abdominale,Coleoptera_Laccobius_gracilis,Coleoptera_Helophorus_strigifrons,Ephemeroptera_Takobia_albinatii,Ephemeroptera_Cloeon_simile,	Ephemeroptera,Coleoptera,	11	Ephemeroptera_Baetis_rhodani_88	Ephemeroptera_Baetidae_82_3e-20
BC1108	6_70515	BC1108_6_70515	70515	0.400248	Ephemeroptera_Baetis_lutheri	0		Ephemeroptera,	15	Ephemeroptera_Baetis_rhodani_89.33	Ephemeroptera_Baetis_alpinus_87_4e-29
BC1108	1428_11	BC1108_1428_11	11	0.417444	Ephemeroptera_Nigrobaetis_niger	0	Coleoptera_Laccophilus_hyalinus,Ephemeroptera_Takobia_muticus,Ephemeroptera_Acentrella_lapponica,Ephemeroptera_Takobia_muticus,Ephemeroptera_Centroptilum_luteolum,Ephemeroptera_Takobia_albinatii,	Ephemeroptera,Coleoptera,	3	Lepidoptera_Coleophora_lusciniaepennella_89.29	Coleoptera_Agabus_uliginosus_87_2e-27
BC1108	383_11	BC1108_383_11	11	0.419298	Ephemeroptera_Caenis_macrura_group_sp_SC2014	1	Ephemeroptera_Habroleptoides_sp_SC2014,Ephemeroptera_Serratella_ignita,Ephemeroptera_Caenis_macrura_group_sp_SC2014,Ephemeroptera_Caenis_martae,Ephemeroptera_Ephemerella_mucronata,Ephemeroptera_Habrophlebia_eldae,	Ephemeroptera,	3	Plecoptera_Haploperla_brevis_89.33	Chironomidae_Chironominae_82_5e-18
BC1108	1537_11	BC1108_1537_11	11	0.434131	Chironomidae_Krenopelopia_sp	2	Chironomidae_Trissopelopia_longimana,Chironomidae_Zavrelimyia_melanura,Chironomidae_Krenopelopia_sp,Chironomidae_Krenopelopia_sp,Chironomidae_Ablabesmyia_monilis,Chironomidae_Krenopelopia_sp,	Chironomidae,	5	Chironomidae_92	Megaloptera_Sialis_californica_88_7e-32
BC1108	868_13	BC1108_868_13	13	0.436235	Chironomidae_Virgatanytarsus_arduennensis	0	Diptera_Parydra_coarctata,Chironomidae_Parapsectra_uliginosa,Chironomidae_Sergentia_baicalensis,Chironomidae_Cladotanytarsus_mancus_sp_3TE,Chironomidae_Polypedilum_pullum,Chironomidae_Polypedilum_pullum,	Chironomidae,Diptera,	9	Chironomidae_92	Chironomidae_Forcipomyia-sp_89_5e-33
BC1108	31_28	BC1108_31_28	28	0.497308	Chironomidae_Sergentia_baicalensis	0	Chironomidae_Micropsectra_sp_To391,Chironomidae_Micropsectra_attenuata,Chironomidae_Micropsectra_sp_To391,Chironomidae_Sergentia_baicalensis,Chironomidae_Sergentia_nebulosa,Chironomidae_Stempellinella_ciliaris,	Chironomidae,	9	Diptera_Bradysia_placida_100	Diptera_Bradysia_placida_99_3e-55
BC1108	686_28	BC1108_686_28	28	0.511341	Ephemeroptera_Caenis_martae	0	Ephemeroptera_Caenis_macrura_group_sp_SC2014,Ephemeroptera_Caenis_macrura_group_sp_SC2014,Ephemeroptera_Baetis_lutheri,Plecoptera_Brachyptera_calabrica,Ephemeroptera_Rhithrogena_eatoni,Ephemeroptera_Rhithrogena_semicolorata,	Ephemeroptera,Plecoptera,	5	Ephemeroptera_Baetis_cf-rhodani_88.62	Coleoptera_Oxypoda_nigricornis_83_7e-22
BC1108	807_17	BC1108_807_17	17	0.534259	Ephemeroptera_Rhithrogena_semicolorata	0	Ephemeroptera_Rhithrogena_eatoni,Ephemeroptera_Metretopus_alter,Ephemeroptera_Rhithrogena_semicolorata,Ephemeroptera_Metretopus_borealis,Ephemeroptera_Rhithrogena_insularis,Ephemeroptera_Ecdyonurus_helveticus,	Ephemeroptera,	5	Ephemeroptera_Baetis_nexus_88.04	Chironomidae_Forcipomyia_taiwana_89_5e-28
BC1108	2766_15	BC1108_2766_15	15	0.572257	Ephemeroptera_Takobia_albinatii	0	Ephemeroptera_Baetis_lutheri,Ephemeroptera_Alainites_muticus,Ephemeroptera_Takobia_albinatii,Ephemeroptera_Baetis_rhodani,Ephemeroptera_Baetis_melanonyx,Ephemeroptera_Baetis_melanonyx,	Ephemeroptera,	5	Ephemeroptera_Baetis_cf-rhodani_86.99	Chironomidae_Forcipomyia_taiwana_84_5e-23
BC1108	794_31	BC1108_794_31	31	0.705134	Ephemeroptera_Metretopus_alter	0	Ephemeroptera_Rhithrogena_eatoni,Ephemeroptera_Metretopus_borealis,Ephemeroptera_Metretopus_alter,Ephemeroptera_Rhithrogena_semicolorata,Ephemeroptera_Caenis_macrura_group_sp_SC2014,Ephemeroptera_Rhithrogena_semicolorata,	Ephemeroptera,	5	Ephemeroptera_Baetis_nexus_86.96	Diptera_Heleomyzidae-sp_83_2e-21
BC1108	2692_28	BC1108_2692_28	28	0.793473	Coleoptera_Colymbetes_dolabratus	0	Ephemeroptera_Cloeon_dipterum,Ephemeroptera_Takobia_albinatii,Ephemeroptera_Centroptilum_luteolum,Ephemeroptera_Cloeon_dipterum,Ephemeroptera_Cloeon_praetextum,Ephemeroptera_Cloeon_simile,	Coleoptera,Ephemeroptera,	1	Ephemeroptera_Baetidae_85.33	Squamata_Anolis_microlepidotus_77_3e-10
BC1108	75_27	BC1108_75_27	27	3.13692	Coleoptera_Liopterus_haemorrhoidalis	0	Coleoptera_Macroplea_appendiculata,Coleoptera_Bagous_glabrirostris,Coleoptera_Macroplea_appendiculata,Coleoptera_Laccobius_minutus,Coleoptera_Hydrobius_fuscipes,Coleoptera_Crenitis_punctatostriata,	Coleoptera,	0	Oomycota_Phytophthora_hibernalis_78.75	n/a
BC1123	5162_23	BC1123_5162_23	23	0.026892	Diptera_Elporia_barnardi	1	Diptera_Elporia_barnardi,Diptera_Edwardsina_gigantea,Diptera_Microchrysa_polita,Diptera_Rhagio_tringarius,Diptera_Pachygaster_atra,Diptera_Pachygaster_atra,	Diptera,	9	Diptera_Sciophila-sp_97.33	Diptera_Antocha-sp_97_1e-48
BC1123	12864_15	BC1123_12864_15	15	0.165213	Diptera_Dixella_sp	0	Diptera_Limonia_nubeculosa,Diptera_Limonia_nubeculosa,Diptera_Atherix_sp_SLB_2003,Diptera_Atherix_sp_SLB_2003,Diptera_Atherix_sp_SLB_2003,Diptera_Atherix_sp_SLB_2003,	Diptera,	9	Diptera_Empididae_94.67	Diptera_Lauxaniidae_93_5e-43
BC1123	12856_20	BC1123_12856_20	20	0.28492	Ephemeroptera_Ecdyonurus_venosus	1	Plecoptera_Leuctra_geniculata,Ephemeroptera_Ecdyonurus_corsicus,Ephemeroptera_Ecdyonurus_venosus,Plecoptera_Leuctra_geniculata,Plecoptera_Leuctra_vesulensis,Plecoptera_Leuctra_braueri,	Ephemeroptera,Plecoptera,	12	Plecoptera_Halticoperla_tara_89.29	Ephemeroptera_Ecdyonurus_venosus_90_3e-35
BC1123	1198_13	BC1123_1198_13	13	0.285841	Ephemeroptera_Ecdyonurus_corsicus	0	Plecoptera_Protonemura_nimborella,Plecoptera_Brachyptera_calabrica,Plecoptera_Brachyptera_calabrica,Plecoptera_Leuctra_hippopus,Plecoptera_Leuctra_hippopus,Ephemeroptera_Ecdyonurus_venosus,	Ephemeroptera,Plecoptera,	11	Ephemeroptera_Metretopus_borealis_90.67	Ephemeroptera_Ecdyonurus_venosus_90_3e-35
BC1123	1774_11	BC1123_1774_11	11	0.372216	Ephemeroptera_Centroptilum_luteolum	0	Ephemeroptera_Baetis_lutheri,Ephemeroptera_Procloeon_pulchrum,Ephemeroptera_Takobia_albinatii,Ephemeroptera_Cloeon_praetextum,Ephemeroptera_Cloeon_dipterum,Ephemeroptera_Procloeon_bifidum,	Ephemeroptera,	5	Ephemeroptera_Baetis_rhodani_88	Chironomidae_Atrichopogon-sp_83_2e-21
BC1123	29_189105	BC1123_29_189105	189105	0.399042	Ephemeroptera_Baetis_lutheri	0		Ephemeroptera,	15	Ephemeroptera_Baetis_rhodani_89.33	Ephemeroptera_Baetis_alpinus_87_4e-29
BC1123	2839_35	BC1123_2839_35	35	0.444497	Ephemeroptera_Baetis_rhodani	0	Ephemeroptera_Takobia_albinatii,Ephemeroptera_Baetis_lutheri,Ephemeroptera_Alainites_muticus,Ephemeroptera_Baetis_melanonyx,Ephemeroptera_Baetis_melanonyx,Ephemeroptera_Takobia_albinatii,	Ephemeroptera,	8	Ephemeroptera_Baetis_rhodani_88	Squamata_Anolis_microlepidotus_80_1-13
BC1123	1556_21	BC1123_1556_21	21	0.459767	Ephemeroptera_Baetis_melanonyx	0	Ephemeroptera_Baetis_lutheri,Ephemeroptera_Baetis_rhodani,Ephemeroptera_Baetis_melanonyx,Ephemeroptera_Procloeon_pulchrum,Coleoptera_Colymbetes_dolabratus,Ephemeroptera_Cloeon_praetextum,	Ephemeroptera,Coleoptera,	7	Ephemeroptera_Baetis_cf-rhodani_86.18	Squamata_Anolis_microlepidotus_76_7e-07
BC1123	271_70	BC1123_271_70	70	0.526283	Chironomidae_Orthocladius_sp_11TE	0	Chironomidae_Gymnometriocnemus_autumnalis,Diptera_Simulium_posticatum,Diptera_Simulium_posticatum,Diptera_Simulium_paramorsitans,Chironomidae_Parochlus_kiefferi,Diptera_Simulium_velutinum,	Chironomidae,Diptera,	9	Diptera_Conops_rondanii_87.8	Chironomidae_Forcipomyia_taiwana_87_5e-28
BC1123	387_32	BC1123_387_32	32	0.563772	Coleoptera_Ochthebius_pusillus	0	Ephemeroptera_Baetis_lutheri,Ephemeroptera_Procloeon_bifidum,Ephemeroptera_Centroptilum_luteolum,Coleoptera_Rhantus_suturalis,Ephemeroptera_Cloeon_simile,Ephemeroptera_Cloeon_dipterum,	Coleoptera,Ephemeroptera,	5	Ephemeroptera_Baetis_cf-rhodani_89.43	Coleoptera_Bruchus_affinis_83_2e-21
BC1123	273_25	BC1123_273_25	25	0.577151	Ephemeroptera_Rhithrogena_semicolorata	0	Ephemeroptera_Rhithrogena_insularis,Plecoptera_Brachyptera_calabrica,Ephemeroptera_Metretopus_alter,Ephemeroptera_Rhithrogena_semicolorata,Ephemeroptera_Rhithrogena_eatoni,Ephemeroptera_Rhithrogena_insularis,	Ephemeroptera,Plecoptera,	1	< 70	Diptera_Micropygomyia_ferreirana_82_3e-20
BC1123	396_28	BC1123_396_28	28	0.593935	Ephemeroptera_Caenis_martae	0	Ephemeroptera_Metretopus_alter,Ephemeroptera_Caenis_macrura_group_sp_SC2014,Ephemeroptera_Metretopus_borealis,Ephemeroptera_Caenis_macrura_group_sp_SC2014,Ephemeroptera_Metretopus_alter,Ephemeroptera_Baetis_lutheri,	Ephemeroptera,	0	< 70	Squamata_Anolis_microlepidotus_80_1-14
BC1123	115_26	BC1123_115_26	26	0.605091	Ephemeroptera_Rhithrogena_eatoni	0	Ephemeroptera_Ecdyonurus_helveticus,Ephemeroptera_Rhithrogena_semicolorata,Ephemeroptera_Rhithrogena_semicolorata,Ephemeroptera_Rhithrogena_insularis,Ephemeroptera_Rhithrogena_insularis,Ephemeroptera_Parameletus_chelifer,	Ephemeroptera,	3	Ephemeroptera_Baetis_cf-rhodani_88.62	Squamata_Anolis_microlepidotus_81_7-17
BC1123	1854_12	BC1123_1854_12	12	0.65337	Ephemeroptera_Cloeon_simile	0	Ephemeroptera_Baetis_lutheri,Ephemeroptera_Takobia_albinatii,Ephemeroptera_Takobia_muticus,Ephemeroptera_Takobia_muticus,Ephemeroptera_Takobia_albinatii,Ephemeroptera_Cloeon_dipterum,	Ephemeroptera,	3	Ephemeroptera_Baetis_adonis_86.9	Amphibia_Limnonectes_tayloris_82_5e-18
BC1123	863_13	BC1123_863_13	13	0.66763	Ephemeroptera_Takobia_albinatii	0	Ephemeroptera_Baetis_lutheri,Coleoptera_Anacaena_lutescens,Coleoptera_Helophorus_strigifrons,Coleoptera_Helophorus_strigifrons,Ephemeroptera_Alainites_muticus,Ephemeroptera_Cloeon_simile,	Ephemeroptera,Coleoptera,	5	Coleoptera_Cerambycidae_90.67	Coleoptera_Atheta_contristata_84_2e-22
BC1123	306_35	BC1123_306_35	35	0.76346	Ephemeroptera_Metretopus_alter	0	Ephemeroptera_Caenis_macrura_group_sp_SC2014,Ephemeroptera_Metretopus_borealis,Ephemeroptera_Metretopus_alter,Ephemeroptera_Rhithrogena_semicolorata,Ephemeroptera_Rhithrogena_eatoni,Ephemeroptera_Rhithrogena_insularis,	Ephemeroptera,	5	Ephemeroptera_Baetidae_86.67	Chironomidae_82_5e-18
BC1123	851_18	BC1123_851_18	18	0.798912	Diptera_Simulium_posticatum	0	Diptera_Simulium_posticatum,Diptera_Simulium_paramorsitans,Chironomidae_Parochlus_kiefferi,Diptera_Simulium_velutinum,Chironomidae_Orthocladius_sp_11TE,Diptera_Prosimulium_ursinum,	Diptera,Chironomidae,	1	< 70	Coleoptera_Bruchus_affinis_80_2e-16
BC1123	149_53	BC1123_149_53	53	1.25357	Diptera_Pneumia_mutua	0	Trichoptera_Orthotrichia_angustella,Diptera_Pneumia_stammeri,Diptera_Pneumia_trivialis,Diptera_Pneumia_stammeri,Diptera_Pneumia_borealis,Diptera_Parabazarella_subneglecta,	Diptera,Trichoptera,	0	Hemiptera_Kleidocerys_resedae_97.37	Hemiptera_Ischnorhynchinae_98_7e-52
BC1123	2213_21	BC1123_2213_21	21	2.34294	Gastropoda_Megalovalvata_piligera	0	Gastropoda_Megalovalvata_piligera,Gastropoda_Megalovalvata_piligera,Gastropoda_Valvata_stenotrema,Gastropoda_Valvata_sibirica,Gastropoda_Megalovalvata_piligera,Gastropoda_Physa_fontinalis,	Gastropoda,	0	Rotifera_Lecane_cornuta1_85.37	Rotifera_Lecane_grandis_86_7e-27
BC1123	12304_20	BC1123_12304_20	20	3.38554	Trichoptera_Hydroptila_martini	0	Trichoptera_Hydroptila_occulta,Trichoptera_Hydroptila_martini,Trichoptera_Hydroptila_spinosa,Trichoptera_Hydroptila_martini,Diptera_Simulium_lineatum,Diptera_Simulium_morsitans,	Trichoptera,Diptera,	0	n/a	n/a
BC1123	93_74	BC1123_93_74	74	4.33477	Crustacea_Amurocrangonyx_arsenjevi	1	Ephemeroptera_Heptagenia_sulphurea,Ephemeroptera_Heptagenia_longicauda,Ephemeroptera_Heptagenia_longicauda,Ephemeroptera_Heptagenia_dalecarlica,Ephemeroptera_Heptagenia_dalecarlica,Crustacea_Synurella_dershavini,	Crustacea,Ephemeroptera,	0	Hymenoptera_85.86	Amoebozoa_Arcella-sp_91_3e-06
BC1123	1032_325	BC1123_1032_325	325	4.62919	Crustacea_Lyurella_sp_1_AAG2014	0	Crustacea_Synurella_ambulans,Crustacea_Lyurella_sp_1_AAG2014,Crustacea_Orchestia_montagui,Crustacea_Synurella_sp_1_AG2014,Crustacea_Synurella_sp_1_AG2014,Crustacea_Synurella_sp_1_AG2014,	Crustacea,	0	n/a	n/a
BC1123	15840_62	BC1123_15840_62	62	13.894	Gastropoda_Choanomphalus_maacki	0	Gastropoda_Choanomphalus_maacki,Gastropoda_Planorbis_planorbis,Crustacea_Amurocrangonyx_arsenjevi,Crustacea_Synurella_stadukhini,Crustacea_Synurella_ambulans,Crustacea_Gammarus_uludagi,	Gastropoda,Crustacea,	0	n/a	n/a
BC1144	104_60	BC1144_104_60	60	1e-06	Chironomidae_Rheotanytarsus_ringei	0		Chironomidae,	16	Chironomidae_Rheotanytarsus_ringei_100	Chironomidae_Rheotanytarsus_pentapoda_100_2e-56
BC1144	48_33621	BC1144_48_33621	33621	0.027297	Diptera_Elporia_barnardi	1	Diptera_Elporia_barnardi,Diptera_Edwardsina_gigantea,Diptera_Microchrysa_polita,Diptera_Rhagio_tringarius,Diptera_Pachygaster_atra,Diptera_Pachygaster_atra,	Diptera,	9	Diptera_Sciophila-sp_97.33	Diptera_Antocha-sp_97_1e-48
BC1144	3526_13	BC1144_3526_13	13	0.042435	Trichoptera_Drusus_bolivari	0	Trichoptera_Drusus_bolivari,Trichoptera_Drusus_monticola,Trichoptera_Drusus_rectus,Trichoptera_Drusus_bolivari,Trichoptera_Drusus_adustus,Trichoptera_Drusus_monticola,	Trichoptera,	11	Trichoptera_Drusus-sp_100	Trichoptera_Anomalopterygella_chauviniana_100_6e-57
BC1144	644_169	BC1144_644_169	169	0.058645	Diptera_Beris_chalybata	1	Diptera_Actina_chalybea,Diptera_Pachygaster_atra,Diptera_Beris_chalybata,Diptera_Pachygaster_atra,Diptera_Rhagio_tringarius,Diptera_Rhagio_tringarius,	Diptera,	9	Diptera_Anopheles_petragnani_99.19	Diptera_Mycetophilidae_97_4e-49
BC1144	357_33	BC1144_357_33	33	0.065749	Trichoptera_Philopotamus_ludificatus	0	Trichoptera_Philopotamus_montanus,Trichoptera_Philopotamus_montanus,	Trichoptera,	16	Trichoptera_Philopotamus_montanus_99.19	Trichoptera_Philopotamus_montanus_96_7e-47
BC1144	2862_26	BC1144_2862_26	26	0.080122	Diptera_Forcipomyia_aristolochiae	0	Diptera_Brachypogon_sociabilis,Diptera_Forcipomyia_sp_20,Diptera_Brachypogon_sociabilis,Diptera_Forcipomyia_aristolochiae,Diptera_Forcipomyia_sp_4ES,Diptera_Forcipomyia_aristolochiae,	Diptera,	9	Chironomidae_96	Diptera_Antocha-sp_96_9e-46
BC1144	5473_15	BC1144_5473_15	15	0.089686	Crustacea_Amurocrangonyx_arsenjevi	2	Neuroptera_Osmylus_fulvicephalus,Neuroptera_Osmylus_fulvicephalus,Neuroptera_Osmylus_fulvicephalus,Crustacea_Triops_cancriformis,Diptera_Trichopsychoda_hirtella,Diptera_Serromyia_femorata,	Crustacea,Neuroptera,Diptera,	8	Diptera_Simulium_exiguum_93.5	Diptera_Simulium_exiguum_94_1e-43
BC1144	53_20	BC1144_53_20	20	0.105803	Diptera_Pachygaster_atra	1	Diptera_Pachygaster_atra,Diptera_Microchrysa_polita,Diptera_Atherix_sp_SLB_2003,Diptera_Cheilotrichia_cinerascens,Diptera_Atherix_sp_SLB_2003,Diptera_Atherix_sp_SLB_2003,	Diptera,	3	< 70	Diptera_Sciophilinae_94_3e-45
BC1144	129_18	BC1144_129_18	18	0.118594	Diptera_Brachypogon_sociabilis	0	Diptera_Brachypogon_sociabilis,Diptera_Forcipomyia_sp_20,Diptera_Elporia_barnardi,Diptera_Elporia_barnardi,Diptera_Edwardsina_gigantea,Diptera_Forcipomyia_sp_4ES,	Diptera,	9	Diptera_Arcuavena-sp_96	Diptera_Limoniidae_94_1e-44
BC1144	521_54	BC1144_521_54	54	0.125325	Coleoptera_Ochthebius_marinus	0	Coleoptera_Hydraena_palustris,Coleoptera_Peltodytes_caesus,Coleoptera_Macroplea_appendiculata,Diptera_Hydromya_dorsalis,Diptera_Forcipomyia_aristolochiae,Coleoptera_Haliplus_lineatocollis,	Coleoptera,Diptera,	5	Diptera_95.12	Diptera_Antocha-sp_96_7e-47
BC1144	16_841	BC1144_16_841	841	0.129389	Plecoptera_Brachyptera_calabrica	0	Plecoptera_Brachyptera_calabrica,Plecoptera_Protonemura_nimborella,Plecoptera_Leuctra_hippopus,Plecoptera_Leuctra_hippopus,Plecoptera_Leuctra_braueri,	Plecoptera,	5	Diptera_Bombyliidae_94.31	Diptera_Simulium_metallicum_92_4e-39
BC1144	347_86	BC1144_347_86	86	0.142636	Diptera_Edwardsina_gigantea	0	Diptera_Elporia_barnardi,Diptera_Elporia_barnardi,Diptera_Rhagio_tringarius,Diptera_Rhagio_maculatus,Diptera_Rhagio_tringarius,Diptera_Microchrysa_polita,	Diptera,	12	Diptera_Lejops_curvipes_96.75	Diptera_Lejops_curvipes_96_5e-48
BC1144	1246_11	BC1144_1246_11	11	0.177319	Diptera_Rhamphomyia_anomalipennis	2	Diptera_Atherix_sp_SLB_2003,Diptera_Thaumalea_verralli,Diptera_Rhamphomyia_anomalipennis,Diptera_Microphor_holosericeus,Diptera_Microphor_holosericeus,Diptera_Forcipomyia_aristolochiae,	Diptera,	9	Diptera_Xylomyidae_94.02	Diptera_Campichoeta-sp_94_1e-43
BC1144	406_16	BC1144_406_16	16	0.193617	Diptera_Cylindrotoma_distinctissima	0	Diptera_Elporia_barnardi,Crustacea_Triops_cancriformis,Diptera_Edwardsina_gigantea,Diptera_Elporia_barnardi,Annelida_Propappus_volki,Crustacea_Triops_cancriformis,	Diptera,Crustacea,Annelida,	9	Diptera_Leucophenga_subulata_94.74	Diptera_Leucophenga-sp_95_7e-42
BC1144	503_14	BC1144_503_14	14	0.207042	Diptera_Atherix_variegata	3	Diptera_Serromyia_femorata,Trichoptera_Apsilochorema_sutshanum,Diptera_Atherix_variegata,Diptera_Trichopsychoda_hirtella,Neuroptera_Osmylus_fulvicephalus,Diptera_Serromyia_femorata,	Diptera,Trichoptera,Neuroptera,	5	Diptera_Odontomyia_93.5	Diptera_Simulium_exiguum_94_1e-43
BC1144	3451_48	BC1144_3451_48	48	0.21299	Chironomidae_Trissopelopia_longimana	2	Chironomidae_Krenopelopia_sp,Chironomidae_Zavrelimyia_melanura,Diptera_Elporia_barnardi,Diptera_Edwardsina_gigantea,Diptera_Elporia_barnardi,Diptera_Parydra_coarctata,	Chironomidae,Diptera,	9	Diptera_Sciophila-sp_94.67	Diptera_Hyadina_albovenosa_94_1e-44
BC1144	192_119	BC1144_192_119	119	0.233124	Ephemeroptera_Ecdyonurus_venosus	1	Ephemeroptera_Ecdyonurus_corsicus,Ephemeroptera_Ecdyonurus_venosus,Ephemeroptera_Ecdyonurus_helveticus,Ephemeroptera_Ecdyonurus_helveticus,Ephemeroptera_Parameletus_chelifer,Ephemeroptera_Electrogena_zebrata,	Ephemeroptera,	8	Diptera_Simulium_reptans_90.67	Ephemeroptera_Ecdyonurus_venosus_90_2e-36
BC1144	191_29	BC1144_191_29	29	0.257011	Coleoptera_Berosus_frontifoveatus	0	Ephemeroptera_Baetis_liebenauae,Ephemeroptera_Baetis_vernus,Ephemeroptera_Baetis_liebenauae,Ephemeroptera_Takobia_muticus,Ephemeroptera_Takobia_muticus,Ephemeroptera_Takobia_albinatii,	Coleoptera,Ephemeroptera,	7	Coleoptera_Berosus-sp_89.43	Ephemeroptera_Ecdyonurus_venosus_89_1e-33
BC1144	2884_26	BC1144_2884_26	26	0.291687	Ephemeroptera_Electrogena_zebrata	0	Ephemeroptera_Electrogena_zebrata,Ephemeroptera_Ecdyonurus_helveticus,Ephemeroptera_Ecdyonurus_venosus,Ephemeroptera_Ecdyonurus_helveticus,Ephemeroptera_Ameletus_inopinatus,Ephemeroptera_Parameletus_chelifer,	Ephemeroptera,	3	Plecoptera_Leuctra_rosinae_89.43	Hymenoptera_Dolichopus_pugil_86_4e-24
BC1144	189_16	BC1144_189_16	16	0.324816	Ephemeroptera_Rhithrogena_eatoni	0	Ephemeroptera_Rhithrogena_semicolorata,Ephemeroptera_Rhithrogena_semicolorata,Ephemeroptera_Rhithrogena_insularis,Ephemeroptera_Rhithrogena_insularis,Ephemeroptera_Rhithrogena_reatina,Ephemeroptera_Rhithrogena_insularis,	Ephemeroptera,	11	Ephemeroptera_Ecdyonurus-sp_90.24	Ephemeroptera_Ecdyonurus_venosus_89_1e-33
BC1144	187_838	BC1144_187_838	838	0.424807	Plecoptera_Leuctra_geniculata	1	Plecoptera_Leuctra_vesulensis,Plecoptera_Leuctra_geniculata,Ephemeroptera_Ecdyonurus_venosus,Plecoptera_Leuctra_braueri,Plecoptera_Leuctra_braueri,Ephemeroptera_Ecdyonurus_corsicus,	Plecoptera,Ephemeroptera,	8	Ephemeroptera_Ecdyonurus_venosus_88.62	Ephemeroptera_Ecdyonurus_venosus_90_1e-34
BC1144	95_876	BC1144_95_876	876	0.441669	Ephemeroptera_Baetis_lutheri	0		Ephemeroptera,	15	Ephemeroptera_Baetis_rhodani_89.33	Ephemeroptera_Baetis_alpinus_86_9e-26
BC1144	171_287	BC1144_171_287	287	1.84167	Odonata_Libellula_quadrimaculata	0	Diptera_Culiseta_longiareolata,Diptera_Atherix_sp_SLB_2003,Diptera_Cylindrotoma_distinctissima,Odonata_Libellula_luctuosa,Odonata_Libellula_forensis,Odonata_Libellula_luctuosa,	Odonata,Diptera,	0	Oomycota_Phytophthora_megasperma_99.15	Oomycota_Phytophthora_megasperma_100_3e-55
BC1144	3670_14	BC1144_3670_14	14	2.57432	Trichoptera_Hydroptila_martini	1	Trichoptera_Hydroptila_occulta,Trichoptera_Hydroptila_martini,Trichoptera_Hydroptila_spinosa,Trichoptera_Hydroptila_martini,Trichoptera_Hydroptila_ivisa,Trichoptera_Hydroptila_spinosa,	Trichoptera,	0	n/a	n/a
BC1144	9_186	BC1144_9_186	186	3.4705	Ephemeroptera_Heptagenia_sulphurea	0	Ephemeroptera_Heptagenia_longicauda,Ephemeroptera_Heptagenia_longicauda,Chironomidae_Corynoneura_sp_6ES,Ephemeroptera_Epeorus_assimilis,Ephemeroptera_Heptagenia_dalecarlica,Ephemeroptera_Heptagenia_dalecarlica,	Ephemeroptera,Chironomidae,	0	n/a	n/a
BC1144	3158_124	BC1144_3158_124	124	3.84054	Crustacea_Amurocrangonyx_arsenjevi	1	Trichoptera_Rhyacophila_laevis,Trichoptera_Hydroptila_martini,Trichoptera_Rhyacophila_occidentalis,Trichoptera_Ptilocolepus_extensus,Trichoptera_Ptilocolepus_granulatus,Trichoptera_Ptilocolepus_granulatus,	Crustacea,Trichoptera,	0	n/a	n/a
BC1144	3168_36	BC1144_3168_36	36	5.72561	Trichoptera_Glossosoma_schmidi	0	Coleoptera_Hydraena_lapidicola,Coleoptera_Hydraena_truncata,Coleoptera_Hydraena_truncata,Coleoptera_Hydraena_lapidicola,Coleoptera_Hydraena_palustris,Coleoptera_Hydraena_gracilis,	Trichoptera,Coleoptera,	0	n/a	n/a
BC1144	4741_21	BC1144_4741_21	21	7.11208	Odonata_Cordulegaster_maculata	0	Odonata_Cordulegaster_diastatops,Odonata_Cordulegaster_diastatops,Odonata_Gomphus_spicatus,Odonata_Gomphus_borealis,Odonata_Gomphus_descriptus,Odonata_Gomphus_descriptus,	Odonata,	0	n/a	n/a
BC1144	3623_19	BC1144_3623_19	19	7.26212	Chironomidae_Smittia_brevipennis	0	Chironomidae_Rheocricotopus_effusus,Chironomidae_Rheocricotopus_sp_3ES,Chironomidae_Rheocricotopus_sp_3ES,Chironomidae_Bryophaenocladius_sp_4ES,Crustacea_Janira_maculosa,Crustacea_Paramysis_arenosa,	Chironomidae,Crustacea,	0	n/a	n/a
BC1144	3553_12	BC1144_3553_12	12	18.1102	Bivalvia_Corbicula_fluminalis	2	Bivalvia_Pisidium_cf_casertanum_UGSB_10556,Crustacea_Synurella_sp_1_AG2014,Bivalvia_Pisidium_cf_casertanum_UGSB_10556,Bivalvia_Anodonta_anatina,Bivalvia_Anodonta_anatina,Trichoptera_Anabolia_laevis,	Bivalvia,Crustacea,Trichoptera,	0	n/a	n/a
BC1150	8788_30	BC1150_8788_30	30	0.027046	Diptera_Elporia_barnardi	1	Diptera_Elporia_barnardi,Diptera_Edwardsina_gigantea,Diptera_Microchrysa_polita,Diptera_Rhagio_tringarius,Diptera_Pachygaster_atra,Diptera_Pachygaster_atra,	Diptera,	9	Diptera_Sciophila-sp_97.33	Diptera_Antocha-sp_97_1e-48
BC1150	2984_47	BC1150_2984_47	47	0.077835	Trichoptera_Allogamus_mortoni	0	Trichoptera_Halesus_rubricollis,Trichoptera_Drusus_discophorus,Trichoptera_Drusus_botosaneanui,Trichoptera_Drusus_botosaneanui,Trichoptera_Drusus_sp_1,Trichoptera_Drusus_sp_1,	Trichoptera,	11	Trichoptera_Allogamus_ligonifer_100	Trichoptera_Drusus-sp_94_1e-44
BC1150	2834_47	BC1150_2834_47	47	0.110268	Chironomidae_Rheocricotopus_atripes	0	Chironomidae_Smittia_sp_23ES,Chironomidae_Cricotopus_cf_septentrionalis,Chironomidae_Cricotopus_bicinctus,Chironomidae_Cricotopus_bicinctus,Chironomidae_Orthocladius_thienemanni,Chironomidae_Orthocladius_subletteorum,	Chironomidae,	11	Diptera_100	Chironomidae_Rheocricotopus_robacki_98_5e-53
BC1150	511_74	BC1150_511_74	74	0.129327	Ephemeroptera_Rhithrogena_insularis	0	Ephemeroptera_Rhithrogena_insularis,Ephemeroptera_Rhithrogena_reatina,Ephemeroptera_Ameletus_inopinatus,Plecoptera_Leuctra_hippopus,Ephemeroptera_Rhithrogena_insularis,Plecoptera_Brachyptera_calabrica,	Ephemeroptera,Plecoptera,	8	Plecoptera_Perlodes_microcephalus_98.37	Plecoptera_Perlodes_microcephalus_97_7e-47
BC1150	118_33528	BC1150_118_33528	33528	0.187728	Ephemeroptera_Ephemerella_mucronata	1	Ephemeroptera_Serratella_ignita,Ephemeroptera_Serratella_ignita,Ephemeroptera_Choroterpes_picteti,Ephemeroptera_Choroterpes_picteti,Plecoptera_Nemoura_viki,Plecoptera_Nemoura_viki,	Ephemeroptera,Plecoptera,	7	Plecoptera_Perlodes_mortoni_98.37	Plecoptera_Perlodes_microcephalus_98_1e-48
BC1150	276_48	BC1150_276_48	48	0.20974	Chironomidae_Macropelopia_notata	0	Chironomidae_Procladius_sagittalis,Chironomidae_Macropelopia_notata,Chironomidae_Zavrelimyia_sp_2ES,Chironomidae_Zavrelimyia_melanura,Chironomidae_Zavrelimyia_melanura,Diptera_Empis_tessellata,	Chironomidae,Diptera,	11	Chironomidae_Macropelopia_nebulosa_100	Chironomidae_94_1e-43
BC1150	119_3990	BC1150_119_3990	3990	0.217838	Ephemeroptera_Serratella_ignita	0	Ephemeroptera_Ephemerella_mucronata,Ephemeroptera_Serratella_ignita,Ephemeroptera_Choroterpes_picteti,Ephemeroptera_Choroterpes_picteti,Ephemeroptera_Ephemerella_aurivillii,Ephemeroptera_Ephemerella_mucronata,	Ephemeroptera,	7	Plecoptera_Perlodes_mortoni_99.19	Plecoptera_Perlodes_microcephalus_98_1e-48
BC1150	514_13	BC1150_514_13	13	0.221023	Chironomidae_Metriocnemus_tristellus	0	Megaloptera_Sialis_lutaria,Chironomidae_Metriocnemus_tristellus,Chironomidae_Linevitshia_prima,Chironomidae_Parakiefferiella_sp_3SW,Chironomidae_Metriocnemus_tristellus,Chironomidae_Metriocnemus_tristellus,	Chironomidae,Megaloptera,	7	Plecoptera_Perlodes_mortoni_96.57	Plecoptera_Perlodes_microcephalus_97_3e-45
BC1150	1453_29	BC1150_1453_29	29	0.248053	Plecoptera_Nemoura_viki	1	Plecoptera_Amphinemura_standfussi,Plecoptera_Nemoura_viki,Ephemeroptera_Serratella_ignita,Ephemeroptera_Ephemerella_mucronata,Ephemeroptera_Serratella_ignita,Plecoptera_Amphinemura_palmeni,	Plecoptera,Ephemeroptera,	12	Plecoptera_Perlodes_microcephalus_98.25	Plecoptera_Perlodes_microcephalus_98_1e-48
BC1150	2788_14	BC1150_2788_14	14	0.252995	Chironomidae_Orthocladius_subletteorum	0	Chironomidae_Orthocladius_subletteorum,Chironomidae_Orthocladius_oblidens,Chironomidae_Orthocladius_oblidens,Chironomidae_Orthocladius_sp_11TE,	Chironomidae,	9	Diptera_93.33	Chironomidae_Rheocricotopus_robacki_92_1e-39
BC1150	490_63	BC1150_490_63	63	0.256081	Plecoptera_Brachyptera_calabrica	1	Plecoptera_Protonemura_nimborella,Plecoptera_Leuctra_hippopus,Plecoptera_Leuctra_hippopus,Plecoptera_Brachyptera_calabrica,Ephemeroptera_Serratella_ignita,Ephemeroptera_Ephemerella_mucronata,	Plecoptera,Ephemeroptera,	11	Plecoptera_Perlodes_mortoni_97.56	Plecoptera_Perlodes_microcephalus_97_3e-45
BC1150	259_75	BC1150_259_75	75	0.26063	Ephemeroptera_Ecdyonurus_venosus	1	Ephemeroptera_Ecdyonurus_corsicus,Ephemeroptera_Ecdyonurus_venosus,Plecoptera_Leuctra_geniculata,Plecoptera_Leuctra_geniculata,Plecoptera_Leuctra_vesulensis,Plecoptera_Leuctra_braueri,	Ephemeroptera,Plecoptera,	18	Ephemeroptera_Ecdyonurus_venosus_89.43	Ephemeroptera_Ecdyonurus_venosus_90_7e-37
BC1150	4396_43	BC1150_4396_43	43	0.277527	Plecoptera_Leuctra_hippopus	0	Ephemeroptera_Serratella_ignita,Ephemeroptera_Ephemerella_mucronata,Ephemeroptera_Serratella_ignita,Ephemeroptera_Epeorus_assimilis,Plecoptera_Nemoura_viki,Plecoptera_Isoperla_grammatica,	Plecoptera,Ephemeroptera,	12	Plecoptera_Perlodes_microcephalus_97.37	Plecoptera_Perlodes_microcephalus_97_7e-47
BC1150	6522_14	BC1150_6522_14	14	0.304613	Ephemeroptera_Ephemerella_aurivillii	0	Ephemeroptera_Serratella_ignita,Ephemeroptera_Ephemerella_mucronata,Ephemeroptera_Serratella_ignita,Ephemeroptera_Choroterpes_picteti,Ephemeroptera_Choroterpes_picteti,Ephemeroptera_Ephemerella_mucronata,	Ephemeroptera,	7	Plecoptera_Perlodes_mortoni_96.75	Plecoptera_Perlodes_microcephalus_96_1e-43
BC1150	2488_12	BC1150_2488_12	12	0.315488	Megaloptera_Sialis_lutaria	2	Ephemeroptera_Ephemerella_aurivillii,Ephemeroptera_Ephemerella_mucronata,Ephemeroptera_Serratella_ignita,Ephemeroptera_Serratella_ignita,Ephemeroptera_Choroterpes_picteti,Ephemeroptera_Choroterpes_picteti,	Megaloptera,Ephemeroptera,	8	Plecoptera_Perlodes_microcephalus_96.75	Plecoptera_Perlodes_microcephalus_95_7e-42
BC1150	523_77	BC1150_523_77	77	0.375732	Coleoptera_Laccophilus_poecilus	0	Megaloptera_Sialis_lutaria,Coleoptera_Hydaticus_transversalis,Coleoptera_Nebrioporus_depressus,Coleoptera_Nebrioporus_depressus,Ephemeroptera_Serratella_ignita,Ephemeroptera_Ephemerella_mucronata,	Coleoptera,Megaloptera,Ephemeroptera,	7	Plecoptera_Perlodes_mortoni_97.56	Plecoptera_Perlodes_microcephalus_97_3e-45
BC1150	126_80	BC1150_126_80	80	0.464793	Ephemeroptera_Baetis_lutheri	0		Ephemeroptera,	15	Ephemeroptera_Baetis_cf-rhodani_89.43	Ephemeroptera_Baetis_alpinus_86_9e-26
BC1150	35_11348	BC1150_35_11348	11348	1.93531	Odonata_Libellula_quadrimaculata	0	Diptera_Culiseta_longiareolata,Diptera_Cylindrotoma_distinctissima,Diptera_Atherix_sp_SLB_2003,Odonata_Libellula_luctuosa,Odonata_Libellula_forensis,Odonata_Libellula_luctuosa,	Odonata,Diptera,	0	Oomycota_Phytophthora_megasperma_100	Oomycota_Phytophthora_megasperma_100_6e-57
BC1150	296_58	BC1150_296_58	58	2.46818	Chironomidae_Corynoneura_sp_15ES	0	Chironomidae_Micropsectra_atrofasciata,Chironomidae_Tanytarsus_signatus,Chironomidae_Tanytarsus_signatus,Chironomidae_Tanytarsus_striatulus,Chironomidae_Micropsectra_sp_5ES,Diptera_Lispe_pygmaea,	Chironomidae,Diptera,	0	Oomycota_Pythium_aphanidermatum_96.49	Oomycota_Pythium-sp_97_1e-48
BC1150	359_16	BC1150_359_16	16	2.56572	Diptera_Culiseta_longiareolata	0	Diptera_Cylindrotoma_distinctissima,Odonata_Libellula_quadrimaculata,Diptera_Atherix_sp_SLB_2003,Odonata_Libellula_luctuosa,Diptera_Coquillettidia_richiardii,Diptera_Coquillettidia_richiardii,	Diptera,Odonata,	0	Oomycota_Phytophthora_megasperma_88.89	Oomycota_Phytophthora_megasperma_98_2e-51
BC1150	247_3546	BC1150_247_3546	3546	2.57717	Trichoptera_Hydroptila_martini	1	Trichoptera_Hydroptila_occulta,Trichoptera_Hydroptila_martini,Trichoptera_Hydroptila_spinosa,Trichoptera_Hydroptila_martini,Trichoptera_Hydroptila_ivisa,Trichoptera_Hydroptila_spinosa,	Trichoptera,	0	n/a	n/a
BC1150	3226_16	BC1150_3226_16	16	2.60053	Diptera_Cheilotrichia_cinerascens	0	Odonata_Macromia_illinoiensis,Odonata_Macromia_magnifica,Odonata_Macromia_illinoiensis,Diptera_Cylindrotoma_distinctissima,Diptera_Culiseta_longiareolata,Odonata_Libellula_quadrimaculata,	Diptera,Odonata,	0	Oomycota_Phytophthora_bilorbang_100	Oomycota_Phytophthora_lacustris_97_3e-50
BC1150	36_7222	BC1150_36_7222	7222	2.74737	Diptera_Cylindrotoma_distinctissima	0	Diptera_Culiseta_longiareolata,Odonata_Libellula_quadrimaculata,Diptera_Atherix_sp_SLB_2003,Odonata_Libellula_luctuosa,Diptera_Coquillettidia_richiardii,Diptera_Coquillettidia_richiardii,	Diptera,Odonata,	0	Oomycota_Phytophthora_bilorbang_98.99	Oomycota_Phytophthora_lacustris_98_1e-53
BC1150	284_1285	BC1150_284_1285	1285	3.00149	Chironomidae_Chironomus_aprilinus	0	Chironomidae_Chironomus_aprilinus,Chironomidae_Chironomus_cf_tenuistylus,Chironomidae_Einfeldia_sp_JM_2006,Chironomidae_Einfeldia_sp_JM_2006,Chironomidae_Einfeldia_sp_JM_2006,Chironomidae_Chironomus_muratensis,	Chironomidae,	0	Oomycota_Achlya_colorata_100	Oomycota_Achlya_sparrowi_100_6e-57
BC1150	105_34	BC1150_105_34	34	3.13052	Coleoptera_Liopterus_haemorrhoidalis	0	Coleoptera_Macroplea_appendiculata,Coleoptera_Bagous_glabrirostris,Coleoptera_Macroplea_appendiculata,Coleoptera_Laccobius_minutus,Coleoptera_Hydrobius_fuscipes,Coleoptera_Crenitis_punctatostriata,	Coleoptera,	0	Oomycota_Phytophthora_hibernalis_78.57	n/a
BC1150	37_12418	BC1150_37_12418	12418	3.19798	Trichoptera_Rhyacophila_laevis	0	Trichoptera_Hydroptila_martini,Trichoptera_Hydroptila_occulta,Trichoptera_Hydroptila_spinosa,Trichoptera_Hydroptila_martini,Trichoptera_Hydroptila_martini,Trichoptera_Hydroptila_spinosa,	Trichoptera,	0	n/a	n/a
BC1150	2360_87	BC1150_2360_87	87	3.87704	Bivalvia_Pisidium_cf_casertanum_UGSB_10556	2	Diptera_Psilota_atra,Diptera_Cheilosia_carbonaria,Diptera_Ferdinandea_cuprea,Diptera_Psarus_abdominalis,Diptera_Ferdinandea_ruficornis,Diptera_Ferdinandea_cuprea,	Bivalvia,Diptera,	0	Oomycota_81.11	Ascomycota_Diaporthe_longicolla82_3e-06
BC1150	241_74	BC1150_241_74	74	4.96148	Odonata_Somatochlora_williamsoni	0	Annelida_Dina_punctata,Annelida_Dina_punctata,Odonata_Enallagma_exsulans,Annelida_Dina_latestriata,Odonata_Lestes_unguiculatus,Odonata_Hagenius_brevistylus,	Odonata,Annelida,	0	n/a	n/a
BC1150	583_1370	BC1150_583_1370	1370	5.27758	Trichoptera_Holocentropus_stagnalis	0		Trichoptera,	0	Rotifera_Bdelloidae_95.5	Rotifera_Habrotrochidae_94_3e-45
BC1150	6082_11	BC1150_6082_11	11	7.21584	Trichoptera_Hydroptila_sparsa	0	Crustacea_Lyurella_sp_1_AAG2014,Crustacea_Synurella_ambulans,Crustacea_Lyurella_sp_1_AAG2014,Crustacea_Gammarus_uludagi,Chironomidae_Parochlus_kiefferi,Trichoptera_Glossosoma_schmidi,	Trichoptera,Crustacea,Chironomidae,	0	n/a	n/a
BC1150	381_56	BC1150_381_56	56	11.4453	Crustacea_Mysis_oculata	0	Crustacea_Mysis_salemaai,Crustacea_Mysis_oculata,Crustacea_Mysis_nordenskioldi,Crustacea_Mysis_salemaai,Crustacea_Mysis_segerstralei,Crustacea_Mysis_salemaai,	Crustacea,	0	n/a	n/a
BC1150	807_39	BC1150_807_39	39	34.5388	Trichoptera_Mystacides_azureus	0	Plecoptera_Brachyptera_calabrica,Annelida_Buchholzia_fallax,Trichoptera_Ecnomus_deceptor,Trichoptera_Ecnomus_tsudai,Trichoptera_Ecnomus_deceptor,Trichoptera_Ecnomus_yamashironis,	Trichoptera,Plecoptera,Annelida,	0	n/a	n/a
BC1154	6217_16	BC1154_6217_16	16	0.051958	Chironomidae_Tanytarsus_signatus	0	Chironomidae_Tanytarsus_signatus,Chironomidae_Tanytarsus_signatus,Chironomidae_Corynoneura_sp_6ES,Chironomidae_Tanytarsus_palettaris,Chironomidae_Cladotanytarsus_mancus,Chironomidae_Tanytarsus_palettaris,	Chironomidae,	12	Chironomidae_Tanytarsus_signatus_99.19	Diptera_Campichoeta_griseola_95_2e-46
BC1154	4168_11	BC1154_4168_11	11	0.102724	Chironomidae_Metriocnemus_beringiensis	0	Chironomidae_Chaetocladius_sp,Chironomidae_Metriocnemus_picipes,Chironomidae_Bryophaenocladius_sp_8ES,Chironomidae_Metriocnemus_beringiensis,Chironomidae_Metriocnemus_fuscipes,Chironomidae_Metriocnemus_picipes,	Chironomidae,	9	Chironomidae_98.36	Chironomidae_Paracricotopus-sp_95_1e-44
BC1154	474_119	BC1154_474_119	119	0.153329	Ephemeroptera_Ecdyonurus_venosus	1	Ephemeroptera_Ecdyonurus_helveticus,Ephemeroptera_Ecdyonurus_helveticus,Ephemeroptera_Electrogena_zebrata,Ephemeroptera_Electrogena_zebrata,Plecoptera_Capnia_nigra,Plecoptera_Capnia_nigra,	Ephemeroptera,Plecoptera,	7	Ephemeroptera_Ecdyonurus-sp_95.12	Plecoptera_Amphinemura_standfussi_90_1e-34
BC1154	4234_43	BC1154_4234_43	43	0.165109	Diptera_Dixella_sp	0	Diptera_Limonia_nubeculosa,Diptera_Limonia_nubeculosa,Diptera_Atherix_sp_SLB_2003,Diptera_Atherix_sp_SLB_2003,Diptera_Atherix_sp_SLB_2003,Diptera_Atherix_sp_SLB_2003,	Diptera,	9	Diptera_Empididae_94.67	Diptera_Lauxaniidae_93_5e-43
BC1154	488_17	BC1154_488_17	17	0.194052	Chironomidae_Macropelopia_notata	1	Chironomidae_Procladius_sagittalis,Chironomidae_Macropelopia_notata,	Chironomidae,	11	Chironomidae_Macropelopia_nebulosa_98.37	Chironomidae_Procladius-sp_93_5e-43
BC1154	276_185	BC1154_276_185	185	0.398936	Ephemeroptera_Takobia_albinatii	1	Ephemeroptera_Baetis_rhodani,Ephemeroptera_Takobia_muticus,Ephemeroptera_Alainites_muticus,Ephemeroptera_Takobia_albinatii,Ephemeroptera_Procloeon_bifidum,Ephemeroptera_Takobia_muticus,	Ephemeroptera,	5	Ephemeroptera_Baetis_rhodani_100	Plecoptera_Amphinemura_standfussi_90_1e-34
BC1154	96_106	BC1154_96_106	106	1.75881	Odonata_Celithemis_elisa	0	Odonata_Epitheca_canis,Odonata_Epitheca_spinigera,Odonata_Epitheca_spinigera,Odonata_Epitheca_cynosura,Odonata_Epitheca_canis,Odonata_Celithemis_elisa,	Odonata,	0	Araneae_Philodromus_imbellus_78.79	n/a
BC1154	7798_72	BC1154_7798_72	72	1.80185	Odonata_Libellula_quadrimaculata	0	Odonata_Celithemis_elisa,Odonata_Celithemis_elisa,Odonata_Celithemis_elisa,Odonata_Epitheca_canis,Odonata_Macromia_illinoiensis,Odonata_Celithemis_elisa,	Odonata,	0	Oomycota_Phytophthora_alni_96.58	Oomycota_Phytophthora_alni_97_3e-50
BC1154	7869_29	BC1154_7869_29	29	2.29448	Diptera_Culiseta_longiareolata	0	Odonata_Libellula_quadrimaculata,Diptera_Cylindrotoma_distinctissima,Diptera_Atherix_sp_SLB_2003,Diptera_Coquillettidia_richiardii,Diptera_Coquillettidia_richiardii,Odonata_Libellula_luctuosa,	Diptera,Odonata,	0	Oomycota_Phytophthora_megasperma_100	Oomycota_Phytophthora_megasperma_100_6e-57
BC1154	2791_16	BC1154_2791_16	16	2.32849	Gastropoda_Megalovalvata_piligera	0	Gastropoda_Megalovalvata_piligera,Gastropoda_Megalovalvata_piligera,Gastropoda_Valvata_stenotrema,Gastropoda_Valvata_sibirica,Gastropoda_Megalovalvata_piligera,Gastropoda_Physa_fontinalis,	Gastropoda,	0	Rotifera_Lecane_cornuta1_85.37	Rotifera_Lecane_grandis_86_7e-27
BC1154	4345_34	BC1154_4345_34	34	2.57879	Trichoptera_Hydroptila_martini	1	Trichoptera_Hydroptila_occulta,Trichoptera_Hydroptila_martini,Trichoptera_Hydroptila_spinosa,Trichoptera_Hydroptila_martini,Trichoptera_Hydroptila_ivisa,Trichoptera_Hydroptila_spinosa,	Trichoptera,	0	n/a	n/a
BC1154	6682_15	BC1154_6682_15	15	2.73683	Diptera_Merodon_spinitarsis	0	Diptera_Merodon_testaceus,Diptera_Merodon_avidus,Diptera_Merodon_velox,Diptera_Merodon_serrulatus,Diptera_Merodon_avidus,Diptera_Merodon_hamifer,	Diptera,	0	n/a	Amoebozoa_Copromyxa_protea_98_2e-41
BC1154	2026_67	BC1154_2026_67	67	2.77765	Chironomidae_Corynoneura_sp_15ES	0	Odonata_Somatochlora_williamsoni,Chironomidae_Micropsectra_atrofasciata,Chironomidae_Micropsectra_sp_5ES,Chironomidae_Micropsectra_sp_5ES,Chironomidae_Tanytarsus_signatus,Chironomidae_Tanytarsus_signatus,	Chironomidae,Odonata,	0	Oomycota_Phytophthora-sp_95.06	Oomycota_Pythium_tracheiphilum_95_7e-47
BC1154	2726_90	BC1154_2726_90	90	2.8108	Chironomidae_Chironomus_aprilinus	0	Chironomidae_Chironomus_aprilinus,Chironomidae_Chironomus_cf_tenuistylus,Chironomidae_Einfeldia_sp_JM_2006,Chironomidae_Einfeldia_sp_JM_2006,Chironomidae_Einfeldia_sp_JM_2006,Chironomidae_Chironomus_muratensis,	Chironomidae,	0	Oomycota_Achlya_spinosa_98.29	Oomycota_Achlya_spinosa_98_1e-53
BC1154	2057_220	BC1154_2057_220	220	2.81377	Crustacea_Limnomysis_benedeni	0	Crustacea_Gammarus_komareki,Crustacea_Gammarus_komareki,Crustacea_Gammarus_varsoviensis,Crustacea_Synurella_ambulans,Crustacea_Gammarus_albimanus,Crustacea_Orchestia_montagui,	Crustacea,	0	n/a	n/a
BC1154	49_83	BC1154_49_83	83	3.03271	Odonata_Sympetrum_vicinum	0	Chironomidae_Microtendipes_pedellus,Diptera_Cylindrotoma_distinctissima,Odonata_Celithemis_elisa,Odonata_Libellula_pulchella,Crustacea_Triops_cancriformis,Crustacea_Triops_cancriformis,	Odonata,Chironomidae,Diptera,Crustacea,	0	n/a	n/a
BC1154	4079_45	BC1154_4079_45	45	3.13053	Diptera_Psilota_atra	0	Diptera_Cheilosia_carbonaria,Diptera_Eumerus_funeralis,Diptera_Psarus_abdominalis,Diptera_Xylota_segnis,Diptera_Pelecocera_caledonica,Diptera_Pelecocera_caledonica,	Diptera,	0	n/a	n/a
BC1154	3052_81	BC1154_3052_81	81	3.48755	Ephemeroptera_Kageronia_fuscogrisea	0	Diptera_Serromyia_femorata,Diptera_Chaoborus_punctipennis,Diptera_Serromyia_femorata,Chironomidae_Corynoneura_cf_scutellata,Chironomidae_Tanytarsus_palettaris,Chironomidae_Thienemanniella_cf_vittata,	Ephemeroptera,Diptera,Chironomidae,	0	n/a	n/a
BC1154	1153_19	BC1154_1153_19	19	3.54901	Annelida_Dina_punctata	1	Annelida_Dina_punctata,Annelida_Dina_latestriata,Annelida_Erpobdella_vilnensis,Annelida_Erpobdella_sp_TW2010,Annelida_Erpobdella_sp_TW2010,Annelida_Erpobdella_nigricollis,	Annelida,	0	n/a	n/a
BC1154	5555_22	BC1154_5555_22	22	3.61152	Gastropoda_Valvata_frigida	0	Gastropoda_Valvata_sibirica,Gastropoda_Valvata_sibirica,Gastropoda_Valvata_confusa,Gastropoda_Valvata_sorensis,Gastropoda_Valvata_confusa,Gastropoda_Valvata_aliena,	Gastropoda,	0	n/a	n/a
BC1154	17056_25	BC1154_17056_25	25	3.89306	Gastropoda_Valvata_confusa	0	Gastropoda_Valvata_sorensis,Gastropoda_Valvata_sorensis,Gastropoda_Valvata_aliena,Gastropoda_Valvata_aliena,Gastropoda_Valvata_sp,Gastropoda_Valvata_confusa,	Gastropoda,	0	Rotifera_Lecane_cornuta1_86.67	Hymenoptera_Microgastrinae_90_7e-17
BC1154	3051_70	BC1154_3051_70	70	4.09253	Gastropoda_Megalovalvata_piligera	2	Crustacea_Synurella_sp_1_AG2014,Gastropoda_Valvata_stenotrema,Gastropoda_Valvata_aliena,Gastropoda_Valvata_sp,Gastropoda_Valvata_sorensis,Gastropoda_Valvata_aliena,	Gastropoda,Crustacea,	0	n/a	n/a
BC1154	302_65	BC1154_302_65	65	4.14733	Bivalvia_Pisidium_cf_casertanum_UGSB_10556	2	Diptera_Psilota_atra,Diptera_Cheilosia_carbonaria,Diptera_Ferdinandea_cuprea,Diptera_Psarus_abdominalis,Diptera_Ferdinandea_ruficornis,Diptera_Ferdinandea_cuprea,	Bivalvia,Diptera,	0	< 70	Ascomycota_ Diaporthe_longicolla_83_3e-06
BC1154	5_2486	BC1154_5_2486	2486	4.53924	Crustacea_Orchestia_montagui	2	Crustacea_Gammarus_komareki,Crustacea_Gammarus_komareki,Crustacea_Gammarus_varsoviensis,Diptera_Ochlerotatus_nr_cantans,Diptera_Ochlerotatus_nr_cantans,Diptera_Ochlerotatus_nr_flavescens,	Crustacea,Diptera,	0	n/a	n/a
BC1154	3481_58	BC1154_3481_58	58	4.6742	Coleoptera_Liopterus_haemorrhoidalis	0	Trichoptera_Agraylea_sexmaculata,Trichoptera_Ithytrichia_clavata,Trichoptera_Ithytrichia_clavata,Trichoptera_Ithytrichia_lamellaris,Trichoptera_Ithytrichia_clavata,Trichoptera_Hydroptila_martini,	Coleoptera,Trichoptera,	0	Proteobacteria_Pelagibacter_80.81	n/a
BC1154	7894_30	BC1154_7894_30	30	4.69997	Crustacea_Lyurella_sp_1_AAG2014	0	Crustacea_Synurella_ambulans,Crustacea_Lyurella_sp_1_AAG2014,Crustacea_Orchestia_montagui,Crustacea_Synurella_sp_1_AG2014,Crustacea_Synurella_dershavini,Crustacea_Synurella_sp_1_AG2014,	Crustacea,	0	n/a	n/a
BC1154	118_161	BC1154_118_161	161	5.10144	Annelida_Propappus_volki	3	Gastropoda_Theodoxus_transversalis,Annelida_Propappus_volki,Annelida_Erpobdella_monostriata,Annelida_Erpobdella_nigricollis,Annelida_Propappus_volki,Annelida_Propappus_volki,	Annelida,Gastropoda,	0	< 70	n/a
BC1154	28_46	BC1154_28_46	46	5.1055	Trichoptera_Hydroptila_occulta	0	Trichoptera_Hydroptila_martini,Trichoptera_Hydroptila_martini,Trichoptera_Hydroptila_spinosa,Trichoptera_Hydroptila_martini,Trichoptera_Hydroptila_autonoe,Trichoptera_Rhyacophila_occidentalis,	Trichoptera,	0	n/a	n/a
BC1154	2686_90	BC1154_2686_90	90	5.3072	Chironomidae_Microtendipes_pedellus	0	Diptera_Cylindrotoma_distinctissima,Crustacea_Synurella_sp_1_AG2014,Odonata_Erythemis_collocata,Odonata_Pantala_flavescens,Diptera_Ochlerotatus_nr_flavescens,Odonata_Erythemis_simplicicollis,	Chironomidae,Diptera,Crustacea,Odonata,	0	n/a	n/a
BC1154	9998_18	BC1154_9998_18	18	5.57528	Diptera_Cylindrotoma_distinctissima	0	Bivalvia_Anodonta_anatina,Annelida_Dina_punctata,Bivalvia_Anodonta_anatina,Gastropoda_Megalovalvata_piligera,Gastropoda_Theodoxus_transversalis,Gastropoda_Theodoxus_transversalis,	Diptera,Bivalvia,Annelida,Gastropoda,	0	n/a	n/a
BC1154	395_63	BC1154_395_63	63	5.68724	Odonata_Enallagma_exsulans	0	Odonata_Somatochlora_williamsoni,Odonata_Lestes_unguiculatus,Odonata_Hagenius_brevistylus,Odonata_Hagenius_brevistylus,Odonata_Hagenius_brevistylus,Odonata_Lestes_unguiculatus,	Odonata,	0	Oomycota_Aphanomyces_chochlioides_81.72	Phaeophyceae_Dictyota_dichotoma_83_1e-19
BC1154	255_108	BC1154_255_108	108	5.88334	Crustacea_Stygobromus_anastasiae	0	Crustacea_Synurella_sp_1_AG2014,Annelida_Propappus_volki,Crustacea_Synurella_ambulans,Trichoptera_Glossosoma_altaicum,Crustacea_Synurella_sp_2_AG2014,Crustacea_Stygobromus_anastasiae,	Crustacea,Annelida,Trichoptera,	0	n/a	n/a
BC1154	200_66	BC1154_200_66	66	5.9448	Gastropoda_Semisalsa_aponensis	1	Gastropoda_Potamopyrgus_antipodarum,Gastropoda_Pseudamnicola_hinzi,Gastropoda_Viviparus_ater,Gastropoda_Viviparus_ater,Gastropoda_Potamopyrgus_antipodarum,Gastropoda_Adrioinsulana_conovula,	Gastropoda,	0	n/a	n/a
BC1154	171_64	BC1154_171_64	64	6.00527	Trichoptera_Glossosoma_schmidi	0	Coleoptera_Hydraena_lapidicola,Coleoptera_Hydraena_truncata,Coleoptera_Hydraena_truncata,Coleoptera_Hydraena_lapidicola,Coleoptera_Hydraena_palustris,Coleoptera_Hydraena_gracilis,	Trichoptera,Coleoptera,	0	n/a	n/a
BC1154	62_155	BC1154_62_155	155	6.10248	Chironomidae_Chironomus_plumosus	0	Chironomidae_Chironomus_muratensis,Chironomidae_Chironomus_muratensis,Chironomidae_Chironomus_pallidivittatus,Chironomidae_Chironomus_pseudothummi,Chironomidae_Chironomus_pallidivittatus,Chironomidae_Chironomus_pseudothummi,	Chironomidae,	0	n/a	n/a
BC1154	486_12	BC1154_486_12	12	6.10576	Trichoptera_Rhyacophila_laevis	0	Coleoptera_Macroplea_appendiculata,Coleoptera_Bagous_glabrirostris,Coleoptera_Macroplea_appendiculata,Coleoptera_Coelambus_marklini,Coleoptera_Coelambus_novemlineatus,Coleoptera_Coelambus_novemlineatus,	Trichoptera,Coleoptera,	0	n/a	n/a
BC1154	3948_11	BC1154_3948_11	11	6.22514	Odonata_Aeshna_juncea	0	Odonata_Aeshna_subarctica,Odonata_Aeshna_subarctica,Odonata_Aeshna_tuberculifera,Odonata_Basiaeschna_janata,Odonata_Basiaeschna_janata,Odonata_Anax_junius,	Odonata,	0	Oomycota_Phytopythium-sp_78.89	n/a
BC1154	304_32	BC1154_304_32	32	6.37178	Diptera_Forcipomyia_sp_6ES	0	Bivalvia_Pisidium_cf_casertanum_UGSB_10556,Diptera_Rhamphomyia_anomalipennis,Diptera_Empis_chioptera,Diptera_Empis_chioptera,Diptera_Rhamphomyia_anomalipennis,Diptera_Rhamphomyia_anomalipennis,	Diptera,Bivalvia,	0	n/a	n/a
BC1154	17029_23	BC1154_17029_23	23	6.39182	Diptera_Ochlerotatus_nr_flavescens	0	Diptera_Ochlerotatus_nr_cantans,Diptera_Ochlerotatus_nr_cantans,Crustacea_Orchestia_montagui,Crustacea_Gammarus_chevreuxi,Crustacea_Gammarus_chevreuxi,Crustacea_Gammarus_chevreuxi,	Diptera,Crustacea,	0	n/a	n/a
BC1154	2610_12	BC1154_2610_12	12	6.47517	Trichoptera_Hydroptila_simulans	0	Trichoptera_Hydroptila_botosaneanui,Trichoptera_Hydroptila_martini,Trichoptera_Hydroptila_occulta,Trichoptera_Hydroptila_martini,Trichoptera_Hydroptila_spinosa,Trichoptera_Hydroptila_martini,	Trichoptera,	0	n/a	n/a
BC1154	11_53651	BC1154_11_53651	53651	6.59567	Coleoptera_Hydraena_dentipes	0	Coleoptera_Hydraena_lapidicola,Coleoptera_Hydraena_truncata,Coleoptera_Hydraena_truncata,Coleoptera_Hydraena_palustris,Coleoptera_Hydraena_lapidicola,Coleoptera_Hydraena_gracilis,	Coleoptera,	0	Phaeophyceae_Asperococcus-sp_71.74	n/a
BC1154	467_2550	BC1154_467_2550	2550	6.59713	Crustacea_Amurocrangonyx_arsenjevi	1	Bivalvia_Pisidium_cf_casertanum_UGSB_10556,Crustacea_Amurocrangonyx_arsenjevi,Crustacea_Synurella_dershavini,Diptera_Cheilosia_carbonaria,Diptera_Merodon_testaceus,Diptera_Merodon_avidus,	Crustacea,Bivalvia,Diptera,	0	n/a	n/a
BC1154	12_2301	BC1154_12_2301	2301	6.89464	Coleoptera_Hydraena_lapidicola	0	Coleoptera_Hydraena_truncata,Coleoptera_Hydraena_truncata,Coleoptera_Hydraena_palustris,Coleoptera_Hydraena_lapidicola,Coleoptera_Hydraena_dentipes,Coleoptera_Hydraena_gracilis,	Coleoptera,	0	Gastropoda_Ampelita_clotho_72.04	n/a
BC1154	260_692	BC1154_260_692	692	7.25375	Chironomidae_Smittia_brevipennis	0	Chironomidae_Rheocricotopus_effusus,Chironomidae_Rheocricotopus_sp_3ES,Chironomidae_Rheocricotopus_sp_3ES,Chironomidae_Bryophaenocladius_sp_4ES,Crustacea_Janira_maculosa,Crustacea_Paramysis_arenosa,	Chironomidae,Crustacea,	0	n/a	n/a
BC1154	4310_71	BC1154_4310_71	71	7.85734	Diptera_Cheilosia_carbonaria	0	Diptera_Psilota_atra,Diptera_Merodon_spinitarsis,Diptera_Merodon_testaceus,Diptera_Merodon_femoratoides,Diptera_Merodon_avidus,Diptera_Merodon_avidus,	Diptera,	0	n/a	n/a
BC1154	55_2332	BC1154_55_2332	2332	7.86767	Chironomidae_Einfeldia_sp_JM_2006	0	Gastropoda_Theodoxus_transversalis,Chironomidae_Chironomus_pallidivittatus,Chironomidae_Chironomus_pseudothummi,Chironomidae_Chironomus_pallidivittatus,Chironomidae_Chironomus_pallidivittatus,Chironomidae_Chironomus_pseudothummi,	Chironomidae,Gastropoda,	0	n/a	n/a
BC1154	4469_32	BC1154_4469_32	32	7.9394	Crustacea_Synurella_ambulans	1	Chironomidae_Corynoneura_sp_15ES,Crustacea_Synurella_ambulans,Crustacea_Stygobromus_anastasiae,Crustacea_Synurella_sp_2_AG2014,Crustacea_Stygobromus_anastasiae,Crustacea_Synurella_sp_2_AG2014,	Crustacea,Chironomidae,	0	n/a	n/a
BC1154	1571_15	BC1154_1571_15	15	7.94937	Diptera_Limnellia_quadrata	0	Diptera_Culiseta_longiareolata,Diptera_Coquillettidia_richiardii,Diptera_Coquillettidia_richiardii,Crustacea_Mysis_oculata,Crustacea_Mysis_salemaai,Crustacea_Mysis_salemaai,	Diptera,Crustacea,	0	n/a	n/a
BC1154	35_369	BC1154_35_369	369	8.008	Coleoptera_Macronychus_quadrituberculatus	0	Coleoptera_Riolus_subviolaceus,Coleoptera_Limnius_volckmari,Coleoptera_Limnius_muelleri,Coleoptera_Limnius_volckmari,Coleoptera_Elmis_maugetii,Coleoptera_Limnius_opacus,	Coleoptera,	0	n/a	n/a
BC1154	250_775	BC1154_250_775	775	8.03309	Trichoptera_Glossosoma_altaicum	0	Coleoptera_Hydraena_dentipes,Coleoptera_Hydraena_lapidicola,Coleoptera_Hydraena_truncata,Coleoptera_Hydraena_truncata,Coleoptera_Hydraena_lapidicola,Coleoptera_Hydraena_polita,	Trichoptera,Coleoptera,	0	n/a	n/a
BC1154	2005_25	BC1154_2005_25	25	8.31064	Gastropoda_Belgrandia_thermalis	0	Gastropoda_Theodoxus_transversalis,Gastropoda_Theodoxus_danubialis,Gastropoda_Theodoxus_transversalis,Gastropoda_Theodoxus_danubialis,Gastropoda_Theodoxus_prevostianus,Gastropoda_Theodoxus_transversalis,	Gastropoda,	0	n/a	Cnidaria_Aequorea_australis_100_0.002
BC1154	226_36	BC1154_226_36	36	8.51718	Chironomidae_Tanytarsus_sinuatus	0	Chironomidae_Einfeldia_sp_JM_2006,Chironomidae_Chironomus_muratensis,Chironomidae_Chironomus_plumosus,Chironomidae_Chironomus_muratensis,Chironomidae_Chironomus_pseudothummi,Chironomidae_Chironomus_salinarius,	Chironomidae,	0	n/a	n/a
BC1154	2523_144	BC1154_2523_144	144	9.25285	Gastropoda_Pseudorientalia_sp_Lesvos	1	Diptera_Cylindrotoma_distinctissima,Gastropoda_Theodoxus_transversalis,Gastropoda_Theodoxus_transversalis,Gastropoda_Theodoxus_transversalis,Gastropoda_Theodoxus_transversalis,Gastropoda_Theodoxus_danubialis,	Gastropoda,Diptera,	0	n/a	n/a
BC1154	14_57	BC1154_14_57	57	9.26089	Trichoptera_Hydroptila_sparsa	0	Trichoptera_Hydroptila_tineoides,Trichoptera_Hydroptila_autonoe,Chironomidae_Chironomus_pseudothummi,Chironomidae_Chironomus_pallidivittatus,Chironomidae_Chironomus_pallidivittatus,Chironomidae_Chironomus_pseudothummi,	Trichoptera,Chironomidae,	0	n/a	n/a
BC1154	3923_27	BC1154_3923_27	27	10.0916	Crustacea_Synurella_stadukhini	0	Crustacea_Synurella_sp_2_AG2014,Crustacea_Synurella_sp_2_AG2014,Crustacea_Stygobromus_anastasiae,Gastropoda_Hippeutis_complanatus,Gastropoda_Segmentina_nitida,Gastropoda_Segmentina_nitida,	Crustacea,Gastropoda,	0	n/a	n/a
BC1154	555_11	BC1154_555_11	11	10.9323	Crustacea_Gammarus_setosus	0	Crustacea_Gammarus_italicus,Crustacea_Gammarus_lacustris,Crustacea_Gammarus_setosus,Crustacea_Gammarus_italicus,Crustacea_Rhipidogammarus_rhipidiophorus,Crustacea_Gammarus_chevreuxi,	Crustacea,	0	n/a	n/a
BC1154	214_189	BC1154_214_189	189	11.4079	Odonata_Argia_emma	0	Odonata_Enallagma_exsulans,Odonata_Argia_emma,Odonata_Lestes_congener,Odonata_Argia_vivida,Odonata_Lestes_congener,Odonata_Lestes_rectangularis,	Odonata,	0	n/a	n/a
BC1154	998_23	BC1154_998_23	23	11.9658	Trichoptera_Mystacides_azureus	0	Diptera_Ochlerotatus_nr_flavescens,Diptera_Ochlerotatus_nr_cantans,Diptera_Ochlerotatus_nr_cantans,Trichoptera_Rhyacophila_laevis,Crustacea_Gammarus_komareki,Crustacea_Gammarus_komareki,	Trichoptera,Diptera,Crustacea,	0	n/a	n/a
BC1154	229_1977	BC1154_229_1977	1977	11.9861	Gastropoda_Bythinella_dacica	0	Gastropoda_Theodoxus_transversalis,Gastropoda_Theodoxus_transversalis,Gastropoda_Theodoxus_transversalis,Gastropoda_Theodoxus_danubialis,Gastropoda_Theodoxus_transversalis,Gastropoda_Theodoxus_danubialis,	Gastropoda,	0	n/a	n/a
BC1154	1439_28	BC1154_1439_28	28	12.1266	Crustacea_Amurocrangonyx_arsenjevi	0	Gastropoda_Choanomphalus_maacki,Gastropoda_Choanomphalus_maacki,Gastropoda_Planorbis_planorbis,Diptera_Limnophora_obsignata,Crustacea_Synurella_stadukhini,Crustacea_Synurella_ambulans,	Crustacea,Gastropoda,Diptera,	0	n/a	n/a
BC1154	3990_23	BC1154_3990_23	23	12.4722	Diptera_Limnophora_obsignata	0	Crustacea_Amurocrangonyx_arsenjevi,Crustacea_Synurella_stadukhini,Crustacea_Synurella_ambulans,Crustacea_Gammarus_uludagi,Gastropoda_Segmentina_nitida,Gastropoda_Hippeutis_complanatus,	Diptera,Crustacea,Gastropoda,	0	n/a	n/a
BC1154	5557_11	BC1154_5557_11	11	12.8759	Gastropoda_Segmentina_nitida	0	Gastropoda_Hippeutis_complanatus,Gastropoda_Segmentina_nitida,Gastropoda_Bulinus_truncatus,Gastropoda_Choanomphalus_maacki,Gastropoda_Bathyomphalus_contortus,Gastropoda_Choanomphalus_maacki,	Gastropoda,	0	n/a	n/a
BC1154	158_18749	BC1154_158_18749	18749	13.9053	Gastropoda_Choanomphalus_maacki	0	Gastropoda_Choanomphalus_maacki,Gastropoda_Planorbis_planorbis,Diptera_Limnophora_obsignata,Crustacea_Amurocrangonyx_arsenjevi,Crustacea_Synurella_stadukhini,Crustacea_Synurella_ambulans,	Gastropoda,Diptera,Crustacea,	0	n/a	n/a
BC1154	6525_16	BC1154_6525_16	16	18.0069	Trichoptera_Hydropsyche_rhadamanthys	0	Trichoptera_Hydroptila_sparsa,Crustacea_Gammarus_varsoviensis,Trichoptera_Rhyacophila_occidentalis,Trichoptera_Hydroptila_botosaneanui,Trichoptera_Hydroptila_occulta,Trichoptera_Hydroptila_martini,	Trichoptera,Crustacea,	0	n/a	n/a
BC1154	313_565	BC1154_313_565	565	33.012	Bivalvia_Corbicula_fluminea	0	Bivalvia_Corbicula_fluminalis,Bivalvia_Corbicula_fluminalis,Bivalvia_Corbicula_fluminea,Bivalvia_Corbicula_cf_fluminalis,Bivalvia_Corbicula_cf_fluminalis,Bivalvia_Corbicula_sp_CNRS_9901,	Bivalvia,	0	n/a	n/a
BC1243	6025_11	BC1243_6025_11	11	0.030622	Coleoptera_Elodes_marginata	0		Coleoptera,	18	Coleoptera_Elodes_marginata_97.56	Coleoptera_Elodes_marginata_98_7e-52
BC1243	5622_18	BC1243_5622_18	18	0.10278	Chironomidae_Metriocnemus_beringiensis	0	Chironomidae_Chaetocladius_sp,Chironomidae_Metriocnemus_picipes,Chironomidae_Bryophaenocladius_sp_8ES,Chironomidae_Metriocnemus_beringiensis,Chironomidae_Metriocnemus_fuscipes,Chironomidae_Metriocnemus_picipes,	Chironomidae,	9	Chironomidae_98.36	Chironomidae_Paracricotopus-sp_95_1e-44
BC1243	24_25	BC1243_24_25	25	0.209571	Chironomidae_Macropelopia_notata	0	Chironomidae_Procladius_sagittalis,Chironomidae_Macropelopia_notata,Chironomidae_Zavrelimyia_sp_2ES,Chironomidae_Zavrelimyia_melanura,Chironomidae_Zavrelimyia_melanura,Diptera_Empis_tessellata,	Chironomidae,Diptera,	11	Chironomidae_Macropelopia_nebulosa_100	Chironomidae_94_1e-43
BC1243	537_108	BC1243_537_108	108	0.254526	Ephemeroptera_Ecdyonurus_corsicus	0	Ephemeroptera_Ephemerella_mucronata,Ephemeroptera_Ecdyonurus_venosus,Ephemeroptera_Electrogena_zebrata,Ephemeroptera_Ecdyonurus_venosus,Ephemeroptera_Ameletus_inopinatus,Ephemeroptera_Ecdyonurus_helveticus,	Ephemeroptera,	5	Mammalia_Marmosops_pinheiroi_88	Ephemeroptera_Ecdyonurus_venosus_88_7e-32
BC1243	452_94	BC1243_452_94	94	0.25946	Ephemeroptera_Rhithrogena_reatina	1	Ephemeroptera_Rhithrogena_insularis,Ephemeroptera_Rhithrogena_insularis,Ephemeroptera_Rhithrogena_reatina,Ephemeroptera_Rhithrogena_nuragica,Ephemeroptera_Rhithrogena_insularis,Ephemeroptera_Rhithrogena_semicolorata,	Ephemeroptera,	11	Ephemeroptera_Ecdyonurus-sp_91.06	Ephemeroptera_Ecdyonurus_venosus_90_3e-35
BC1243	0_234703	BC1243_0_234703	234703	0.260471	Ephemeroptera_Ecdyonurus_venosus	1	Ephemeroptera_Ecdyonurus_corsicus,Ephemeroptera_Ecdyonurus_venosus,Plecoptera_Leuctra_geniculata,Plecoptera_Leuctra_geniculata,Plecoptera_Leuctra_vesulensis,Plecoptera_Leuctra_braueri,	Ephemeroptera,Plecoptera,	18	Ephemeroptera_Ecdyonurus_venosus_89.43	Ephemeroptera_Ecdyonurus_venosus_90_7e-27
BC1243	2024_22	BC1243_2024_22	22	0.275232	Ephemeroptera_Baetis_fuscatus	0	Ephemeroptera_Baetis_melanonyx,Ephemeroptera_Baetis_fuscatus,Ephemeroptera_Baetis_fuscatus,Ephemeroptera_Centroptilum_luteolum,Ephemeroptera_Acentrella_lapponica,Ephemeroptera_Baetis_fuscatus,	Ephemeroptera,	12	Ephemeroptera_Baetis_melanonyx_91.06	Ephemeroptera_Baetis_melanonyx_90_3e-35
BC1243	1035_26	BC1243_1035_26	26	0.276391	Ephemeroptera_Rhithrogena_insularis	1	Ephemeroptera_Rhithrogena_insularis,Ephemeroptera_Rhithrogena_reatina,Ephemeroptera_Parameletus_chelifer,Ephemeroptera_Rhithrogena_semicolorata,Ephemeroptera_Rhithrogena_insularis,Ephemeroptera_Ecdyonurus_venosus,	Ephemeroptera,	11	Ephemeroptera_Ecdyonurus-sp_88.62	Ephemeroptera_Ecdyonurus_venosus_88_2e-31
BC1243	326_36	BC1243_326_36	36	0.302103	Plecoptera_Leuctra_braueri	1	Ephemeroptera_Rhithrogena_insularis,Plecoptera_Leuctra_hippopus,Ephemeroptera_Rhithrogena_semicolorata,Ephemeroptera_Rhithrogena_insularis,Plecoptera_Leuctra_hippopus,Plecoptera_Leuctra_geniculata,	Plecoptera,Ephemeroptera,	7	Plecoptera_Leuctra_rickeri_89.34	Ephemeroptera_Rhitrogena-sp_90_1e-34
BC1243	1555_11	BC1243_1555_11	11	0.313497	Ephemeroptera_Rhithrogena_eatoni	0	Ephemeroptera_Rhithrogena_semicolorata,Ephemeroptera_Rhithrogena_semicolorata,Ephemeroptera_Rhithrogena_insularis,Ephemeroptera_Rhithrogena_insularis,Ephemeroptera_Ecdyonurus_venosus,Ephemeroptera_Ecdyonurus_helveticus,	Ephemeroptera,	5	Orthoptera_Hemiandrus_pallitarsis_88	Ephemeroptera_Ecdyonurus_venosus_87_4e-29
BC1243	670_45	BC1243_670_45	45	0.320229	Ephemeroptera_Epeorus_assimilis	0	Plecoptera_Nemoura_cinerea,Ephemeroptera_Ephemerella_mucronata,Plecoptera_Amphinemura_palmeni,Plecoptera_Amphinemura_standfussi,Plecoptera_Amphinemura_standfussi,Ephemeroptera_Epeorus_assimilis,	Ephemeroptera,Plecoptera,	3	Orthoptera_Pristoceuthophilus_cercalis_88.75	Chironomidae_Parachironomus-sp_85_9e-26
BC1243	1608_21	BC1243_1608_21	21	0.348489	Ephemeroptera_Takobia_muticus	1	Ephemeroptera_Takobia_albinatii,Ephemeroptera_Takobia_muticus,Ephemeroptera_Baetis_vernus,Ephemeroptera_Procloeon_bifidum,Ephemeroptera_Procloeon_bifidum,Ephemeroptera_Baetis_liebenauae,	Ephemeroptera,	5	Coleoptera_88.51	Ephemeroptera_Bungona_narilla_86_9e-26
BC1243	4828_20	BC1243_4828_20	20	0.360715	Diptera_Simulium_longipalpe	1	Diptera_Simulium_vernum,Diptera_Simulium_vernum,Diptera_Simulium_juxtacrenobium,Diptera_Simulium_silvestre,Diptera_Simulium_juxtacrenobium,Diptera_Simulium_aureum,	Diptera,	5	Chironomidae_Parachironomus_tenuicaudatus_89.33	Ephemeroptera_Ecdyonurus_venosus_88_7e-32
BC1243	872_12	BC1243_872_12	12	0.380409	Coleoptera_Rhantus_exsoletus	1	Coleoptera_Rhantus_grapii,Coleoptera_Rhantus_grapii,Coleoptera_Rhantus_frontalis,Coleoptera_Rhantus_frontalis,Coleoptera_Rhantus_suturalis,Coleoptera_Rhantus_frontalis,	Coleoptera,	5	Diptera_Tachinidae_89.43	Diptera_Simulium_subpusillum_90_2e-36
BC1243	549_207	BC1243_549_207	207	0.390476	Coleoptera_Berosus_frontifoveatus	0	Ephemeroptera_Takobia_muticus,Ephemeroptera_Takobia_muticus,Ephemeroptera_Takobia_albinatii,Ephemeroptera_Baetis_vernus,Ephemeroptera_Baetis_liebenauae,Ephemeroptera_Baetis_liebenauae,	Coleoptera,Ephemeroptera,	3	Plecoptera_Halticoperla_tara_89.29	Ephemeroptera_Ecdyonurus_venosus_89_4e-34
BC1243	126_483	BC1243_126_483	483	0.399102	Ephemeroptera_Baetis_lutheri	0		Ephemeroptera,	15	Ephemeroptera_Baetis_rhodani_89.33	Ephemeroptera_Baetis_melanonyx_87_4e-29
BC1243	1034_14	BC1243_1034_14	14	0.399464	Ephemeroptera_Ephemerella_mucronata	0	Ephemeroptera_Ecdyonurus_corsicus,Ephemeroptera_Ecdyonurus_venosus,Ephemeroptera_Electrogena_zebrata,Ephemeroptera_Ecdyonurus_venosus,Ephemeroptera_Ecdyonurus_helveticus,Ephemeroptera_Ecdyonurus_helveticus,	Ephemeroptera,	3	Mammalia_Marmosops_pinheiroi_89.33	Ephemeroptera_Ecdyonurus_venosus_89_1e-33
BC1243	3417_15	BC1243_3417_15	15	0.409908	Ephemeroptera_Baetis_vernus	0	Ephemeroptera_Baetis_liebenauae,Ephemeroptera_Baetis_liebenauae,Ephemeroptera_Acentrella_lapponica,Ephemeroptera_Acentrella_lapponica,Ephemeroptera_Baetis_subalpinus,Ephemeroptera_Baetis_sp_MZH_JV13,	Ephemeroptera,	5	Ephemeroptera_Ecdyonurus_venosus_86.99	Coleoptera_Leistus_nitidus_83_7e-22
BC1243	354_39	BC1243_354_39	39	0.421448	Diptera_Simulium_murmanum	0	Ephemeroptera_Ecdyonurus_venosus,Ephemeroptera_Ecdyonurus_corsicus,Ephemeroptera_Ecdyonurus_venosus,Diptera_Metacnephia_amphora,Diptera_Simulium_equinum,Diptera_Simulium_aureum,	Diptera,Ephemeroptera,	7	Diptera_Simulium_reptans_90.67	Ephemeroptera_Ecdyonurus_venosus_90_1e-34
BC1243	327_241	BC1243_327_241	241	0.467868	Diptera_Simulium_morsitans	0	Diptera_Simulium_lundstromi,Diptera_Simulium_longipalpe,Diptera_Simulium_longipalpe,Diptera_Simulium_lundstromi,Diptera_Simulium_pusillum,Diptera_Simulium_noelleri,	Diptera,	11	Diptera_Simulium_reptans_89.33	Chironomidae_Parachironomus-sp_87_1e-24
BC1243	422_136	BC1243_422_136	136	0.484806	Plecoptera_Leuctra_vesulensis	0	Plecoptera_Leuctra_geniculata,Plecoptera_Leuctra_geniculata,Ephemeroptera_Parameletus_chelifer,Plecoptera_Leuctra_braueri,Plecoptera_Leuctra_hippopus,Ephemeroptera_Ameletus_inopinatus,	Plecoptera,Ephemeroptera,	7	Ephemeroptera_Ecdyonurus-sp_88.62	Ephemeroptera_Ecdyonurus_venosus_88_7e-32
BC1243	319_44	BC1243_319_44	44	0.491792	Ephemeroptera_Parameletus_chelifer	0	Ephemeroptera_Ameletus_inopinatus,Plecoptera_Leuctra_braueri,Ephemeroptera_Parameletus_chelifer,Ephemeroptera_Rhithrogena_eatoni,Plecoptera_Leuctra_geniculata,Plecoptera_Leuctra_braueri,	Ephemeroptera,Plecoptera,	3	Plecoptera_Leuctra_tenuis_88.1	Lepidoptera_Loxostege_floridalis_89_3e-20
BC1243	596_42	BC1243_596_42	42	0.503893	Ephemeroptera_Rhithrogena_semicolorata	1	Ephemeroptera_Rhithrogena_semicolorata,Ephemeroptera_Rhithrogena_eatoni,Ephemeroptera_Rhithrogena_insularis,Ephemeroptera_Rhithrogena_insularis,Ephemeroptera_Rhithrogena_insularis,Ephemeroptera_Rhithrogena_reatina,	Ephemeroptera,	12	Ephemeroptera_Ecdyonurus_venosus_87.5	Ephemeroptera_Ecdyonurus_venosus_86_1e-28
BC1243	734_30	BC1243_734_30	30	0.529646	Ephemeroptera_Cloeon_simile	0	Coleoptera_Berosus_frontifoveatus,Ephemeroptera_Cloeon_dipterum,Ephemeroptera_Cloeon_dipterum,Ephemeroptera_Takobia_albinatii,Ephemeroptera_Takobia_muticus,Ephemeroptera_Takobia_muticus,	Ephemeroptera,Coleoptera,	3	Coleoptera_Berosus-sp_88.62	Diptera_Simulium_sheilae_87_4e-29
BC1243	667_11	BC1243_667_11	11	0.546385	Plecoptera_Nemoura_cinerea	0	Ephemeroptera_Epeorus_assimilis,Ephemeroptera_Ephemerella_mucronata,Plecoptera_Leuctra_geniculata,Plecoptera_Leuctra_vesulensis,Plecoptera_Leuctra_geniculata,Ephemeroptera_Electrogena_grandiae,	Plecoptera,Ephemeroptera,	5	Plecoptera_Leuctra-sp_86.99	Chironomidae_Parachironomus-sp_84_4e-24
BC1243	106_14	BC1243_106_14	14	0.551171	Coleoptera_Berosus_signaticollis	0	Coleoptera_Hydrophilus_aterrimus,Coleoptera_Enochrus_affinis,Coleoptera_Georissus_laesicollis,Coleoptera_Enochrus_nigritus,Coleoptera_Enochrus_affinis,Coleoptera_Helophorus_pumilio,	Coleoptera,	3	Coleoptera_Berberomeloe_majalis_95.12	Coleoptera_Leistus_nitidus_83_7e-22
BC1243	483_21	BC1243_483_21	21	0.601752	Coleoptera_Haliplus_variegatus	0	Coleoptera_Berosus_frontifoveatus,Coleoptera_Haliplus_fulvus,Coleoptera_Haliplus_variegatus,Ephemeroptera_Baetis_liebenauae,Coleoptera_Haliplus_flavicollis,Coleoptera_Haliplus_flavicollis,	Coleoptera,Ephemeroptera,	8	Ephemeroptera_Ecdyonurus_venosus_86.99	Ephemeroptera_Ecdyonurus_venosus_89_1e-33
BC1243	595_219	BC1243_595_219	219	0.616364	Plecoptera_Leuctra_geniculata	1	Plecoptera_Leuctra_vesulensis,Plecoptera_Leuctra_geniculata,Ephemeroptera_Ecdyonurus_venosus,Ephemeroptera_Ecdyonurus_venosus,Ephemeroptera_Ecdyonurus_corsicus,Coleoptera_Berosus_frontifoveatus,	Plecoptera,Ephemeroptera,Coleoptera,	3	Coleoptera_Berosus-sp_89.19	Ephemeroptera_Ecdyonurus_venosus_87_3e-30
BC1243	4883_15	BC1243_4883_15	15	0.630965	Diptera_Simulium_lundstromi	0	Diptera_Simulium_morsitans,Diptera_Simulium_longipalpe,Diptera_Simulium_longipalpe,Diptera_Simulium_lundstromi,Diptera_Simulium_pusillum,Diptera_Simulium_equinum,	Diptera,	8	Ephemeroptera_Ecdyonurus_venosus_86.67	Ephemeroptera_Ecdyonurus_venosus_86_1e-28
BC1243	15319_17	BC1243_15319_17	17	3.51833	Diptera_Psilota_atra	0	Diptera_Cheilosia_carbonaria,Diptera_Rhingia_rostrata,Diptera_Eumerus_funeralis,Diptera_Ceriana_conopsoides,Diptera_Lispe_pygmaea,Diptera_Psarus_abdominalis,	Diptera,	0	n/a	Amoebozoa_Copromyxa_protea_98_2e-41
BC1243	70_13	BC1243_70_13	13	5.39612	Odonata_Somatochlora_williamsoni	0	Odonata_Enallagma_exsulans,Odonata_Lestes_dryas,Odonata_Hetaerina_americana,Odonata_Hetaerina_americana,Odonata_Lestes_forcipatus,Odonata_Lestes_unguiculatus,	Odonata,	0	Acari_Eniochthoniidae_72.63	Rhodophyta_Plocamium_violaceum_95_3e-06
BC1243	6390_16	BC1243_6390_16	16	6.41067	Crustacea_Amurocrangonyx_arsenjevi	1	Bivalvia_Pisidium_cf_casertanum_UGSB_10556,Crustacea_Amurocrangonyx_arsenjevi,Crustacea_Synurella_dershavini,Diptera_Merodon_testaceus,Diptera_Merodon_avidus,Diptera_Merodon_serrulatus,	Crustacea,Bivalvia,Diptera,	0	n/a	n/a
C1131	2022_15	C1131_2022_15	15	1e-06	Ephemeroptera_Ecdyonurus_venosus	1	Ephemeroptera_Ecdyonurus_corsicus,Ephemeroptera_Ecdyonurus_venosus,	Ephemeroptera,	16	Ephemeroptera_Ecdyonurus-sp_95.93	Ephemeroptera_Ecdyonurus_venosus_96_1e-48
C1131	109_38	C1131_109_38	38	0.078014	Trichoptera_Allogamus_mortoni	0	Trichoptera_Halesus_rubricollis,Trichoptera_Drusus_discophorus,Trichoptera_Drusus_botosaneanui,Trichoptera_Drusus_botosaneanui,Trichoptera_Drusus_sp_1,Trichoptera_Drusus_sp_1,	Trichoptera,	11	Trichoptera_Allogamus_ligonifer_100	Trichoptera_Drusus-sp_94_1e-44
C1131	4013_65	C1131_4013_65	65	0.110324	Chironomidae_Rheocricotopus_atripes	0	Chironomidae_Smittia_sp_23ES,Chironomidae_Cricotopus_cf_septentrionalis,Chironomidae_Cricotopus_bicinctus,Chironomidae_Cricotopus_bicinctus,Chironomidae_Orthocladius_thienemanni,Chironomidae_Orthocladius_subletteorum,	Chironomidae,	11	Diptera_100	Chironomidae_Rheocricotopus_robacki_98_5e-53
C1131	6694_13	C1131_6694_13	13	0.111805	Chironomidae_Smittia_brevipennis	0	Chironomidae_Rheocricotopus_atripes,Chironomidae_Cricotopus_bicinctus,Chironomidae_Cricotopus_bicinctus,Chironomidae_Cricotopus_cf_septentrionalis,Chironomidae_Cricotopus_bicinctus,Chironomidae_Cricotopus_rufiventris,	Chironomidae,	9	Diptera_97.56	Chironomidae_Rheocricotopus_robacki_96_2e-47
C1131	1932_24	C1131_1932_24	24	0.113882	Diptera_Atherix_sp_SLB_2003	0	Diptera_Pachygaster_atra,Diptera_Pachygaster_atra,Diptera_Microchrysa_polita,Diptera_Psilopa_leucostoma,Diptera_Psilopa_leucostoma,Diptera_Psilopa_leucostoma,	Diptera,	9	Chironomidae_94.67	Diptera_Phoridae_94_1e-44
C1131	8359_11	C1131_8359_11	11	0.145309	Diptera_Coenosia_agromyzina	0	Diptera_Coenosia_agromyzina,Diptera_Coenosia_testacea,Diptera_Coenosia_testacea,Diptera_Coenosia_attenuata,Diptera_Coenosia_albicornis,Diptera_Coenosia_attenuata,	Diptera,	8	Diptera_Musca-sp_96	Diptera_Mycetophilidae_93_5e-43
C1131	46_224	C1131_46_224	224	0.147141	Chironomidae_Rheotanytarsus_ringei	0	Chironomidae_Paratanytarsus_dissimilis,Chironomidae_Paratanytarsus_intricatus,Chironomidae_Paratanytarsus_grimmii,Chironomidae_Paratanytarsus_intricatus,Chironomidae_Paratanytarsus_dissimilis,Chironomidae_Micropsectra_mendli,	Chironomidae,	11	Chironomidae_94.17	Chironomidae_Rheotanytarsus-sp_94_1e-43
C1131	961_33	C1131_961_33	33	0.159787	Chironomidae_Paratanytarsus_grimmii	0	Chironomidae_Paratanytarsus_intricatus,Chironomidae_Paratanytarsus_intricatus,Chironomidae_Paratanytarsus_intricatus,Chironomidae_Paratanytarsus_dissimilis,Chironomidae_Paratanytarsus_dissimilis,Chironomidae_Rheotanytarsus_ringei,	Chironomidae,	9	Chironomidae_94.67	Chironomidae_92_1e-39
C1131	752_15	C1131_752_15	15	0.193205	Chironomidae_Micropsectra_notescens	1	Chironomidae_Micropsectra_insignilobus,Chironomidae_Paratanytarsus_natvigi,Chironomidae_Sergentia_baicalensis,Chironomidae_Micropsectra_junci,Chironomidae_Micropsectra_insignilobus,Chironomidae_Paratanytarsus_natvigi,	Chironomidae,	9	Diptera_93.5	Diptera_Helina_laxifrons_93_2e-42
C1131	15_47277	C1131_15_47277	47277	0.195458	Chironomidae_Paratanytarsus_intricatus	1	Chironomidae_Rheotanytarsus_ringei,Chironomidae_Paratanytarsus_intricatus,Chironomidae_Paratanytarsus_dissimilis,Chironomidae_Paratanytarsus_dissimilis,Chironomidae_Micropsectra_mendli,Chironomidae_Paratanytarsus_grimmii,	Chironomidae,	9	Chironomidae_94.67	Coleoptera_Caedius_marinus_93_9e-41
C1131	489_18	C1131_489_18	18	0.20553	Crustacea_Triops_cancriformis	3	Neuroptera_Osmylus_fulvicephalus,Crustacea_Amurocrangonyx_arsenjevi,Chironomidae_Micropsectra_pallidula,Chironomidae_Paratanytarsus_intricatus,Chironomidae_Micropsectra_appendica,Neuroptera_Osmylus_fulvicephalus,	Crustacea,Neuroptera,Chironomidae,	3	Chironomidae_96	Chironomidae_94_1e-43
C1131	680_14	C1131_680_14	14	0.205602	Chironomidae_Paratanytarsus_penicillatus	1	Chironomidae_Paratanytarsus_intricatus,Chironomidae_Rheotanytarsus_ringei,Chironomidae_Rheotanytarsus_ringei,Chironomidae_Rheotanytarsus_ringei,Chironomidae_Micropsectra_sp_To391,Chironomidae_Paratanytarsus_intricatus,	Chironomidae,	5	Diptera_94.67	Blattodea_Rothisilpha_najtae_93_7e-42
C1131	751_15	C1131_751_15	15	0.210058	Chironomidae_Micropsectra_insignilobus	1	Chironomidae_Micropsectra_insignilobus,Chironomidae_Micropsectra_notescens,Chironomidae_Paratanytarsus_natvigi,Chironomidae_Rheotanytarsus_ringei,Chironomidae_Micropsectra_junci,Chironomidae_Micropsectra_notescens,	Chironomidae,	9	Diptera_Hyphantrophaga-sp_94.25	Diptera_Sciophilinae_93_5e-43
C1131	892_12	C1131_892_12	12	0.229151	Chironomidae_Paratanytarsus_dissimilis	1	Chironomidae_Paratanytarsus_intricatus,Chironomidae_Paratanytarsus_intricatus,Chironomidae_Paratanytarsus_penicillatus,Chironomidae_Rheotanytarsus_ringei,Chironomidae_Rheotanytarsus_ringei,Chironomidae_Micropsectra_sp_To391,	Chironomidae,	9	Chironomidae_94.67	Chironomidae_93_5e-43
C1131	1912_26	C1131_1912_26	26	0.236072	Chironomidae_Chironomus_sp_EU2	1	Chironomidae_Rheotanytarsus_ringei,Chironomidae_Micropsectra_mendli,Chironomidae_Chironomus_sp_It_tot,Chironomidae_Paratanytarsus_intricatus,Chironomidae_Chironomus_sp_EU2,Chironomidae_Paratanytarsus_intricatus,	Chironomidae,	9	Chironomidae_93.33	Chironomidae_93_2e-41
C1131	88_15	C1131_88_15	15	0.240605	Chironomidae_Parapsectra_uliginosa	0	Chironomidae_Rheotanytarsus_ringei,	Chironomidae,	9	Chironomidae_93.33	Chironomidae_92_5e-38
C1131	36_103	C1131_36_103	103	0.240623	Chironomidae_Micropsectra_mendli	0	Chironomidae_Paratanytarsus_natvigi,Chironomidae_Paratanytarsus_natvigi,Chironomidae_Paratanytarsus_natvigi,Chironomidae_Paratanytarsus_laetipes,Chironomidae_Paratanytarsus_austriacus,Chironomidae_Paratanytarsus_laetipes,	Chironomidae,	9	Chironomidae_Paratanytarsus_dissimilis_93.33	Chironomidae_92_1e-39
C1131	768_29	C1131_768_29	29	0.248511	Chironomidae_Stempellina_bausei	0	Chironomidae_Paratanytarsus_intricatus,Chironomidae_Rheotanytarsus_ringei,Chironomidae_Paratanytarsus_intricatus,Chironomidae_Paratanytarsus_grimmii,Chironomidae_Paratanytarsus_intricatus,Chironomidae_Chironomus_sp_EU2,	Chironomidae,	9	Chironomidae_93.33	Chironomidae_Paratanytarsus_austriacus_91_5e-38
C1131	1106_12	C1131_1106_12	12	0.255652	Coleoptera_Spercheus_emarginatus	1	Coleoptera_Berosus_signaticollis,Coleoptera_Spercheus_emarginatus,Coleoptera_Chaetarthria_similis,Coleoptera_Crenitis_punctatostriata,Coleoptera_Crenitis_punctatostriata,Coleoptera_Haliplus_fulvicollis,	Coleoptera,	5	Chironomidae_93.33	Chironomidae_91_5e-38
C1131	566_25	C1131_566_25	25	0.258833	Coleoptera_Haliplus_fulvicollis	0	Coleoptera_Hydraena_palustris,Coleoptera_Peltodytes_caesus,Coleoptera_Macroplea_appendiculata,Coleoptera_Georissus_laesicollis,Coleoptera_Chaetarthria_similis,Coleoptera_Helophorus_grandis,	Coleoptera,	5	Chironomidae_94.67	Chironomidae_Microtendipes_pedellus_92_1e-39
C1131	686_46	C1131_686_46	46	0.260831	Chironomidae_Paratanytarsus_laetipes	0	Chironomidae_Paratanytarsus_intricatus,Chironomidae_Paratanytarsus_dissimilis,Chironomidae_Paratanytarsus_intricatus,Chironomidae_Paratanytarsus_dissimilis,Chironomidae_Paratanytarsus_grimmii,Chironomidae_Paratanytarsus_intricatus,	Chironomidae,	9	Diptera_93.69	Chironomidae_92_4e-39
C1131	406_45	C1131_406_45	45	0.270853	Coleoptera_Hydaticus_seminiger	1	Coleoptera_Hydaticus_transversalis,Coleoptera_Hydaticus_transversalis,Coleoptera_Nebrioporus_depressus,Coleoptera_Nebrioporus_depressus,Coleoptera_Hydaticus_seminiger,Coleoptera_Hydaticus_continentalis,	Coleoptera,	5	Chironomidae_92	Paratanytarsus_abiskoensis_93_2e-41
C1131	59_132	C1131_59_132	132	0.271875	Chironomidae_Sergentia_baicalensis	1	Chironomidae_Micropsectra_notescens,Chironomidae_Paratanytarsus_natvigi,Chironomidae_Micropsectra_insignilobus,Chironomidae_Paratanytarsus_dissimilis,Chironomidae_Rheotanytarsus_ringei,Chironomidae_Paratanytarsus_intricatus,	Chironomidae,	5	Chironomidae_93.04	Blattodea_Rothisilpha_najtae_91_1e-38
C1131	428_36	C1131_428_36	36	0.303729	Chironomidae_Chironomus_sp_It_tot	0	Chironomidae_Chironomus_sp_EU2,Chironomidae_Chironomus_sp_EU2,Chironomidae_Paratanytarsus_dissimilis,Chironomidae_Rheotanytarsus_ringei,Chironomidae_Paratanytarsus_intricatus,Chironomidae_Paratanytarsus_dissimilis,	Chironomidae,	9	Chironomidae_93.33	Chironomidae_92_4e-39
C1131	134_19	C1131_134_19	19	0.328454	Coleoptera_Hydraena_palustris	3	Coleoptera_Peltodytes_caesus,Coleoptera_Macroplea_appendiculata,Coleoptera_Ochthebius_metallescens,Coleoptera_Ochthebius_marinus,Coleoptera_Ochthebius_metallescens,Coleoptera_Agabus_fuscipennis,	Coleoptera,	5	Chironomidae_92	Chironomidae_92_1e-38
C1131	637_30	C1131_637_30	30	0.33459	Chironomidae_Paratanytarsus_sp_6TE	0	Chironomidae_Paratanytarsus_dissimilis,Chironomidae_Paratanytarsus_intricatus,Chironomidae_Rheotanytarsus_ringei,Chironomidae_Paratanytarsus_intricatus,Chironomidae_Paratanytarsus_dissimilis,Chironomidae_Paratanytarsus_grimmii,	Chironomidae,	9	Chironomidae_91.74	Chironomidae_89_1e-34
C1131	2937_19	C1131_2937_19	19	0.345601	Chironomidae_Stempellinella_flavidula	0	Chironomidae_Stempellinella_edwardsi,Chironomidae_Stempellinella_edwardsi,Chironomidae_Stempellinella_edwardsi,Chironomidae_Dicrotendipes_nervosus,Chironomidae_Microchironomus_tener,Chironomidae_Microchironomus_tener,	Chironomidae,	9	Chironomidae_91.74	Chironomidae_89_1e-34
C1131	530_11	C1131_530_11	11	0.354332	Neuroptera_Osmylus_fulvicephalus	2	Neuroptera_Osmylus_fulvicephalus,Neuroptera_Osmylus_fulvicephalus,Crustacea_Amurocrangonyx_arsenjevi,Crustacea_Triops_cancriformis,Diptera_Serromyia_femorata,Diptera_Serromyia_femorata,	Neuroptera,Crustacea,Diptera,	5	Diptera_Siphona-sp_90.83	Diptera_Siphona-sp_92_4e-39
C1131	400_11	C1131_400_11	11	0.36735	Plecoptera_Capnia_vidua	0	Ephemeroptera_Serratella_ignita,Plecoptera_Isoperla_grammatica,Plecoptera_Isoperla_grammatica,Chironomidae_Rheotanytarsus_ringei,Chironomidae_Paratanytarsus_intricatus,Ephemeroptera_Nixe_joernensis,	Plecoptera,Ephemeroptera,Chironomidae,	5	Chironomidae_90.91	Chironomidae_90_2e-36
C1131	1692_39	C1131_1692_39	39	0.440528	Ephemeroptera_Baetis_lutheri	0		Ephemeroptera,	15	Ephemeroptera_Baetis_rhodani_89.33	Ephemeroptera_Baetis_alpinus_86_9e-26
C1131	2017_28	C1131_2017_28	28	3.14077	Coleoptera_Liopterus_haemorrhoidalis	0	Coleoptera_Macroplea_appendiculata,Coleoptera_Bagous_glabrirostris,Coleoptera_Macroplea_appendiculata,Coleoptera_Laccobius_minutus,Coleoptera_Hydrobius_fuscipes,Coleoptera_Crenitis_punctatostriata,	Coleoptera,	0	Oomycota_Phytophthora_hibernalis_78.57	n/a
C1654	667_12917	C1654_667_12917	12917	0.043205	Ephemeroptera_Habroleptoides_sp_SC2014	1	Ephemeroptera_Leptophlebia_vespertina,Ephemeroptera_Paraleptophlebia_submarginata,Ephemeroptera_Paraleptophlebia_submarginata,Ephemeroptera_Habrophlebia_eldae,Ephemeroptera_Habrophlebia_eldae,Ephemeroptera_Paraleptophlebia_strandii,	Ephemeroptera,	3	< 70	Ephemeroptera_Habrophlebia_eldae_92_1e-39
C1654	1044_831	C1654_1044_831	831	0.04827	Ephemeroptera_Epeorus_assimilis	0		Ephemeroptera,	18	Ephemeroptera_Epeorus_assimilis_93.52	Ephemeroptera_Epeorus_assimilis_94_3e-45
C1654	1015_5485	C1654_1015_5485	5485	0.118236	Diptera_Nostima_picta	0	Diptera_Limnellia_quadrata,Diptera_Scathophaga_stercoraria,Diptera_Limnellia_quadrata,Diptera_Limonia_nubeculosa,Diptera_Nostima_picta,Diptera_Parydra_coarctata,	Diptera,	12	Diptera_Calliphora_vicina_100	Diptera_Calliphora_vicina_99_3e-55
C1654	1111_141	C1654_1111_141	141	0.152257	Diptera_Scathophaga_stercoraria	0	Diptera_Limnellia_quadrata,Diptera_Nostima_picta,Diptera_Limonia_nubeculosa,Diptera_Atherix_sp_SLB_2003,Diptera_Scathophaga_furcata,Diptera_Scathophaga_stercoraria,	Diptera,	11	Diptera_Calliphora-sp_97.92	Diptera_Calliphora_vicina_98_7e-52
C1654	938_17	C1654_938_17	17	0.157085	Ephemeroptera_Paraleptophlebia_submarginata	0	Ephemeroptera_Leptophlebia_vespertina,Ephemeroptera_Paraleptophlebia_submarginata,Ephemeroptera_Habroleptoides_sp_SC2014,Ephemeroptera_Paraleptophlebia_strandii,Ephemeroptera_Paraleptophlebia_strandii,Ephemeroptera_Habrophlebia_eldae,	Ephemeroptera,	12	Ephemeroptera_Habrophlebia_eldae_92.5	Ephemeroptera_Habrophlebia_eldae_93_2e-41
C1654	1061_19	C1654_1061_19	19	0.165585	Diptera_Dixella_sp	0	Diptera_Limonia_nubeculosa,Diptera_Limonia_nubeculosa,Diptera_Atherix_sp_SLB_2003,Diptera_Atherix_sp_SLB_2003,Diptera_Atherix_sp_SLB_2003,Diptera_Atherix_sp_SLB_2003,	Diptera,	9	Diptera_Empididae_94.67	Diptera_Lauxaniidae_93_5e-43
C1654	2229_24	C1654_2229_24	24	0.183885	Ephemeroptera_Leptophlebia_vespertina	1	Ephemeroptera_Paraleptophlebia_submarginata,Ephemeroptera_Paraleptophlebia_submarginata,Ephemeroptera_Habroleptoides_sp_SC2014,Ephemeroptera_Leptophlebia_marginata,Ephemeroptera_Leptophlebia_vespertina,Ephemeroptera_Paraleptophlebia_strandii,	Ephemeroptera,	3	< 70	Ephemeroptera_Habrophlebia_eldae_91_1e-38
C1654	5066_12	C1654_5066_12	12	0.21328	Diptera_Dicranomyia_modesta	0	Diptera_Dixella_sp,Diptera_Dixella_sp,Diptera_Limonia_nubeculosa,Diptera_Forcipomyia_aristolochiae,Diptera_Limonia_nubeculosa,Diptera_Forcipomyia_sp_6ES,	Diptera,	12	Diptera_Calliphora-sp_96.88	Diptera_Calliphora_vicina_97_3e-50
C1654	1122_2263	C1654_1122_2263	2263	0.2861	Plecoptera_Rhabdiopteryx_acuminata	1	Plecoptera_Rhabdiopteryx_acuminata,Plecoptera_Capnia_bifrons,Plecoptera_Capnia_nigra,Plecoptera_Capnia_nigra,Ephemeroptera_Rhithrogena_eatoni,Ephemeroptera_Rhithrogena_semicolorata,	Plecoptera,Ephemeroptera,	12	Plecoptera_Dinocras_cephalotes_100	Plecoptera_Dinocras_cephalotes_99_3e-55
C1654	966_264	C1654_966_264	264	0.44206	Ephemeroptera_Baetis_lutheri	0		Ephemeroptera,	15	Ephemeroptera_Baetis_rhodani_89.33	Ephemeroptera_Baetis_alpinus_86_9e-26
C1654	17742_16	C1654_17742_16	16	0.45956	Ephemeroptera_Rhithrogena_eatoni	0	Plecoptera_Capnia_bifrons,Plecoptera_Rhabdiopteryx_acuminata,Plecoptera_Rhabdiopteryx_acuminata,Plecoptera_Capnia_nigra,Plecoptera_Capnia_nigra,Ephemeroptera_Rhithrogena_semicolorata,	Ephemeroptera,Plecoptera,	8	Plecoptera_Dinocras_cephalotes_97.62	Plecoptera_Dinocras_cephalotes_98_7e-52
C1654	17_54	C1654_17_54	54	1.74842	Odonata_Cordulegaster_maculata	0	Odonata_Cordulegaster_diastatops,Odonata_Cordulegaster_diastatops,Crustacea_Lepidurus_apus,Crustacea_Triops_cancriformis,Crustacea_Triops_cancriformis,Crustacea_Lepidurus_apus,	Odonata,Crustacea,	0	Homo_sapiens_100	Homo_sapiens_100_6e-57
C1654	14948_14	C1654_14948_14	14	3.49671	Crustacea_Amurocrangonyx_arsenjevi	1	Crustacea_Limnomysis_benedeni,Diptera_Simulium_rostratum,Diptera_Simulium_vulgare,Diptera_Simulium_silvestre,Diptera_Simulium_tuberosum,Diptera_Simulium_tuberosum,	Crustacea,Diptera,	0	Hymenoptera_82.46	n/a
C1654	17191_18	C1654_17191_18	18	3.89237	Diptera_Merodon_spinitarsis	0	Diptera_Merodon_avidus,Diptera_Merodon_testaceus,Diptera_Merodon_serrulatus,Diptera_Merodon_femoratoides,Diptera_Merodon_hamifer,Diptera_Merodon_velox,	Diptera,	0	n/a	n/a
C1654	2_65472	C1654_2_65472	65472	4.0309	Gastropoda_Megalovalvata_piligera	2	Gastropoda_Megalovalvata_piligera,Gastropoda_Physa_fontinalis,Bivalvia_Dreissena_rostriformis,Gastropoda_Megalovalvata_piligera,Gastropoda_Viviparus_ater,Gastropoda_Valvata_stenotrema,	Gastropoda,Bivalvia,	0	n/a	Protura_Fujientomon_dicestum_100_6e-57
C1654	480_44	C1654_480_44	44	4.20684	Gastropoda_Megalovalvata_piligera	1	Gastropoda_Megalovalvata_piligera,Gastropoda_Physa_fontinalis,Bivalvia_Dreissena_rostriformis,Gastropoda_Megalovalvata_piligera,Gastropoda_Viviparus_ater,Gastropoda_Valvata_stenotrema,	Gastropoda,Bivalvia,	0	n/a	Protura_Fujientomon_dicestum_98_2e-51
C1654	5631_20	C1654_5631_20	20	5.06545	Bivalvia_Pisidium_cf_casertanum_UGSB_10556	2	Bivalvia_Anodonta_anatina,Bivalvia_Corbicula_fluminalis,Crustacea_Synurella_sp_1_AG2014,Bivalvia_Pisidium_cf_casertanum_UGSB_10556,Bivalvia_Anodonta_anatina,Bivalvia_Dreissena_rostriformis,	Bivalvia,Crustacea,	0	n/a	Protura_Fujientomon_dicestum_98_2e-51
C1654	1832_59	C1654_1832_59	59	5.1576	Gastropoda_Viviparus_ater	0	Bivalvia_Dreissena_rostriformis,Gastropoda_Megalovalvata_piligera,Gastropoda_Megalovalvata_piligera,Gastropoda_Physa_fontinalis,Bivalvia_Dreissena_rostriformis,Bivalvia_Dreissena_rostriformis,	Gastropoda,Bivalvia,	0	n/a	Protura_Fujientomon_dicestum_97_3e-50
C1654	408_47	C1654_408_47	47	9.04	Annelida_Bothrioneurum_vejdovskyanum	0	Gastropoda_Megalovalvata_piligera,Gastropoda_Megalovalvata_piligera,Gastropoda_Physa_fontinalis,Annelida_Rhynchelmis_shamanensis,Annelida_Rhyacodriloides_abyssalis,Annelida_Baikalodrilus_wereschtschagini,	Annelida,Gastropoda,	0	n/a	Protura_Fujientomon_dicestum_97_3e-50
C1654	1_114	C1654_1_114	114	9.47715	Odonata_Enallagma_antennatum	0	Odonata_Somatochlora_semicircularis,Chironomidae_Einfeldia_sp_JM_2006,Chironomidae_Chironomus_cf_tenuistylus,Chironomidae_Chironomus_pallidivittatus,Chironomidae_Chironomus_pseudothummi,Chironomidae_Chironomus_salinarius,	Odonata,Chironomidae,	0	Actinopterygiidae_Blennidae_76	Ephemeroptera_Nousia-sp_95_3e-30
C1654	3596_16	C1654_3596_16	16	11.8306	Gastropoda_Bythinella_dacica	0	Gastropoda_Theodoxus_transversalis,Gastropoda_Theodoxus_transversalis,Gastropoda_Theodoxus_transversalis,Gastropoda_Theodoxus_danubialis,Gastropoda_Theodoxus_transversalis,Gastropoda_Theodoxus_danubialis,	Gastropoda,	0	Chironomidae_72.53	n/a
C1654	433_14	C1654_433_14	14	12.9412	Bivalvia_Dreissena_blanci	0	Bivalvia_Dreissena_presbensis,Bivalvia_Dreissena_blanci,Bivalvia_Dreissena_polymorpha,Bivalvia_Dreissena_polymorpha,Bivalvia_Congeria_jalzici,Bivalvia_Congeria_jalzici,	Bivalvia,	0	n/a	Protura_Fujientomon_dicestum_97_3e-50
C1654	9_1789	C1654_9_1789	1789	17.7099	Bivalvia_Anodonta_anatina	2	Bivalvia_Anodonta_anatina,Bivalvia_Pisidium_cf_casertanum_UGSB_10556,Bivalvia_Dreissena_rostriformis,Bivalvia_Margaritifera_margaritifera,Bivalvia_Margaritifera_auricularia,Bivalvia_Margaritifera_middendorffi,	Bivalvia,	0	Ascomycota_Fusarium_circinatum_85.09	Ascomycota_Acremonium_fuci_94_3e-45
C1661	3402_36	C1661_3402_36	36	1e-06	Ephemeroptera_Ecdyonurus_venosus	1	Ephemeroptera_Ecdyonurus_corsicus,Ephemeroptera_Ecdyonurus_venosus,	Ephemeroptera,	16	Ephemeroptera_Ecdyonurus-sp_95.93	Ephemeroptera_Ecdyonurus_venosus_96_1e-48
C1661	793_24	C1661_793_24	24	0.027179	Diptera_Elporia_barnardi	1	Diptera_Elporia_barnardi,Diptera_Edwardsina_gigantea,Diptera_Microchrysa_polita,Diptera_Rhagio_tringarius,Diptera_Pachygaster_atra,Diptera_Pachygaster_atra,	Diptera,	9	Diptera_Sciophila-sp_97.33	Diptera_Antocha-sp_97_1e-48
C1661	156_1070	C1661_156_1070	1070	0.041703	Ephemeroptera_Habroleptoides_sp_SC2014	1	Ephemeroptera_Leptophlebia_vespertina,Ephemeroptera_Paraleptophlebia_submarginata,Ephemeroptera_Paraleptophlebia_submarginata,Ephemeroptera_Habrophlebia_eldae,Ephemeroptera_Habrophlebia_eldae,Ephemeroptera_Paraleptophlebia_strandii,	Ephemeroptera,	3	< 70	Ephemeroptera_Habrophlebia_eldae_93_2e-41
C1661	2150_12	C1661_2150_12	12	0.077837	Trichoptera_Allogamus_mortoni	0	Trichoptera_Halesus_rubricollis,Trichoptera_Drusus_discophorus,Trichoptera_Drusus_botosaneanui,Trichoptera_Drusus_botosaneanui,Trichoptera_Drusus_sp_1,Trichoptera_Drusus_sp_1,	Trichoptera,	11	Trichoptera_Allogamus_ligonifer_100	Trichoptera_Drusus-sp_94_1e-44
C1661	323_92	C1661_323_92	92	0.165702	Diptera_Dixella_sp	0	Diptera_Limonia_nubeculosa,Diptera_Limonia_nubeculosa,Diptera_Atherix_sp_SLB_2003,Diptera_Atherix_sp_SLB_2003,Diptera_Atherix_sp_SLB_2003,Diptera_Atherix_sp_SLB_2003,	Diptera,	9	Diptera_Empididae_94.67	Diptera_Lauxaniidae_93_5e-43
C1661	464_2303	C1661_464_2303	2303	0.292076	Ephemeroptera_Electrogena_zebrata	0	Ephemeroptera_Electrogena_zebrata,Ephemeroptera_Ecdyonurus_helveticus,Ephemeroptera_Ecdyonurus_venosus,Ephemeroptera_Ecdyonurus_helveticus,Ephemeroptera_Ameletus_inopinatus,Ephemeroptera_Parameletus_chelifer,	Ephemeroptera,	3	Plecoptera_Leuctra_rosinae_89.43	Hymenoptera_Dolichopus_pugil_86_4e-24
C1661	1413_16	C1661_1413_16	16	0.399589	Ephemeroptera_Baetis_lutheri	0		Ephemeroptera,	15	Ephemeroptera_Baetis_rhodani_89.33	Ephemeroptera_Baetis_alpinus_87_4e-29
C1661	425_15	C1661_425_15	15	2.57463	Trichoptera_Hydroptila_martini	1	Trichoptera_Hydroptila_occulta,Trichoptera_Hydroptila_martini,Trichoptera_Hydroptila_spinosa,Trichoptera_Hydroptila_martini,Trichoptera_Hydroptila_ivisa,Trichoptera_Rhyacophila_laevis,	Trichoptera,	0	n/a	n/a
C1661	199_31	C1661_199_31	31	3.50163	Crustacea_Amurocrangonyx_arsenjevi	1	Crustacea_Limnomysis_benedeni,Diptera_Simulium_rostratum,Diptera_Simulium_vulgare,Diptera_Simulium_silvestre,Diptera_Simulium_tuberosum,Diptera_Simulium_tuberosum,	Crustacea,Diptera,	0	Hymenoptera_82.46	n/a
C1661	2120_19	C1661_2120_19	19	9.50278	Odonata_Enallagma_antennatum	0	Odonata_Somatochlora_semicircularis,Chironomidae_Einfeldia_sp_JM_2006,Chironomidae_Chironomus_cf_tenuistylus,Chironomidae_Chironomus_pallidivittatus,Chironomidae_Chironomus_pseudothummi,Chironomidae_Chironomus_salinarius,	Odonata,Chironomidae,	0	Actinopterygiidae_Blennidae_76	Ephemeroptera_Nousia-sp_95_3e-30
C1671	157_11	C1671_157_11	11	0.022855	Chironomidae_Prodiamesa_olivacea	0		Chironomidae,	18	Chironomidae_Prodiamesa_olivacea_100	Chironomidae_Prodiamesa_olivacea_100_6e-57
C1671	20628_13	C1671_20628_13	13	0.102925	Chironomidae_Metriocnemus_beringiensis	0	Chironomidae_Chaetocladius_sp,Chironomidae_Metriocnemus_picipes,Chironomidae_Bryophaenocladius_sp_8ES,Chironomidae_Metriocnemus_beringiensis,Chironomidae_Metriocnemus_fuscipes,Chironomidae_Metriocnemus_picipes,	Chironomidae,	9	Chironomidae_98.36	Chironomidae_Paracricotopus-sp_95_1e-44
C1671	90_21	C1671_90_21	21	0.209974	Chironomidae_Macropelopia_notata	0	Chironomidae_Procladius_sagittalis,Chironomidae_Macropelopia_notata,Chironomidae_Zavrelimyia_sp_2ES,Chironomidae_Zavrelimyia_melanura,Chironomidae_Zavrelimyia_melanura,Diptera_Empis_tessellata,	Chironomidae,Diptera,	11	Chironomidae_Macropelopia_nebulosa_100	Chironomidae_94_1e-43
C1671	88_98	C1671_88_98	98	0.260906	Ephemeroptera_Ecdyonurus_venosus	1	Ephemeroptera_Ecdyonurus_corsicus,Ephemeroptera_Ecdyonurus_venosus,Plecoptera_Leuctra_geniculata,Plecoptera_Leuctra_geniculata,Plecoptera_Leuctra_vesulensis,Plecoptera_Leuctra_braueri,	Ephemeroptera,Plecoptera,	18	Ephemeroptera_Ecdyonurus_venosus_89.43	Ephemeroptera_Ecdyonurus_venosus_90_7e-37
C1671	2325_57	C1671_2325_57	57	0.441781	Ephemeroptera_Baetis_lutheri	0		Ephemeroptera,	15	Ephemeroptera_Baetis_rhodani_89.33	Ephemeroptera_Baetis_alpinus_86_9e-26
C1671	1759_35	C1671_1759_35	35	3.64584	Gastropoda_Megalovalvata_piligera	2	Gastropoda_Megalovalvata_piligera,Gastropoda_Physa_fontinalis,Bivalvia_Dreissena_rostriformis,Gastropoda_Megalovalvata_piligera,Gastropoda_Megalovalvata_piligera,Gastropoda_Valvata_stenotrema,	Gastropoda,Bivalvia,	0	n/a	Protura_Fujientomon_dicestum_100_6e-57
C1671	4974_11	C1671_4974_11	11	5.74469	Gastropoda_Theodoxus_transversalis	2	Gastropoda_Megalovalvata_piligera,Gastropoda_Theodoxus_transversalis,Bivalvia_Anodonta_anatina,Bivalvia_Anodonta_anatina,Gastropoda_Bythinella_dacica,Annelida_Lumbricillus_rivalis,	Gastropoda,Bivalvia,Annelida,	0	Ascomycota_Clonostachys_rosea_80.95	n/a
C1671	709_27	C1671_709_27	27	7.53675	Diptera_Ochlerotatus_nr_cantans	1	Diptera_Ochlerotatus_nr_flavescens,Diptera_Ochlerotatus_nr_cantans,Trichoptera_Diplectrona_felix,Trichoptera_Diplectrona_atra,Trichoptera_Diplectrona_felix,Diptera_Lispe_pygmaea,	Diptera,Trichoptera,	0	Ascomycota_Clonostachys_rosea_83.33	Ascomycota_Emericellopsis-sp_92_3e-40
C1671	6_138398	C1671_6_138398	138398	7.56044	Bivalvia_Anodonta_anatina	2	Bivalvia_Anodonta_anatina,Bivalvia_Pisidium_cf_casertanum_UGSB_10556,Gastropoda_Bythiospeum_cf_gebhardti,Gastropoda_Bythiospeum_hungaricum,Gastropoda_Bythiospeum_hungaricum,Gastropoda_Viviparus_ater,	Bivalvia,Gastropoda,	0	Ascomycota_Fusarium_circinatum_85.09	Ascomycota_Acremonium_fuci_94_3e-45
C1671	252_27	C1671_252_27	27	8.12843	Annelida_Lumbricillus_rivalis	0	Annelida_Lumbricillus_rivalis,Annelida_Lumbricillus_kaloensis,Annelida_Achaeta_cf_brevivasa_PDW2010,Annelida_Lumbricillus_lineatus,Annelida_Lumbricillus_kaloensis,Annelida_Fridericia_digitata,	Annelida,	0	Ascomycota_Fusarium_circinatum_79.8	Ascomycota_Emericellopsis-sp_92_3e-40
C1671	76_45	C1671_76_45	45	8.39904	Bivalvia_Pisidium_cf_casertanum_UGSB_10556	2	Bivalvia_Anodonta_anatina,Bivalvia_Anodonta_anatina,Gastropoda_Bythiospeum_cf_gebhardti,Gastropoda_Bythiospeum_hungaricum,Gastropoda_Bythiospeum_hungaricum,Gastropoda_Viviparus_ater,	Bivalvia,Gastropoda,	0	Ascomycota_Clonostachys_rosea_86.9	Ascomycota_Acremonium_fuci_93_7e-42
C1671	2527_16	C1671_2527_16	16	9.15077	Annelida_Achaeta_cf_brevivasa_PDW2010	0	Annelida_Lumbricillus_lineatus,Annelida_Lumbricillus_rivalis,Annelida_Lumbricillus_rivalis,Annelida_Lumbricillus_kaloensis,Annelida_Lumbricillus_kaloensis,Annelida_Fridericia_digitata,	Annelida,	0	Ascomycota_Pseudogymnoascus_pannorum_87.65	Ascomycota_Acremonium_fuci_93_1e-39
C1796	5605_36	C1796_5605_36	36	0.165518	Diptera_Dixella_sp	0	Diptera_Limonia_nubeculosa,Diptera_Limonia_nubeculosa,Diptera_Atherix_sp_SLB_2003,Diptera_Atherix_sp_SLB_2003,Diptera_Atherix_sp_SLB_2003,Diptera_Atherix_sp_SLB_2003,	Diptera,	9	Diptera_Empididae_94.67	Diptera_Lauxaniidae_93_5e-43
C1796	1523_45	C1796_1523_45	45	0.372799	Ephemeroptera_Baetis_lutheri	0		Ephemeroptera,	15	Ephemeroptera_Baetis_rhodani_90.67	Ephemeroptera_Baetis_alpinus_90_2e-36
C1796	85_30	C1796_85_30	30	1.26511	Diptera_Pneumia_mutua	0	Trichoptera_Orthotrichia_angustella,Diptera_Pneumia_stammeri,Diptera_Pneumia_trivialis,Diptera_Pneumia_stammeri,Diptera_Pneumia_borealis,Diptera_Parabazarella_subneglecta,	Diptera,Trichoptera,	0	Hemiptera_Kleidocerys_resedae_97.37	Hemiptera_Ischnorhynchinae-sp_98_7e-52
C1796	2857_59	C1796_2857_59	59	1.56285	Odonata_Libellula_quadrimaculata	0	Odonata_Epitheca_cynosura,Odonata_Epitheca_spinigera,Odonata_Epitheca_canis,Odonata_Epitheca_spinigera,Odonata_Epitheca_canis,Odonata_Erythemis_collocata,	Odonata,	0	Oomycota_Saprolegnia_ferax_98.58	Oomycota_Saprolegnia_ferax_97_3e-50
C1796	603_12	C1796_603_12	12	1.68894	Chironomidae_Tanytarsus_inaequalis	0	Chironomidae_Tanytarsus_occultus,Chironomidae_Micropsectra_nana,Chironomidae_Micropsectra_nana,Chironomidae_Micropsectra_bumasta,Chironomidae_Micropsectra_sp_5ES,Chironomidae_Micropsectra_chionophila,	Chironomidae,	0	Oomycota_Saprolegnia_ferax_97.37	Oomycota_Saprolegnia_ferax_97_3e-50
C1796	1154_18	C1796_1154_18	18	2.09073	Diptera_Lispe_pygmaea	1	Diptera_Limnophora_triangula,Diptera_Lispe_pygmaea,Diptera_Spilogona_arctica,Diptera_Spilogona_arctica,Diptera_Lispocephala_alma,Diptera_Lispocephala_alma,	Diptera,	0	Oomycota_Saprolegnia_ferax_94.62	Oomycota_Saprolegnia_ferax_97_4e-49
C1796	1193_16	C1796_1193_16	16	2.32864	Coleoptera_Macroplea_appendiculata	3	Coleoptera_Bagous_glabrirostris,Coleoptera_Macroplea_appendiculata,Coleoptera_Liopterus_haemorrhoidalis,Coleoptera_Cercyon_castaneipennis,Coleoptera_Enochrus_coarctatus,Coleoptera_Enochrus_jesusarribasi,	Coleoptera,	0	Oomycota_Saprolegnia_ferax_85.42	Oomycota_Saprolegnia_ferax_96_2e-47
C1796	12811_17	C1796_12811_17	17	2.34817	Gastropoda_Megalovalvata_piligera	0	Gastropoda_Megalovalvata_piligera,Gastropoda_Megalovalvata_piligera,Gastropoda_Valvata_stenotrema,Gastropoda_Valvata_sibirica,Gastropoda_Megalovalvata_piligera,Gastropoda_Physa_fontinalis,	Gastropoda,	0	Rotifera_Lecane_cornuta1_85.37	Rotifera_Lecane_grandis_86_7e-27
C1796	470_19	C1796_470_19	19	2.80423	Chironomidae_Chironomus_pallidivittatus	0	Chironomidae_Chironomus_pseudothummi,Chironomidae_Chironomus_salinarius,Chironomidae_Chironomus_pseudothummi,Chironomidae_Chironomus_pallidivittatus,Chironomidae_Einfeldia_sp_JM_2006,Chironomidae_Chironomus_pallidivittatus,	Chironomidae,	0	Oomycota_Saprolegnia_ferax_96.58	Oomycota_Saprolegnia_ferax_97_1e-49
C1796	241_101	C1796_241_101	101	2.83088	Chironomidae_Corynoneura_sp_15ES	0	Chironomidae_Paratendipes_albimanus,Chironomidae_Micropsectra_nana,Chironomidae_Paratendipes_albimanus,Chironomidae_Paratendipes_subaequalis,Chironomidae_Tanytarsus_excavatus,Chironomidae_Tanytarsus_paraniger,	Chironomidae,	0	Oomycota_Saprolegnia_ferax_88.54	Oomycota_Saprolegnia_ferax_97_3e-50
C1796	488_85	C1796_488_85	85	2.98215	Chironomidae_Chironomus_pseudothummi	0	Chironomidae_Chironomus_salinarius,Chironomidae_Chironomus_pseudothummi,Chironomidae_Chironomus_pallidivittatus,Chironomidae_Einfeldia_sp_JM_2006,Chironomidae_Chironomus_pallidivittatus,Chironomidae_Chironomus_pallidivittatus,	Chironomidae,	0	Oomycota_Saprolegnia_ferax_87.88	Oomycota_Saprolegnia_ferax_98_2e-51
C1796	2658_64	C1796_2658_64	64	3.00185	Coleoptera_Helophorus_croaticus	0	Coleoptera_Georissus_sp,Coleoptera_Georissus_sp,Coleoptera_Georissus_crenulatus,Coleoptera_Coelostoma_orbiculare,Coleoptera_Coelostoma_orbiculare,Coleoptera_Cercyon_castaneipennis,	Coleoptera,	0	Oomycota_Saprolegnia_ferax_86.87	Oomycota_Saprolegnia_ferax_97_3e-50
C1796	8_81423	C1796_8_81423	81423	3.22952	Chironomidae_Chironomus_aprilinus	0	Chironomidae_Chironomus_aprilinus,Chironomidae_Chironomus_cf_tenuistylus,Chironomidae_Einfeldia_sp_JM_2006,Chironomidae_Einfeldia_sp_JM_2006,Chironomidae_Einfeldia_sp_JM_2006,Chironomidae_Chironomus_muratensis,	Chironomidae,	0	Oomycota_Saprolegnia_ferax_98.29	Oomycota_Saprolegnia_ferax_98_1e-53
C1796	3371_14	C1796_3371_14	14	3.57292	Gastropoda_Moitessieria_cf_puteana	0	Gastropoda_Bythinella_pannonica,Gastropoda_Bythinella_charpentieri,Gastropoda_Bithynia_tentaculata,Gastropoda_Bythinella_cretensis,Gastropoda_Bythinella_cretensis,Gastropoda_Bythinella_micherdzinskii,	Gastropoda,	0	Oomycota_Saprolegnia_ferax_96.58	Oomycota_Saprolegnia_ferax_97_3e-50
C1796	3354_32	C1796_3354_32	32	3.63591	Chironomidae_Chironomus_muratensis	0	Chironomidae_Chironomus_aprilinus,Chironomidae_Chironomus_muratensis,Chironomidae_Chironomus_plumosus,Chironomidae_Chironomus_aprilinus,Chironomidae_Chironomus_cf_tenuistylus,Chironomidae_Einfeldia_sp_JM_2006,	Chironomidae,	0	Oomycota_Saprolegnia_ferax_97.37	Oomycota_Saprolegnia_ferax_98_2e-51
C1796	2785_11	C1796_2785_11	11	5.40307	Gastropoda_Sadleriana_robici	0	Chironomidae_Chironomus_aprilinus,Chironomidae_Chironomus_aprilinus,Chironomidae_Chironomus_cf_tenuistylus,Chironomidae_Einfeldia_sp_JM_2006,Chironomidae_Einfeldia_sp_JM_2006,Chironomidae_Einfeldia_sp_JM_2006,	Gastropoda,Chironomidae,	0	Oomycota_Saprolegnia_ferax_96.58	Oomycota_Saprolegnia_ferax_93_7e-42
C1796	1011_129	C1796_1011_129	129	34.5388	Diptera_Parhelophilus_consimilis	1	Diptera_Helophilus_hybridus,Diptera_Anasimyia_interpunctata,Diptera_Parhelophilus_consimilis,Diptera_Eristalis_arbustorum,Diptera_Parhelophilus_versicolor,Diptera_Eristalis_arbustorum,	Diptera,	0	< 70	n/a
C3855	12_2750	C3855_12_2750	2750	0.157252	Ephemeroptera_Baetis_rhodani	0	Ephemeroptera_Takobia_albinatii,Ephemeroptera_Alainites_muticus,Ephemeroptera_Takobia_albinatii,Ephemeroptera_Takobia_muticus,Ephemeroptera_Baetis_melanonyx,Ephemeroptera_Baetis_melanonyx,	Ephemeroptera,	16	Ephemeroptera_Baetis_atlanticus_99.19	Ephemeroptera_Baetis_atlanticus_99_3e-55
C3855	630_57	C3855_630_57	57	0.165179	Diptera_Dixella_sp	0	Diptera_Limonia_nubeculosa,Diptera_Limonia_nubeculosa,Diptera_Atherix_sp_SLB_2003,Diptera_Atherix_sp_SLB_2003,Diptera_Atherix_sp_SLB_2003,Diptera_Atherix_sp_SLB_2003,	Diptera,	9	Diptera_Empididae_94.67	Diptera_Lauxaniidae_93_5e-43
C3855	1755_58	C3855_1755_58	58	0.440969	Ephemeroptera_Baetis_lutheri	0		Ephemeroptera,	15	Ephemeroptera_Baetis_rhodani_89.33	Ephemeroptera_Baetis_alpinus_86_9e-26
C3855	2644_35	C3855_2644_35	35	1.05507	Diptera_Atherix_sp_SLB_2003	3	Diptera_Culiseta_longiareolata,Diptera_Cheilotrichia_cinerascens,Diptera_Coquillettidia_richiardii,Diptera_Coquillettidia_richiardii,Diptera_Coquillettidia_richiardii,Diptera_Aedes_cretinus,	Diptera,	0	Oomycota_Phytopthora_tentaculata_88.89	Oomycota_Phytopthora-sp_89_4e-34
C3855	2353_18	C3855_2353_18	18	1.75231	Odonata_Libellula_quadrimaculata	0	Odonata_Libellula_luctuosa,Odonata_Celithemis_elisa,Odonata_Libellula_quadrimaculata,Odonata_Celithemis_elisa,Odonata_Celithemis_elisa,Odonata_Celithemis_elisa,	Odonata,	0	Oomycota_Pythium_monospermum_97.44	Oomycota_Pythium_monospermum_98_2e-51
C3855	5527_16	C3855_5527_16	16	2.08415	Odonata_Celithemis_elisa	0	Odonata_Libellula_quadrimaculata,Odonata_Celithemis_elisa,Odonata_Celithemis_elisa,Odonata_Libellula_quadrimaculata,Odonata_Celithemis_elisa,Odonata_Libellula_luctuosa,	Odonata,	0	Oomycota_Pythium_deliense_97.44	Oomycota_Pythium_monospermum_98_2e-51
C3855	7_10235	C3855_7_10235	10235	2.40792	Chironomidae_Corynoneura_sp_15ES	0	Odonata_Libellula_quadrimaculata,Chironomidae_Tanytarsus_inaequalis,Diptera_Lispe_pygmaea,Diptera_Limnophora_triangula,Diptera_Lispe_pygmaea,Chironomidae_Micropsectra_bumasta,	Chironomidae,Odonata,Diptera,	0	Oomycota_Pythium_monospermum_100	Oomycota_Pythium_monospermum_100_6e-51
C3855	12680_15	C3855_12680_15	15	2.84786	Trichoptera_Glossosoma_schmidi	0	Trichoptera_Agraylea_sexmaculata,Coleoptera_Haliplus_immaculatus,Coleoptera_Cercyon_littoralis,Trichoptera_Ithytrichia_clavata,Trichoptera_Stactobiella_risi,Trichoptera_Stactobiella_risi,	Trichoptera,Coleoptera,	0	Oomycota_Aphanomyces_laevis_83.33	Rhodophyta_Chauviniella_coriifolia76_3e-06
C3855	6243_11	C3855_6243_11	11	3.21982	Diptera_Rhingia_rostrata	0	Diptera_Ceriana_conopsoides,Diptera_Xylota_segnis,Diptera_Liogma_nodicornis,Diptera_Cheilosia_albitarsis,Diptera_Merodon_spinitarsis,Diptera_Atherix_sp_SLB_2003,	Diptera,	0	n/a	Amoebozoa_Copromyxa_protea_90_5e-28
C3855	8720_12	C3855_8720_12	12	3.56205	Trichoptera_Rhyacophila_laevis	0	Trichoptera_Hydroptila_martini,Trichoptera_Hydroptila_occulta,Trichoptera_Hydroptila_martini,Trichoptera_Hydroptila_spinosa,Trichoptera_Hydroptila_martini,Trichoptera_Hydroptila_ivisa,	Trichoptera,	0	n/a	Amoebozoa_Copromyxa_protea_90_1e-28
C3855	1100_18	C3855_1100_18	18	3.56677	Diptera_Lispe_pygmaea	0	Diptera_Merodon_spinitarsis,Diptera_Merodon_avidus,Diptera_Merodon_testaceus,Diptera_Merodon_equestris,Diptera_Merodon_nanus,Diptera_Merodon_spinitarsis,	Diptera,	0	Heterokontophyta_Haptoglossa-sp_83.33	n/a
C3855	2291_82	C3855_2291_82	82	3.7284	Trichoptera_Hydroptila_occulta	0	Trichoptera_Hydroptila_martini,Trichoptera_Hydroptila_martini,Trichoptera_Hydroptila_spinosa,Trichoptera_Hydroptila_martini,Trichoptera_Hydroptila_tineoides,Trichoptera_Hydroptila_sparsa,	Trichoptera,	0	n/a	n/a
C3855	7520_36	C3855_7520_36	36	3.75036	Coleoptera_Liopterus_haemorrhoidalis	0	Coleoptera_Elodes_minuta,Coleoptera_Cyphon_coarctatus,Coleoptera_Cyphon_ruficeps,Coleoptera_Cyphon_coarctatus,Coleoptera_Cyphon_ochraceus,Coleoptera_Cyphon_palustris,	Coleoptera,	0	Acari_Sarcoptiformes_83.33	Rhodphyta_Nothocladus_ater_91_3e-06
C3855	139_34667	C3855_139_34667	34667	3.95725	Diptera_Merodon_spinitarsis	0	Diptera_Merodon_avidus,Diptera_Merodon_testaceus,Diptera_Merodon_serrulatus,Diptera_Merodon_femoratoides,Diptera_Merodon_hamifer,Diptera_Merodon_avidus,	Diptera,	0	n/a	n/a
C3855	7539_12	C3855_7539_12	12	4.04079	Gastropoda_Megalovalvata_piligera	2	Gastropoda_Megalovalvata_piligera,Gastropoda_Physa_fontinalis,Bivalvia_Dreissena_rostriformis,Gastropoda_Megalovalvata_piligera,Gastropoda_Viviparus_ater,Gastropoda_Valvata_stenotrema,	Gastropoda,Bivalvia,	0	n/a	Protura_Fujientomon_dicestum_100_6e-57
C3855	677_47	C3855_677_47	47	4.53871	Crustacea_Orchestia_montagui	2	Crustacea_Gammarus_komareki,Crustacea_Gammarus_komareki,Crustacea_Gammarus_varsoviensis,Diptera_Ochlerotatus_nr_cantans,Diptera_Ochlerotatus_nr_cantans,Diptera_Ochlerotatus_nr_flavescens,	Crustacea,Diptera,	0	n/a	n/a
C3855	646_208	C3855_646_208	208	4.77285	Coleoptera_Macroplea_appendiculata	1	Diptera_Aedes_geniculatus,Coleoptera_Donacia_tomentosa,Coleoptera_Macroplea_appendiculata,Coleoptera_Donacia_impressa,Coleoptera_Donacia_thalassina,Coleoptera_Donacia_impressa,	Coleoptera,Diptera,	0	n/a	n/a
C3855	2455_16	C3855_2455_16	16	4.83263	Diptera_Merodon_sapphous	0	Diptera_Merodon_spinitarsis,Diptera_Merodon_testaceus,Diptera_Merodon_avidus,Diptera_Merodon_serrulatus,Diptera_Merodon_femoratoides,Diptera_Merodon_hamifer,	Diptera,	0	n/a	n/a
C3855	2599_118	C3855_2599_118	118	4.91161	Gastropoda_Bythinella_dacica	0	Crustacea_Synurella_ambulans,Gastropoda_Pseudamnicola_gasulli,Gastropoda_Pseudamnicola_hinzi,Gastropoda_Theodoxus_transversalis,Gastropoda_Theodoxus_transversalis,Gastropoda_Theodoxus_transversalis,	Gastropoda,Crustacea,	0	n/a	n/a
C3855	1045_20	C3855_1045_20	20	4.99318	Diptera_Aedes_cretinus	0	Trichoptera_Hydroptila_sparsa,Diptera_Aedes_cretinus,Diptera_Aedes_cretinus,Diptera_Ochlerotatus_nr_cantans,Diptera_Ochlerotatus_nr_detritus,Diptera_Ochlerotatus_nr_detritus,	Diptera,Trichoptera,	0	n/a	n/a
C3855	535_15741	C3855_535_15741	15741	6.09432	Crustacea_Orconectes_limosus	0	Crustacea_Orconectes_juvenilis,Crustacea_Orconectes_juvenilis,Crustacea_Amurocrangonyx_arsenjevi,Crustacea_Limnomysis_benedeni,Crustacea_Gammarus_varsoviensis,Diptera_Merodon_spinitarsis,	Crustacea,Diptera,	0	n/a	Amoebozoa_Hyalosphenia_papilio_83_1e-18
C3855	11_2481	C3855_11_2481	2481	6.18617	Crustacea_Synurella_ambulans	1	Crustacea_Synurella_ambulans,Crustacea_Stygobromus_anastasiae,Crustacea_Stygobromus_anastasiae,Crustacea_Synurella_sp_2_AG2014,Crustacea_Amurocrangonyx_arsenjevi,Crustacea_Synurella_stadukhini,	Crustacea,	0	n/a	n/a
C3855	3408_15	C3855_3408_15	15	6.73135	Diptera_Merodon_testaceus	0	Diptera_Merodon_femoratoides,Diptera_Merodon_avidus,Diptera_Merodon_avidus,Diptera_Merodon_serrulatus,Diptera_Merodon_nanus,Diptera_Merodon_hamifer,	Diptera,	0	n/a	Amoebozoa_Hyalosphenia_papilio_81_1e-14
C3855	913_60	C3855_913_60	60	7.05499	Crustacea_Amurocrangonyx_arsenjevi	1	Diptera_Merodon_spinitarsis,Diptera_Merodon_testaceus,Diptera_Merodon_avidus,Diptera_Merodon_femoratoides,Diptera_Merodon_serrulatus,Diptera_Merodon_hamifer,	Crustacea,Diptera,	0	n/a	n/a
C3855	7702_15	C3855_7702_15	15	7.24487	Chironomidae_Smittia_brevipennis	0	Chironomidae_Rheocricotopus_effusus,Chironomidae_Rheocricotopus_sp_3ES,Chironomidae_Rheocricotopus_sp_3ES,Chironomidae_Bryophaenocladius_sp_4ES,Crustacea_Janira_maculosa,Crustacea_Paramysis_arenosa,	Chironomidae,Crustacea,	0	n/a	n/a
C3855	2759_35	C3855_2759_35	35	7.86553	Chironomidae_Einfeldia_sp_JM_2006	0	Gastropoda_Theodoxus_transversalis,Gastropoda_Theodoxus_danubialis,Gastropoda_Theodoxus_transversalis,Chironomidae_Chironomus_pallidivittatus,Chironomidae_Chironomus_pseudothummi,Chironomidae_Chironomus_pallidivittatus,	Chironomidae,Gastropoda,	0	n/a	n/a
C3855	1019_31	C3855_1019_31	31	8.24536	Trichoptera_Hydroptila_sparsa	0	Trichoptera_Rhyacophila_laevis,Trichoptera_Hydroptila_botosaneanui,Trichoptera_Hydroptila_martini,Trichoptera_Hydroptila_occulta,Trichoptera_Hydroptila_martini,Trichoptera_Hydroptila_martini,	Trichoptera,	0	n/a	n/a
C3855	543_11	C3855_543_11	11	9.06329	Coleoptera_Oulimnius_tuberculatus	2	Coleoptera_Esolus_pygmaeus,Coleoptera_Esolus_pygmaeus,Gastropoda_Moitessieria_cf_puteana,Coleoptera_Oulimnius_rivularis,Coleoptera_Oulimnius_tuberculatus,Coleoptera_Oulimnius_tuberculatus,	Coleoptera,Gastropoda,	0	n/a	n/a
C3855	7597_12	C3855_7597_12	12	9.42519	Chironomidae_Heterotanytarsus_apicalis	0	Diptera_Merodon_spinitarsis,Diptera_Merodon_testaceus,Diptera_Merodon_serrulatus,Diptera_Merodon_avidus,Diptera_Merodon_femoratoides,Diptera_Merodon_hamifer,	Chironomidae,Diptera,	0	n/a	0
C3855	2819_66	C3855_2819_66	66	9.76	Crustacea_Limnomysis_benedeni	0	Crustacea_Synurella_dershavini,Crustacea_Amurocrangonyx_arsenjevi,Crustacea_Amurocrangonyx_arsenjevi,Crustacea_Lyurella_sp_1_AAG2014,Crustacea_Lyurella_sp_1_AAG2014,Crustacea_Synurella_ambulans,	Crustacea,	0	n/a	Amoebozoa_Hyalosphenia_papilio_82_2e-16
C3855	1476_96	C3855_1476_96	96	10.0413	Bivalvia_Congeria_kusceri	0	Bivalvia_Dreissena_rostriformis,Bivalvia_Pisidium_cf_casertanum_UGSB_10556,Bivalvia_Pisidium_cf_casertanum_UGSB_10556,Bivalvia_Corbicula_fluminalis,Bivalvia_Dreissena_presbensis,Bivalvia_Dreissena_blanci,	Bivalvia,	0	Coloptera_Latriidae_76.25	Rhodophyta_Rhodenigma_contortum_80_1e-04
C3855	6754_12	C3855_6754_12	12	12.7026	Trichoptera_Mystacides_azureus	0	Trichoptera_Hydroptila_sparsa,Crustacea_Amurocrangonyx_arsenjevi,Diptera_Cheilosia_carbonaria,Diptera_Psilota_atra,Diptera_Ferdinandea_cuprea,Diptera_Psarus_abdominalis,	Trichoptera,Crustacea,Diptera,	0	n/a	n/a
C3855	1235_269	C3855_1235_269	269	13.8744	Gastropoda_Choanomphalus_maacki	0	Gastropoda_Choanomphalus_maacki,Gastropoda_Planorbis_planorbis,Crustacea_Amurocrangonyx_arsenjevi,Crustacea_Synurella_stadukhini,Crustacea_Synurella_ambulans,Crustacea_Gammarus_uludagi,	Gastropoda,Crustacea,	0	n/a	n/a
C3855	1310_11	C3855_1310_11	11	20.9578	Crustacea_Procambarus_cf_zonangulus	0	Crustacea_Procambarus_cf_acutus,Crustacea_Procambarus_cf_acutus,Trichoptera_Hydroptila_spinosa,Crustacea_Orconectes_cf_virilis,Crustacea_Orconectes_juvenilis,Crustacea_Orconectes_juvenilis,	Crustacea,Trichoptera,	0	n/a	n/a
C4323	168_12	C4323_168_12	12	0.102924	Chironomidae_Metriocnemus_beringiensis	0	Chironomidae_Chaetocladius_sp,Chironomidae_Metriocnemus_picipes,Chironomidae_Bryophaenocladius_sp_8ES,Chironomidae_Metriocnemus_beringiensis,Chironomidae_Metriocnemus_fuscipes,Chironomidae_Metriocnemus_picipes,	Chironomidae,	9	Chironomidae_98.36	Chironomidae_Paracricotopus-sp_95_1e-44
C4323	268_38	C4323_268_38	38	0.165607	Diptera_Dixella_sp	0	Diptera_Limonia_nubeculosa,Diptera_Limonia_nubeculosa,Diptera_Atherix_sp_SLB_2003,Diptera_Atherix_sp_SLB_2003,Diptera_Atherix_sp_SLB_2003,Diptera_Atherix_sp_SLB_2003,	Diptera,	9	Diptera_Empididae_94.67	Diptera_Lauxaniidae_93_5e-43
C4323	278_15	C4323_278_15	15	0.210119	Chironomidae_Macropelopia_notata	0	Chironomidae_Procladius_sagittalis,Chironomidae_Macropelopia_notata,Chironomidae_Zavrelimyia_sp_2ES,Chironomidae_Zavrelimyia_melanura,Chironomidae_Zavrelimyia_melanura,Diptera_Empis_tessellata,	Chironomidae,Diptera,	11	Chironomidae_Macropelopia_nebulosa_100	Chironomidae_94_1e-43
C4323	256_62	C4323_256_62	62	0.307244	Ephemeroptera_Ecdyonurus_venosus	1	Ephemeroptera_Ecdyonurus_corsicus,Ephemeroptera_Ecdyonurus_venosus,Plecoptera_Leuctra_geniculata,Plecoptera_Leuctra_vesulensis,Plecoptera_Leuctra_geniculata,Plecoptera_Leuctra_braueri,	Ephemeroptera,Plecoptera,	18	Ephemeroptera_Ecdyonurus_venosus_88.62	Ephemeroptera_Ecdyonurus_venosus_90_3e-35
C4323	1285_14	C4323_1285_14	14	3.00077	Crustacea_Limnomysis_benedeni	0	Crustacea_Amurocrangonyx_arsenjevi,Crustacea_Gammarus_varsoviensis,Crustacea_Procambarus_cf_acutus,Crustacea_Procambarus_clarkii,Crustacea_Procambarus_cf_acutus,Crustacea_Procambarus_cf_acutus,	Crustacea,	0	Hymenoptera_82.46	n/a
C4323	800_1634	C4323_800_1634	1634	3.97809	Diptera_Psilota_atra	0	Diptera_Cheilosia_carbonaria,Diptera_Rhingia_rostrata,Diptera_Psarus_abdominalis,Diptera_Ferdinandea_cuprea,Diptera_Ferdinandea_ruficornis,Diptera_Ferdinandea_cuprea,	Diptera,	0	n/a	Amoebozoa_Copromyxa_protea_96_5e-38
C4323	105_104	C4323_105_104	104	5.62037	Gastropoda_Bythiospeum_cf_gebhardti	0	Gastropoda_Bythiospeum_hungaricum,Gastropoda_Bythiospeum_hungaricum,Gastropoda_Viviparus_ater,Gastropoda_Viviparus_ater,Gastropoda_Bythinella_dacica,Bivalvia_Pisidium_cf_casertanum_UGSB_10556,	Gastropoda,Bivalvia,	0	n/a	n/a
C4323	1591_36	C4323_1591_36	36	5.95796	Chironomidae_Einfeldia_sp_JM_2006	0	Chironomidae_Chironomus_aprilinus,Chironomidae_Chironomus_aprilinus,Chironomidae_Einfeldia_sp_JM_2006,Chironomidae_Chironomus_cf_tenuistylus,Chironomidae_Einfeldia_sp_JM_2006,Chironomidae_Chironomus_muratensis,	Chironomidae,	0	n/a	n/a
C4323	36_39	C4323_36_39	39	7.60541	Bivalvia_Anodonta_anatina	2	Bivalvia_Anodonta_anatina,Bivalvia_Pisidium_cf_casertanum_UGSB_10556,Gastropoda_Bythiospeum_cf_gebhardti,Gastropoda_Bythiospeum_hungaricum,Gastropoda_Bythiospeum_hungaricum,Gastropoda_Viviparus_ater,	Bivalvia,Gastropoda,	0	Ascomycota_Fusarium_circinatum_85.09	Ascomycota_Acremonium_fuci_94_3e-45
C4323	1838_14	C4323_1838_14	14	10.5297	Bivalvia_Pisidium_cf_casertanum_UGSB_10556	2	Bivalvia_Corbicula_fluminalis,Bivalvia_Pisidium_cf_casertanum_UGSB_10556,Bivalvia_Anodonta_anatina,Bivalvia_Anodonta_anatina,Bivalvia_Anodonta_anatina,Crustacea_Synurella_ambulans,	Bivalvia,Crustacea,	0	n/a	n/a
C4323	1384_46	C4323_1384_46	46	14.432	Trichoptera_Hydropsyche_rhadamanthys	0	Diptera_Cheilosia_carbonaria,Diptera_Psilota_atra,Diptera_Ferdinandea_cuprea,Diptera_Ferdinandea_ruficornis,Diptera_Psarus_abdominalis,Diptera_Ferdinandea_cuprea,	Trichoptera,Diptera,	0	n/a	n/a
OHGC001	1095_131	OHGC001_1095_131	131	0.079327	Trichoptera_Potamophylax_cingulatus	0	Trichoptera_Potamophylax_latipennis,Trichoptera_Potamophylax_cingulatus,Trichoptera_Potamophylax_pallidus,	Trichoptera,	18	Trichoptera_Potamophylax_cingulatus_100	Trichoptera_Potamophylax_cingulatus_100_7e-57
OHGC001	39_56586	OHGC001_39_56586	56586	0.149205	Diptera_Dixella_sp	0	Diptera_Dicranomyia_modesta,Diptera_Dixella_sp,Diptera_Limonia_nubeculosa,Diptera_Limonia_nubeculosa,Diptera_Limonia_nubeculosa,Diptera_Atherix_sp_SLB_2003,	Diptera,	9	Diptera_Sphaeroceridae_95.12	Diptera_Lauxaniidae_93_2e-41
OHGC001	490_44	OHGC001_490_44	44	0.177627	Diptera_Parydra_coarctata	2	Diptera_Philygria_vittipennis,Diptera_Volucella_pellucens,Diptera_Volucella_pellucens,Diptera_Volucella_inanis,Diptera_Rhamphomyia_anomalipennis,Diptera_Volucella_pellucens,	Diptera,	9	Diptera_Sphaeroceridae_95.24	Diptera_Stegana-sp_93_5e-43
OHGC001	44_69	OHGC001_44_69	69	0.190034	Diptera_Tipula_laetibasis	0	Diptera_Tipula_laetibasis,Diptera_Tipula_truncorum,Diptera_Nephrotoma_aculeata,Diptera_Tipula_maxima,Diptera_Tipula_maxima,Diptera_Tipula_bosnica,	Diptera,	15	Diptera_Tipula_variicornis_96.75	Diptera_Tipula_hermannia_94_3e-45
OHGC001	37_25	OHGC001_37_25	25	0.225012	Diptera_Cheilotrichia_cinerascens	1	Diptera_Atherix_sp_SLB_2003,Diptera_Atherix_sp_SLB_2003,Diptera_Dixella_sp,Diptera_Atherix_sp_SLB_2003,Diptera_Atherix_sp_SLB_2003,Diptera_Limonia_nubeculosa,	Diptera,	9	Diptera_Muscidae_92.86	Diptera_Lauxaniidae_92_4e-39
OHGC001	435_136	OHGC001_435_136	136	0.227411	Diptera_Volucella_pellucens	2	Diptera_Chrysosyrphus_niger,Diptera_Volucella_pellucens,Diptera_Dixella_sp,Diptera_Limonia_nubeculosa,Diptera_Atherix_sp_SLB_2003,Diptera_Atherix_sp_SLB_2003,	Diptera,	9	Diptera_Empididae_94.67	Diptera_Asteiidae_93_7e-42
OHGC001	619_49	OHGC001_619_49	49	0.243559	Diptera_Limonia_nubeculosa	3	Diptera_Atherix_sp_SLB_2003,Diptera_Atherix_sp_SLB_2003,Diptera_Atherix_sp_SLB_2003,Diptera_Limonia_nubeculosa,Diptera_Nephrotoma_aculeata,Diptera_Atherix_sp_SLB_2003,	Diptera,	9	Diptera_Protoclythia_rufa_93.33	Diptera_Stegana-sp_93_1e-39
OHGC001	508_93	OHGC001_508_93	93	0.312354	Coleoptera_Hydraena_palustris	0	Coleoptera_Hydraena_palustris,Coleoptera_Hydraena_palustris,Coleoptera_Hydraena_minutissima,Coleoptera_Hydraena_pygmaea,Coleoptera_Hydraena_minutissima,Coleoptera_Laccobius_bipunctatus,	Coleoptera,	5	Diptera_93.33	Diptera_Lauxaniidae_91_2e-37
OHGC001	557_44	OHGC001_557_44	44	0.324738	Diptera_Hyadina_guttata	0	Diptera_Atherix_sp_SLB_2003,Diptera_Atherix_sp_SLB_2003,Diptera_Atherix_sp_SLB_2003,Diptera_Limonia_nubeculosa,Diptera_Atherix_sp_SLB_2003,Diptera_Limonia_nubeculosa,	Diptera,	9	Diptera_Empididae_94.67	Diptera_Asteiidae_90_2e-36
OHGC001	2624_27	OHGC001_2624_27	27	0.341326	Diptera_Atherix_sp_SLB_2003	2	Diptera_Atherix_sp_SLB_2003,Diptera_Atherix_sp_SLB_2003,Diptera_Limonia_nubeculosa,Diptera_Atherix_sp_SLB_2003,Diptera_Limonia_nubeculosa,Diptera_Limonia_nubeculosa,	Diptera,	9	Diptera_Empididae_93.33	Diptera_Lauxaniidae_90_2e-36
OHGC001	535_11	OHGC001_535_11	11	0.424393	Coleoptera_Hydraena_minutissima	0	Coleoptera_Helophorus_granularis,Coleoptera_Helophorus_granularis,Coleoptera_Helophorus_granularis,Coleoptera_Helophorus_brevipalpis,Coleoptera_Helophorus_glacialis,Coleoptera_Helophorus_brevipalpis,	Coleoptera,	5	Diptera_Agromyzidae_91.06	Diptera_Lauxaniidae_91_5e-38
OHGC001	357_55	OHGC001_357_55	55	0.442416	Ephemeroptera_Baetis_lutheri	0		Ephemeroptera,	15	Ephemeroptera_Baetis_rhodani_89.33	Ephemeroptera_Baetis_alpinus_86_9e-26
OHGC001	40_1743	OHGC001_40_1743	1743	0.5241	Diptera_Ceriana_conopsoides	0	Diptera_Chrysogaster_solstitialis,Diptera_Brachyopa_testacea,Diptera_Psilopa_leucostoma,Diptera_Melanogaster_parumplicata,Diptera_Brachyopa_pilosa,Diptera_Chrysogaster_coemiteriorum,	Diptera,	9	Diptera_Tetragoneura_sylvatica_99.19	Diptera_Megaselia_bifida_89_1e-33
OHGC001	1277_12	OHGC001_1277_12	12	2.39233	Chironomidae_Corynoneura_sp_15ES	0	Odonata_Libellula_quadrimaculata,Chironomidae_Tanytarsus_signatus,Chironomidae_Tanytarsus_signatus,Chironomidae_Tanytarsus_striatulus,Diptera_Lispe_pygmaea,Diptera_Limnophora_triangula,	Chironomidae,Odonata,Diptera,	0	Oomycota_Pythium_aphanidermatum_95.61	Oomycota_Pythium_tracheiphilum_96_7e-47
OHGC001	24_9367	OHGC001_24_9367	9367	2.58126	Trichoptera_Hydroptila_martini	1	Trichoptera_Hydroptila_occulta,Trichoptera_Hydroptila_martini,Trichoptera_Hydroptila_spinosa,Trichoptera_Hydroptila_martini,Trichoptera_Hydroptila_ivisa,Trichoptera_Hydroptila_spinosa,	Trichoptera,	0	n/a	n/a
OHGC001	950_963	OHGC001_950_963	963	2.73915	Diptera_Merodon_spinitarsis	0	Diptera_Merodon_testaceus,Diptera_Merodon_avidus,Diptera_Merodon_velox,Diptera_Merodon_serrulatus,Diptera_Merodon_avidus,Diptera_Merodon_hamifer,	Diptera,	0	n/a	Amoebozoa_Copromyxa_protea_98_2e-41
OHGC001	235_93	OHGC001_235_93	93	2.78067	Crustacea_Limnomysis_benedeni	0	Crustacea_Amurocrangonyx_arsenjevi,Ephemeroptera_Ameletus_inopinatus,Ephemeroptera_Metretopus_alter,Chironomidae_Linevitshia_prima,Diptera_Serromyia_femorata,Diptera_Serromyia_femorata,	Crustacea,Ephemeroptera,Chironomidae,Diptera,	0	< 70	n/a
OHGC001	210_20	OHGC001_210_20	20	2.80542	Crustacea_Synurella_ambulans	0	Crustacea_Amurocrangonyx_arsenjevi,Crustacea_Amurocrangonyx_arsenjevi,Crustacea_Synurella_dershavini,Crustacea_Limnomysis_benedeni,Crustacea_Synurella_ambulans,Diptera_Serromyia_femorata,	Crustacea,Diptera,	0	n/a	n/a
OHGC001	3860_15	OHGC001_3860_15	15	3.07124	Chironomidae_Chironomus_aprilinus	0	Chironomidae_Chironomus_aprilinus,Chironomidae_Chironomus_cf_tenuistylus,Chironomidae_Einfeldia_sp_JM_2006,Chironomidae_Einfeldia_sp_JM_2006,Chironomidae_Einfeldia_sp_JM_2006,Chironomidae_Chironomus_muratensis,	Chironomidae,	0	Oomycota_Saprolegnia_ferax_97.37	Oomycota_Saprolegnia_ferax_98_9e-51
OHGC001	14209_12	OHGC001_14209_12	12	3.16749	Trichoptera_Glossosoma_schmidi	0	Trichoptera_Parasetodes_aquilonius,Trichoptera_Calamoceras_marsupus,Trichoptera_Setodes_punctatus,Trichoptera_Anisocentropus_pallidus,Trichoptera_Anisocentropus_pallidus,Trichoptera_Athripsodes_braueri,	Trichoptera,	0	Acari_Eupodidae_95.12	Acari_Eupodidae_95_7e-47
OHGC001	8_23670	OHGC001_8_23670	23670	3.5061	Crustacea_Amurocrangonyx_arsenjevi	1	Crustacea_Limnomysis_benedeni,Diptera_Simulium_rostratum,Diptera_Simulium_vulgare,Diptera_Simulium_silvestre,Diptera_Simulium_tuberosum,Diptera_Simulium_tuberosum,	Crustacea,Diptera,	0	Hymenoptera_82.46	n/a
OHGC001	9002_13	OHGC001_9002_13	13	3.60006	Trichoptera_Rhyacophila_laevis	0	Crustacea_Amurocrangonyx_arsenjevi,Trichoptera_Hydroptila_spinosa,Trichoptera_Hydroptila_martini,Trichoptera_Hydroptila_martini,Trichoptera_Hydroptila_martini,Trichoptera_Hydroptila_occulta,	Trichoptera,Crustacea,	0	n/a	n/a
OHGC001	20_69	OHGC001_20_69	69	5.16157	Gastropoda_Bythiospeum_cf_gebhardti	0	Gastropoda_Bythiospeum_hungaricum,Gastropoda_Bythiospeum_hungaricum,Gastropoda_Viviparus_ater,Gastropoda_Viviparus_ater,Gastropoda_Bythinella_dacica,Gastropoda_Grossuana_codreanui,	Gastropoda,	0	n/a	n/a
OHGC001	956_495	OHGC001_956_495	495	5.56365	Diptera_Cylindrotoma_distinctissima	0	Bivalvia_Anodonta_anatina,Annelida_Dina_punctata,Bivalvia_Anodonta_anatina,Gastropoda_Megalovalvata_piligera,Gastropoda_Theodoxus_transversalis,Gastropoda_Theodoxus_transversalis,	Diptera,Bivalvia,Annelida,Gastropoda,	0	n/a	n/a
OHGC001	3041_35	OHGC001_3041_35	35	5.98923	Chironomidae_Einfeldia_sp_JM_2006	0	Chironomidae_Chironomus_aprilinus,Chironomidae_Chironomus_aprilinus,Chironomidae_Einfeldia_sp_JM_2006,Chironomidae_Chironomus_cf_tenuistylus,Chironomidae_Einfeldia_sp_JM_2006,Chironomidae_Chironomus_muratensis,	Chironomidae,	0	n/a	n/a
OHGC001	1835_21	OHGC001_1835_21	21	6.37236	Trichoptera_Hydroptila_simulans	0	Trichoptera_Hydroptila_botosaneanui,Trichoptera_Hydroptila_martini,Trichoptera_Hydroptila_occulta,Trichoptera_Hydroptila_martini,Trichoptera_Hydroptila_spinosa,Trichoptera_Hydroptila_martini,	Trichoptera,	0	n/a	n/a
OHGC001	3106_22	OHGC001_3106_22	22	7.4317	Diptera_Ochlerotatus_nr_cantans	0	Diptera_Ochlerotatus_nr_flavescens,Diptera_Ochlerotatus_nr_cantans,Crustacea_Orchestia_montagui,Crustacea_Gammarus_komareki,Crustacea_Orchestia_montagui,Crustacea_Dikerogammarus_villosus,	Diptera,Crustacea,	0	n/a	n/a
OHGC001	101_312	OHGC001_101_312	312	9.1743	Annelida_Dina_punctata	0	Bivalvia_Dreissena_rostriformis,Annelida_Dina_latestriata,Annelida_Dina_punctata,Bivalvia_Pisidium_cf_casertanum_UGSB_10556,Crustacea_Synurella_ambulans,Bivalvia_Corbicula_fluminalis,	Annelida,Bivalvia,Crustacea,	0	n/a	n/a
OHGC001	1717_106	OHGC001_1717_106	106	11.0162	Crustacea_Synurella_dershavini	0	Crustacea_Synurella_dershavini,Crustacea_Synurella_sp_1_AG2014,Crustacea_Synurella_sp_1_AG2014,Crustacea_Synurella_sp_1_AG2014,Crustacea_Lyurella_sp_1_AAG2014,Crustacea_Orchestia_montagui,	Crustacea,	0	n/a	n/a
OHGC001	2606_13	OHGC001_2606_13	13	13.138	Gastropoda_Bythinella_dacica	0	Gastropoda_Theodoxus_transversalis,Gastropoda_Theodoxus_transversalis,Gastropoda_Theodoxus_transversalis,Gastropoda_Theodoxus_danubialis,Gastropoda_Theodoxus_danubialis,Gastropoda_Theodoxus_transversalis,	Gastropoda,	0	n/a	n/a
OHGC001	2_408	OHGC001_2_408	408	13.6649	Gastropoda_Choanomphalus_maacki	0	Gastropoda_Choanomphalus_maacki,Gastropoda_Planorbis_planorbis,Gastropoda_Hippeutis_complanatus,Gastropoda_Segmentina_nitida,Gastropoda_Segmentina_nitida,Trichoptera_Oxyethira_tamperensis,	Gastropoda,Trichoptera,	0	n/a	n/a
OHGC001	3924_24	OHGC001_3924_24	24	14.5475	Trichoptera_Hydropsyche_rhadamanthys	0	Trichoptera_Hydroptila_sparsa,Bivalvia_Pisidium_cf_casertanum_UGSB_10556,Trichoptera_Rhyacophila_occidentalis,Bivalvia_Corbicula_fluminalis,Bivalvia_Pisidium_cf_casertanum_UGSB_10556,Trichoptera_Hydroptila_botosaneanui,	Trichoptera,Bivalvia,	0	n/a	n/a
OHGC001	663_141	OHGC001_663_141	141	18.4017	Coleoptera_Hydraena_dentipes	0	Coleoptera_Hydraena_lapidicola,Coleoptera_Hydraena_truncata,Coleoptera_Hydraena_truncata,Coleoptera_Hydraena_lapidicola,Coleoptera_Hydraena_gracilis,Coleoptera_Hydraena_palustris,	Coleoptera,	0	n/a	n/a
